# Supplementary material for: An integrated method for state of charge estimation, lifetime prediction, and reliability assessment of Lithium-ion batteries under thermal and dynamic conditions
Source: PLoS One. 2026 Jun 1;21(6):e0343872. doi: 10.1371/journal.pone.0343872 (PMC13225357; doi:10.1371/journal.pone.0343872)
Supplement: S1 File — (XLSX) [file pone.0343872.s001.xlsx]

## Sheet: Channel_1-006
Data_Point	Test_Time(s)	Date_Time	Step_Time(s)	Step_Index	Cycle_Index	Current(A)	Voltage(V)	Charge_Capacity(Ah)	Discharge_Capacity(Ah)	Charge_Energy(Wh)	Discharge_Energy(Wh)	dV/dt(V/s)	Internal_Resistance(Ohm)	Is_FC_Data	AC_Impedance(Ohm)	ACI_Phase_Angle(Deg)	Temperature (C)_1
1	3.00382	2012-08-29 15:08:10	3.00382	1	1	0	2.80302	0	0	0	0	-0.000184679	0	0	0	0	-8.30081
2	8.0042	2012-08-29 15:08:15	5.00008	2	1	-1.09937	2.10929	0	0.00152681	0	0.00335066	-0.0143424	0	0	0	0	-8.14551
3	12.0065	2012-08-29 15:08:19	9.0024	2	1	-1.09937	1.99942	0	0.00274894	0	0.00586243	-0.0144655	0	0	0	0	-8.14551
4	17.0134	2012-08-29 15:08:24	5.00336	3	1	0	2.67191	0	0.00274894	0	0.00586243	0.00689416	0	0	0	0	-8.14551
5	22.0156	2012-08-29 15:08:29	10.0055	3	1	0	2.68976	0	0.00274894	0	0.00586243	0.00141578	0	0	0	0	-8.22316
6	27.018	2012-08-29 15:08:34	15.0079	3	1	0	2.69776	0	0.00274894	0	0.00586243	0.000738621	0	0	0	0	-8.19139
7	32.0181	2012-08-29 15:08:39	20.008	3	1	0	2.70238	0	0.00274894	0	0.00586243	0.00036931	0	0	0	0	-8.22316
8	37.0263	2012-08-29 15:08:44	25.0163	3	1	0	2.70699	0	0.00274894	0	0.00586243	0.000369358	0	0	0	0	-8.11375
9	42.0308	2012-08-29 15:08:49	30.0208	3	1	0	2.70976	0	0.00274894	0	0.00586243	0.000184679	0	0	0	0	-8.06788
10	47.04	2012-08-29 15:08:54	35.0299	3	1	0	2.71315	0	0.00274894	0	0.00586243	0.000369358	0	0	0	0	-8.22316
11	52.04	2012-08-29 15:08:59	40.03	3	1	0	2.71499	0	0.00274894	0	0.00586243	0.000307751	0	0	0	0	-8.22316
12	57.0433	2012-08-29 15:09:04	45.0332	3	1	0	2.71684	0	0.00274894	0	0.00586243	0.000246191	0	0	0	0	-8.30081
13	62.0446	2012-08-29 15:09:09	50.0346	3	1	0	2.71776	0	0.00274894	0	0.00586243	0.000123119	0	0	0	0	-8.06788
14	67.0469	2012-08-29 15:09:14	55.0368	3	1	0	2.71992	0	0.00274894	0	0.00586243	0.000123119	0	0	0	0	-8.26904
15	72.048	2012-08-29 15:09:19	60.038	3	1	0	2.72115	0	0.00274894	0	0.00586243	0.000184679	0	0	0	0	-8.22316
16	77.0573	2012-08-29 15:09:24	65.0473	3	1	0	2.72238	0	0.00274894	0	0.00586243	0.000184679	0	0	0	0	-8.06788
17	82.0621	2012-08-29 15:09:29	70.052	3	1	0	2.723	0	0.00274894	0	0.00586243	0.000184679	0	0	0	0	-8.30081
18	87.0628	2012-08-29 15:09:34	75.0528	3	1	0	2.72361	0	0.00274894	0	0.00586243	-6.15597e-05	0	0	0	0	-8.22316
19	92.0642	2012-08-29 15:09:39	80.0541	3	1	0	2.72546	0	0.00274894	0	0.00586243	0.000369358	0	0	0	0	-8.22316
20	97.0684	2012-08-29 15:09:44	85.0584	3	1	0	2.72515	0	0.00274894	0	0.00586243	-6.15597e-05	0	0	0	0	-8.14551
21	102.074	2012-08-29 15:09:49	90.0636	3	1	0	2.72607	0	0.00274894	0	0.00586243	0	0	0	0	0	-8.22316
22	107.081	2012-08-29 15:09:54	95.0707	3	1	0	2.72731	0	0.00274894	0	0.00586243	0.000123119	0	0	0	0	-8.06788
23	112.087	2012-08-29 15:09:59	100.077	3	1	0	2.72761	0	0.00274894	0	0.00586243	-6.15597e-05	0	0	0	0	-8.14551
24	117.088	2012-08-29 15:10:04	105.078	3	1	0	2.72823	0	0.00274894	0	0.00586243	0.00043087	0	0	0	0	-8.22316
25	122.091	2012-08-29 15:10:09	110.081	3	1	0	2.72915	0	0.00274894	0	0.00586243	0.000246239	0	0	0	0	-8.14551
26	127.093	2012-08-29 15:10:14	115.083	3	1	0	2.72884	0	0.00274894	0	0.00586243	6.15597e-05	0	0	0	0	-8.19139
27	132.018	2012-08-29 15:10:19	120.008	3	1	0	2.72915	0	0.00274894	0	0.00586243	-0.000123072	0	0	0	0	-8.14551
28	137.028	2012-08-29 15:10:24	5.00923	4	1	1.09994	3.30777	0.00153056	0.00274894	0.00500705	0.00586243	0.00480132	0	0	0	0	-7.99026
29	142.036	2012-08-29 15:10:29	10.0175	4	1	1.10013	3.33486	0.00306088	0.00274894	0.0100912	0.00586243	0.0025238	0	0	0	0	-7.99026
30	147.039	2012-08-29 15:10:34	15.0202	4	1	1.09994	3.35424	0.00458953	0.00274894	0.0152042	0.00586243	0.00190825	0	0	0	0	-7.99026
31	152.042	2012-08-29 15:10:39	20.0241	4	1	1.09994	3.36994	0.00611853	0.00274894	0.0203448	0.00586243	0.00160046	0	0	0	0	-7.99026
32	157.05	2012-08-29 15:10:44	25.0314	4	1	1.09994	3.38379	0.00764858	0.00274894	0.0255116	0.00586243	0.00147729	0	0	0	0	-7.9585
33	162.055	2012-08-29 15:10:49	30.0366	4	1	1.09994	3.3961	0.00917796	0.00274894	0.0306962	0.00586243	0.00129266	0	0	0	0	-7.99026
34	167.063	2012-08-29 15:10:54	35.0449	4	1	1.10013	3.40749	0.0107083	0.00274894	0.0359022	0.00586243	0.00110798	0	0	0	0	-7.99026
35	172.07	2012-08-29 15:10:59	40.052	4	1	1.10013	3.41826	0.0122383	0.00274894	0.041124	0.00586243	0.00110803	0	0	0	0	-7.99026
36	177.073	2012-08-29 15:11:04	45.0542	4	1	1.09994	3.42811	0.0137668	0.00274894	0.0463564	0.00586243	0.000984907	0	0	0	0	-7.99026
37	182.082	2012-08-29 15:11:09	50.0635	4	1	1.10013	3.43734	0.0152975	0.00274894	0.051611	0.00586243	0.000923347	0	0	0	0	-7.99026
38	187.09	2012-08-29 15:11:14	55.0721	4	1	1.09994	3.44627	0.0168279	0.00274894	0.0568788	0.00586243	0.0009233	0	0	0	0	-8.02201
39	192.094	2012-08-29 15:11:19	60.076	4	1	1.09994	3.45489	0.0183569	0.00274894	0.0621549	0.00586243	0.00086174	0	0	0	0	-8.02201
40	197.099	2012-08-29 15:11:24	65.0802	4	1	1.09994	3.46289	0.0198861	0.00274894	0.0674439	0.00586243	0.000800228	0	0	0	0	-7.99026
41	202.105	2012-08-29 15:11:29	70.0866	4	1	1.09994	3.47058	0.0214158	0.00274894	0.0727474	0.00586243	0.000861788	0	0	0	0	-7.9585
42	207.115	2012-08-29 15:11:34	75.0969	4	1	1.10013	3.47797	0.0229468	0.00274894	0.0780662	0.00586243	0.000738668	0	0	0	0	-7.99026
43	212.124	2012-08-29 15:11:39	80.1061	4	1	1.09994	3.48505	0.0244774	0.00274894	0.0833951	0.00586243	0.000800228	0	0	0	0	-7.9585
44	217.131	2012-08-29 15:11:44	85.1123	4	1	1.09994	3.49182	0.0260071	0.00274894	0.0887314	0.00586243	0.000738668	0	0	0	0	-7.99026
45	222.136	2012-08-29 15:11:49	90.1176	4	1	1.09994	3.49828	0.0275365	0.00274894	0.0940768	0.00586243	0.000615549	0	0	0	0	-7.99026
46	227.143	2012-08-29 15:11:54	95.125	4	1	1.09994	3.50444	0.0290666	0.00274894	0.0994343	0.00586243	0.000615549	0	0	0	0	-7.99026
47	232.152	2012-08-29 15:11:59	100.134	4	1	1.10013	3.51029	0.0305972	0.00274894	0.104803	0.00586243	0.000553989	0	0	0	0	-7.99026
48	237.162	2012-08-29 15:12:04	105.143	4	1	1.10013	3.51644	0.0321278	0.00274894	0.110181	0.00586243	0.000677109	0	0	0	0	-7.91264
49	242.163	2012-08-29 15:12:09	110.145	4	1	1.10013	3.52229	0.033656	0.00274894	0.115559	0.00586243	0.000615549	0	0	0	0	-7.91264
50	247.171	2012-08-29 15:12:14	115.153	4	1	1.09994	3.52721	0.0351864	0.00274894	0.120953	0.00586243	0.000553989	0	0	0	0	-7.91264
51	252.173	2012-08-29 15:12:19	120.155	4	1	1.09994	3.53245	0.0367148	0.00274894	0.126348	0.00586243	0.000553989	0	0	0	0	-7.8809
52	257.174	2012-08-29 15:12:24	125.155	4	1	1.09994	3.53737	0.0382427	0.00274894	0.131749	0.00586243	0.00049243	0	0	0	0	-7.9585
53	262.18	2012-08-29 15:12:29	130.162	4	1	1.09994	3.5423	0.0397725	0.00274894	0.137165	0.00586243	0.00049243	0	0	0	0	-7.91264
54	267.189	2012-08-29 15:12:34	135.171	4	1	1.09994	3.54691	0.0413031	0.00274894	0.14259	0.00586243	0.00043087	0	0	0	0	-7.9585
55	272.197	2012-08-29 15:12:39	140.179	4	1	1.09994	3.55184	0.0428334	0.00274894	0.148022	0.00586243	0.00049243	0	0	0	0	-7.8033
56	277.201	2012-08-29 15:12:45	145.182	4	1	1.09994	3.55584	0.0443622	0.00274894	0.153455	0.00586243	0.00043087	0	0	0	0	-7.8809
57	282.205	2012-08-29 15:12:50	150.186	4	1	1.10013	3.56045	0.0458913	0.00274894	0.158895	0.00586243	0.00049243	0	0	0	0	-7.92675
58	287.205	2012-08-29 15:12:55	155.187	4	1	1.09994	3.56415	0.0474192	0.00274894	0.164338	0.00586243	0.000369358	0	0	0	0	-7.8174
59	292.213	2012-08-29 15:13:00	160.195	4	1	1.10013	3.56815	0.0489495	0.00274894	0.169796	0.00586243	0.00036931	0	0	0	0	-7.895
60	297.216	2012-08-29 15:13:05	165.197	4	1	1.09994	3.57184	0.050478	0.00274894	0.175252	0.00586243	0.00036931	0	0	0	0	-7.86325
61	302.225	2012-08-29 15:13:10	170.207	4	1	1.09994	3.57554	0.0520088	0.00274894	0.180723	0.00586243	0.000307751	0	0	0	0	-7.86325
62	307.231	2012-08-29 15:13:15	175.213	4	1	1.10013	3.57892	0.0535383	0.00274894	0.186195	0.00586243	0.00036931	0	0	0	0	-7.78565
63	312.238	2012-08-29 15:13:20	180.22	4	1	1.10013	3.58231	0.0550684	0.00274894	0.191673	0.00586243	0.00036931	0	0	0	0	-7.8315
64	317.24	2012-08-29 15:13:25	185.221	4	1	1.10013	3.58569	0.0565966	0.00274894	0.19715	0.00586243	0.00043087	0	0	0	0	-7.78565
65	322.248	2012-08-29 15:13:30	190.23	4	1	1.09994	3.58846	0.058127	0.00274894	0.20264	0.00586243	0.00036931	0	0	0	0	-7.768
66	327.251	2012-08-29 15:13:35	195.233	4	1	1.10013	3.59123	0.0596557	0.00274894	0.208127	0.00586243	0.000307751	0	0	0	0	-7.768
67	332.255	2012-08-29 15:13:40	200.237	4	1	1.09994	3.594	0.0611848	0.00274894	0.213621	0.00586243	0.000246191	0	0	0	0	-7.768
68	337.262	2012-08-29 15:13:45	205.243	4	1	1.09994	3.59646	0.0627145	0.00274894	0.219121	0.00586243	0.000246239	0	0	0	0	-7.67276
69	342.266	2012-08-29 15:13:50	210.248	4	1	1.09994	3.59893	0.0642437	0.00274894	0.224622	0.00586243	0.000246239	0	0	0	0	-7.7045
70	343.6	2012-08-29 15:13:51	211.582	4	1	1.10013	3.60016	0.0646514	0.00274894	0.22609	0.00586243	0.000307798	0	0	0	0	-7.7045
71	348.607	2012-08-29 15:13:56	5.00619	5	1	1.09262	3.60047	0.0661769	0.00274894	0.231582	0.00586243	0	0	0	0	0	-7.71859
72	353.611	2012-08-29 15:14:01	10.0104	5	1	1.08454	3.60016	0.0676899	0.00274894	0.237029	0.00586243	0	0	0	0	0	-7.67276
73	358.614	2012-08-29 15:14:06	15.0137	5	1	1.07684	3.60016	0.0691917	0.00274894	0.242436	0.00586243	-6.1512e-05	0	0	0	0	-7.64101
74	363.622	2012-08-29 15:14:11	20.0211	5	1	1.0697	3.59985	0.0706846	0.00274894	0.247811	0.00586243	-6.15597e-05	0	0	0	0	-7.60926
75	368.623	2012-08-29 15:14:16	25.0226	5	1	1.0635	3.60016	0.0721665	0.00274894	0.253146	0.00586243	0	0	0	0	0	-7.60926
76	373.633	2012-08-29 15:14:21	30.0324	5	1	1.05749	3.60047	0.073642	0.00274894	0.258458	0.00586243	6.1512e-05	0	0	0	0	-7.68683
77	378.636	2012-08-29 15:14:26	35.0357	5	1	1.05167	3.60016	0.0751075	0.00274894	0.263734	0.00586243	6.15597e-05	0	0	0	0	-7.57752
78	383.644	2012-08-29 15:14:31	40.043	5	1	1.04641	3.59985	0.0765667	0.00274894	0.268987	0.00586243	-6.15597e-05	0	0	0	0	-7.60926
79	388.648	2012-08-29 15:14:36	45.0474	5	1	1.04171	3.60016	0.078018	0.00274894	0.274212	0.00586243	0	0	0	0	0	-7.60926
80	393.649	2012-08-29 15:14:41	50.0484	5	1	1.03702	3.60016	0.0794616	0.00274894	0.279409	0.00586243	0	0	0	0	0	-7.57752
81	398.651	2012-08-29 15:14:46	55.0508	5	1	1.0327	3.60016	0.0808994	0.00274894	0.284586	0.00586243	0	0	0	0	0	-7.57752
82	403.66	2012-08-29 15:14:51	60.0589	5	1	1.02894	3.60047	0.0823331	0.00274894	0.289747	0.00586243	6.1512e-05	0	0	0	0	-7.57752
83	408.664	2012-08-29 15:14:56	65.0633	5	1	1.02462	3.60016	0.0837603	0.00274894	0.294885	0.00586243	0	0	0	0	0	-7.65509
84	413.67	2012-08-29 15:15:01	70.0695	5	1	1.02124	3.60047	0.0851828	0.00274894	0.300007	0.00586243	6.1512e-05	0	0	0	0	-7.65509
85	418.672	2012-08-29 15:15:06	75.0717	5	1	1.01767	3.60016	0.0865992	0.00274894	0.305106	0.00586243	-6.1512e-05	0	0	0	0	-7.54578
86	423.679	2012-08-29 15:15:11	80.0779	5	1	1.01429	3.60047	0.0880122	0.00274894	0.310193	0.00586243	0.000123072	0	0	0	0	-7.57752
87	428.684	2012-08-29 15:15:16	85.0832	5	1	1.01129	3.60016	0.0894205	0.00274894	0.315263	0.00586243	0	0	0	0	0	-7.57752
88	433.688	2012-08-29 15:15:21	90.0874	5	1	1.00847	3.60016	0.0908245	0.00274894	0.320318	0.00586243	0	0	0	0	0	-7.54578
89	438.69	2012-08-29 15:15:26	95.0897	5	1	1.00565	3.60016	0.0922239	0.00274894	0.325356	0.00586243	0	0	0	0	0	-7.57752
90	443.697	2012-08-29 15:15:31	100.096	5	1	1.00321	3.60016	0.0936209	0.00274894	0.330385	0.00586243	0	0	0	0	0	-7.54578
91	448.701	2012-08-29 15:15:36	105.1	5	1	1.00077	3.60016	0.0950137	0.00274894	0.3354	0.00586243	0	0	0	0	0	-7.54578
92	453.71	2012-08-29 15:15:41	110.109	5	1	0.998325	3.60016	0.0964046	0.00274894	0.340407	0.00586243	0	0	0	0	0	-7.57752
93	458.717	2012-08-29 15:15:46	115.117	5	1	0.996259	3.60016	0.0977917	0.00274894	0.345401	0.00586243	0	0	0	0	0	-7.65509
94	463.719	2012-08-29 15:15:51	120.119	5	1	0.994005	3.60016	0.0991744	0.00274894	0.350379	0.00586243	6.15597e-05	0	0	0	0	-7.57752
95	468.724	2012-08-29 15:15:56	125.123	5	1	0.992126	3.60016	0.100555	0.00274894	0.355349	0.00586243	-6.1512e-05	0	0	0	0	-7.46823
96	473.727	2012-08-29 15:16:01	130.126	5	1	0.989873	3.60016	0.101932	0.00274894	0.360308	0.00586243	0	0	0	0	0	-7.49997
97	478.727	2012-08-29 15:16:06	135.127	5	1	0.988182	3.60016	0.103306	0.00274894	0.365253	0.00586243	0	0	0	0	0	-7.54578
98	483.731	2012-08-29 15:16:11	140.13	5	1	0.986304	3.60016	0.104678	0.00274894	0.370192	0.00586243	0	0	0	0	0	-7.60926
99	488.731	2012-08-29 15:16:16	145.13	5	1	0.984238	3.60047	0.106046	0.00274894	0.375119	0.00586243	6.1512e-05	0	0	0	0	-7.56345
100	493.734	2012-08-29 15:16:21	150.133	5	1	0.982359	3.60016	0.107413	0.00274894	0.380038	0.00586243	6.15597e-05	0	0	0	0	-7.37661
101	498.74	2012-08-29 15:16:26	155.14	5	1	0.981044	3.60047	0.108778	0.00274894	0.384953	0.00586243	6.1512e-05	0	0	0	0	-7.5317
102	503.742	2012-08-29 15:16:31	160.141	5	1	0.97879	3.60016	0.110139	0.00274894	0.389853	0.00586243	6.15597e-05	0	0	0	0	-7.64101
103	508.744	2012-08-29 15:16:36	165.143	5	1	0.9771	3.60016	0.111498	0.00274894	0.394745	0.00586243	0	0	0	0	0	-7.60926
104	513.748	2012-08-29 15:16:41	170.147	5	1	0.97541	3.60016	0.112855	0.00274894	0.399631	0.00586243	0	0	0	0	0	-7.45415
105	518.748	2012-08-29 15:16:46	175.148	5	1	0.973907	3.59985	0.114209	0.00274894	0.404505	0.00586243	-6.15597e-05	0	0	0	0	-7.37661
106	523.755	2012-08-29 15:16:51	180.154	5	1	0.972592	3.60016	0.115562	0.00274894	0.409377	0.00586243	-6.1512e-05	0	0	0	0	-7.25329
107	528.758	2012-08-29 15:16:56	185.157	5	1	0.970714	3.60047	0.116912	0.00274894	0.414238	0.00586243	6.1512e-05	0	0	0	0	-7.33082
108	533.765	2012-08-29 15:17:01	190.164	5	1	0.969399	3.60016	0.118261	0.00274894	0.419094	0.00586243	0	0	0	0	0	-7.426
109	538.766	2012-08-29 15:17:06	195.166	5	1	0.967333	3.60016	0.119606	0.00274894	0.423937	0.00586243	0	0	0	0	0	-7.36254
110	543.772	2012-08-29 15:17:11	200.171	5	1	0.966018	3.60016	0.12095	0.00274894	0.428776	0.00586243	0	0	0	0	0	-7.36254
111	548.774	2012-08-29 15:17:16	205.173	5	1	0.964515	3.60016	0.122292	0.00274894	0.433605	0.00586243	-6.1512e-05	0	0	0	0	-7.56702
112	553.779	2012-08-29 15:17:21	210.179	5	1	0.963013	3.60016	0.123631	0.00274894	0.438429	0.00586243	0	0	0	0	0	-7.30266
113	558.785	2012-08-29 15:17:26	215.185	5	1	0.96151	3.60016	0.124969	0.00274894	0.443246	0.00586243	-6.1512e-05	0	0	0	0	-7.30266
114	563.792	2012-08-29 15:17:31	220.191	5	1	0.959256	3.60016	0.126305	0.00274894	0.448055	0.00586243	0	0	0	0	0	-7.39427
115	568.792	2012-08-29 15:17:36	225.191	5	1	0.958317	3.60016	0.127637	0.00274894	0.45285	0.00586243	6.15597e-05	0	0	0	0	-7.41192
116	573.796	2012-08-29 15:17:41	230.196	5	1	0.956626	3.60016	0.128968	0.00274894	0.457642	0.00586243	6.15597e-05	0	0	0	0	-7.44365
117	578.8	2012-08-29 15:17:46	235.2	5	1	0.955124	3.60016	0.130297	0.00274894	0.462426	0.00586243	0	0	0	0	0	-7.33438
118	583.805	2012-08-29 15:17:51	240.204	5	1	0.953621	3.60016	0.131624	0.00274894	0.467203	0.00586243	-6.1512e-05	0	0	0	0	-7.16527
119	588.807	2012-08-29 15:17:56	245.206	5	1	0.952118	3.60016	0.132948	0.00274894	0.47197	0.00586243	0	0	0	0	0	-7.33438
120	593.814	2012-08-29 15:18:01	250.214	5	1	0.950616	3.60016	0.134271	0.00274894	0.476735	0.00586243	-6.1512e-05	0	0	0	0	-7.55293
121	598.817	2012-08-29 15:18:06	255.217	5	1	0.949113	3.60047	0.135592	0.00274894	0.481488	0.00586243	6.1512e-05	0	0	0	0	-7.28858
122	603.82	2012-08-29 15:18:11	260.22	5	1	0.947986	3.60016	0.13691	0.00274894	0.486234	0.00586243	0	0	0	0	0	-7.21107
123	608.828	2012-08-29 15:18:16	265.227	5	1	0.946296	3.60016	0.138224	0.00274894	0.490966	0.00586243	0	0	0	0	0	-7.2287
124	613.832	2012-08-29 15:18:21	270.231	5	1	0.945357	3.60047	0.139541	0.00274894	0.495708	0.00586243	6.1512e-05	0	0	0	0	-7.2745
125	618.837	2012-08-29 15:18:26	275.237	5	1	0.94329	3.60047	0.140854	0.00274894	0.500433	0.00586243	6.1512e-05	0	0	0	0	-7.08777
126	623.847	2012-08-29 15:18:31	280.246	5	1	0.942163	3.60047	0.142166	0.00274894	0.505156	0.00586243	6.1512e-05	0	0	0	0	-7.11948
127	628.855	2012-08-29 15:18:36	285.254	5	1	0.940285	3.59985	0.143475	0.00274894	0.50987	0.00586243	-0.000123072	0	0	0	0	-7.15119
128	633.861	2012-08-29 15:18:41	290.261	5	1	0.93897	3.60016	0.144782	0.00274894	0.514575	0.00586243	0	0	0	0	0	-7.2287
129	638.87	2012-08-29 15:18:46	295.27	5	1	0.937468	3.60047	0.146087	0.00274894	0.519275	0.00586243	6.1512e-05	0	0	0	0	-7.1371
130	643.874	2012-08-29 15:18:51	300.274	5	1	0.936153	3.60016	0.14739	0.00274894	0.523964	0.00586243	0	0	0	0	0	-7.0737
131	648.884	2012-08-29 15:18:56	305.283	5	1	0.935026	3.60047	0.148691	0.00274894	0.528649	0.00586243	0	0	0	0	0	-7.15119
132	653.893	2012-08-29 15:19:01	310.293	5	1	0.933148	3.60016	0.149991	0.00274894	0.533328	0.00586243	0	0	0	0	0	-7.1829
133	658.896	2012-08-29 15:19:06	315.296	5	1	0.931457	3.59985	0.151287	0.00274894	0.537993	0.00586243	-6.15597e-05	0	0	0	0	-7.15119
134	663.903	2012-08-29 15:19:11	320.302	5	1	0.930142	3.60016	0.152581	0.00274894	0.542655	0.00586243	0	0	0	0	0	-7.15119
135	668.912	2012-08-29 15:19:16	325.311	5	1	0.928827	3.60016	0.153875	0.00274894	0.547311	0.00586243	0	0	0	0	0	-7.1829
136	673.919	2012-08-29 15:19:21	330.318	5	1	0.927513	3.60016	0.155166	0.00274894	0.551959	0.00586243	0	0	0	0	0	-7.1054
137	678.927	2012-08-29 15:19:26	335.327	5	1	0.926386	3.60047	0.156455	0.00274894	0.5566	0.00586243	6.1512e-05	0	0	0	0	-7.05961
138	683.936	2012-08-29 15:19:31	340.335	5	1	0.924319	3.60016	0.157742	0.00274894	0.561234	0.00586243	0	0	0	0	0	-7.02791
139	688.936	2012-08-29 15:19:36	345.336	5	1	0.922817	3.60016	0.159025	0.00274894	0.565853	0.00586243	0	0	0	0	0	-7.1054
140	693.939	2012-08-29 15:19:41	350.338	5	1	0.92169	3.60047	0.160307	0.00274894	0.570467	0.00586243	6.1512e-05	0	0	0	0	-7.21461
141	698.943	2012-08-29 15:19:46	355.343	5	1	0.920187	3.60016	0.161587	0.00274894	0.575076	0.00586243	0	0	0	0	0	-7.1371
142	703.948	2012-08-29 15:19:51	360.347	5	1	0.918685	3.59985	0.162865	0.00274894	0.579677	0.00586243	-6.15597e-05	0	0	0	0	-7.1371
143	708.956	2012-08-29 15:19:56	365.355	5	1	0.917182	3.60016	0.164142	0.00274894	0.584275	0.00586243	6.15597e-05	0	0	0	0	-7.05961
144	713.961	2012-08-29 15:20:01	370.36	5	1	0.916055	3.60047	0.165416	0.00274894	0.588863	0.00586243	6.1512e-05	0	0	0	0	-7.1371
145	718.968	2012-08-29 15:20:06	375.368	5	1	0.914552	3.60047	0.166689	0.00274894	0.593446	0.00586243	6.1512e-05	0	0	0	0	-7.05961
146	723.975	2012-08-29 15:20:11	380.374	5	1	0.913237	3.60047	0.16796	0.00274894	0.598021	0.00586243	6.1512e-05	0	0	0	0	-7.02791
147	728.983	2012-08-29 15:20:16	385.382	5	1	0.911735	3.60016	0.16923	0.00274894	0.602591	0.00586243	0	0	0	0	0	-7.1371
148	733.991	2012-08-29 15:20:21	390.39	5	1	0.91042	3.60047	0.170497	0.00274894	0.607154	0.00586243	6.1512e-05	0	0	0	0	-7.02791
149	739	2012-08-29 15:20:26	395.4	5	1	0.909105	3.60047	0.171763	0.00274894	0.611711	0.00586243	0.000123072	0	0	0	0	-7.05961
150	744.006	2012-08-29 15:20:31	400.406	5	1	0.907602	3.60047	0.173026	0.00274894	0.616259	0.00586243	6.1512e-05	0	0	0	0	-7.05961
151	749.01	2012-08-29 15:20:36	405.409	5	1	0.9061	3.60016	0.174286	0.00274894	0.620796	0.00586243	0	0	0	0	0	-7.05961
152	754.014	2012-08-29 15:20:41	410.413	5	1	0.904785	3.59985	0.175545	0.00274894	0.625327	0.00586243	-6.15597e-05	0	0	0	0	-7.05961
153	759.019	2012-08-29 15:20:46	415.419	5	1	0.903282	3.59985	0.176802	0.00274894	0.629853	0.00586243	-6.15597e-05	0	0	0	0	-7.05961
154	764.026	2012-08-29 15:20:51	420.425	5	1	0.901968	3.60016	0.178057	0.00274894	0.634372	0.00586243	0	0	0	0	0	-7.05961
155	769.029	2012-08-29 15:20:56	425.428	5	1	0.900465	3.59985	0.17931	0.00274894	0.638882	0.00586243	-6.15597e-05	0	0	0	0	-7.09131
156	774.032	2012-08-29 15:21:01	430.431	5	1	0.898962	3.60016	0.180561	0.00274894	0.643385	0.00586243	0	0	0	0	0	-7.05961
157	779.035	2012-08-29 15:21:06	435.435	5	1	0.897835	3.60047	0.181809	0.00274894	0.647881	0.00586243	6.1512e-05	0	0	0	0	-7.05961
158	784.037	2012-08-29 15:21:11	440.436	5	1	0.89652	3.60016	0.183056	0.00274894	0.652368	0.00586243	0	0	0	0	0	-7.09131
159	789.043	2012-08-29 15:21:16	445.442	5	1	0.895018	3.60016	0.184301	0.00274894	0.656852	0.00586243	0	0	0	0	0	-7.09131
160	794.049	2012-08-29 15:21:21	450.448	5	1	0.893515	3.60016	0.185545	0.00274894	0.66133	0.00586243	6.15597e-05	0	0	0	0	-7.05961
161	799.049	2012-08-29 15:21:26	455.449	5	1	0.892388	3.60016	0.186785	0.00274894	0.665795	0.00586243	0	0	0	0	0	-7.09131
162	804.053	2012-08-29 15:21:31	460.452	5	1	0.890886	3.59985	0.188025	0.00274894	0.670257	0.00586243	-6.15597e-05	0	0	0	0	-7.05961
163	809.062	2012-08-29 15:21:36	465.461	5	1	0.889383	3.60016	0.189263	0.00274894	0.674717	0.00586243	-6.1512e-05	0	0	0	0	-7.09131
164	814.062	2012-08-29 15:21:41	470.461	5	1	0.888256	3.60016	0.190498	0.00274894	0.679162	0.00586243	0	0	0	0	0	-7.16881
165	819.07	2012-08-29 15:21:46	475.47	5	1	0.886753	3.60016	0.191733	0.00274894	0.683607	0.00586243	-6.1512e-05	0	0	0	0	-7.05961
166	824.079	2012-08-29 15:21:51	480.478	5	1	0.885438	3.60016	0.192966	0.00274894	0.688046	0.00586243	0	0	0	0	0	-7.09131
167	829.083	2012-08-29 15:21:56	485.482	5	1	0.884124	3.60016	0.194196	0.00274894	0.692475	0.00586243	-6.1512e-05	0	0	0	0	-7.09131
168	834.085	2012-08-29 15:22:01	490.484	5	1	0.882997	3.60016	0.195424	0.00274894	0.696896	0.00586243	0	0	0	0	0	-7.05961
169	839.088	2012-08-29 15:22:06	495.488	5	1	0.881682	3.59985	0.19665	0.00274894	0.701311	0.00586243	-6.15597e-05	0	0	0	0	-7.05961
170	844.095	2012-08-29 15:22:11	500.494	5	1	0.880367	3.60016	0.197876	0.00274894	0.705722	0.00586243	0	0	0	0	0	-7.16881
171	849.096	2012-08-29 15:22:16	505.495	5	1	0.879428	3.60047	0.199098	0.00274894	0.710123	0.00586243	6.1512e-05	0	0	0	0	-7.09131
172	854.102	2012-08-29 15:22:21	510.501	5	1	0.877925	3.59985	0.20032	0.00274894	0.714522	0.00586243	-6.15597e-05	0	0	0	0	-7.05961
173	859.111	2012-08-29 15:22:26	515.511	5	1	0.876798	3.60016	0.201541	0.00274894	0.718918	0.00586243	0	0	0	0	0	-7.05961
174	864.121	2012-08-29 15:22:31	520.52	5	1	0.875671	3.60016	0.20276	0.00274894	0.723308	0.00586243	0	0	0	0	0	-7.16881
175	869.125	2012-08-29 15:22:36	525.524	5	1	0.874356	3.60016	0.203977	0.00274894	0.727687	0.00586243	0	0	0	0	0	-7.16881
176	874.128	2012-08-29 15:22:41	530.527	5	1	0.873229	3.60016	0.205191	0.00274894	0.732059	0.00586243	0	0	0	0	0	-7.05961
177	879.129	2012-08-29 15:22:46	535.529	5	1	0.871915	3.60047	0.206403	0.00274894	0.736423	0.00586243	6.1512e-05	0	0	0	0	-7.09131
178	884.137	2012-08-29 15:22:51	540.536	5	1	0.870412	3.60016	0.207615	0.00274894	0.740786	0.00586243	0	0	0	0	0	-7.05961
179	889.141	2012-08-29 15:22:56	545.54	5	1	0.869661	3.60047	0.208825	0.00274894	0.745141	0.00586243	6.1512e-05	0	0	0	0	-7.09131
180	894.144	2012-08-29 15:23:02	550.543	5	1	0.868346	3.60016	0.210032	0.00274894	0.749488	0.00586243	0	0	0	0	0	-7.16881
181	899.155	2012-08-29 15:23:07	555.554	5	1	0.867031	3.60016	0.21124	0.00274894	0.753836	0.00586243	0	0	0	0	0	-7.20052
182	904.162	2012-08-29 15:23:12	560.562	5	1	0.865904	3.60016	0.212445	0.00274894	0.758176	0.00586243	-6.1512e-05	0	0	0	0	-7.09131
183	909.171	2012-08-29 15:23:17	565.57	5	1	0.864589	3.60016	0.213649	0.00274894	0.76251	0.00586243	0	0	0	0	0	-7.05961
184	914.175	2012-08-29 15:23:22	570.575	5	1	0.863087	3.60016	0.21485	0.00274894	0.766834	0.00586243	0	0	0	0	0	-7.12302
185	919.181	2012-08-29 15:23:27	575.581	5	1	0.862147	3.59985	0.21605	0.00274894	0.771154	0.00586243	-6.15597e-05	0	0	0	0	-7.09131
186	924.19	2012-08-29 15:23:32	580.589	5	1	0.861208	3.60016	0.217249	0.00274894	0.77547	0.00586243	-6.1512e-05	0	0	0	0	-7.05961
187	929.19	2012-08-29 15:23:37	585.589	5	1	0.859893	3.60016	0.218444	0.00274894	0.779774	0.00586243	0	0	0	0	0	-7.09131
188	934.198	2012-08-29 15:23:42	590.597	5	1	0.858766	3.60016	0.21964	0.00274894	0.784078	0.00586243	0	0	0	0	0	-7.09131
189	939.2	2012-08-29 15:23:47	595.6	5	1	0.858015	3.60047	0.220833	0.00274894	0.788372	0.00586243	6.1512e-05	0	0	0	0	-7.12302
190	944.204	2012-08-29 15:23:52	600.604	5	1	0.856888	3.60016	0.222024	0.00274894	0.792661	0.00586243	0	0	0	0	0	-7.12302
191	949.209	2012-08-29 15:23:57	605.608	5	1	0.855573	3.60016	0.223214	0.00274894	0.796945	0.00586243	-6.1512e-05	0	0	0	0	-7.09131
192	954.212	2012-08-29 15:24:02	610.612	5	1	0.854634	3.60016	0.224402	0.00274894	0.801223	0.00586243	0	0	0	0	0	-7.15472
193	959.216	2012-08-29 15:24:07	615.616	5	1	0.853131	3.60016	0.225589	0.00274894	0.805495	0.00586243	-6.1512e-05	0	0	0	0	-7.09131
194	964.223	2012-08-29 15:24:12	620.622	5	1	0.852005	3.60016	0.226775	0.00274894	0.809764	0.00586243	0	0	0	0	0	-7.09131
195	969.228	2012-08-29 15:24:17	625.627	5	1	0.851065	3.60016	0.227959	0.00274894	0.814027	0.00586243	0	0	0	0	0	-7.12302
196	974.229	2012-08-29 15:24:22	630.629	5	1	0.849938	3.60016	0.22914	0.00274894	0.818281	0.00586243	0	0	0	0	0	-7.12302
197	979.235	2012-08-29 15:24:27	635.635	5	1	0.848811	3.60016	0.230321	0.00274894	0.822533	0.00586243	0	0	0	0	0	-7.20052
198	984.244	2012-08-29 15:24:32	640.644	5	1	0.847684	3.60016	0.231502	0.00274894	0.826783	0.00586243	0	0	0	0	0	-7.12302
199	989.254	2012-08-29 15:24:37	645.653	5	1	0.846933	3.60016	0.232681	0.00274894	0.831027	0.00586243	0	0	0	0	0	-7.01383
200	994.258	2012-08-29 15:24:42	650.657	5	1	0.845618	3.60016	0.233857	0.00274894	0.835262	0.00586243	0	0	0	0	0	-7.12302
201	999.267	2012-08-29 15:24:47	655.667	5	1	0.844491	3.60016	0.235033	0.00274894	0.839495	0.00586243	0	0	0	0	0	-7.1371
202	1004.27	2012-08-29 15:24:52	660.673	5	1	0.843364	3.60016	0.236207	0.00274894	0.843722	0.00586243	0	0	0	0	0	-7.12302
203	1009.28	2012-08-29 15:24:57	665.678	5	1	0.842613	3.60047	0.237379	0.00274894	0.847941	0.00586243	6.1512e-05	0	0	0	0	-7.20052
204	1014.28	2012-08-29 15:25:02	670.682	5	1	0.841486	3.60016	0.238549	0.00274894	0.852155	0.00586243	0	0	0	0	0	-7.12302
205	1019.29	2012-08-29 15:25:07	675.689	5	1	0.840359	3.60016	0.239719	0.00274894	0.856365	0.00586243	0	0	0	0	0	-7.09131
206	1024.3	2012-08-29 15:25:12	680.695	5	1	0.839232	3.60016	0.240887	0.00274894	0.86057	0.00586243	0	0	0	0	0	-7.09131
207	1029.3	2012-08-29 15:25:17	685.701	5	1	0.838293	3.59985	0.242054	0.00274894	0.86477	0.00586243	-6.15597e-05	0	0	0	0	-7.12302
208	1034.3	2012-08-29 15:25:22	690.704	5	1	0.837729	3.60047	0.243218	0.00274894	0.868963	0.00586243	6.1512e-05	0	0	0	0	-7.16881
209	1039.31	2012-08-29 15:25:27	695.709	5	1	0.836415	3.60016	0.244382	0.00274894	0.873152	0.00586243	-6.1512e-05	0	0	0	0	-7.09131
210	1044.32	2012-08-29 15:25:32	700.716	5	1	0.835288	3.60016	0.245544	0.00274894	0.877338	0.00586243	0	0	0	0	0	-7.09131
211	1049.32	2012-08-29 15:25:37	705.724	5	1	0.834348	3.60016	0.246706	0.00274894	0.881519	0.00586243	0	0	0	0	0	-7.05961
212	1054.33	2012-08-29 15:25:42	710.734	5	1	0.833409	3.60016	0.247866	0.00274894	0.885697	0.00586243	0	0	0	0	0	-7.09131
213	1059.33	2012-08-29 15:25:47	715.734	5	1	0.832282	3.60016	0.249023	0.00274894	0.889862	0.00586243	0	0	0	0	0	-7.05961
214	1064.34	2012-08-29 15:25:52	720.741	5	1	0.831531	3.60016	0.25018	0.00274894	0.894028	0.00586243	0	0	0	0	0	-7.1371
215	1069.35	2012-08-29 15:25:57	725.746	5	1	0.83078	3.60016	0.251336	0.00274894	0.898188	0.00586243	-6.1512e-05	0	0	0	0	-7.12302
216	1074.36	2012-08-29 15:26:02	730.756	5	1	0.829653	3.60016	0.252491	0.00274894	0.902346	0.00586243	0	0	0	0	0	-7.05961
217	1079.36	2012-08-29 15:26:07	735.761	5	1	0.828526	3.60016	0.253643	0.00274894	0.906496	0.00586243	-6.1512e-05	0	0	0	0	-7.09131
218	1084.37	2012-08-29 15:26:12	740.766	5	1	0.827586	3.60016	0.254795	0.00274894	0.910641	0.00586243	0	0	0	0	0	-7.16881
219	1089.37	2012-08-29 15:26:17	745.768	5	1	0.826835	3.60016	0.255944	0.00274894	0.914779	0.00586243	0	0	0	0	0	-7.12302
220	1094.38	2012-08-29 15:26:22	750.775	5	1	0.825896	3.60047	0.257093	0.00274894	0.918916	0.00586243	6.1512e-05	0	0	0	0	-7.27803
221	1099.38	2012-08-29 15:26:27	755.776	5	1	0.824957	3.60016	0.25824	0.00274894	0.923044	0.00586243	-6.1512e-05	0	0	0	0	-7.09131
222	1104.38	2012-08-29 15:26:32	760.784	5	1	0.824206	3.60047	0.259387	0.00274894	0.927173	0.00586243	6.1512e-05	0	0	0	0	-7.09131
223	1109.39	2012-08-29 15:26:37	765.792	5	1	0.823266	3.60016	0.260532	0.00274894	0.931298	0.00586243	0	0	0	0	0	-7.12302
224	1114.4	2012-08-29 15:26:42	770.796	5	1	0.822327	3.60047	0.261676	0.00274894	0.935415	0.00586243	0.000123072	0	0	0	0	-7.05961
225	1119.41	2012-08-29 15:26:47	775.806	5	1	0.821576	3.60016	0.26282	0.00274894	0.939532	0.00586243	0	0	0	0	0	-7.16881
226	1124.41	2012-08-29 15:26:52	780.809	5	1	0.820449	3.60047	0.263961	0.00274894	0.94364	0.00586243	6.1512e-05	0	0	0	0	-7.27803
227	1129.41	2012-08-29 15:26:57	785.809	5	1	0.820073	3.60047	0.2651	0.00274894	0.947741	0.00586243	6.1512e-05	0	0	0	0	-7.05961
228	1134.41	2012-08-29 15:27:02	790.812	5	1	0.818758	3.60016	0.266238	0.00274894	0.95184	0.00586243	0	0	0	0	0	-7.05961
229	1139.42	2012-08-29 15:27:07	795.821	5	1	0.817819	3.60016	0.267377	0.00274894	0.955938	0.00586243	0	0	0	0	0	-7.1371
230	1144.43	2012-08-29 15:27:12	800.827	5	1	0.817068	3.60016	0.268513	0.00274894	0.96003	0.00586243	0	0	0	0	0	-7.16881
231	1149.44	2012-08-29 15:27:17	805.838	5	1	0.816317	3.60016	0.26965	0.00274894	0.964122	0.00586243	0	0	0	0	0	-7.09131
232	1154.45	2012-08-29 15:27:22	810.847	5	1	0.815002	3.60016	0.270785	0.00274894	0.968208	0.00586243	0	0	0	0	0	-7.24632
233	1159.46	2012-08-29 15:27:27	815.855	5	1	0.81425	3.60016	0.271918	0.00274894	0.972288	0.00586243	0	0	0	0	0	-7.09131
234	1164.46	2012-08-29 15:27:32	820.863	5	1	0.813499	3.60016	0.27305	0.00274894	0.976365	0.00586243	0	0	0	0	0	-7.16881
235	1169.46	2012-08-29 15:27:37	825.863	5	1	0.81256	3.60016	0.27418	0.00274894	0.980431	0.00586243	0	0	0	0	0	-7.12302
236	1174.47	2012-08-29 15:27:42	830.865	5	1	0.811809	3.60016	0.275308	0.00274894	0.984494	0.00586243	6.15597e-05	0	0	0	0	-7.16881
237	1179.47	2012-08-29 15:27:47	835.868	5	1	0.811057	3.60047	0.276436	0.00274894	0.988553	0.00586243	0	0	0	0	0	-7.09131
238	1184.47	2012-08-29 15:27:52	840.87	5	1	0.810306	3.60016	0.277562	0.00274894	0.992607	0.00586243	0	0	0	0	0	-7.05961
239	1189.48	2012-08-29 15:27:57	845.878	5	1	0.809555	3.60016	0.278688	0.00274894	0.996663	0.00586243	0	0	0	0	0	-7.09131
240	1194.48	2012-08-29 15:28:02	850.882	5	1	0.808428	3.60016	0.279813	0.00274894	1.00071	0.00586243	6.15597e-05	0	0	0	0	-7.09131
241	1199.49	2012-08-29 15:28:07	855.892	5	1	0.807864	3.60016	0.280937	0.00274894	1.00476	0.00586243	0	0	0	0	0	-7.09131
242	1204.5	2012-08-29 15:28:12	860.895	5	1	0.806737	3.59985	0.282059	0.00274894	1.0088	0.00586243	-6.15597e-05	0	0	0	0	-7.09131
243	1209.5	2012-08-29 15:28:17	865.897	5	1	0.806174	3.60047	0.28318	0.00274894	1.01283	0.00586243	6.1512e-05	0	0	0	0	-7.09131
244	1214.5	2012-08-29 15:28:22	870.904	5	1	0.805235	3.60016	0.284301	0.00274894	1.01687	0.00586243	0	0	0	0	0	-7.16881
245	1219.51	2012-08-29 15:28:27	875.914	5	1	0.804483	3.60016	0.285421	0.00274894	1.0209	0.00586243	0	0	0	0	0	-7.09131
246	1224.51	2012-08-29 15:28:32	880.914	5	1	0.803732	3.59985	0.286538	0.00274894	1.02492	0.00586243	-6.15597e-05	0	0	0	0	-7.20052
247	1229.52	2012-08-29 15:28:37	885.922	5	1	0.802793	3.60047	0.287655	0.00274894	1.02895	0.00586243	6.1512e-05	0	0	0	0	-7.12302
248	1234.53	2012-08-29 15:28:42	890.928	5	1	0.802229	3.60047	0.288772	0.00274894	1.03296	0.00586243	6.1512e-05	0	0	0	0	-7.12302
249	1239.53	2012-08-29 15:28:47	895.931	5	1	0.801478	3.60016	0.289886	0.00274894	1.03698	0.00586243	0	0	0	0	0	-7.16881
250	1244.53	2012-08-29 15:28:52	900.933	5	1	0.800914	3.60016	0.290999	0.00274894	1.04098	0.00586243	0	0	0	0	0	-7.23223
251	1249.54	2012-08-29 15:28:57	905.939	5	1	0.799975	3.60016	0.292112	0.00274894	1.04499	0.00586243	0	0	0	0	0	-7.05961
252	1254.54	2012-08-29 15:29:02	910.944	5	1	0.799224	3.60016	0.293224	0.00274894	1.04899	0.00586243	0	0	0	0	0	-7.12302
253	1259.55	2012-08-29 15:29:07	915.947	5	1	0.798285	3.60016	0.294334	0.00274894	1.05299	0.00586243	0	0	0	0	0	-7.15472
254	1264.55	2012-08-29 15:29:12	920.952	5	1	0.797909	3.60016	0.295444	0.00274894	1.05699	0.00586243	-6.1512e-05	0	0	0	0	-7.09131
255	1269.56	2012-08-29 15:29:17	925.961	5	1	0.79697	3.60016	0.296553	0.00274894	1.06098	0.00586243	0	0	0	0	0	-7.12302
256	1274.57	2012-08-29 15:29:22	930.968	5	1	0.796594	3.60016	0.297662	0.00274894	1.06497	0.00586243	-6.1512e-05	0	0	0	0	-7.12302
257	1279.58	2012-08-29 15:29:27	935.976	5	1	0.795655	3.60016	0.298769	0.00274894	1.06896	0.00586243	0	0	0	0	0	-7.12302
258	1284.58	2012-08-29 15:29:32	940.978	5	1	0.79528	3.60016	0.299874	0.00274894	1.07294	0.00586243	-6.1512e-05	0	0	0	0	-7.12302
259	1289.59	2012-08-29 15:29:37	945.986	5	1	0.794528	3.60016	0.30098	0.00274894	1.07692	0.00586243	0	0	0	0	0	-7.15472
260	1294.59	2012-08-29 15:29:42	950.994	5	1	0.793777	3.60047	0.302084	0.00274894	1.08089	0.00586243	0.000123072	0	0	0	0	-7.15472
261	1299.6	2012-08-29 15:29:47	955.996	5	1	0.792838	3.60016	0.303187	0.00274894	1.08486	0.00586243	0	0	0	0	0	-7.18643
262	1304.6	2012-08-29 15:29:52	960.999	5	1	0.792086	3.60016	0.304288	0.00274894	1.08883	0.00586243	0	0	0	0	0	-7.18643
263	1309.6	2012-08-29 15:29:57	966.002	5	1	0.791335	3.59985	0.305388	0.00274894	1.09279	0.00586243	-0.000123072	0	0	0	0	-7.23223
264	1314.61	2012-08-29 15:30:02	971.013	5	1	0.790584	3.60016	0.306489	0.00274894	1.09675	0.00586243	0	0	0	0	0	-7.18643
265	1319.62	2012-08-29 15:30:07	976.015	5	1	0.790208	3.59985	0.307588	0.00274894	1.10071	0.00586243	-6.15597e-05	0	0	0	0	-7.18643
266	1324.62	2012-08-29 15:30:12	981.023	5	1	0.789269	3.60016	0.308686	0.00274894	1.10466	0.00586243	0	0	0	0	0	-7.15472
267	1329.63	2012-08-29 15:30:17	986.026	5	1	0.788705	3.60016	0.309783	0.00274894	1.10861	0.00586243	0	0	0	0	0	-7.18643
268	1334.63	2012-08-29 15:30:22	991.034	5	1	0.787954	3.60016	0.31088	0.00274894	1.11256	0.00586243	6.15597e-05	0	0	0	0	-7.15472
269	1339.64	2012-08-29 15:30:27	996.041	5	1	0.787203	3.60016	0.311975	0.00274894	1.1165	0.00586243	-6.1512e-05	0	0	0	0	-7.12302
270	1344.65	2012-08-29 15:30:32	1001.05	5	1	0.786264	3.60016	0.313069	0.00274894	1.12044	0.00586243	0	0	0	0	0	-7.23223
271	1349.65	2012-08-29 15:30:37	1006.05	5	1	0.785888	3.60047	0.314162	0.00274894	1.12437	0.00586243	0	0	0	0	0	-7.15472
272	1354.65	2012-08-29 15:30:42	1011.05	5	1	0.785137	3.60016	0.315253	0.00274894	1.1283	0.00586243	0	0	0	0	0	-7.15472
273	1359.66	2012-08-29 15:30:47	1016.05	5	1	0.784573	3.60047	0.316344	0.00274894	1.13223	0.00586243	6.1512e-05	0	0	0	0	-7.18643
274	1364.66	2012-08-29 15:30:52	1021.06	5	1	0.783822	3.60047	0.317434	0.00274894	1.13615	0.00586243	6.1512e-05	0	0	0	0	-7.20052
275	1369.66	2012-08-29 15:30:57	1026.06	5	1	0.783071	3.60047	0.318522	0.00274894	1.14007	0.00586243	6.1512e-05	0	0	0	0	-7.16881
276	1374.66	2012-08-29 15:31:02	1031.06	5	1	0.782319	3.59985	0.31961	0.00274894	1.14399	0.00586243	-0.000123072	0	0	0	0	-7.23223
277	1379.67	2012-08-29 15:31:07	1036.07	5	1	0.781756	3.60016	0.320697	0.00274894	1.1479	0.00586243	0	0	0	0	0	-7.12302
278	1384.67	2012-08-29 15:31:12	1041.07	5	1	0.78138	3.60016	0.321784	0.00274894	1.15181	0.00586243	0	0	0	0	0	-7.15472
279	1389.68	2012-08-29 15:31:17	1046.08	5	1	0.780629	3.60016	0.322869	0.00274894	1.15572	0.00586243	0	0	0	0	0	-7.20052
280	1394.68	2012-08-29 15:31:22	1051.08	5	1	0.779877	3.60016	0.323953	0.00274894	1.15962	0.00586243	0	0	0	0	0	-7.20052
281	1399.68	2012-08-29 15:31:27	1056.08	5	1	0.779502	3.60016	0.325036	0.00274894	1.16352	0.00586243	0	0	0	0	0	-7.24632
282	1404.68	2012-08-29 15:31:32	1061.08	5	1	0.77875	3.60016	0.326119	0.00274894	1.16742	0.00586243	0	0	0	0	0	-7.12302
283	1409.69	2012-08-29 15:31:37	1066.09	5	1	0.777999	3.60016	0.3272	0.00274894	1.17132	0.00586243	0	0	0	0	0	-7.20052
284	1414.69	2012-08-29 15:31:42	1071.09	5	1	0.777248	3.60016	0.328282	0.00274894	1.17521	0.00586243	0	0	0	0	0	-7.16881
285	1419.7	2012-08-29 15:31:47	1076.09	5	1	0.776872	3.60016	0.329362	0.00274894	1.1791	0.00586243	0	0	0	0	0	-7.27803
286	1424.7	2012-08-29 15:31:52	1081.1	5	1	0.776121	3.60016	0.330442	0.00274894	1.18299	0.00586243	0	0	0	0	0	-7.12302
287	1429.71	2012-08-29 15:31:57	1086.11	5	1	0.775369	3.60016	0.33152	0.00274894	1.18687	0.00586243	-6.1512e-05	0	0	0	0	-7.09131
288	1434.71	2012-08-29 15:32:02	1091.11	5	1	0.774994	3.60016	0.332598	0.00274894	1.19075	0.00586243	-6.1512e-05	0	0	0	0	-7.09131
289	1439.72	2012-08-29 15:32:07	1096.12	5	1	0.774242	3.60016	0.333675	0.00274894	1.19462	0.00586243	-6.1512e-05	0	0	0	0	-7.24632
290	1444.72	2012-08-29 15:32:12	1101.12	5	1	0.773679	3.60016	0.334751	0.00274894	1.1985	0.00586243	-6.1512e-05	0	0	0	0	-7.24632
291	1449.73	2012-08-29 15:32:17	1106.13	5	1	0.773115	3.60047	0.335826	0.00274894	1.20237	0.00586243	6.1512e-05	0	0	0	0	-7.09131
292	1454.74	2012-08-29 15:32:22	1111.14	5	1	0.772364	3.60016	0.336901	0.00274894	1.20624	0.00586243	0	0	0	0	0	-7.1371
293	1459.74	2012-08-29 15:32:27	1116.14	5	1	0.772176	3.60016	0.337974	0.00274894	1.2101	0.00586243	-6.1512e-05	0	0	0	0	-7.12302
294	1464.74	2012-08-29 15:32:32	1121.14	5	1	0.771237	3.60016	0.339046	0.00274894	1.21396	0.00586243	0	0	0	0	0	-7.21461
295	1469.75	2012-08-29 15:32:37	1126.15	5	1	0.770674	3.60016	0.340119	0.00274894	1.21782	0.00586243	-6.1512e-05	0	0	0	0	-7.15472
296	1474.75	2012-08-29 15:32:42	1131.15	5	1	0.77011	3.60016	0.341189	0.00274894	1.22168	0.00586243	0	0	0	0	0	-7.12302
297	1479.76	2012-08-29 15:32:47	1136.15	5	1	0.769359	3.59985	0.342259	0.00274894	1.22553	0.00586243	-6.15597e-05	0	0	0	0	-7.12302
298	1484.76	2012-08-29 15:32:52	1141.16	5	1	0.768983	3.60016	0.343329	0.00274894	1.22938	0.00586243	0	0	0	0	0	-7.18643
299	1489.76	2012-08-29 15:32:57	1146.16	5	1	0.768232	3.60016	0.344397	0.00274894	1.23323	0.00586243	0	0	0	0	0	-7.30975
300	1494.77	2012-08-29 15:33:02	1151.17	5	1	0.767856	3.60016	0.345466	0.00274894	1.23707	0.00586243	0	0	0	0	0	-7.12302
301	1499.78	2012-08-29 15:33:07	1156.17	5	1	0.766917	3.60016	0.346531	0.00274894	1.24091	0.00586243	0	0	0	0	0	-7.16881
302	1504.78	2012-08-29 15:33:12	1161.18	5	1	0.766541	3.60016	0.347598	0.00274894	1.24475	0.00586243	0	0	0	0	0	-7.23223
303	1509.78	2012-08-29 15:33:17	1166.18	5	1	0.765978	3.60016	0.348662	0.00274894	1.24858	0.00586243	6.15597e-05	0	0	0	0	-7.15472
304	1514.79	2012-08-29 15:33:22	1171.19	5	1	0.765414	3.60016	0.349726	0.00274894	1.25241	0.00586243	0	0	0	0	0	-7.18643
305	1519.79	2012-08-29 15:33:27	1176.19	5	1	0.764663	3.60016	0.35079	0.00274894	1.25624	0.00586243	0	0	0	0	0	-7.23223
306	1524.8	2012-08-29 15:33:32	1181.2	5	1	0.764287	3.60016	0.351853	0.00274894	1.26007	0.00586243	0	0	0	0	0	-7.15472
307	1529.8	2012-08-29 15:33:37	1186.2	5	1	0.763724	3.60016	0.352915	0.00274894	1.26389	0.00586243	0	0	0	0	0	-7.15472
308	1534.8	2012-08-29 15:33:42	1191.2	5	1	0.76316	3.60047	0.353975	0.00274894	1.26771	0.00586243	6.1512e-05	0	0	0	0	-7.12302
309	1539.81	2012-08-29 15:33:47	1196.21	5	1	0.762597	3.60047	0.355037	0.00274894	1.27153	0.00586243	6.1512e-05	0	0	0	0	-7.15472
310	1544.82	2012-08-29 15:33:52	1201.22	5	1	0.761658	3.59985	0.356097	0.00274894	1.27535	0.00586243	-0.000123072	0	0	0	0	-7.18643
311	1549.82	2012-08-29 15:33:57	1206.22	5	1	0.76147	3.60016	0.357154	0.00274894	1.27916	0.00586243	0	0	0	0	0	-7.15472
312	1554.82	2012-08-29 15:34:02	1211.22	5	1	0.760719	3.60047	0.358212	0.00274894	1.28296	0.00586243	0	0	0	0	0	-7.18643
313	1559.83	2012-08-29 15:34:07	1216.23	5	1	0.760343	3.60016	0.359269	0.00274894	1.28677	0.00586243	-6.1512e-05	0	0	0	0	-7.15472
314	1564.83	2012-08-29 15:34:12	1221.23	5	1	0.759967	3.60047	0.360327	0.00274894	1.29058	0.00586243	0	0	0	0	0	-7.15472
315	1569.84	2012-08-29 15:34:17	1226.24	5	1	0.759028	3.60016	0.361383	0.00274894	1.29438	0.00586243	0	0	0	0	0	-7.18643
316	1574.85	2012-08-29 15:34:22	1231.25	5	1	0.758465	3.60047	0.362438	0.00274894	1.29818	0.00586243	6.1512e-05	0	0	0	0	-7.23223
317	1579.85	2012-08-29 15:34:27	1236.25	5	1	0.758089	3.60016	0.363492	0.00274894	1.30198	0.00586243	0	0	0	0	0	-7.29565
318	1584.86	2012-08-29 15:34:32	1241.26	5	1	0.757338	3.60047	0.364547	0.00274894	1.30577	0.00586243	0.000123072	0	0	0	0	-7.23223
319	1589.86	2012-08-29 15:34:37	1246.26	5	1	0.756962	3.60016	0.365599	0.00274894	1.30956	0.00586243	-6.1512e-05	0	0	0	0	-7.23223
320	1594.86	2012-08-29 15:34:42	1251.26	5	1	0.756211	3.60016	0.366649	0.00274894	1.31334	0.00586243	0	0	0	0	0	-7.15472
321	1599.87	2012-08-29 15:34:47	1256.27	5	1	0.755835	3.60016	0.367701	0.00274894	1.31713	0.00586243	0	0	0	0	0	-7.18643
322	1604.87	2012-08-29 15:34:52	1261.27	5	1	0.754896	3.60016	0.36875	0.00274894	1.3209	0.00586243	0	0	0	0	0	-7.18643
323	1609.87	2012-08-29 15:34:57	1266.27	5	1	0.754708	3.60016	0.369799	0.00274894	1.32468	0.00586243	-6.1512e-05	0	0	0	0	-7.15472
324	1614.88	2012-08-29 15:35:02	1271.28	5	1	0.754144	3.60016	0.370847	0.00274894	1.32845	0.00586243	0	0	0	0	0	-7.15472
325	1619.88	2012-08-29 15:35:07	1276.28	5	1	0.753581	3.60047	0.371896	0.00274894	1.33223	0.00586243	6.1512e-05	0	0	0	0	-7.18643
326	1624.89	2012-08-29 15:35:12	1281.29	5	1	0.75283	3.60016	0.372942	0.00274894	1.336	0.00586243	-6.1512e-05	0	0	0	0	-7.15472
327	1629.89	2012-08-29 15:35:17	1286.29	5	1	0.752266	3.60016	0.373989	0.00274894	1.33977	0.00586243	0	0	0	0	0	-7.23223
328	1634.9	2012-08-29 15:35:22	1291.3	5	1	0.751703	3.60016	0.375035	0.00274894	1.34353	0.00586243	0	0	0	0	0	-7.15472
329	1639.91	2012-08-29 15:35:27	1296.31	5	1	0.751327	3.60047	0.376081	0.00274894	1.3473	0.00586243	6.1512e-05	0	0	0	0	-7.20052
330	1644.91	2012-08-29 15:35:32	1301.31	5	1	0.750951	3.60016	0.377125	0.00274894	1.35106	0.00586243	0	0	0	0	0	-7.4331
331	1649.92	2012-08-29 15:35:37	1306.32	5	1	0.750388	3.60016	0.378168	0.00274894	1.35481	0.00586243	-6.1512e-05	0	0	0	0	-7.27803
332	1654.92	2012-08-29 15:35:42	1311.32	5	1	0.749637	3.60047	0.379211	0.00274894	1.35856	0.00586243	6.1512e-05	0	0	0	0	-7.1371
333	1659.93	2012-08-29 15:35:47	1316.33	5	1	0.748885	3.60016	0.380254	0.00274894	1.36232	0.00586243	0	0	0	0	0	-7.09131
334	1664.94	2012-08-29 15:35:52	1321.34	5	1	0.74851	3.60016	0.381295	0.00274894	1.36607	0.00586243	0	0	0	0	0	-7.1371
335	1669.95	2012-08-29 15:35:57	1326.35	5	1	0.748134	3.60016	0.382336	0.00274894	1.36982	0.00586243	0	0	0	0	0	-7.1371
336	1674.95	2012-08-29 15:36:02	1331.35	5	1	0.747383	3.60016	0.383375	0.00274894	1.37356	0.00586243	0	0	0	0	0	-7.05961
337	1679.95	2012-08-29 15:36:07	1336.35	5	1	0.746819	3.60016	0.384413	0.00274894	1.37729	0.00586243	0	0	0	0	0	-7.05961
338	1684.96	2012-08-29 15:36:12	1341.36	5	1	0.746256	3.60016	0.385451	0.00274894	1.38103	0.00586243	0	0	0	0	0	-7.16881
339	1689.96	2012-08-29 15:36:17	1346.36	5	1	0.745692	3.60016	0.386487	0.00274894	1.38476	0.00586243	0	0	0	0	0	-7.02791
340	1694.96	2012-08-29 15:36:22	1351.36	5	1	0.745129	3.60047	0.387524	0.00274894	1.38849	0.00586243	0	0	0	0	0	-7.1371
341	1699.97	2012-08-29 15:36:27	1356.37	5	1	0.744753	3.60016	0.388559	0.00274894	1.39222	0.00586243	0	0	0	0	0	-7.21461
342	1704.97	2012-08-29 15:36:32	1361.37	5	1	0.744002	3.60016	0.389593	0.00274894	1.39594	0.00586243	0	0	0	0	0	-7.21461
343	1709.98	2012-08-29 15:36:37	1366.38	5	1	0.743438	3.60016	0.390628	0.00274894	1.39967	0.00586243	-6.1512e-05	0	0	0	0	-7.1054
344	1714.98	2012-08-29 15:36:42	1371.38	5	1	0.742875	3.60047	0.39166	0.00274894	1.40339	0.00586243	6.1512e-05	0	0	0	0	-7.1371
345	1719.99	2012-08-29 15:36:47	1376.39	5	1	0.742311	3.60047	0.392693	0.00274894	1.4071	0.00586243	6.1512e-05	0	0	0	0	-7.29213
346	1725	2012-08-29 15:36:52	1381.4	5	1	0.741748	3.59985	0.393726	0.00274894	1.41082	0.00586243	-6.15597e-05	0	0	0	0	-7.1054
347	1730	2012-08-29 15:36:57	1386.4	5	1	0.741184	3.60016	0.394757	0.00274894	1.41453	0.00586243	0	0	0	0	0	-7.02791
348	1735.01	2012-08-29 15:37:02	1391.41	5	1	0.740808	3.60047	0.395788	0.00274894	1.41825	0.00586243	0	0	0	0	0	-7.26041
349	1740.02	2012-08-29 15:37:07	1396.42	5	1	0.740245	3.60016	0.396817	0.00274894	1.42195	0.00586243	0	0	0	0	0	-7.26041
350	1745.02	2012-08-29 15:37:12	1401.42	5	1	0.739494	3.59985	0.397846	0.00274894	1.42565	0.00586243	-6.15597e-05	0	0	0	0	-7.38375
351	1750.02	2012-08-29 15:37:17	1406.42	5	1	0.739118	3.60016	0.398873	0.00274894	1.42935	0.00586243	-6.1512e-05	0	0	0	0	-7.30622
352	1755.03	2012-08-29 15:37:22	1411.43	5	1	0.738367	3.60016	0.3999	0.00274894	1.43305	0.00586243	0	0	0	0	0	-7.15119
353	1760.03	2012-08-29 15:37:27	1416.43	5	1	0.737803	3.60016	0.400925	0.00274894	1.43674	0.00586243	0	0	0	0	0	-7.38375
354	1765.04	2012-08-29 15:37:32	1421.44	5	1	0.737428	3.60016	0.401951	0.00274894	1.44044	0.00586243	6.15597e-05	0	0	0	0	-7.58466
355	1770.04	2012-08-29 15:37:37	1426.44	5	1	0.736864	3.60047	0.402976	0.00274894	1.44412	0.00586243	6.1512e-05	0	0	0	0	-7.66223
356	1775.05	2012-08-29 15:37:42	1431.44	5	1	0.736113	3.60016	0.403999	0.00274894	1.44781	0.00586243	0	0	0	0	0	-7.55293
357	1780.05	2012-08-29 15:37:47	1436.45	5	1	0.735549	3.60016	0.405023	0.00274894	1.45149	0.00586243	0	0	0	0	0	-7.59875
358	1785.06	2012-08-29 15:37:52	1441.46	5	1	0.735174	3.60016	0.406045	0.00274894	1.45517	0.00586243	0	0	0	0	0	-7.41192
359	1790.06	2012-08-29 15:37:57	1446.46	5	1	0.73461	3.60016	0.407064	0.00274894	1.45884	0.00586243	0	0	0	0	0	-7.5212
360	1795.07	2012-08-29 15:38:02	1451.47	5	1	0.733671	3.60016	0.408088	0.00274894	1.46253	0.00586243	0	0	0	0	0	-7.45773
361	1800.08	2012-08-29 15:38:07	1456.48	5	1	0.733295	3.60016	0.409109	0.00274894	1.4662	0.00586243	0	0	0	0	0	-7.48946
362	1805.08	2012-08-29 15:38:12	1461.48	5	1	0.733107	3.60047	0.410127	0.00274894	1.46987	0.00586243	0.000123072	0	0	0	0	-7.59875
363	1810.09	2012-08-29 15:38:17	1466.49	5	1	0.732168	3.60016	0.411146	0.00274894	1.47354	0.00586243	0	0	0	0	0	-7.54936
364	1815.09	2012-08-29 15:38:22	1471.49	5	1	0.731793	3.60016	0.412163	0.00274894	1.4772	0.00586243	0	0	0	0	0	-7.5811
365	1820.09	2012-08-29 15:38:27	1476.49	5	1	0.731041	3.60016	0.413181	0.00274894	1.48086	0.00586243	0	0	0	0	0	-7.44008
366	1825.1	2012-08-29 15:38:32	1481.49	5	1	0.730666	3.60016	0.414196	0.00274894	1.48452	0.00586243	0	0	0	0	0	-7.44008
367	1830.1	2012-08-29 15:38:37	1486.5	5	1	0.73029	3.60016	0.415212	0.00274894	1.48818	0.00586243	-6.1512e-05	0	0	0	0	-7.47181
368	1835.11	2012-08-29 15:38:42	1491.51	5	1	0.729726	3.60016	0.416227	0.00274894	1.49183	0.00586243	0	0	0	0	0	-7.34847
369	1840.11	2012-08-29 15:38:47	1496.51	5	1	0.729163	3.60016	0.417241	0.00274894	1.49548	0.00586243	-6.1512e-05	0	0	0	0	-7.44008
370	1845.11	2012-08-29 15:38:52	1501.51	5	1	0.728599	3.60016	0.418253	0.00274894	1.49913	0.00586243	0	0	0	0	0	-7.36254
371	1850.12	2012-08-29 15:38:57	1506.52	5	1	0.727848	3.60016	0.419266	0.00274894	1.50277	0.00586243	0	0	0	0	0	-7.44008
372	1855.12	2012-08-29 15:39:02	1511.52	5	1	0.727472	3.60016	0.420277	0.00274894	1.50641	0.00586243	0	0	0	0	0	-7.47181
373	1860.13	2012-08-29 15:39:07	1516.53	5	1	0.726909	3.60016	0.421289	0.00274894	1.51005	0.00586243	-6.1512e-05	0	0	0	0	-7.65867
374	1865.13	2012-08-29 15:39:12	1521.53	5	1	0.726346	3.60016	0.422299	0.00274894	1.51369	0.00586243	-6.1512e-05	0	0	0	0	-7.2075
375	1870.13	2012-08-29 15:39:17	1526.53	5	1	0.725782	3.60016	0.423308	0.00274894	1.51732	0.00586243	0	0	0	0	0	-7.44008
376	1875.13	2012-08-29 15:39:22	1531.53	5	1	0.725219	3.60016	0.424316	0.00274894	1.52095	0.00586243	0	0	0	0	0	-7.51763
377	1880.14	2012-08-29 15:39:28	1536.54	5	1	0.724655	3.60016	0.425323	0.00274894	1.52458	0.00586243	0	0	0	0	0	-7.40835
378	1885.14	2012-08-29 15:39:33	1541.54	5	1	0.724092	3.60016	0.426331	0.00274894	1.52821	0.00586243	0	0	0	0	0	-7.44008
379	1890.14	2012-08-29 15:39:38	1546.54	5	1	0.723716	3.60016	0.427337	0.00274894	1.53183	0.00586243	-6.1512e-05	0	0	0	0	-7.44008
380	1895.15	2012-08-29 15:39:43	1551.55	5	1	0.723152	3.60016	0.428342	0.00274894	1.53545	0.00586243	-6.1512e-05	0	0	0	0	-7.36254
381	1900.15	2012-08-29 15:39:48	1556.55	5	1	0.722589	3.60016	0.429346	0.00274894	1.53906	0.00586243	0	0	0	0	0	-7.33082
382	1905.16	2012-08-29 15:39:53	1561.56	5	1	0.721838	3.60047	0.430351	0.00274894	1.54268	0.00586243	0	0	0	0	0	-7.23922
383	1910.16	2012-08-29 15:39:58	1566.56	5	1	0.721462	3.60047	0.431354	0.00274894	1.54629	0.00586243	0	0	0	0	0	-7.426
384	1915.16	2012-08-29 15:40:03	1571.56	5	1	0.720711	3.60016	0.432356	0.00274894	1.5499	0.00586243	-6.1512e-05	0	0	0	0	-7.44008
385	1920.17	2012-08-29 15:40:08	1576.57	5	1	0.720147	3.60016	0.433358	0.00274894	1.5535	0.00586243	0	0	0	0	0	-7.50355
386	1925.17	2012-08-29 15:40:13	1581.57	5	1	0.719584	3.60047	0.434359	0.00274894	1.55711	0.00586243	0.000123072	0	0	0	0	-7.34847
387	1930.18	2012-08-29 15:40:18	1586.58	5	1	0.718832	3.60016	0.435359	0.00274894	1.56071	0.00586243	0	0	0	0	0	-7.48946
388	1935.18	2012-08-29 15:40:23	1591.58	5	1	0.718457	3.60047	0.436358	0.00274894	1.56431	0.00586243	6.1512e-05	0	0	0	0	-7.31674
389	1940.19	2012-08-29 15:40:28	1596.59	5	1	0.717893	3.60016	0.437357	0.00274894	1.5679	0.00586243	-6.1512e-05	0	0	0	0	-7.31674
390	1945.19	2012-08-29 15:40:33	1601.59	5	1	0.717705	3.60047	0.438354	0.00274894	1.57149	0.00586243	6.1512e-05	0	0	0	0	-7.39427
391	1950.2	2012-08-29 15:40:38	1606.6	5	1	0.716954	3.60016	0.439352	0.00274894	1.57509	0.00586243	0	0	0	0	0	-7.426
392	1955.2	2012-08-29 15:40:43	1611.6	5	1	0.716203	3.60016	0.440347	0.00274894	1.57867	0.00586243	0	0	0	0	0	-7.53528
393	1960.21	2012-08-29 15:40:48	1616.61	5	1	0.715827	3.60047	0.441344	0.00274894	1.58226	0.00586243	0.000123072	0	0	0	0	-7.22514
394	1965.21	2012-08-29 15:40:53	1621.61	5	1	0.715451	3.60016	0.442338	0.00274894	1.58584	0.00586243	0	0	0	0	0	-7.38019
395	1970.21	2012-08-29 15:40:58	1626.61	5	1	0.7147	3.60016	0.443332	0.00274894	1.58941	0.00586243	-6.1512e-05	0	0	0	0	-7.27094
396	1975.22	2012-08-29 15:41:03	1631.62	5	1	0.714512	3.60016	0.444326	0.00274894	1.59299	0.00586243	-6.1512e-05	0	0	0	0	-7.41192
397	1980.23	2012-08-29 15:41:08	1636.63	5	1	0.713573	3.60047	0.445319	0.00274894	1.59657	0.00586243	0	0	0	0	0	-7.17935
398	1985.23	2012-08-29 15:41:13	1641.63	5	1	0.713197	3.60047	0.446311	0.00274894	1.60014	0.00586243	6.1512e-05	0	0	0	0	-7.50355
399	1990.24	2012-08-29 15:41:18	1646.64	5	1	0.712634	3.60016	0.447302	0.00274894	1.60371	0.00586243	-6.1512e-05	0	0	0	0	-7.48946
400	1995.25	2012-08-29 15:41:23	1651.65	5	1	0.71207	3.60047	0.448293	0.00274894	1.60727	0.00586243	6.1512e-05	0	0	0	0	-7.50355
401	2000.25	2012-08-29 15:41:28	1656.65	5	1	0.711695	3.60047	0.449282	0.00274894	1.61084	0.00586243	6.1512e-05	0	0	0	0	-7.53528
402	2005.25	2012-08-29 15:41:33	1661.65	5	1	0.711131	3.60016	0.45027	0.00274894	1.61439	0.00586243	0	0	0	0	0	-7.27094
403	2010.25	2012-08-29 15:41:38	1666.65	5	1	0.710756	3.60047	0.451258	0.00274894	1.61795	0.00586243	0	0	0	0	0	-7.47181
404	2015.26	2012-08-29 15:41:43	1671.66	5	1	0.709816	3.60047	0.452243	0.00274894	1.6215	0.00586243	6.1512e-05	0	0	0	0	-7.50355
405	2020.26	2012-08-29 15:41:48	1676.66	5	1	0.709253	3.60047	0.453231	0.00274894	1.62505	0.00586243	0	0	0	0	0	-7.426
406	2025.27	2012-08-29 15:41:53	1681.66	5	1	0.708877	3.60016	0.454217	0.00274894	1.6286	0.00586243	0	0	0	0	0	-7.426
407	2030.27	2012-08-29 15:41:58	1686.67	5	1	0.708314	3.60016	0.455201	0.00274894	1.63215	0.00586243	0	0	0	0	0	-7.47181
408	2035.27	2012-08-29 15:42:03	1691.67	5	1	0.707562	3.59985	0.456186	0.00274894	1.63569	0.00586243	0	0	0	0	0	-7.54936
409	2040.28	2012-08-29 15:42:08	1696.67	5	1	0.706811	3.60016	0.457169	0.00274894	1.63923	0.00586243	0	0	0	0	0	-7.39427
410	2045.28	2012-08-29 15:42:13	1701.68	5	1	0.706248	3.60016	0.458152	0.00274894	1.64277	0.00586243	0	0	0	0	0	-7.50355
411	2050.29	2012-08-29 15:42:18	1706.69	5	1	0.70606	3.60047	0.459133	0.00274894	1.6463	0.00586243	6.1512e-05	0	0	0	0	-7.36254
412	2055.29	2012-08-29 15:42:23	1711.69	5	1	0.705308	3.60016	0.460114	0.00274894	1.64983	0.00586243	0	0	0	0	0	-7.27094
413	2060.3	2012-08-29 15:42:28	1716.7	5	1	0.704745	3.60016	0.461095	0.00274894	1.65336	0.00586243	6.15597e-05	0	0	0	0	-7.38019
414	2065.3	2012-08-29 15:42:33	1721.7	5	1	0.704557	3.60016	0.462075	0.00274894	1.65689	0.00586243	0	0	0	0	0	-7.56702
415	2070.31	2012-08-29 15:42:38	1726.71	5	1	0.703806	3.60047	0.463054	0.00274894	1.66042	0.00586243	0	0	0	0	0	-7.38019
416	2075.31	2012-08-29 15:42:43	1731.71	5	1	0.703242	3.60016	0.464031	0.00274894	1.66394	0.00586243	-6.1512e-05	0	0	0	0	-7.30266
417	2080.31	2012-08-29 15:42:48	1736.71	5	1	0.702491	3.60047	0.465007	0.00274894	1.66745	0.00586243	6.1512e-05	0	0	0	0	-7.11593
418	2085.31	2012-08-29 15:42:53	1741.71	5	1	0.701927	3.60016	0.465983	0.00274894	1.67096	0.00586243	0	0	0	0	0	-7.33438
419	2090.32	2012-08-29 15:42:58	1746.72	5	1	0.701552	3.60016	0.466959	0.00274894	1.67448	0.00586243	0	0	0	0	0	-7.33438
420	2095.33	2012-08-29 15:43:03	1751.73	5	1	0.7008	3.60016	0.467934	0.00274894	1.67799	0.00586243	0	0	0	0	0	-7.36611
421	2100.33	2012-08-29 15:43:08	1756.73	5	1	0.700237	3.60047	0.468907	0.00274894	1.68149	0.00586243	0	0	0	0	0	-7.33438
422	2105.33	2012-08-29 15:43:13	1761.73	5	1	0.699673	3.60047	0.46988	0.00274894	1.68499	0.00586243	6.1512e-05	0	0	0	0	-7.21107
423	2110.34	2012-08-29 15:43:18	1766.74	5	1	0.69911	3.60047	0.470853	0.00274894	1.6885	0.00586243	6.1512e-05	0	0	0	0	-7.47538
424	2115.34	2012-08-29 15:43:23	1771.74	5	1	0.698734	3.60016	0.471824	0.00274894	1.69199	0.00586243	6.15597e-05	0	0	0	0	-7.39783
425	2120.35	2012-08-29 15:43:28	1776.75	5	1	0.697983	3.60016	0.472796	0.00274894	1.69549	0.00586243	0	0	0	0	0	-7.38019
426	2125.36	2012-08-29 15:43:33	1781.76	5	1	0.697232	3.60047	0.473766	0.00274894	1.69899	0.00586243	6.1512e-05	0	0	0	0	-7.21107
427	2130.37	2012-08-29 15:43:38	1786.77	5	1	0.697044	3.60016	0.474737	0.00274894	1.70248	0.00586243	-6.1512e-05	0	0	0	0	-7.16527
428	2135.37	2012-08-29 15:43:43	1791.77	5	1	0.696293	3.60016	0.475705	0.00274894	1.70596	0.00586243	0	0	0	0	0	-7.08777
429	2140.38	2012-08-29 15:43:48	1796.77	5	1	0.695729	3.60047	0.476673	0.00274894	1.70945	0.00586243	0.000123072	0	0	0	0	-7.28858
430	2145.38	2012-08-29 15:43:53	1801.78	5	1	0.695166	3.60016	0.477639	0.00274894	1.71293	0.00586243	0	0	0	0	0	-7.35202
431	2150.38	2012-08-29 15:43:58	1806.78	5	1	0.694602	3.60016	0.478605	0.00274894	1.71641	0.00586243	0	0	0	0	0	-7.24278
432	2155.39	2012-08-29 15:44:03	1811.79	5	1	0.694226	3.60047	0.479571	0.00274894	1.71988	0.00586243	0	0	0	0	0	-7.28858
433	2160.39	2012-08-29 15:44:08	1816.79	5	1	0.693287	3.60016	0.480535	0.00274894	1.72335	0.00586243	0	0	0	0	0	-7.24278
434	2165.4	2012-08-29 15:44:13	1821.8	5	1	0.693099	3.60016	0.4815	0.00274894	1.72683	0.00586243	-6.1512e-05	0	0	0	0	-7.13356
435	2170.4	2012-08-29 15:44:18	1826.8	5	1	0.692536	3.60016	0.482424	0.00274894	1.73015	0.00586243	0	0	0	0	0	-7.24278
436	2175.41	2012-08-29 15:44:23	1831.81	5	1	0.691409	3.60016	0.483424	0.00274894	1.73375	0.00586243	0	0	0	0	0	-7.3203
437	2180.42	2012-08-29 15:44:28	1836.81	5	1	0.691033	3.60016	0.484386	0.00274894	1.73722	0.00586243	0	0	0	0	0	-7.21107
438	2185.42	2012-08-29 15:44:33	1841.82	5	1	0.690282	3.60016	0.485345	0.00274894	1.74067	0.00586243	-6.1512e-05	0	0	0	0	-7.47538
439	2190.42	2012-08-29 15:44:38	1846.82	5	1	0.689906	3.60016	0.486305	0.00274894	1.74413	0.00586243	0	0	0	0	0	-7.42956
440	2195.43	2012-08-29 15:44:43	1851.83	5	1	0.689155	3.60016	0.487264	0.00274894	1.74758	0.00586243	0	0	0	0	0	-7.28858
441	2200.43	2012-08-29 15:44:48	1856.83	5	1	0.688404	3.60016	0.488221	0.00274894	1.75102	0.00586243	-6.1512e-05	0	0	0	0	-7.08777
442	2205.44	2012-08-29 15:44:53	1861.84	5	1	0.688028	3.60016	0.489179	0.00274894	1.75447	0.00586243	6.15597e-05	0	0	0	0	-7.28858
443	2210.45	2012-08-29 15:44:58	1866.85	5	1	0.687464	3.60047	0.490136	0.00274894	1.75792	0.00586243	6.1512e-05	0	0	0	0	-7.3203
444	2215.45	2012-08-29 15:45:03	1871.85	5	1	0.686713	3.60016	0.491091	0.00274894	1.76136	0.00586243	-6.1512e-05	0	0	0	0	-7.3203
445	2220.46	2012-08-29 15:45:08	1876.86	5	1	0.68615	3.60016	0.492045	0.00274894	1.76479	0.00586243	0	0	0	0	0	-7.19699
446	2225.47	2012-08-29 15:45:13	1881.87	5	1	0.685774	3.60016	0.493	0.00274894	1.76823	0.00586243	0	0	0	0	0	-7.2745
447	2230.47	2012-08-29 15:45:18	1886.87	5	1	0.685398	3.60016	0.493953	0.00274894	1.77166	0.00586243	0	0	0	0	0	-7.16527
448	2235.48	2012-08-29 15:45:23	1891.88	5	1	0.684271	3.60016	0.494905	0.00274894	1.77509	0.00586243	-6.1512e-05	0	0	0	0	-7.35202
449	2240.49	2012-08-29 15:45:28	1896.89	5	1	0.683896	3.60016	0.495857	0.00274894	1.77852	0.00586243	0	0	0	0	0	-7.24278
450	2245.5	2012-08-29 15:45:33	1901.9	5	1	0.683144	3.60016	0.496809	0.00274894	1.78194	0.00586243	0	0	0	0	0	-7.53884
451	2250.5	2012-08-29 15:45:38	1906.9	5	1	0.682581	3.60047	0.497757	0.00274894	1.78536	0.00586243	6.1512e-05	0	0	0	0	-7.08777
452	2255.5	2012-08-29 15:45:43	1911.9	5	1	0.682017	3.60016	0.498705	0.00274894	1.78877	0.00586243	-6.1512e-05	0	0	0	0	-7.35202
453	2260.5	2012-08-29 15:45:48	1916.9	5	1	0.681266	3.60016	0.499652	0.00274894	1.79218	0.00586243	-6.1512e-05	0	0	0	0	-7.0737
454	2265.51	2012-08-29 15:45:53	1921.91	5	1	0.680515	3.60016	0.500599	0.00274894	1.79559	0.00586243	0	0	0	0	0	-7.2287
455	2270.51	2012-08-29 15:45:58	1926.91	5	1	0.680327	3.60016	0.501544	0.00274894	1.79899	0.00586243	0	0	0	0	0	-7.0737
456	2275.51	2012-08-29 15:46:03	1931.91	5	1	0.679576	3.60016	0.502489	0.00274894	1.80239	0.00586243	0	0	0	0	0	-7.38375
457	2280.52	2012-08-29 15:46:08	1936.91	5	1	0.678824	3.60016	0.503433	0.00274894	1.80579	0.00586243	-6.1512e-05	0	0	0	0	-7.11948
458	2285.52	2012-08-29 15:46:13	1941.92	5	1	0.678073	3.59985	0.504376	0.00274894	1.80919	0.00586243	-0.000123072	0	0	0	0	-7.2745
459	2290.52	2012-08-29 15:46:18	1946.92	5	1	0.677697	3.60047	0.505318	0.00274894	1.81258	0.00586243	0.000123072	0	0	0	0	-7.19699
460	2295.52	2012-08-29 15:46:23	1951.92	5	1	0.677134	3.60047	0.506259	0.00274894	1.81597	0.00586243	6.1512e-05	0	0	0	0	-7.35202
461	2300.53	2012-08-29 15:46:28	1956.93	5	1	0.676382	3.60016	0.507199	0.00274894	1.81935	0.00586243	0	0	0	0	0	-7.0737
462	2305.53	2012-08-29 15:46:33	1961.93	5	1	0.675819	3.60016	0.508138	0.00274894	1.82273	0.00586243	0	0	0	0	0	-7.2745
463	2310.53	2012-08-29 15:46:38	1966.93	5	1	0.67488	3.59985	0.509076	0.00274894	1.82611	0.00586243	-6.15597e-05	0	0	0	0	-7.41547
464	2315.54	2012-08-29 15:46:43	1971.94	5	1	0.674128	3.59985	0.510015	0.00274894	1.82949	0.00586243	-6.15597e-05	0	0	0	0	-7.15119
465	2320.54	2012-08-29 15:46:48	1976.94	5	1	0.673565	3.60016	0.510953	0.00274894	1.83286	0.00586243	-6.1512e-05	0	0	0	0	-7.26041
466	2325.55	2012-08-29 15:46:53	1981.95	5	1	0.673001	3.60016	0.511889	0.00274894	1.83624	0.00586243	0	0	0	0	0	-7.19699
467	2330.56	2012-08-29 15:46:58	1986.96	5	1	0.672626	3.60016	0.512825	0.00274894	1.8396	0.00586243	-6.1512e-05	0	0	0	0	-7.0737
468	2335.57	2012-08-29 15:47:03	1991.97	5	1	0.672062	3.60016	0.51376	0.00274894	1.84297	0.00586243	6.15597e-05	0	0	0	0	-7.15119
469	2340.57	2012-08-29 15:47:08	1996.97	5	1	0.670935	3.60047	0.514694	0.00274894	1.84634	0.00586243	0	0	0	0	0	-7.26041
470	2345.58	2012-08-29 15:47:13	2001.98	5	1	0.670748	3.60016	0.515627	0.00274894	1.84969	0.00586243	-6.1512e-05	0	0	0	0	-7.33793
471	2350.58	2012-08-29 15:47:18	2006.98	5	1	0.670372	3.60016	0.516559	0.00274894	1.85305	0.00586243	0	0	0	0	0	-7.1829
472	2355.58	2012-08-29 15:47:23	2011.98	5	1	0.669621	3.60047	0.517489	0.00274894	1.8564	0.00586243	0	0	0	0	0	-7.1829
473	2360.58	2012-08-29 15:47:28	2016.98	5	1	0.669057	3.60047	0.518419	0.00274894	1.85974	0.00586243	6.1512e-05	0	0	0	0	-7.1829
474	2365.59	2012-08-29 15:47:33	2021.99	5	1	0.668118	3.59985	0.519349	0.00274894	1.86309	0.00586243	-6.15597e-05	0	0	0	0	-7.1829
475	2370.59	2012-08-29 15:47:38	2026.99	5	1	0.667554	3.60016	0.520278	0.00274894	1.86644	0.00586243	-6.1512e-05	0	0	0	0	-7.26041
476	2375.6	2012-08-29 15:47:43	2032	5	1	0.667367	3.60047	0.521206	0.00274894	1.86978	0.00586243	0.000123072	0	0	0	0	-7.29213
477	2380.61	2012-08-29 15:47:48	2037.01	5	1	0.666427	3.60047	0.522134	0.00274894	1.87312	0.00586243	6.1512e-05	0	0	0	0	-7.1054
478	2385.61	2012-08-29 15:47:53	2042.01	5	1	0.665864	3.60016	0.523059	0.00274894	1.87645	0.00586243	0	0	0	0	0	-7.1054
479	2390.62	2012-08-29 15:47:58	2047.02	5	1	0.6653	3.60016	0.523985	0.00274894	1.87978	0.00586243	-6.1512e-05	0	0	0	0	-7.1371
480	2395.63	2012-08-29 15:48:03	2052.03	5	1	0.664549	3.60016	0.52491	0.00274894	1.88311	0.00586243	-6.1512e-05	0	0	0	0	-7.1829
481	2400.63	2012-08-29 15:48:08	2057.03	5	1	0.663986	3.60047	0.525833	0.00274894	1.88644	0.00586243	0	0	0	0	0	-7.1371
482	2405.64	2012-08-29 15:48:13	2062.04	5	1	0.663422	3.60047	0.526757	0.00274894	1.88976	0.00586243	0	0	0	0	0	-7.26041
483	2410.64	2012-08-29 15:48:18	2067.04	5	1	0.662671	3.60016	0.527678	0.00274894	1.89308	0.00586243	0	0	0	0	0	-7.1829
484	2415.65	2012-08-29 15:48:23	2072.05	5	1	0.661919	3.60016	0.528599	0.00274894	1.8964	0.00586243	-6.1512e-05	0	0	0	0	-7.26041
485	2420.65	2012-08-29 15:48:28	2077.05	5	1	0.661356	3.60016	0.529519	0.00274894	1.89971	0.00586243	-6.1512e-05	0	0	0	0	-7.29213
486	2425.66	2012-08-29 15:48:33	2082.05	5	1	0.660605	3.60016	0.530437	0.00274894	1.90301	0.00586243	0	0	0	0	0	-7.36965
487	2430.66	2012-08-29 15:48:38	2087.06	5	1	0.660041	3.60047	0.531356	0.00274894	1.90632	0.00586243	6.1512e-05	0	0	0	0	-7.36965
488	2435.67	2012-08-29 15:48:43	2092.07	5	1	0.659102	3.60016	0.532272	0.00274894	1.90962	0.00586243	0	0	0	0	0	-7.1829
489	2440.67	2012-08-29 15:48:48	2097.07	5	1	0.658539	3.60016	0.533188	0.00274894	1.91291	0.00586243	0	0	0	0	0	-7.26041
490	2445.67	2012-08-29 15:48:53	2102.07	5	1	0.657787	3.59985	0.534102	0.00274894	1.91621	0.00586243	-0.000123072	0	0	0	0	-7.1829
491	2450.68	2012-08-29 15:48:58	2107.08	5	1	0.657224	3.60047	0.535015	0.00274894	1.91949	0.00586243	6.1512e-05	0	0	0	0	-7.26041
492	2455.68	2012-08-29 15:49:03	2112.08	5	1	0.656472	3.60016	0.53593	0.00274894	1.92279	0.00586243	-6.1512e-05	0	0	0	0	-7.21461
493	2460.68	2012-08-29 15:49:08	2117.08	5	1	0.655909	3.60016	0.536841	0.00274894	1.92607	0.00586243	0	0	0	0	0	-7.26041
494	2465.69	2012-08-29 15:49:13	2122.09	5	1	0.655533	3.60016	0.537753	0.00274894	1.92935	0.00586243	0	0	0	0	0	-7.29213
495	2470.7	2012-08-29 15:49:18	2127.1	5	1	0.654594	3.60047	0.538665	0.00274894	1.93263	0.00586243	6.1512e-05	0	0	0	0	-7.1829
496	2475.7	2012-08-29 15:49:23	2132.1	5	1	0.654031	3.60016	0.539575	0.00274894	1.93591	0.00586243	-6.1512e-05	0	0	0	0	-7.1829
497	2480.7	2012-08-29 15:49:28	2137.1	5	1	0.653279	3.60016	0.540483	0.00274894	1.93918	0.00586243	0	0	0	0	0	-7.21461
498	2485.71	2012-08-29 15:49:33	2142.11	5	1	0.652716	3.60016	0.54139	0.00274894	1.94245	0.00586243	-6.1512e-05	0	0	0	0	-7.36965
499	2490.72	2012-08-29 15:49:38	2147.12	5	1	0.651777	3.60047	0.542298	0.00274894	1.94571	0.00586243	0	0	0	0	0	-7.1054
500	2495.72	2012-08-29 15:49:43	2152.12	5	1	0.651213	3.60016	0.543204	0.00274894	1.94898	0.00586243	0	0	0	0	0	-7.1054
501	2500.73	2012-08-29 15:49:48	2157.13	5	1	0.650462	3.60047	0.544109	0.00274894	1.95224	0.00586243	6.1512e-05	0	0	0	0	-7.1371
502	2505.74	2012-08-29 15:49:53	2162.14	5	1	0.64971	3.59985	0.545014	0.00274894	1.95549	0.00586243	-6.15597e-05	0	0	0	0	-7.1054
503	2510.74	2012-08-29 15:49:58	2167.14	5	1	0.649147	3.60016	0.545917	0.00274894	1.95874	0.00586243	-6.1512e-05	0	0	0	0	-7.1829
504	2515.75	2012-08-29 15:50:03	2172.15	5	1	0.648583	3.60016	0.546819	0.00274894	1.96199	0.00586243	0	0	0	0	0	-7.29213
505	2520.75	2012-08-29 15:50:08	2177.15	5	1	0.647832	3.60016	0.54772	0.00274894	1.96524	0.00586243	-6.1512e-05	0	0	0	0	-7.33793
506	2525.76	2012-08-29 15:50:13	2182.16	5	1	0.647269	3.60047	0.548621	0.00274894	1.96848	0.00586243	6.1512e-05	0	0	0	0	-7.21461
507	2530.77	2012-08-29 15:50:18	2187.17	5	1	0.646517	3.60016	0.549521	0.00274894	1.97172	0.00586243	0	0	0	0	0	-7.21461
508	2535.77	2012-08-29 15:50:23	2192.17	5	1	0.645766	3.60016	0.550418	0.00274894	1.97495	0.00586243	-6.1512e-05	0	0	0	0	-7.21461
509	2540.78	2012-08-29 15:50:28	2197.17	5	1	0.645015	3.60016	0.551315	0.00274894	1.97818	0.00586243	-6.1512e-05	0	0	0	0	-7.36965
510	2545.78	2012-08-29 15:50:33	2202.18	5	1	0.644263	3.60016	0.552212	0.00274894	1.98141	0.00586243	0	0	0	0	0	-7.26041
511	2550.79	2012-08-29 15:50:38	2207.19	5	1	0.643324	3.60016	0.553107	0.00274894	1.98463	0.00586243	0	0	0	0	0	-7.1829
512	2555.79	2012-08-29 15:50:43	2212.19	5	1	0.642949	3.60016	0.554002	0.00274894	1.98785	0.00586243	0	0	0	0	0	-7.02791
513	2560.8	2012-08-29 15:50:48	2217.2	5	1	0.642573	3.60016	0.554896	0.00274894	1.99107	0.00586243	-6.1512e-05	0	0	0	0	-7.1371
514	2565.8	2012-08-29 15:50:53	2222.2	5	1	0.641634	3.60016	0.555787	0.00274894	1.99428	0.00586243	0	0	0	0	0	-7.21461
515	2570.81	2012-08-29 15:50:58	2227.21	5	1	0.640507	3.60016	0.556679	0.00274894	1.99749	0.00586243	0	0	0	0	0	-7.21461
516	2575.81	2012-08-29 15:51:03	2232.21	5	1	0.640131	3.60016	0.557569	0.00274894	2.00069	0.00586243	0	0	0	0	0	-7.1371
517	2580.81	2012-08-29 15:51:08	2237.21	5	1	0.639568	3.59985	0.558458	0.00274894	2.00389	0.00586243	-6.15597e-05	0	0	0	0	-7.1371
518	2585.81	2012-08-29 15:51:13	2242.21	5	1	0.638816	3.60016	0.559346	0.00274894	2.00709	0.00586243	0	0	0	0	0	-7.36965
519	2590.82	2012-08-29 15:51:18	2247.22	5	1	0.638253	3.60047	0.560234	0.00274894	2.01029	0.00586243	0.000123072	0	0	0	0	-7.21461
520	2595.82	2012-08-29 15:51:23	2252.22	5	1	0.637314	3.60016	0.561121	0.00274894	2.01348	0.00586243	0	0	0	0	0	-7.1371
521	2600.83	2012-08-29 15:51:28	2257.22	5	1	0.63675	3.60016	0.562006	0.00274894	2.01667	0.00586243	0	0	0	0	0	-7.33793
522	2605.83	2012-08-29 15:51:33	2262.23	5	1	0.635999	3.60016	0.562889	0.00274894	2.01985	0.00586243	0	0	0	0	0	-7.1371
523	2610.83	2012-08-29 15:51:38	2267.23	5	1	0.63506	3.59985	0.563773	0.00274894	2.02303	0.00586243	-0.000123072	0	0	0	0	-7.05961
524	2615.83	2012-08-29 15:51:43	2272.23	5	1	0.634496	3.60016	0.564655	0.00274894	2.02621	0.00586243	0	0	0	0	0	-7.1371
525	2620.83	2012-08-29 15:51:48	2277.23	5	1	0.633745	3.60016	0.565536	0.00274894	2.02938	0.00586243	-6.1512e-05	0	0	0	0	-7.21461
526	2625.83	2012-08-29 15:51:53	2282.23	5	1	0.632993	3.60016	0.566416	0.00274894	2.03254	0.00586243	0	0	0	0	0	-7.05961
527	2630.84	2012-08-29 15:51:58	2287.24	5	1	0.632242	3.59985	0.567296	0.00274894	2.03571	0.00586243	-6.15597e-05	0	0	0	0	-7.1371
528	2635.84	2012-08-29 15:52:03	2292.24	5	1	0.631679	3.60016	0.568174	0.00274894	2.03888	0.00586243	6.15597e-05	0	0	0	0	-7.33793
529	2640.85	2012-08-29 15:52:08	2297.25	5	1	0.631115	3.60016	0.569053	0.00274894	2.04204	0.00586243	0	0	0	0	0	-7.21461
530	2645.86	2012-08-29 15:52:13	2302.26	5	1	0.629988	3.60016	0.56993	0.00274894	2.0452	0.00586243	0	0	0	0	0	-7.1371
531	2650.86	2012-08-29 15:52:18	2307.26	5	1	0.629613	3.60016	0.570806	0.00274894	2.04835	0.00586243	0	0	0	0	0	-7.05961
532	2655.87	2012-08-29 15:52:23	2312.27	5	1	0.628861	3.60016	0.57168	0.00274894	2.0515	0.00586243	0	0	0	0	0	-7.21461
533	2660.88	2012-08-29 15:52:28	2317.28	5	1	0.62811	3.59985	0.572555	0.00274894	2.05465	0.00586243	-0.000123072	0	0	0	0	-7.05961
534	2665.88	2012-08-29 15:52:33	2322.28	5	1	0.627359	3.60016	0.573428	0.00274894	2.05779	0.00586243	0	0	0	0	0	-7.1371
535	2670.88	2012-08-29 15:52:38	2327.28	5	1	0.626607	3.60016	0.574299	0.00274894	2.06093	0.00586243	0	0	0	0	0	-7.16881
536	2675.89	2012-08-29 15:52:43	2332.29	5	1	0.626232	3.60016	0.57517	0.00274894	2.06406	0.00586243	0	0	0	0	0	-7.21461
537	2680.89	2012-08-29 15:52:48	2337.29	5	1	0.625292	3.60016	0.576039	0.00274894	2.06719	0.00586243	-6.1512e-05	0	0	0	0	-7.21461
538	2685.9	2012-08-29 15:52:53	2342.3	5	1	0.624541	3.60016	0.576908	0.00274894	2.07032	0.00586243	6.15597e-05	0	0	0	0	-7.21461
539	2690.9	2012-08-29 15:52:58	2347.3	5	1	0.62379	3.60016	0.577776	0.00274894	2.07344	0.00586243	0	0	0	0	0	-7.1371
540	2695.91	2012-08-29 15:53:03	2352.31	5	1	0.622663	3.60016	0.578643	0.00274894	2.07657	0.00586243	0	0	0	0	0	-7.40137
541	2700.92	2012-08-29 15:53:08	2357.32	5	1	0.622287	3.60016	0.579509	0.00274894	2.07968	0.00586243	0	0	0	0	0	-7.09131
542	2705.92	2012-08-29 15:53:13	2362.32	5	1	0.621536	3.60016	0.580374	0.00274894	2.08279	0.00586243	0	0	0	0	0	-7.09131
543	2710.93	2012-08-29 15:53:18	2367.33	5	1	0.620784	3.60047	0.581237	0.00274894	2.0859	0.00586243	6.1512e-05	0	0	0	0	-7.09131
544	2715.94	2012-08-29 15:53:23	2372.34	5	1	0.620033	3.60016	0.5821	0.00274894	2.08901	0.00586243	-6.1512e-05	0	0	0	0	-7.1371
545	2720.94	2012-08-29 15:53:28	2377.34	5	1	0.619282	3.60047	0.582961	0.00274894	2.09211	0.00586243	6.1512e-05	0	0	0	0	-7.12302
546	2725.94	2012-08-29 15:53:33	2382.34	5	1	0.61853	3.60016	0.583821	0.00274894	2.09521	0.00586243	0	0	0	0	0	-7.24632
547	2730.95	2012-08-29 15:53:38	2387.35	5	1	0.617779	3.60016	0.58468	0.00274894	2.0983	0.00586243	0	0	0	0	0	-7.09131
548	2735.95	2012-08-29 15:53:43	2392.35	5	1	0.61684	3.60016	0.585539	0.00274894	2.10139	0.00586243	0	0	0	0	0	-7.24632
549	2740.96	2012-08-29 15:53:48	2397.36	5	1	0.616464	3.60077	0.586396	0.00274894	2.10448	0.00586243	0.000123072	0	0	0	0	-7.12302
550	2745.96	2012-08-29 15:53:53	2402.36	5	1	0.615525	3.60047	0.587252	0.00274894	2.10756	0.00586243	0.000123072	0	0	0	0	-7.27803
551	2750.96	2012-08-29 15:53:58	2407.36	5	1	0.614774	3.60016	0.588106	0.00274894	2.11063	0.00586243	0	0	0	0	0	-7.12302
552	2755.97	2012-08-29 15:54:03	2412.37	5	1	0.613835	3.60016	0.58896	0.00274894	2.11371	0.00586243	0	0	0	0	0	-7.16881
553	2760.97	2012-08-29 15:54:08	2417.37	5	1	0.612708	3.59985	0.589813	0.00274894	2.11678	0.00586243	-6.15597e-05	0	0	0	0	-7.24632
554	2765.98	2012-08-29 15:54:13	2422.38	5	1	0.612144	3.60016	0.590666	0.00274894	2.11985	0.00586243	0	0	0	0	0	-7.32384
555	2770.99	2012-08-29 15:54:18	2427.39	5	1	0.611581	3.60016	0.591517	0.00274894	2.12291	0.00586243	0	0	0	0	0	-7.09131
556	2776	2012-08-29 15:54:23	2432.4	5	1	0.610829	3.60016	0.592367	0.00274894	2.12598	0.00586243	0	0	0	0	0	-7.09131
557	2781.01	2012-08-29 15:54:28	2437.41	5	1	0.610078	3.60047	0.593216	0.00274894	2.12903	0.00586243	0	0	0	0	0	-7.16881
558	2786.01	2012-08-29 15:54:33	2442.41	5	1	0.609327	3.60016	0.594063	0.00274894	2.13208	0.00586243	-6.1512e-05	0	0	0	0	-7.29213
559	2791.01	2012-08-29 15:54:38	2447.41	5	1	0.608388	3.60016	0.59491	0.00274894	2.13513	0.00586243	-6.1512e-05	0	0	0	0	-7.32384
560	2796.02	2012-08-29 15:54:43	2452.42	5	1	0.607448	3.60016	0.595755	0.00274894	2.13817	0.00586243	-6.1512e-05	0	0	0	0	-7.1371
561	2801.02	2012-08-29 15:54:48	2457.42	5	1	0.606885	3.60016	0.5966	0.00274894	2.14121	0.00586243	0	0	0	0	0	-7.05961
562	2806.03	2012-08-29 15:54:53	2462.43	5	1	0.606321	3.60016	0.597444	0.00274894	2.14425	0.00586243	0	0	0	0	0	-7.1371
563	2811.03	2012-08-29 15:54:58	2467.43	5	1	0.605382	3.60016	0.598285	0.00274894	2.14728	0.00586243	0	0	0	0	0	-7.29213
564	2816.03	2012-08-29 15:55:03	2472.43	5	1	0.604443	3.60016	0.599126	0.00274894	2.15031	0.00586243	0	0	0	0	0	-7.24632
565	2821.04	2012-08-29 15:55:08	2477.44	5	1	0.604068	3.60047	0.599966	0.00274894	2.15333	0.00586243	6.1512e-05	0	0	0	0	-7.27803
566	2826.05	2012-08-29 15:55:13	2482.45	5	1	0.60294	3.60016	0.600806	0.00274894	2.15636	0.00586243	0	0	0	0	0	-7.20052
567	2831.06	2012-08-29 15:55:18	2487.46	5	1	0.602001	3.60016	0.601644	0.00274894	2.15937	0.00586243	0	0	0	0	0	-7.27803
568	2836.06	2012-08-29 15:55:23	2492.46	5	1	0.601438	3.60016	0.60248	0.00274894	2.16238	0.00586243	0	0	0	0	0	-7.32384
569	2841.07	2012-08-29 15:55:28	2497.47	5	1	0.600687	3.60047	0.603316	0.00274894	2.16539	0.00586243	6.1512e-05	0	0	0	0	-7.24632
570	2846.07	2012-08-29 15:55:33	2502.47	5	1	0.599935	3.60016	0.60415	0.00274894	2.1684	0.00586243	-6.1512e-05	0	0	0	0	-7.12302
571	2851.08	2012-08-29 15:55:38	2507.48	5	1	0.599184	3.60047	0.604984	0.00274894	2.1714	0.00586243	6.1512e-05	0	0	0	0	-7.23223
572	2856.08	2012-08-29 15:55:43	2512.48	5	1	0.598245	3.60016	0.605817	0.00274894	2.1744	0.00586243	-6.1512e-05	0	0	0	0	-7.24632
573	2861.09	2012-08-29 15:55:48	2517.49	5	1	0.597493	3.60016	0.606648	0.00274894	2.17739	0.00586243	0	0	0	0	0	-7.5882
574	2866.1	2012-08-29 15:55:53	2522.5	5	1	0.596366	3.60016	0.607478	0.00274894	2.18038	0.00586243	0	0	0	0	0	-7.15472
575	2871.11	2012-08-29 15:55:58	2527.51	5	1	0.595803	3.60047	0.608308	0.00274894	2.18336	0.00586243	6.1512e-05	0	0	0	0	-7.09131
576	2876.11	2012-08-29 15:56:03	2532.51	5	1	0.595052	3.60016	0.609135	0.00274894	2.18634	0.00586243	0	0	0	0	0	-7.15472
577	2881.12	2012-08-29 15:56:08	2537.52	5	1	0.594488	3.60047	0.609963	0.00274894	2.18932	0.00586243	6.1512e-05	0	0	0	0	-7.09131
578	2886.13	2012-08-29 15:56:13	2542.53	5	1	0.593173	3.60047	0.610789	0.00274894	2.1923	0.00586243	0	0	0	0	0	-7.38728
579	2891.13	2012-08-29 15:56:19	2547.53	5	1	0.59261	3.60016	0.611614	0.00274894	2.19527	0.00586243	0	0	0	0	0	-7.16881
580	2896.14	2012-08-29 15:56:24	2552.54	5	1	0.591858	3.60047	0.612436	0.00274894	2.19823	0.00586243	6.1512e-05	0	0	0	0	-7.26394
581	2901.14	2012-08-29 15:56:29	2557.54	5	1	0.590919	3.60016	0.613259	0.00274894	2.20119	0.00586243	0	0	0	0	0	-7.38728
582	2906.15	2012-08-29 15:56:34	2562.55	5	1	0.590168	3.60016	0.61408	0.00274894	2.20415	0.00586243	0	0	0	0	0	-7.23223
583	2911.16	2012-08-29 15:56:39	2567.56	5	1	0.589229	3.60016	0.6149	0.00274894	2.2071	0.00586243	0	0	0	0	0	-7.34146
584	2916.16	2012-08-29 15:56:44	2572.56	5	1	0.588477	3.60016	0.615719	0.00274894	2.21005	0.00586243	-6.1512e-05	0	0	0	0	-7.30975
585	2921.17	2012-08-29 15:56:49	2577.56	5	1	0.587726	3.60016	0.616534	0.00274894	2.21298	0.00586243	0	0	0	0	0	-7.18643
586	2926.17	2012-08-29 15:56:54	2582.57	5	1	0.586411	3.60016	0.617352	0.00274894	2.21593	0.00586243	0	0	0	0	0	-7.18643
587	2931.17	2012-08-29 15:56:59	2587.57	5	1	0.585848	3.60016	0.618167	0.00274894	2.21886	0.00586243	0	0	0	0	0	-7.26394
588	2936.18	2012-08-29 15:57:04	2592.58	5	1	0.584909	3.60016	0.618982	0.00274894	2.22179	0.00586243	0	0	0	0	0	-7.34146
589	2941.19	2012-08-29 15:57:09	2597.59	5	1	0.584157	3.60016	0.619795	0.00274894	2.22472	0.00586243	0	0	0	0	0	-7.26394
590	2946.2	2012-08-29 15:57:14	2602.6	5	1	0.583406	3.60016	0.620607	0.00274894	2.22764	0.00586243	0	0	0	0	0	-7.26394
591	2951.21	2012-08-29 15:57:19	2607.61	5	1	0.582467	3.60016	0.621418	0.00274894	2.23056	0.00586243	0	0	0	0	0	-7.37317
592	2956.22	2012-08-29 15:57:24	2612.62	5	1	0.581716	3.60016	0.622228	0.00274894	2.23348	0.00586243	-6.1512e-05	0	0	0	0	-7.18643
593	2961.22	2012-08-29 15:57:29	2617.62	5	1	0.580776	3.60047	0.623036	0.00274894	2.23639	0.00586243	6.1512e-05	0	0	0	0	-7.29565
594	2966.22	2012-08-29 15:57:34	2622.62	5	1	0.580025	3.60016	0.623842	0.00274894	2.23929	0.00586243	-6.1512e-05	0	0	0	0	-7.18643
595	2971.23	2012-08-29 15:57:39	2627.63	5	1	0.579086	3.60016	0.624648	0.00274894	2.24219	0.00586243	0	0	0	0	0	-7.26394
596	2976.23	2012-08-29 15:57:44	2632.63	5	1	0.578147	3.60047	0.625452	0.00274894	2.24509	0.00586243	0	0	0	0	0	-7.29565
597	2981.24	2012-08-29 15:57:49	2637.64	5	1	0.577395	3.60016	0.626256	0.00274894	2.24798	0.00586243	0	0	0	0	0	-7.34146
598	2986.25	2012-08-29 15:57:54	2642.64	5	1	0.576268	3.60047	0.627058	0.00274894	2.25087	0.00586243	6.1512e-05	0	0	0	0	-7.18643
599	2991.25	2012-08-29 15:57:59	2647.65	5	1	0.575517	3.60047	0.627859	0.00274894	2.25375	0.00586243	0	0	0	0	0	-7.18643
600	2996.26	2012-08-29 15:58:04	2652.66	5	1	0.57439	3.60016	0.628659	0.00274894	2.25663	0.00586243	-6.1512e-05	0	0	0	0	-7.26394
601	3001.27	2012-08-29 15:58:09	2657.67	5	1	0.573639	3.60047	0.629457	0.00274894	2.25951	0.00586243	6.1512e-05	0	0	0	0	-7.18643
602	3006.27	2012-08-29 15:58:14	2662.67	5	1	0.572888	3.60016	0.630254	0.00274894	2.26238	0.00586243	-6.1512e-05	0	0	0	0	-7.37317
603	3011.27	2012-08-29 15:58:19	2667.67	5	1	0.571761	3.59985	0.631049	0.00274894	2.26524	0.00586243	-6.15597e-05	0	0	0	0	-7.26394
604	3016.27	2012-08-29 15:58:24	2672.67	5	1	0.571197	3.60016	0.631843	0.00274894	2.2681	0.00586243	0	0	0	0	0	-7.26394
605	3021.27	2012-08-29 15:58:29	2677.67	5	1	0.57007	3.60016	0.632636	0.00274894	2.27095	0.00586243	0	0	0	0	0	-7.18643
606	3026.28	2012-08-29 15:58:34	2682.68	5	1	0.569131	3.60016	0.633427	0.00274894	2.2738	0.00586243	-6.1512e-05	0	0	0	0	-7.18643
607	3031.28	2012-08-29 15:58:39	2687.68	5	1	0.568192	3.60016	0.634218	0.00274894	2.27665	0.00586243	0	0	0	0	0	-7.15472
608	3036.28	2012-08-29 15:58:44	2692.68	5	1	0.567253	3.60047	0.635007	0.00274894	2.27949	0.00586243	6.1512e-05	0	0	0	0	-7.21813
609	3041.29	2012-08-29 15:58:49	2697.69	5	1	0.566501	3.60016	0.635796	0.00274894	2.28233	0.00586243	0	0	0	0	0	-7.26394
610	3046.29	2012-08-29 15:58:54	2702.69	5	1	0.56575	3.60016	0.636582	0.00274894	2.28516	0.00586243	0	0	0	0	0	-7.34146
611	3051.3	2012-08-29 15:58:59	2707.7	5	1	0.564623	3.60016	0.637368	0.00274894	2.28799	0.00586243	0	0	0	0	0	-7.26394
612	3056.3	2012-08-29 15:59:04	2712.7	5	1	0.563684	3.60016	0.638151	0.00274894	2.29081	0.00586243	0	0	0	0	0	-7.29565
613	3061.3	2012-08-29 15:59:09	2717.7	5	1	0.562557	3.59985	0.638934	0.00274894	2.29363	0.00586243	-6.15597e-05	0	0	0	0	-7.18643
614	3066.31	2012-08-29 15:59:14	2722.7	5	1	0.561993	3.60047	0.639716	0.00274894	2.29644	0.00586243	6.1512e-05	0	0	0	0	-7.18643
615	3071.31	2012-08-29 15:59:19	2727.71	5	1	0.561242	3.60016	0.640496	0.00274894	2.29925	0.00586243	0	0	0	0	0	-7.18643
616	3076.31	2012-08-29 15:59:24	2732.71	5	1	0.559927	3.59985	0.641276	0.00274894	2.30206	0.00586243	-6.15597e-05	0	0	0	0	-7.26394
617	3081.32	2012-08-29 15:59:29	2737.72	5	1	0.559176	3.60016	0.642055	0.00274894	2.30486	0.00586243	-6.1512e-05	0	0	0	0	-7.26394
618	3086.33	2012-08-29 15:59:34	2742.73	5	1	0.558237	3.59985	0.642833	0.00274894	2.30766	0.00586243	0	0	0	0	0	-7.34146
619	3091.33	2012-08-29 15:59:39	2747.73	5	1	0.557485	3.60016	0.643607	0.00274894	2.31045	0.00586243	0	0	0	0	0	-7.18643
620	3096.34	2012-08-29 15:59:44	2752.74	5	1	0.556546	3.60047	0.644382	0.00274894	2.31324	0.00586243	0	0	0	0	0	-7.18643
621	3101.35	2012-08-29 15:59:49	2757.74	5	1	0.555231	3.59985	0.645155	0.00274894	2.31602	0.00586243	-0.000123072	0	0	0	0	-7.18643
622	3106.35	2012-08-29 15:59:54	2762.75	5	1	0.55448	3.60016	0.645926	0.00274894	2.3188	0.00586243	0	0	0	0	0	-7.26394
623	3111.35	2012-08-29 15:59:59	2767.75	5	1	0.553541	3.60016	0.646697	0.00274894	2.32157	0.00586243	0	0	0	0	0	-7.26394
624	3116.36	2012-08-29 16:00:04	2772.76	5	1	0.55279	3.60047	0.647466	0.00274894	2.32434	0.00586243	6.1512e-05	0	0	0	0	-7.18643
625	3121.37	2012-08-29 16:00:09	2777.76	5	1	0.55185	3.60016	0.648234	0.00274894	2.32711	0.00586243	0	0	0	0	0	-7.15472
626	3126.37	2012-08-29 16:00:14	2782.77	5	1	0.551099	3.60016	0.649001	0.00274894	2.32987	0.00586243	0	0	0	0	0	-7.18643
627	3131.38	2012-08-29 16:00:19	2787.78	5	1	0.549972	3.60016	0.649767	0.00274894	2.33262	0.00586243	0	0	0	0	0	-7.26394
628	3136.39	2012-08-29 16:00:24	2792.79	5	1	0.549221	3.60016	0.650531	0.00274894	2.33538	0.00586243	0	0	0	0	0	-7.34146
629	3141.4	2012-08-29 16:00:29	2797.8	5	1	0.548094	3.59985	0.651294	0.00274894	2.33812	0.00586243	-6.15597e-05	0	0	0	0	-7.34146
630	3146.4	2012-08-29 16:00:34	2802.8	5	1	0.547342	3.60047	0.652056	0.00274894	2.34087	0.00586243	6.1512e-05	0	0	0	0	-7.18643
631	3151.41	2012-08-29 16:00:39	2807.81	5	1	0.546216	3.60016	0.652816	0.00274894	2.3436	0.00586243	-6.1512e-05	0	0	0	0	-7.34146
632	3156.42	2012-08-29 16:00:44	2812.82	5	1	0.545089	3.60016	0.653575	0.00274894	2.34634	0.00586243	0	0	0	0	0	-7.34146
633	3161.42	2012-08-29 16:00:49	2817.82	5	1	0.544337	3.60016	0.654333	0.00274894	2.34906	0.00586243	0	0	0	0	0	-7.18643
634	3166.43	2012-08-29 16:00:54	2822.83	5	1	0.543398	3.60016	0.655089	0.00274894	2.35179	0.00586243	0	0	0	0	0	-7.34146
635	3171.44	2012-08-29 16:00:59	2827.84	5	1	0.542459	3.60016	0.655843	0.00274894	2.3545	0.00586243	0	0	0	0	0	-7.30975
636	3176.44	2012-08-29 16:01:04	2832.84	5	1	0.541332	3.60016	0.656598	0.00274894	2.35722	0.00586243	6.15597e-05	0	0	0	0	-7.18643
637	3181.45	2012-08-29 16:01:09	2837.85	5	1	0.540581	3.60016	0.65735	0.00274894	2.35993	0.00586243	0	0	0	0	0	-7.34146
638	3186.45	2012-08-29 16:01:14	2842.85	5	1	0.539641	3.60016	0.6581	0.00274894	2.36263	0.00586243	0	0	0	0	0	-7.26394
639	3191.45	2012-08-29 16:01:19	2847.85	5	1	0.538327	3.60016	0.658849	0.00274894	2.36532	0.00586243	0	0	0	0	0	-7.26394
640	3196.46	2012-08-29 16:01:24	2852.86	5	1	0.537763	3.60016	0.659598	0.00274894	2.36802	0.00586243	6.15597e-05	0	0	0	0	-7.30975
641	3201.47	2012-08-29 16:01:29	2857.87	5	1	0.536448	3.60016	0.660345	0.00274894	2.37071	0.00586243	0	0	0	0	0	-7.23223
642	3206.47	2012-08-29 16:01:34	2862.87	5	1	0.535697	3.60016	0.661091	0.00274894	2.37339	0.00586243	0	0	0	0	0	-7.18643
643	3211.48	2012-08-29 16:01:39	2867.88	5	1	0.534758	3.60016	0.661835	0.00274894	2.37607	0.00586243	0	0	0	0	0	-7.26394
644	3216.48	2012-08-29 16:01:44	2872.88	5	1	0.533631	3.60016	0.662577	0.00274894	2.37875	0.00586243	-6.1512e-05	0	0	0	0	-7.18643
645	3221.49	2012-08-29 16:01:49	2877.89	5	1	0.533067	3.60016	0.663319	0.00274894	2.38142	0.00586243	0	0	0	0	0	-7.26394
646	3226.5	2012-08-29 16:01:54	2882.89	5	1	0.532128	3.60047	0.66406	0.00274894	2.38408	0.00586243	6.1512e-05	0	0	0	0	-7.29565
647	3231.5	2012-08-29 16:01:59	2887.9	5	1	0.531001	3.60047	0.664799	0.00274894	2.38674	0.00586243	6.1512e-05	0	0	0	0	-7.419
648	3236.51	2012-08-29 16:02:04	2892.91	5	1	0.529874	3.60016	0.665537	0.00274894	2.3894	0.00586243	0	0	0	0	0	-7.18643
649	3241.51	2012-08-29 16:02:09	2897.91	5	1	0.528935	3.60016	0.666272	0.00274894	2.39205	0.00586243	0	0	0	0	0	-7.30975
650	3246.51	2012-08-29 16:02:14	2902.91	5	1	0.527808	3.60016	0.667007	0.00274894	2.39469	0.00586243	0	0	0	0	0	-7.34146
651	3251.52	2012-08-29 16:02:19	2907.92	5	1	0.526869	3.60016	0.66774	0.00274894	2.39733	0.00586243	-6.1512e-05	0	0	0	0	-7.18643
652	3256.53	2012-08-29 16:02:24	2912.93	5	1	0.526118	3.60047	0.668473	0.00274894	2.39997	0.00586243	6.1512e-05	0	0	0	0	-7.26394
653	3261.53	2012-08-29 16:02:29	2917.93	5	1	0.525178	3.60016	0.669203	0.00274894	2.4026	0.00586243	0	0	0	0	0	-7.18643
654	3266.54	2012-08-29 16:02:34	2922.94	5	1	0.524051	3.60016	0.669932	0.00274894	2.40523	0.00586243	-6.1512e-05	0	0	0	0	-7.34146
655	3271.54	2012-08-29 16:02:39	2927.94	5	1	0.522924	3.60016	0.670661	0.00274894	2.40785	0.00586243	0	0	0	0	0	-7.18643
656	3276.55	2012-08-29 16:02:44	2932.95	5	1	0.521797	3.60016	0.671386	0.00274894	2.41046	0.00586243	0	0	0	0	0	-7.18643
657	3281.55	2012-08-29 16:02:49	2937.95	5	1	0.520858	3.59985	0.672112	0.00274894	2.41307	0.00586243	-0.000123072	0	0	0	0	-7.30975
658	3286.55	2012-08-29 16:02:54	2942.95	5	1	0.519731	3.59985	0.672835	0.00274894	2.41568	0.00586243	-6.15597e-05	0	0	0	0	-7.34146
659	3291.56	2012-08-29 16:02:59	2947.96	5	1	0.519168	3.60016	0.673557	0.00274894	2.41827	0.00586243	-6.1512e-05	0	0	0	0	-7.18643
660	3296.56	2012-08-29 16:03:04	2952.96	5	1	0.518041	3.60016	0.674278	0.00274894	2.42087	0.00586243	0	0	0	0	0	-7.18643
661	3301.57	2012-08-29 16:03:09	2957.96	5	1	0.517102	3.60047	0.674997	0.00274894	2.42346	0.00586243	6.1512e-05	0	0	0	0	-7.37317
662	3306.57	2012-08-29 16:03:14	2962.97	5	1	0.515787	3.60016	0.675715	0.00274894	2.42604	0.00586243	0	0	0	0	0	-7.18643
663	3311.58	2012-08-29 16:03:19	2967.98	5	1	0.514848	3.60016	0.676432	0.00274894	2.42862	0.00586243	-6.1512e-05	0	0	0	0	-7.34146
664	3316.58	2012-08-29 16:03:24	2972.98	5	1	0.514284	3.60047	0.677147	0.00274894	2.4312	0.00586243	6.1512e-05	0	0	0	0	-7.26394
665	3321.58	2012-08-29 16:03:29	2977.98	5	1	0.512969	3.60047	0.67786	0.00274894	2.43377	0.00586243	0.000123072	0	0	0	0	-7.18643
666	3326.59	2012-08-29 16:03:34	2982.99	5	1	0.51203	3.60047	0.678573	0.00274894	2.43633	0.00586243	6.1512e-05	0	0	0	0	-7.34146
667	3331.6	2012-08-29 16:03:39	2988	5	1	0.510903	3.60047	0.679284	0.00274894	2.4389	0.00586243	6.1512e-05	0	0	0	0	-7.34146
668	3336.61	2012-08-29 16:03:44	2993.01	5	1	0.509964	3.60047	0.679995	0.00274894	2.44145	0.00586243	0	0	0	0	0	-7.419
669	3341.61	2012-08-29 16:03:49	2998.01	5	1	0.509025	3.60016	0.680702	0.00274894	2.444	0.00586243	-6.1512e-05	0	0	0	0	-7.26394
670	3346.62	2012-08-29 16:03:54	3003.02	5	1	0.50771	3.60016	0.681409	0.00274894	2.44655	0.00586243	6.15597e-05	0	0	0	0	-7.18643
671	3351.62	2012-08-29 16:03:59	3008.02	5	1	0.506771	3.60016	0.682114	0.00274894	2.44908	0.00586243	-6.1512e-05	0	0	0	0	-7.26394
672	3356.63	2012-08-29 16:04:04	3013.03	5	1	0.505644	3.60016	0.682818	0.00274894	2.45162	0.00586243	6.15597e-05	0	0	0	0	-7.34146
673	3361.64	2012-08-29 16:04:09	3018.04	5	1	0.504517	3.60016	0.683519	0.00274894	2.45414	0.00586243	0	0	0	0	0	-7.419
674	3366.64	2012-08-29 16:04:14	3023.04	5	1	0.503202	3.60016	0.684222	0.00274894	2.45667	0.00586243	0	0	0	0	0	-7.30975
675	3371.65	2012-08-29 16:04:19	3028.05	5	1	0.502639	3.60047	0.684921	0.00274894	2.45919	0.00586243	0	0	0	0	0	-7.23223
676	3376.66	2012-08-29 16:04:24	3033.06	5	1	0.501512	3.60047	0.685619	0.00274894	2.4617	0.00586243	6.1512e-05	0	0	0	0	-7.30975
677	3381.66	2012-08-29 16:04:29	3038.06	5	1	0.500385	3.60016	0.686315	0.00274894	2.46421	0.00586243	0	0	0	0	0	-7.30975
678	3386.67	2012-08-29 16:04:34	3043.06	5	1	0.499258	3.60016	0.68701	0.00274894	2.46671	0.00586243	0	0	0	0	0	-7.18643
679	3391.67	2012-08-29 16:04:39	3048.07	5	1	0.498319	3.60016	0.687704	0.00274894	2.46921	0.00586243	0	0	0	0	0	-7.23223
680	3396.68	2012-08-29 16:04:44	3053.08	5	1	0.497004	3.60047	0.688396	0.00274894	2.4717	0.00586243	0	0	0	0	0	-7.34146
681	3401.69	2012-08-29 16:04:49	3058.09	5	1	0.496252	3.60016	0.689087	0.00274894	2.47419	0.00586243	0	0	0	0	0	-7.18643
682	3406.69	2012-08-29 16:04:54	3063.09	5	1	0.494938	3.60016	0.689775	0.00274894	2.47666	0.00586243	0	0	0	0	0	-7.15472
683	3411.69	2012-08-29 16:04:59	3068.09	5	1	0.493998	3.60016	0.690463	0.00274894	2.47914	0.00586243	0	0	0	0	0	-7.34146
684	3416.7	2012-08-29 16:05:04	3073.1	5	1	0.492871	3.60016	0.691149	0.00274894	2.48161	0.00586243	-6.1512e-05	0	0	0	0	-7.18643
685	3421.7	2012-08-29 16:05:09	3078.1	5	1	0.491932	3.60016	0.691833	0.00274894	2.48407	0.00586243	0	0	0	0	0	-7.18643
686	3426.7	2012-08-29 16:05:14	3083.1	5	1	0.490618	3.60016	0.692516	0.00274894	2.48653	0.00586243	0	0	0	0	0	-7.34146
687	3431.71	2012-08-29 16:05:19	3088.11	5	1	0.489678	3.60016	0.693198	0.00274894	2.48898	0.00586243	0	0	0	0	0	-7.37317
688	3436.72	2012-08-29 16:05:24	3093.12	5	1	0.488551	3.60016	0.693878	0.00274894	2.49143	0.00586243	0	0	0	0	0	-7.26394
689	3441.73	2012-08-29 16:05:29	3098.13	5	1	0.487612	3.60016	0.694557	0.00274894	2.49388	0.00586243	6.15597e-05	0	0	0	0	-7.34146
690	3446.73	2012-08-29 16:05:34	3103.13	5	1	0.486297	3.60016	0.695233	0.00274894	2.49631	0.00586243	0	0	0	0	0	-7.26394
691	3451.74	2012-08-29 16:05:39	3108.14	5	1	0.485358	3.60016	0.695909	0.00274894	2.49875	0.00586243	0	0	0	0	0	-7.24984
692	3456.75	2012-08-29 16:05:44	3113.15	5	1	0.484231	3.60016	0.696584	0.00274894	2.50118	0.00586243	0	0	0	0	0	-7.18643
693	3461.76	2012-08-29 16:05:49	3118.16	5	1	0.483104	3.60047	0.697257	0.00274894	2.5036	0.00586243	6.1512e-05	0	0	0	0	-7.34146
694	3466.76	2012-08-29 16:05:54	3123.16	5	1	0.481977	3.60016	0.697928	0.00274894	2.50601	0.00586243	-6.1512e-05	0	0	0	0	-7.34146
695	3471.77	2012-08-29 16:05:59	3128.17	5	1	0.48085	3.60047	0.698597	0.00274894	2.50843	0.00586243	6.1512e-05	0	0	0	0	-7.18643
696	3476.78	2012-08-29 16:06:04	3133.18	5	1	0.479911	3.60016	0.699265	0.00274894	2.51083	0.00586243	-6.1512e-05	0	0	0	0	-7.34146
697	3481.78	2012-08-29 16:06:09	3138.18	5	1	0.478408	3.60047	0.699931	0.00274894	2.51323	0.00586243	0	0	0	0	0	-7.26394
698	3486.79	2012-08-29 16:06:14	3143.19	5	1	0.477845	3.60016	0.700596	0.00274894	2.51562	0.00586243	0	0	0	0	0	-7.49654
699	3491.79	2012-08-29 16:06:19	3148.19	5	1	0.476718	3.60016	0.701259	0.00274894	2.51801	0.00586243	0	0	0	0	0	-7.26394
700	3496.79	2012-08-29 16:06:24	3153.19	5	1	0.475403	3.60016	0.701921	0.00274894	2.52039	0.00586243	0	0	0	0	0	-7.419
701	3501.8	2012-08-29 16:06:29	3158.2	5	1	0.474464	3.60016	0.702581	0.00274894	2.52277	0.00586243	0	0	0	0	0	-7.38728
702	3506.81	2012-08-29 16:06:34	3163.21	5	1	0.473337	3.60047	0.703241	0.00274894	2.52514	0.00586243	6.1512e-05	0	0	0	0	-7.30975
703	3511.81	2012-08-29 16:06:39	3168.21	5	1	0.472022	3.60016	0.703898	0.00274894	2.52751	0.00586243	0	0	0	0	0	-7.38728
704	3516.81	2012-08-29 16:06:44	3173.21	5	1	0.471083	3.60016	0.704551	0.00274894	2.52986	0.00586243	0	0	0	0	0	-7.23223
705	3521.82	2012-08-29 16:06:49	3178.22	5	1	0.469956	3.60016	0.705207	0.00274894	2.53222	0.00586243	0	0	0	0	0	-7.5741
706	3526.82	2012-08-29 16:06:54	3183.22	5	1	0.468829	3.60016	0.70586	0.00274894	2.53457	0.00586243	0	0	0	0	0	-7.23223
707	3531.82	2012-08-29 16:06:59	3188.22	5	1	0.46789	3.60016	0.70651	0.00274894	2.53691	0.00586243	6.15597e-05	0	0	0	0	-7.52474
708	3536.83	2012-08-29 16:07:04	3193.23	5	1	0.466763	3.60016	0.707159	0.00274894	2.53925	0.00586243	0	0	0	0	0	-7.63403
709	3541.83	2012-08-29 16:07:09	3198.23	5	1	0.465448	3.59985	0.707808	0.00274894	2.54158	0.00586243	-6.15597e-05	0	0	0	0	-7.71161
710	3546.84	2012-08-29 16:07:14	3203.24	5	1	0.464509	3.60047	0.708454	0.00274894	2.54391	0.00586243	0	0	0	0	0	-7.75745
711	3551.85	2012-08-29 16:07:19	3208.25	5	1	0.463194	3.60016	0.709099	0.00274894	2.54623	0.00586243	0	0	0	0	0	-7.75745
712	3556.85	2012-08-29 16:07:24	3213.25	5	1	0.462255	3.59985	0.709742	0.00274894	2.54855	0.00586243	-6.15597e-05	0	0	0	0	-7.6023
713	3561.85	2012-08-29 16:07:29	3218.25	5	1	0.461128	3.60047	0.710384	0.00274894	2.55086	0.00586243	0.000123072	0	0	0	0	-7.75745
714	3566.86	2012-08-29 16:07:34	3223.26	5	1	0.460189	3.60047	0.711025	0.00274894	2.55317	0.00586243	0	0	0	0	0	-7.8033
715	3571.87	2012-08-29 16:07:39	3228.27	5	1	0.458874	3.60016	0.711663	0.00274894	2.55547	0.00586243	0	0	0	0	0	-7.83504
716	3576.87	2012-08-29 16:07:44	3233.27	5	1	0.457747	3.60016	0.7123	0.00274894	2.55776	0.00586243	-6.1512e-05	0	0	0	0	-7.8809
717	3581.87	2012-08-29 16:07:49	3238.27	5	1	0.456432	3.60016	0.712935	0.00274894	2.56005	0.00586243	0	0	0	0	0	-7.72571
718	3586.88	2012-08-29 16:07:54	3243.28	5	1	0.455493	3.60016	0.71357	0.00274894	2.56233	0.00586243	0	0	0	0	0	-7.8033
719	3591.89	2012-08-29 16:07:59	3248.29	5	1	0.454178	3.60016	0.714203	0.00274894	2.56461	0.00586243	0	0	0	0	0	-7.9585
720	3596.9	2012-08-29 16:08:04	3253.3	5	1	0.453427	3.60047	0.714834	0.00274894	2.56688	0.00586243	6.1512e-05	0	0	0	0	-7.8809
721	3601.9	2012-08-29 16:08:09	3258.3	5	1	0.452112	3.60016	0.715463	0.00274894	2.56914	0.00586243	0	0	0	0	0	-7.8809
722	3606.91	2012-08-29 16:08:14	3263.31	5	1	0.450797	3.60016	0.716091	0.00274894	2.5714	0.00586243	0	0	0	0	0	-7.77155
723	3611.92	2012-08-29 16:08:19	3268.32	5	1	0.449858	3.60047	0.716717	0.00274894	2.57366	0.00586243	6.1512e-05	0	0	0	0	-7.9585
724	3616.92	2012-08-29 16:08:24	3273.32	5	1	0.448731	3.60016	0.717342	0.00274894	2.57591	0.00586243	0	0	0	0	0	-7.73981
725	3621.93	2012-08-29 16:08:29	3278.33	5	1	0.447604	3.60016	0.717965	0.00274894	2.57815	0.00586243	0	0	0	0	0	-7.59875
726	3626.94	2012-08-29 16:08:34	3283.33	5	1	0.446289	3.60016	0.718586	0.00274894	2.58039	0.00586243	0	0	0	0	0	-7.895
727	3631.94	2012-08-29 16:08:39	3288.34	5	1	0.445162	3.60016	0.719205	0.00274894	2.58262	0.00586243	0	0	0	0	0	-7.86325
728	3636.95	2012-08-29 16:08:44	3293.35	5	1	0.444223	3.60047	0.719824	0.00274894	2.58485	0.00586243	0	0	0	0	0	-7.8315
729	3641.95	2012-08-29 16:08:49	3298.35	5	1	0.442908	3.60016	0.720441	0.00274894	2.58707	0.00586243	0	0	0	0	0	-7.92675
730	3646.96	2012-08-29 16:08:54	3303.36	5	1	0.441781	3.60016	0.721056	0.00274894	2.58928	0.00586243	6.15597e-05	0	0	0	0	-7.86325
731	3651.96	2012-08-29 16:08:59	3308.36	5	1	0.440654	3.60016	0.721669	0.00274894	2.59149	0.00586243	-6.1512e-05	0	0	0	0	-7.79975
732	3656.96	2012-08-29 16:09:04	3313.36	5	1	0.439527	3.60016	0.722281	0.00274894	2.59369	0.00586243	0	0	0	0	0	-7.78565
733	3661.96	2012-08-29 16:09:09	3318.36	5	1	0.4384	3.60016	0.72289	0.00274894	2.59588	0.00586243	0	0	0	0	0	-7.75391
734	3666.96	2012-08-29 16:09:14	3323.36	5	1	0.437274	3.60016	0.723498	0.00274894	2.59807	0.00586243	0	0	0	0	0	-7.8174
735	3671.97	2012-08-29 16:09:19	3328.37	5	1	0.435959	3.60016	0.724105	0.00274894	2.60026	0.00586243	-6.1512e-05	0	0	0	0	-7.8174
736	3676.97	2012-08-29 16:09:24	3333.37	5	1	0.43502	3.60016	0.72471	0.00274894	2.60244	0.00586243	0	0	0	0	0	-7.73981
737	3681.98	2012-08-29 16:09:29	3338.37	5	1	0.433705	3.60016	0.725314	0.00274894	2.60461	0.00586243	0	0	0	0	0	-7.73981
738	3686.98	2012-08-29 16:09:34	3343.38	5	1	0.432578	3.60016	0.725916	0.00274894	2.60678	0.00586243	0	0	0	0	0	-7.8174
739	3691.99	2012-08-29 16:09:39	3348.39	5	1	0.431451	3.60016	0.726517	0.00274894	2.60894	0.00586243	-6.1512e-05	0	0	0	0	-7.69397
740	3696.99	2012-08-29 16:09:44	3353.39	5	1	0.430136	3.60016	0.727116	0.00274894	2.6111	0.00586243	-6.1512e-05	0	0	0	0	-7.84915
741	3702	2012-08-29 16:09:49	3358.4	5	1	0.429385	3.60047	0.727713	0.00274894	2.61325	0.00586243	6.1512e-05	0	0	0	0	-7.6164
742	3707	2012-08-29 16:09:54	3363.4	5	1	0.427882	3.60016	0.728309	0.00274894	2.61539	0.00586243	0	0	0	0	0	-7.69397
743	3712.01	2012-08-29 16:09:59	3368.41	5	1	0.426567	3.59985	0.728904	0.00274894	2.61753	0.00586243	-0.000123072	0	0	0	0	-7.8809
744	3717.02	2012-08-29 16:10:04	3373.42	5	1	0.425628	3.60016	0.729496	0.00274894	2.61967	0.00586243	0	0	0	0	0	-7.72571
745	3722.03	2012-08-29 16:10:09	3378.42	5	1	0.424313	3.60016	0.730088	0.00274894	2.6218	0.00586243	0	0	0	0	0	-7.73981
746	3727.03	2012-08-29 16:10:14	3383.43	5	1	0.423562	3.60016	0.730677	0.00274894	2.62392	0.00586243	-6.1512e-05	0	0	0	0	-7.73981
747	3732.03	2012-08-29 16:10:19	3388.43	5	1	0.422059	3.60016	0.731264	0.00274894	2.62603	0.00586243	0	0	0	0	0	-7.73981
748	3737.04	2012-08-29 16:10:24	3393.44	5	1	0.421308	3.60016	0.731851	0.00274894	2.62815	0.00586243	-6.1512e-05	0	0	0	0	-7.895
749	3742.04	2012-08-29 16:10:29	3398.44	5	1	0.420181	3.60016	0.732435	0.00274894	2.63025	0.00586243	0	0	0	0	0	-7.86325
750	3747.04	2012-08-29 16:10:34	3403.44	5	1	0.418866	3.60016	0.733018	0.00274894	2.63235	0.00586243	0	0	0	0	0	-7.895
751	3752.05	2012-08-29 16:10:39	3408.45	5	1	0.417927	3.60047	0.733599	0.00274894	2.63444	0.00586243	6.1512e-05	0	0	0	0	-7.895
752	3757.05	2012-08-29 16:10:44	3413.45	5	1	0.416424	3.60016	0.734179	0.00274894	2.63653	0.00586243	-6.1512e-05	0	0	0	0	-7.78565
753	3762.06	2012-08-29 16:10:49	3418.45	5	1	0.415485	3.60016	0.734757	0.00274894	2.63861	0.00586243	-6.1512e-05	0	0	0	0	-7.86325
754	3767.06	2012-08-29 16:10:54	3423.45	5	1	0.41417	3.59985	0.735333	0.00274894	2.64068	0.00586243	-6.15597e-05	0	0	0	0	-7.92675
755	3772.06	2012-08-29 16:10:59	3428.46	5	1	0.412855	3.60016	0.735908	0.00274894	2.64275	0.00586243	-6.1512e-05	0	0	0	0	-7.84915
756	3777.07	2012-08-29 16:11:04	3433.47	5	1	0.411916	3.60047	0.736482	0.00274894	2.64482	0.00586243	0	0	0	0	0	-7.78565
757	3782.08	2012-08-29 16:11:09	3438.48	5	1	0.410789	3.60016	0.737054	0.00274894	2.64688	0.00586243	0	0	0	0	0	-7.86325
758	3787.08	2012-08-29 16:11:14	3443.48	5	1	0.409474	3.60016	0.737624	0.00274894	2.64893	0.00586243	-6.1512e-05	0	0	0	0	-7.895
759	3792.08	2012-08-29 16:11:19	3448.48	5	1	0.408723	3.60077	0.738193	0.00274894	2.65098	0.00586243	0.000184631	0	0	0	0	-7.78565
760	3797.09	2012-08-29 16:11:24	3453.49	5	1	0.407221	3.60016	0.73876	0.00274894	2.65302	0.00586243	0	0	0	0	0	-7.86325
761	3802.1	2012-08-29 16:11:29	3458.49	5	1	0.406281	3.60047	0.739325	0.00274894	2.65505	0.00586243	6.1512e-05	0	0	0	0	-7.79975
762	3807.1	2012-08-29 16:11:34	3463.5	5	1	0.404779	3.60016	0.739889	0.00274894	2.65709	0.00586243	0	0	0	0	0	-7.79975
763	3812.11	2012-08-29 16:11:39	3468.51	5	1	0.403652	3.60016	0.740452	0.00274894	2.65911	0.00586243	0	0	0	0	0	-7.768
764	3817.12	2012-08-29 16:11:44	3473.52	5	1	0.4029	3.60047	0.741013	0.00274894	2.66113	0.00586243	6.1512e-05	0	0	0	0	-7.8315
765	3822.12	2012-08-29 16:11:49	3478.52	5	1	0.401586	3.60047	0.741571	0.00274894	2.66314	0.00586243	6.1512e-05	0	0	0	0	-7.8315
766	3827.12	2012-08-29 16:11:55	3483.52	5	1	0.400271	3.60016	0.742129	0.00274894	2.66515	0.00586243	0	0	0	0	0	-7.78565
767	3832.13	2012-08-29 16:12:00	3488.53	5	1	0.399332	3.60047	0.742685	0.00274894	2.66715	0.00586243	6.1512e-05	0	0	0	0	-7.8315
768	3837.14	2012-08-29 16:12:05	3493.54	5	1	0.398017	3.60016	0.743239	0.00274894	2.66915	0.00586243	0	0	0	0	0	-7.8315
769	3842.14	2012-08-29 16:12:10	3498.54	5	1	0.396702	3.60016	0.743792	0.00274894	2.67114	0.00586243	0	0	0	0	0	-7.8315
770	3847.15	2012-08-29 16:12:15	3503.55	5	1	0.395951	3.60047	0.744344	0.00274894	2.67312	0.00586243	6.1512e-05	0	0	0	0	-7.79975
771	3852.16	2012-08-29 16:12:20	3508.56	5	1	0.394824	3.60047	0.744893	0.00274894	2.6751	0.00586243	6.1512e-05	0	0	0	0	-7.8315
772	3857.17	2012-08-29 16:12:25	3513.57	5	1	0.393509	3.60016	0.745441	0.00274894	2.67707	0.00586243	0	0	0	0	0	-7.86325
773	3862.17	2012-08-29 16:12:30	3518.57	5	1	0.392194	3.60016	0.745987	0.00274894	2.67904	0.00586243	-6.1512e-05	0	0	0	0	-7.8315
774	3867.18	2012-08-29 16:12:35	3523.57	5	1	0.391255	3.60016	0.746532	0.00274894	2.681	0.00586243	0	0	0	0	0	-7.8315
775	3872.18	2012-08-29 16:12:40	3528.58	5	1	0.38994	3.60016	0.747076	0.00274894	2.68296	0.00586243	-6.1512e-05	0	0	0	0	-7.8315
776	3877.18	2012-08-29 16:12:45	3533.58	5	1	0.389001	3.60016	0.747617	0.00274894	2.68491	0.00586243	-6.1512e-05	0	0	0	0	-7.86325
777	3882.19	2012-08-29 16:12:50	3538.59	5	1	0.387874	3.60016	0.748157	0.00274894	2.68685	0.00586243	0	0	0	0	0	-7.79975
778	3887.19	2012-08-29 16:12:55	3543.59	5	1	0.386747	3.59985	0.748695	0.00274894	2.68879	0.00586243	-6.15597e-05	0	0	0	0	-7.895
779	3892.19	2012-08-29 16:13:00	3548.59	5	1	0.385432	3.60016	0.749232	0.00274894	2.69072	0.00586243	-6.1512e-05	0	0	0	0	-7.86325
780	3897.2	2012-08-29 16:13:05	3553.6	5	1	0.384305	3.60016	0.749767	0.00274894	2.69265	0.00586243	0	0	0	0	0	-7.75391
781	3902.21	2012-08-29 16:13:10	3558.61	5	1	0.383178	3.60047	0.750301	0.00274894	2.69457	0.00586243	6.1512e-05	0	0	0	0	-7.8315
782	3907.21	2012-08-29 16:13:15	3563.61	5	1	0.382051	3.60016	0.750832	0.00274894	2.69648	0.00586243	-6.1512e-05	0	0	0	0	-7.86325
783	3912.21	2012-08-29 16:13:20	3568.61	5	1	0.380549	3.60016	0.751362	0.00274894	2.69839	0.00586243	0	0	0	0	0	-7.86325
784	3917.21	2012-08-29 16:13:25	3573.61	5	1	0.379609	3.60016	0.751891	0.00274894	2.70029	0.00586243	-6.1512e-05	0	0	0	0	-7.8315
785	3922.22	2012-08-29 16:13:30	3578.62	5	1	0.378482	3.60016	0.752418	0.00274894	2.70219	0.00586243	0	0	0	0	0	-7.8315
786	3927.22	2012-08-29 16:13:35	3583.62	5	1	0.377355	3.60016	0.752943	0.00274894	2.70408	0.00586243	-6.1512e-05	0	0	0	0	-7.8315
787	3932.23	2012-08-29 16:13:40	3588.63	5	1	0.376416	3.60016	0.753467	0.00274894	2.70597	0.00586243	0	0	0	0	0	-7.86325
788	3937.24	2012-08-29 16:13:45	3593.64	5	1	0.375101	3.60016	0.75399	0.00274894	2.70785	0.00586243	0	0	0	0	0	-7.8174
789	3942.24	2012-08-29 16:13:50	3598.64	5	1	0.37435	3.60016	0.754511	0.00274894	2.70973	0.00586243	-6.1512e-05	0	0	0	0	-7.895
790	3947.25	2012-08-29 16:13:55	3603.65	5	1	0.373035	3.60016	0.755031	0.00274894	2.7116	0.00586243	-6.1512e-05	0	0	0	0	-7.70806
791	3952.25	2012-08-29 16:14:00	3608.65	5	1	0.371908	3.60016	0.755549	0.00274894	2.71346	0.00586243	0	0	0	0	0	-7.86325
792	3957.26	2012-08-29 16:14:05	3613.66	5	1	0.370593	3.59985	0.756065	0.00274894	2.71532	0.00586243	-0.000123072	0	0	0	0	-7.78565
793	3962.27	2012-08-29 16:14:10	3618.67	5	1	0.369654	3.60047	0.75658	0.00274894	2.71717	0.00586243	6.1512e-05	0	0	0	0	-7.86325
794	3967.27	2012-08-29 16:14:15	3623.67	5	1	0.368339	3.60016	0.757092	0.00274894	2.71902	0.00586243	-6.1512e-05	0	0	0	0	-7.72216
795	3972.27	2012-08-29 16:14:20	3628.67	5	1	0.367213	3.60016	0.757603	0.00274894	2.72086	0.00586243	0	0	0	0	0	-7.86325
796	3977.27	2012-08-29 16:14:25	3633.67	5	1	0.366273	3.60047	0.758113	0.00274894	2.72269	0.00586243	0	0	0	0	0	-7.78565
797	3982.28	2012-08-29 16:14:30	3638.68	5	1	0.364959	3.60016	0.758621	0.00274894	2.72453	0.00586243	0	0	0	0	0	-7.895
798	3987.29	2012-08-29 16:14:35	3643.68	5	1	0.364019	3.60016	0.759128	0.00274894	2.72635	0.00586243	0	0	0	0	0	-7.92675
799	3992.29	2012-08-29 16:14:40	3648.69	5	1	0.362705	3.60016	0.759633	0.00274894	2.72817	0.00586243	0	0	0	0	0	-7.77155
800	3997.29	2012-08-29 16:14:45	3653.69	5	1	0.361765	3.60016	0.760136	0.00274894	2.72998	0.00586243	0	0	0	0	0	-7.77155
801	4002.3	2012-08-29 16:14:50	3658.7	5	1	0.360638	3.60016	0.760639	0.00274894	2.73179	0.00586243	0	0	0	0	0	-7.66223
802	4007.3	2012-08-29 16:14:55	3663.7	5	1	0.359324	3.60016	0.761139	0.00274894	2.73359	0.00586243	0	0	0	0	0	-7.9585
803	4012.31	2012-08-29 16:15:00	3668.71	5	1	0.358197	3.60016	0.761638	0.00274894	2.73539	0.00586243	-6.1512e-05	0	0	0	0	-7.895
804	4017.31	2012-08-29 16:15:05	3673.71	5	1	0.357257	3.60016	0.762135	0.00274894	2.73718	0.00586243	0	0	0	0	0	-7.92675
805	4022.31	2012-08-29 16:15:10	3678.71	5	1	0.356318	3.60047	0.762631	0.00274894	2.73896	0.00586243	0	0	0	0	0	-7.8174
806	4027.32	2012-08-29 16:15:15	3683.72	5	1	0.354816	3.60016	0.763126	0.00274894	2.74074	0.00586243	0	0	0	0	0	-7.69397
807	4032.32	2012-08-29 16:15:20	3688.72	5	1	0.353877	3.60016	0.763618	0.00274894	2.74252	0.00586243	0	0	0	0	0	-7.72571
808	4037.32	2012-08-29 16:15:25	3693.72	5	1	0.352937	3.60016	0.76411	0.00274894	2.74428	0.00586243	-6.1512e-05	0	0	0	0	-7.8033
809	4042.33	2012-08-29 16:15:30	3698.73	5	1	0.35181	3.60047	0.764599	0.00274894	2.74605	0.00586243	6.1512e-05	0	0	0	0	-7.75745
810	4047.33	2012-08-29 16:15:35	3703.73	5	1	0.350871	3.60047	0.765088	0.00274894	2.7478	0.00586243	6.1512e-05	0	0	0	0	-7.8033
811	4052.34	2012-08-29 16:15:40	3708.74	5	1	0.349556	3.60016	0.765575	0.00274894	2.74956	0.00586243	0	0	0	0	0	-7.75745
812	4057.34	2012-08-29 16:15:45	3713.74	5	1	0.348617	3.60016	0.76606	0.00274894	2.7513	0.00586243	-6.1512e-05	0	0	0	0	-7.83504
813	4062.35	2012-08-29 16:15:50	3718.75	5	1	0.347302	3.60016	0.766544	0.00274894	2.75305	0.00586243	6.15597e-05	0	0	0	0	-7.91264
814	4067.36	2012-08-29 16:15:55	3723.76	5	1	0.345988	3.60016	0.767026	0.00274894	2.75478	0.00586243	6.15597e-05	0	0	0	0	-7.64813
815	4072.36	2012-08-29 16:16:00	3728.76	5	1	0.345236	3.60016	0.767506	0.00274894	2.75651	0.00586243	0	0	0	0	0	-7.75745
816	4077.37	2012-08-29 16:16:05	3733.77	5	1	0.343921	3.60016	0.767986	0.00274894	2.75824	0.00586243	0	0	0	0	0	-7.9585
817	4082.38	2012-08-29 16:16:10	3738.78	5	1	0.342794	3.60016	0.768463	0.00274894	2.75996	0.00586243	0	0	0	0	0	-7.91264
818	4087.39	2012-08-29 16:16:15	3743.79	5	1	0.341855	3.60016	0.76894	0.00274894	2.76167	0.00586243	0	0	0	0	0	-7.83504
819	4092.39	2012-08-29 16:16:20	3748.79	5	1	0.340728	3.60016	0.769414	0.00274894	2.76338	0.00586243	0	0	0	0	0	-7.75745
820	4097.39	2012-08-29 16:16:25	3753.79	5	1	0.339789	3.60016	0.769887	0.00274894	2.76508	0.00586243	-6.1512e-05	0	0	0	0	-7.75745
821	4102.4	2012-08-29 16:16:30	3758.8	5	1	0.338662	3.60016	0.770359	0.00274894	2.76678	0.00586243	0	0	0	0	0	-7.75745
822	4107.4	2012-08-29 16:16:35	3763.8	5	1	0.337347	3.60016	0.770828	0.00274894	2.76847	0.00586243	0	0	0	0	0	-7.67987
823	4112.4	2012-08-29 16:16:40	3768.8	5	1	0.336596	3.60047	0.771296	0.00274894	2.77016	0.00586243	6.1512e-05	0	0	0	0	-7.6023
824	4117.41	2012-08-29 16:16:45	3773.81	5	1	0.335469	3.59985	0.771763	0.00274894	2.77184	0.00586243	-6.15597e-05	0	0	0	0	-7.91264
825	4122.42	2012-08-29 16:16:50	3778.82	5	1	0.334154	3.60016	0.772229	0.00274894	2.77352	0.00586243	0	0	0	0	0	-7.75745
826	4127.42	2012-08-29 16:16:55	3783.82	5	1	0.333403	3.60016	0.772693	0.00274894	2.77519	0.00586243	0	0	0	0	0	-7.91264
827	4132.42	2012-08-29 16:17:00	3788.82	5	1	0.332276	3.60016	0.773155	0.00274894	2.77685	0.00586243	0	0	0	0	0	-7.86679
828	4137.42	2012-08-29 16:17:05	3793.82	5	1	0.330961	3.59985	0.773616	0.00274894	2.77851	0.00586243	-6.15597e-05	0	0	0	0	-7.75745
829	4142.42	2012-08-29 16:17:10	3798.82	5	1	0.33021	3.60016	0.774076	0.00274894	2.78016	0.00586243	-6.1512e-05	0	0	0	0	-7.83504
830	4147.43	2012-08-29 16:17:15	3803.82	5	1	0.329083	3.60047	0.774534	0.00274894	2.78181	0.00586243	6.1512e-05	0	0	0	0	-7.91264
831	4152.43	2012-08-29 16:17:20	3808.83	5	1	0.327956	3.60016	0.774991	0.00274894	2.78346	0.00586243	0	0	0	0	0	-7.83504
832	4157.44	2012-08-29 16:17:25	3813.84	5	1	0.327204	3.60016	0.775446	0.00274894	2.7851	0.00586243	0	0	0	0	0	-7.99026
833	4162.44	2012-08-29 16:17:30	3818.84	5	1	0.326077	3.60016	0.7759	0.00274894	2.78673	0.00586243	0	0	0	0	0	-7.83504
834	4167.45	2012-08-29 16:17:35	3823.85	5	1	0.324951	3.60016	0.776353	0.00274894	2.78836	0.00586243	0	0	0	0	0	-7.78919
835	4172.45	2012-08-29 16:17:40	3828.85	5	1	0.323824	3.60047	0.776803	0.00274894	2.78998	0.00586243	6.1512e-05	0	0	0	0	-7.6023
836	4177.46	2012-08-29 16:17:45	3833.86	5	1	0.322884	3.59985	0.777253	0.00274894	2.7916	0.00586243	-6.15597e-05	0	0	0	0	-7.86679
837	4182.46	2012-08-29 16:17:50	3838.86	5	1	0.321757	3.60016	0.777701	0.00274894	2.79321	0.00586243	6.15597e-05	0	0	0	0	-7.75745
838	4187.47	2012-08-29 16:17:55	3843.87	5	1	0.321006	3.60016	0.778148	0.00274894	2.79482	0.00586243	0	0	0	0	0	-7.91264
839	4192.47	2012-08-29 16:18:00	3848.87	5	1	0.319691	3.59985	0.778593	0.00274894	2.79643	0.00586243	-6.15597e-05	0	0	0	0	-7.99026
840	4197.48	2012-08-29 16:18:05	3853.88	5	1	0.318564	3.60016	0.779037	0.00274894	2.79802	0.00586243	0	0	0	0	0	-7.83504
841	4202.49	2012-08-29 16:18:10	3858.89	5	1	0.317625	3.60016	0.779479	0.00274894	2.79962	0.00586243	6.15597e-05	0	0	0	0	-7.83504
842	4207.49	2012-08-29 16:18:15	3863.89	5	1	0.316686	3.60016	0.77992	0.00274894	2.8012	0.00586243	0	0	0	0	0	-7.75745
843	4212.5	2012-08-29 16:18:20	3868.9	5	1	0.315559	3.60016	0.78036	0.00274894	2.80279	0.00586243	0	0	0	0	0	-7.71161
844	4217.51	2012-08-29 16:18:25	3873.91	5	1	0.31462	3.60016	0.780798	0.00274894	2.80437	0.00586243	0	0	0	0	0	-7.67987
845	4222.51	2012-08-29 16:18:30	3878.91	5	1	0.313493	3.60016	0.781235	0.00274894	2.80594	0.00586243	0	0	0	0	0	-7.83504
846	4227.52	2012-08-29 16:18:35	3883.92	5	1	0.312554	3.60016	0.78167	0.00274894	2.80751	0.00586243	0	0	0	0	0	-7.67987
847	4232.53	2012-08-29 16:18:40	3888.93	5	1	0.311615	3.60016	0.782104	0.00274894	2.80907	0.00586243	0	0	0	0	0	-7.55647
848	4237.53	2012-08-29 16:18:45	3893.93	5	1	0.3103	3.60016	0.782537	0.00274894	2.81063	0.00586243	0	0	0	0	0	-7.74335
849	4242.54	2012-08-29 16:18:50	3898.94	5	1	0.309548	3.59985	0.782968	0.00274894	2.81218	0.00586243	-6.15597e-05	0	0	0	0	-7.63403
850	4247.54	2012-08-29 16:18:55	3903.94	5	1	0.308609	3.60016	0.783398	0.00274894	2.81372	0.00586243	-6.1512e-05	0	0	0	0	-7.74335
851	4252.55	2012-08-29 16:19:00	3908.95	5	1	0.30767	3.60016	0.783826	0.00274894	2.81527	0.00586243	-6.1512e-05	0	0	0	0	-7.71161
852	4257.56	2012-08-29 16:19:05	3913.96	5	1	0.306543	3.60016	0.784253	0.00274894	2.8168	0.00586243	0	0	0	0	0	-7.89854
853	4262.56	2012-08-29 16:19:10	3918.96	5	1	0.305416	3.60047	0.784678	0.00274894	2.81834	0.00586243	6.1512e-05	0	0	0	0	-7.66577
854	4267.57	2012-08-29 16:19:15	3923.97	5	1	0.304665	3.60016	0.785103	0.00274894	2.81986	0.00586243	0	0	0	0	0	-7.86679
855	4272.58	2012-08-29 16:19:20	3928.98	5	1	0.303538	3.60047	0.785526	0.00274894	2.82139	0.00586243	6.1512e-05	0	0	0	0	-7.86679
856	4277.58	2012-08-29 16:19:25	3933.98	5	1	0.302599	3.60016	0.785946	0.00274894	2.8229	0.00586243	0	0	0	0	0	-7.71161
857	4282.59	2012-08-29 16:19:30	3938.99	5	1	0.301284	3.60016	0.786367	0.00274894	2.82441	0.00586243	-6.1512e-05	0	0	0	0	-7.86679
858	4287.6	2012-08-29 16:19:35	3944	5	1	0.300532	3.60016	0.786785	0.00274894	2.82592	0.00586243	0	0	0	0	0	-7.78919
859	4292.61	2012-08-29 16:19:40	3949.01	5	1	0.299405	3.60016	0.787203	0.00274894	2.82742	0.00586243	0	0	0	0	0	-7.78919
860	4297.61	2012-08-29 16:19:45	3954.01	5	1	0.298466	3.60016	0.787618	0.00274894	2.82892	0.00586243	0	0	0	0	0	-7.75745
861	4302.61	2012-08-29 16:19:50	3959.01	5	1	0.297339	3.59985	0.788032	0.00274894	2.83041	0.00586243	-6.15597e-05	0	0	0	0	-7.82094
862	4307.61	2012-08-29 16:19:55	3964.01	5	1	0.296588	3.60016	0.788445	0.00274894	2.8319	0.00586243	0	0	0	0	0	-7.82094
863	4312.62	2012-08-29 16:20:00	3969.02	5	1	0.295461	3.60016	0.788856	0.00274894	2.83338	0.00586243	0	0	0	0	0	-7.86679
864	4317.62	2012-08-29 16:20:05	3974.02	5	1	0.294334	3.60016	0.789267	0.00274894	2.83485	0.00586243	0	0	0	0	0	-7.66577
865	4322.62	2012-08-29 16:20:10	3979.02	5	1	0.293583	3.60047	0.789675	0.00274894	2.83632	0.00586243	0	0	0	0	0	-7.97615
866	4327.63	2012-08-29 16:20:15	3984.02	5	1	0.292644	3.60016	0.790082	0.00274894	2.83779	0.00586243	0	0	0	0	0	-7.89854
867	4332.63	2012-08-29 16:20:20	3989.03	5	1	0.291517	3.60016	0.790487	0.00274894	2.83925	0.00586243	0	0	0	0	0	-7.82094
868	4337.63	2012-08-29 16:20:25	3994.03	5	1	0.290577	3.60016	0.790892	0.00274894	2.84071	0.00586243	6.15597e-05	0	0	0	0	-7.78919
869	4342.63	2012-08-29 16:20:30	3999.03	5	1	0.28945	3.59985	0.791295	0.00274894	2.84216	0.00586243	-0.000123072	0	0	0	0	-7.86679
870	4347.63	2012-08-29 16:20:35	4004.03	5	1	0.288699	3.60016	0.791697	0.00274894	2.8436	0.00586243	-6.1512e-05	0	0	0	0	-7.78919
871	4352.64	2012-08-29 16:20:40	4009.04	5	1	0.287948	3.60016	0.792098	0.00274894	2.84505	0.00586243	0	0	0	0	0	-7.97615
872	4357.65	2012-08-29 16:20:45	4014.05	5	1	0.286633	3.60016	0.792497	0.00274894	2.84648	0.00586243	0	0	0	0	0	-7.97615
873	4362.66	2012-08-29 16:20:50	4019.05	5	1	0.285882	3.60016	0.792895	0.00274894	2.84792	0.00586243	0	0	0	0	0	-7.61993
874	4367.66	2012-08-29 16:20:55	4024.06	5	1	0.284943	3.60016	0.793293	0.00274894	2.84935	0.00586243	0	0	0	0	0	-7.71161
875	4372.67	2012-08-29 16:21:00	4029.07	5	1	0.284191	3.60016	0.793689	0.00274894	2.85077	0.00586243	0	0	0	0	0	-7.61993
876	4377.68	2012-08-29 16:21:05	4034.08	5	1	0.283064	3.60016	0.794083	0.00274894	2.85219	0.00586243	0	0	0	0	0	-7.78919
877	4382.69	2012-08-29 16:21:10	4039.09	5	1	0.282125	3.60016	0.794476	0.00274894	2.85361	0.00586243	6.15597e-05	0	0	0	0	-7.85268
878	4387.69	2012-08-29 16:21:15	4044.09	5	1	0.281186	3.60016	0.794868	0.00274894	2.85502	0.00586243	0	0	0	0	0	-7.66577
879	4392.7	2012-08-29 16:21:20	4049.1	5	1	0.280059	3.60016	0.795258	0.00274894	2.85642	0.00586243	6.15597e-05	0	0	0	0	-7.82094
880	4397.71	2012-08-29 16:21:25	4054.11	5	1	0.279308	3.60047	0.795647	0.00274894	2.85782	0.00586243	6.1512e-05	0	0	0	0	-7.97615
881	4402.72	2012-08-29 16:21:30	4059.11	5	1	0.278368	3.60016	0.796035	0.00274894	2.85922	0.00586243	0	0	0	0	0	-7.65166
882	4407.72	2012-08-29 16:21:35	4064.12	5	1	0.277429	3.60016	0.796422	0.00274894	2.86061	0.00586243	0	0	0	0	0	-7.77509
883	4412.73	2012-08-29 16:21:40	4069.13	5	1	0.27649	3.59985	0.796807	0.00274894	2.862	0.00586243	-6.15597e-05	0	0	0	0	-7.77509
884	4417.73	2012-08-29 16:21:45	4074.13	5	1	0.275551	3.60016	0.797191	0.00274894	2.86338	0.00586243	0	0	0	0	0	-7.74335
885	4422.74	2012-08-29 16:21:50	4079.14	5	1	0.2748	3.60016	0.797573	0.00274894	2.86476	0.00586243	0	0	0	0	0	-7.5882
886	4427.74	2012-08-29 16:21:55	4084.14	5	1	0.27386	3.60016	0.797955	0.00274894	2.86613	0.00586243	0	0	0	0	0	-7.85268
887	4432.75	2012-08-29 16:22:00	4089.15	5	1	0.273109	3.60047	0.798335	0.00274894	2.8675	0.00586243	0.000123072	0	0	0	0	-7.82094
888	4437.76	2012-08-29 16:22:05	4094.16	5	1	0.27217	3.60047	0.798714	0.00274894	2.86887	0.00586243	6.1512e-05	0	0	0	0	-7.85268
889	4442.76	2012-08-29 16:22:10	4099.16	5	1	0.271043	3.60016	0.799091	0.00274894	2.87022	0.00586243	6.15597e-05	0	0	0	0	-7.88443
890	4447.76	2012-08-29 16:22:15	4104.16	5	1	0.270104	3.60016	0.799467	0.00274894	2.87158	0.00586243	0	0	0	0	0	-7.85268
891	4452.76	2012-08-29 16:22:20	4109.16	5	1	0.269165	3.59985	0.799842	0.00274894	2.87293	0.00586243	-6.15597e-05	0	0	0	0	-7.96203
892	4457.77	2012-08-29 16:22:25	4114.17	5	1	0.268413	3.60016	0.800216	0.00274894	2.87427	0.00586243	6.15597e-05	0	0	0	0	-7.61993
893	4462.78	2012-08-29 16:22:30	4119.18	5	1	0.267474	3.60016	0.800588	0.00274894	2.87561	0.00586243	0	0	0	0	0	-7.80683
894	4467.78	2012-08-29 16:22:35	4124.18	5	1	0.266723	3.60016	0.80096	0.00274894	2.87695	0.00586243	0	0	0	0	0	-7.89854
895	4472.78	2012-08-29 16:22:40	4129.18	5	1	0.265596	3.60016	0.801329	0.00274894	2.87828	0.00586243	-6.1512e-05	0	0	0	0	-7.88443
896	4477.79	2012-08-29 16:22:45	4134.19	5	1	0.264845	3.60016	0.801698	0.00274894	2.87961	0.00586243	0	0	0	0	0	-7.96203
897	4482.79	2012-08-29 16:22:50	4139.19	5	1	0.263905	3.60016	0.802066	0.00274894	2.88093	0.00586243	6.15597e-05	0	0	0	0	-7.74335
898	4487.8	2012-08-29 16:22:55	4144.2	5	1	0.263154	3.60016	0.802432	0.00274894	2.88225	0.00586243	0	0	0	0	0	-8.0079
899	4492.8	2012-08-29 16:23:00	4149.2	5	1	0.262027	3.60016	0.802797	0.00274894	2.88356	0.00586243	-6.1512e-05	0	0	0	0	-7.85268
900	4497.8	2012-08-29 16:23:05	4154.2	5	1	0.261464	3.60047	0.80316	0.00274894	2.88487	0.00586243	6.1512e-05	0	0	0	0	-7.77509
901	4502.81	2012-08-29 16:23:10	4159.21	5	1	0.260337	3.60016	0.803523	0.00274894	2.88618	0.00586243	0	0	0	0	0	-7.78919
902	4507.81	2012-08-29 16:23:15	4164.21	5	1	0.259773	3.60047	0.803884	0.00274894	2.88748	0.00586243	6.1512e-05	0	0	0	0	-7.82094
903	4512.81	2012-08-29 16:23:20	4169.21	5	1	0.258646	3.60047	0.804244	0.00274894	2.88877	0.00586243	0	0	0	0	0	-7.77509
904	4517.82	2012-08-29 16:23:25	4174.22	5	1	0.257707	3.60016	0.804603	0.00274894	2.89007	0.00586243	0	0	0	0	0	-7.80683
905	4522.83	2012-08-29 16:23:30	4179.23	5	1	0.256768	3.60016	0.804961	0.00274894	2.89136	0.00586243	6.15597e-05	0	0	0	0	-7.77509
906	4527.84	2012-08-29 16:23:35	4184.23	5	1	0.256017	3.60047	0.805317	0.00274894	2.89264	0.00586243	0.000123072	0	0	0	0	-7.66577
907	4532.84	2012-08-29 16:23:40	4189.24	5	1	0.255077	3.59985	0.805673	0.00274894	2.89392	0.00586243	0	0	0	0	0	-7.93028
908	4537.85	2012-08-29 16:23:45	4194.25	5	1	0.254326	3.60016	0.806027	0.00274894	2.8952	0.00586243	0	0	0	0	0	-7.88443
909	4542.86	2012-08-29 16:23:50	4199.26	5	1	0.253387	3.60016	0.806381	0.00274894	2.89647	0.00586243	-6.1512e-05	0	0	0	0	-7.80683
910	4547.87	2012-08-29 16:23:55	4204.27	5	1	0.252448	3.60016	0.806733	0.00274894	2.89773	0.00586243	0	0	0	0	0	-7.88443
911	4552.88	2012-08-29 16:24:00	4209.28	5	1	0.251696	3.59985	0.807083	0.00274894	2.899	0.00586243	-6.15597e-05	0	0	0	0	-7.88443
912	4557.88	2012-08-29 16:24:05	4214.28	5	1	0.250945	3.60047	0.807432	0.00274894	2.90025	0.00586243	6.1512e-05	0	0	0	0	-7.88443
913	4562.88	2012-08-29 16:24:10	4219.28	5	1	0.250006	3.60016	0.80778	0.00274894	2.90151	0.00586243	0	0	0	0	0	-7.80683
914	4567.89	2012-08-29 16:24:15	4224.29	5	1	0.249255	3.60047	0.808127	0.00274894	2.90275	0.00586243	6.1512e-05	0	0	0	0	-7.88443
915	4572.9	2012-08-29 16:24:20	4229.3	5	1	0.248315	3.60047	0.808473	0.00274894	2.904	0.00586243	6.1512e-05	0	0	0	0	-7.99378
916	4577.9	2012-08-29 16:24:25	4234.3	5	1	0.247752	3.60047	0.808818	0.00274894	2.90524	0.00586243	0.000123072	0	0	0	0	-7.85268
917	4582.91	2012-08-29 16:24:30	4239.3	5	1	0.246625	3.59985	0.809162	0.00274894	2.90648	0.00586243	-6.15597e-05	0	0	0	0	-7.96203
918	4587.91	2012-08-29 16:24:35	4244.31	5	1	0.246061	3.60047	0.809504	0.00274894	2.90771	0.00586243	6.1512e-05	0	0	0	0	-8.03965
919	4592.92	2012-08-29 16:24:40	4249.32	5	1	0.244934	3.60016	0.809845	0.00274894	2.90894	0.00586243	0	0	0	0	0	-7.88443
920	4597.92	2012-08-29 16:24:45	4254.32	5	1	0.244183	3.60047	0.810185	0.00274894	2.91016	0.00586243	6.1512e-05	0	0	0	0	-7.93028
921	4602.92	2012-08-29 16:24:50	4259.32	5	1	0.243432	3.59985	0.810524	0.00274894	2.91138	0.00586243	-6.15597e-05	0	0	0	0	-8.0079
922	4607.92	2012-08-29 16:24:55	4264.32	5	1	0.242493	3.60016	0.810862	0.00274894	2.9126	0.00586243	0	0	0	0	0	-7.93028
923	4612.93	2012-08-29 16:25:00	4269.33	5	1	0.241554	3.60016	0.811199	0.00274894	2.91381	0.00586243	6.15597e-05	0	0	0	0	-7.85268
924	4617.93	2012-08-29 16:25:05	4274.33	5	1	0.24099	3.60016	0.811534	0.00274894	2.91502	0.00586243	0	0	0	0	0	-7.85268
925	4622.94	2012-08-29 16:25:10	4279.34	5	1	0.240427	3.60047	0.811869	0.00274894	2.91622	0.00586243	0.000123072	0	0	0	0	-8.03965
926	4627.94	2012-08-29 16:25:15	4284.34	5	1	0.2393	3.60016	0.812202	0.00274894	2.91742	0.00586243	0	0	0	0	0	-7.88443
927	4632.95	2012-08-29 16:25:20	4289.35	5	1	0.238548	3.60016	0.812534	0.00274894	2.91862	0.00586243	0	0	0	0	0	-8.11728
928	4637.95	2012-08-29 16:25:25	4294.35	5	1	0.237797	3.60016	0.812865	0.00274894	2.91981	0.00586243	-6.1512e-05	0	0	0	0	-7.96203
929	4642.95	2012-08-29 16:25:30	4299.35	5	1	0.237046	3.60016	0.813195	0.00274894	2.921	0.00586243	0	0	0	0	0	-7.96203
930	4647.96	2012-08-29 16:25:35	4304.36	5	1	0.236106	3.59985	0.813524	0.00274894	2.92218	0.00586243	-6.15597e-05	0	0	0	0	-7.88443
931	4652.96	2012-08-29 16:25:40	4309.36	5	1	0.235543	3.60016	0.813852	0.00274894	2.92336	0.00586243	0	0	0	0	0	-7.85268
932	4657.97	2012-08-29 16:25:45	4314.37	5	1	0.234604	3.60047	0.814178	0.00274894	2.92454	0.00586243	6.1512e-05	0	0	0	0	-7.85268
933	4662.98	2012-08-29 16:25:50	4319.37	5	1	0.23404	3.60016	0.814504	0.00274894	2.92571	0.00586243	0	0	0	0	0	-7.88443
934	4667.98	2012-08-29 16:25:55	4324.37	5	1	0.233101	3.59985	0.814828	0.00274894	2.92688	0.00586243	-6.15597e-05	0	0	0	0	-7.96203
935	4672.98	2012-08-29 16:26:00	4329.38	5	1	0.23235	3.60016	0.815152	0.00274894	2.92804	0.00586243	6.15597e-05	0	0	0	0	-7.88443
936	4677.98	2012-08-29 16:26:05	4334.38	5	1	0.231598	3.60016	0.815474	0.00274894	2.92921	0.00586243	0	0	0	0	0	-7.96203
937	4682.99	2012-08-29 16:26:10	4339.39	5	1	0.230847	3.59985	0.815796	0.00274894	2.93036	0.00586243	-0.000123072	0	0	0	0	-7.96203
938	4688	2012-08-29 16:26:15	4344.4	5	1	0.230096	3.59985	0.816117	0.00274894	2.93152	0.00586243	-6.15597e-05	0	0	0	0	-8.03965
939	4693.01	2012-08-29 16:26:20	4349.41	5	1	0.229157	3.60016	0.816436	0.00274894	2.93267	0.00586243	0	0	0	0	0	-8.03965
940	4698.01	2012-08-29 16:26:25	4354.41	5	1	0.228405	3.60016	0.816754	0.00274894	2.93381	0.00586243	0	0	0	0	0	-8.03965
941	4703.02	2012-08-29 16:26:30	4359.42	5	1	0.227654	3.60016	0.817071	0.00274894	2.93496	0.00586243	6.15597e-05	0	0	0	0	-7.93028
942	4708.02	2012-08-29 16:26:35	4364.42	5	1	0.227091	3.60016	0.817388	0.00274894	2.93609	0.00586243	0	0	0	0	0	-8.11728
943	4713.03	2012-08-29 16:26:40	4369.43	5	1	0.226151	3.60016	0.817703	0.00274894	2.93723	0.00586243	6.15597e-05	0	0	0	0	-8.0079
944	4718.03	2012-08-29 16:26:45	4374.43	5	1	0.225212	3.60016	0.818016	0.00274894	2.93836	0.00586243	6.15597e-05	0	0	0	0	-8.03965
945	4723.04	2012-08-29 16:26:50	4379.44	5	1	0.224837	3.60016	0.81833	0.00274894	2.93948	0.00586243	0	0	0	0	0	-7.82094
946	4728.04	2012-08-29 16:26:55	4384.44	5	1	0.224085	3.60016	0.818642	0.00274894	2.94061	0.00586243	0	0	0	0	0	-8.03965
947	4733.04	2012-08-29 16:27:00	4389.44	5	1	0.223146	3.59985	0.818952	0.00274894	2.94173	0.00586243	-0.000123072	0	0	0	0	-8.08553
948	4738.05	2012-08-29 16:27:05	4394.45	5	1	0.222583	3.60016	0.819263	0.00274894	2.94284	0.00586243	0	0	0	0	0	-8.03965
949	4743.05	2012-08-29 16:27:10	4399.45	5	1	0.221831	3.60016	0.819571	0.00274894	2.94395	0.00586243	0	0	0	0	0	-7.93028
950	4748.06	2012-08-29 16:27:15	4404.46	5	1	0.22108	3.60016	0.819879	0.00274894	2.94506	0.00586243	0	0	0	0	0	-8.11728
951	4753.07	2012-08-29 16:27:20	4409.47	5	1	0.220329	3.59985	0.820186	0.00274894	2.94617	0.00586243	-6.15597e-05	0	0	0	0	-8.11728
952	4758.07	2012-08-29 16:27:25	4414.47	5	1	0.219577	3.60016	0.820492	0.00274894	2.94727	0.00586243	0	0	0	0	0	-8.03965
953	4763.08	2012-08-29 16:27:30	4419.48	5	1	0.218826	3.60016	0.820797	0.00274894	2.94837	0.00586243	0	0	0	0	0	-8.03965
954	4768.08	2012-08-29 16:27:35	4424.48	5	1	0.218075	3.60016	0.821101	0.00274894	2.94946	0.00586243	0	0	0	0	0	-8.11728
955	4773.09	2012-08-29 16:27:40	4429.49	5	1	0.217511	3.60016	0.821404	0.00274894	2.95055	0.00586243	0	0	0	0	0	-8.08553
956	4778.09	2012-08-29 16:27:45	4434.49	5	1	0.216572	3.60016	0.821705	0.00274894	2.95164	0.00586243	6.15597e-05	0	0	0	0	-8.02201
957	4783.09	2012-08-29 16:27:50	4439.49	5	1	0.216008	3.60016	0.822006	0.00274894	2.95272	0.00586243	0	0	0	0	0	-8.02201
958	4788.1	2012-08-29 16:27:55	4444.5	5	1	0.215257	3.59985	0.822306	0.00274894	2.9538	0.00586243	0	0	0	0	0	-8.02201
959	4793.1	2012-08-29 16:28:00	4449.5	5	1	0.214506	3.60016	0.822604	0.00274894	2.95487	0.00586243	0	0	0	0	0	-8.02201
960	4798.11	2012-08-29 16:28:05	4454.51	5	1	0.213755	3.60016	0.822902	0.00274894	2.95595	0.00586243	0	0	0	0	0	-7.99026
961	4803.12	2012-08-29 16:28:11	4459.52	5	1	0.213379	3.59985	0.823199	0.00274894	2.95702	0.00586243	-6.15597e-05	0	0	0	0	-8.06788
962	4808.13	2012-08-29 16:28:16	4464.53	5	1	0.21244	3.60016	0.823495	0.00274894	2.95808	0.00586243	0	0	0	0	0	-8.02201
963	4813.13	2012-08-29 16:28:21	4469.53	5	1	0.211688	3.60016	0.82379	0.00274894	2.95914	0.00586243	0	0	0	0	0	-7.99026
964	4818.14	2012-08-29 16:28:26	4474.54	5	1	0.211125	3.60016	0.824084	0.00274894	2.9602	0.00586243	0	0	0	0	0	-8.02201
965	4823.15	2012-08-29 16:28:31	4479.55	5	1	0.210561	3.60016	0.824377	0.00274894	2.96126	0.00586243	0	0	0	0	0	-8.02201
966	4828.16	2012-08-29 16:28:36	4484.56	5	1	0.20981	3.60047	0.82467	0.00274894	2.96231	0.00586243	6.1512e-05	0	0	0	0	-8.02201
967	4833.16	2012-08-29 16:28:41	4489.56	5	1	0.209059	3.60047	0.82496	0.00274894	2.96336	0.00586243	6.1512e-05	0	0	0	0	-8.02201
968	4838.17	2012-08-29 16:28:46	4494.57	5	1	0.208495	3.60047	0.825251	0.00274894	2.9644	0.00586243	6.1512e-05	0	0	0	0	-7.91264
969	4843.17	2012-08-29 16:28:51	4499.57	5	1	0.207744	3.60016	0.82554	0.00274894	2.96544	0.00586243	0	0	0	0	0	-7.99026
970	4848.17	2012-08-29 16:28:56	4504.57	5	1	0.206993	3.59985	0.825828	0.00274894	2.96648	0.00586243	-6.15597e-05	0	0	0	0	-7.9585
971	4853.17	2012-08-29 16:29:01	4509.57	5	1	0.206241	3.60016	0.826115	0.00274894	2.96751	0.00586243	-6.1512e-05	0	0	0	0	-7.99026
972	4858.18	2012-08-29 16:29:06	4514.58	5	1	0.20549	3.60016	0.826401	0.00274894	2.96854	0.00586243	6.15597e-05	0	0	0	0	-7.9585
973	4863.19	2012-08-29 16:29:11	4519.59	5	1	0.204926	3.60047	0.826687	0.00274894	2.96957	0.00586243	6.1512e-05	0	0	0	0	-7.99026
974	4868.19	2012-08-29 16:29:16	4524.59	5	1	0.204175	3.60016	0.826971	0.00274894	2.9706	0.00586243	0	0	0	0	0	-8.03612
975	4873.19	2012-08-29 16:29:21	4529.59	5	1	0.203987	3.60016	0.827254	0.00274894	2.97162	0.00586243	0	0	0	0	0	-7.99026
976	4878.19	2012-08-29 16:29:26	4534.59	5	1	0.203048	3.60016	0.827537	0.00274894	2.97263	0.00586243	0	0	0	0	0	-7.9585
977	4883.2	2012-08-29 16:29:31	4539.6	5	1	0.202297	3.60016	0.827819	0.00274894	2.97365	0.00586243	0	0	0	0	0	-7.99026
978	4888.2	2012-08-29 16:29:36	4544.6	5	1	0.201733	3.60016	0.8281	0.00274894	2.97466	0.00586243	0	0	0	0	0	-7.99026
979	4893.21	2012-08-29 16:29:41	4549.61	5	1	0.200982	3.60016	0.82838	0.00274894	2.97567	0.00586243	0	0	0	0	0	-7.9585
980	4898.21	2012-08-29 16:29:46	4554.61	5	1	0.200419	3.60016	0.828658	0.00274894	2.97667	0.00586243	0	0	0	0	0	-7.9585
981	4903.22	2012-08-29 16:29:51	4559.62	5	1	0.199667	3.60016	0.828937	0.00274894	2.97767	0.00586243	0	0	0	0	0	-7.9585
982	4908.23	2012-08-29 16:29:56	4564.62	5	1	0.198728	3.60016	0.829214	0.00274894	2.97867	0.00586243	0	0	0	0	0	-7.9585
983	4913.23	2012-08-29 16:30:01	4569.63	5	1	0.198352	3.60016	0.82949	0.00274894	2.97966	0.00586243	-6.1512e-05	0	0	0	0	-7.9585
984	4918.24	2012-08-29 16:30:06	4574.64	5	1	0.197789	3.60016	0.829765	0.00274894	2.98066	0.00586243	0	0	0	0	0	-7.9585
985	4923.24	2012-08-29 16:30:11	4579.64	5	1	0.197038	3.60016	0.83004	0.00274894	2.98164	0.00586243	0	0	0	0	0	-7.92675
986	4928.25	2012-08-29 16:30:16	4584.65	5	1	0.196474	3.60016	0.830314	0.00274894	2.98263	0.00586243	0	0	0	0	0	-7.92675
987	4933.26	2012-08-29 16:30:21	4589.66	5	1	0.195723	3.60016	0.830586	0.00274894	2.98361	0.00586243	0	0	0	0	0	-7.895
988	4938.26	2012-08-29 16:30:26	4594.66	5	1	0.195347	3.60047	0.830858	0.00274894	2.98459	0.00586243	6.1512e-05	0	0	0	0	-7.895
989	4943.27	2012-08-29 16:30:31	4599.67	5	1	0.194408	3.60016	0.831129	0.00274894	2.98557	0.00586243	0	0	0	0	0	-7.9091
990	4948.28	2012-08-29 16:30:36	4604.67	5	1	0.193844	3.60016	0.831399	0.00274894	2.98654	0.00586243	0	0	0	0	0	-7.8315
991	4953.28	2012-08-29 16:30:41	4609.68	5	1	0.193469	3.60016	0.831668	0.00274894	2.98751	0.00586243	0	0	0	0	0	-7.8315
992	4958.28	2012-08-29 16:30:46	4614.68	5	1	0.192717	3.60047	0.831936	0.00274894	2.98847	0.00586243	6.1512e-05	0	0	0	0	-7.79975
993	4963.29	2012-08-29 16:30:51	4619.69	5	1	0.191966	3.60016	0.832204	0.00274894	2.98943	0.00586243	0	0	0	0	0	-7.8315
994	4968.3	2012-08-29 16:30:56	4624.69	5	1	0.191403	3.60016	0.832471	0.00274894	2.99039	0.00586243	0	0	0	0	0	-7.81384
995	4973.3	2012-08-29 16:31:01	4629.7	5	1	0.190651	3.60047	0.832736	0.00274894	2.99135	0.00586243	6.1512e-05	0	0	0	0	-7.768
996	4978.3	2012-08-29 16:31:06	4634.7	5	1	0.1899	3.60016	0.833001	0.00274894	2.9923	0.00586243	0	0	0	0	0	-7.79975
997	4983.31	2012-08-29 16:31:11	4639.71	5	1	0.189524	3.60016	0.833265	0.00274894	2.99325	0.00586243	0	0	0	0	0	-7.768
998	4988.32	2012-08-29 16:31:16	4644.72	5	1	0.188961	3.60016	0.833528	0.00274894	2.9942	0.00586243	0	0	0	0	0	-7.8315
999	4993.33	2012-08-29 16:31:21	4649.73	5	1	0.188022	3.60016	0.83379	0.00274894	2.99515	0.00586243	0	0	0	0	0	-7.768
1000	4998.33	2012-08-29 16:31:26	4654.73	5	1	0.187834	3.60016	0.834051	0.00274894	2.99609	0.00586243	0	0	0	0	0	-7.768
1001	5003.33	2012-08-29 16:31:31	4659.73	5	1	0.186895	3.60016	0.834312	0.00274894	2.99702	0.00586243	0	0	0	0	0	-7.87734
1002	5008.33	2012-08-29 16:31:36	4664.73	5	1	0.186707	3.60016	0.834571	0.00274894	2.99796	0.00586243	-6.1512e-05	0	0	0	0	-7.768
1003	5013.34	2012-08-29 16:31:41	4669.74	5	1	0.186143	3.60016	0.83483	0.00274894	2.99889	0.00586243	0	0	0	0	0	-7.85968
1004	5018.35	2012-08-29 16:31:46	4674.75	5	1	0.185392	3.60016	0.835088	0.00274894	2.99982	0.00586243	-6.1512e-05	0	0	0	0	-7.81384
1005	5023.35	2012-08-29 16:31:51	4679.75	5	1	0.184641	3.60016	0.835346	0.00274894	3.00075	0.00586243	-6.1512e-05	0	0	0	0	-7.79617
1006	5028.36	2012-08-29 16:31:56	4684.76	5	1	0.184077	3.60016	0.835602	0.00274894	3.00167	0.00586243	0	0	0	0	0	-7.75033
1007	5033.36	2012-08-29 16:32:01	4689.76	5	1	0.183702	3.60016	0.835857	0.00274894	3.00259	0.00586243	-6.1512e-05	0	0	0	0	-7.89144
1008	5038.37	2012-08-29 16:32:06	4694.77	5	1	0.18295	3.60016	0.836112	0.00274894	3.00351	0.00586243	0	0	0	0	0	-7.75033
1009	5043.37	2012-08-29 16:32:11	4699.77	5	1	0.182199	3.60016	0.836366	0.00274894	3.00442	0.00586243	0	0	0	0	0	-7.85968
1010	5048.38	2012-08-29 16:32:16	4704.77	5	1	0.181823	3.60047	0.836619	0.00274894	3.00533	0.00586243	6.1512e-05	0	0	0	0	-7.71859
1011	5053.38	2012-08-29 16:32:21	4709.78	5	1	0.18126	3.59985	0.836872	0.00274894	3.00624	0.00586243	-6.15597e-05	0	0	0	0	-7.71859
1012	5058.38	2012-08-29 16:32:26	4714.78	5	1	0.180696	3.60016	0.837123	0.00274894	3.00714	0.00586243	0	0	0	0	0	-7.79617
1013	5063.39	2012-08-29 16:32:31	4719.79	5	1	0.180133	3.59985	0.837374	0.00274894	3.00805	0.00586243	-6.15597e-05	0	0	0	0	-7.87377
1014	5068.39	2012-08-29 16:32:36	4724.79	5	1	0.179569	3.60047	0.837624	0.00274894	3.00895	0.00586243	6.1512e-05	0	0	0	0	-7.91961
1015	5073.39	2012-08-29 16:32:41	4729.79	5	1	0.179006	3.60016	0.837873	0.00274894	3.00984	0.00586243	0	0	0	0	0	-7.87377
1016	5078.4	2012-08-29 16:32:46	4734.8	5	1	0.178442	3.60016	0.838122	0.00274894	3.01074	0.00586243	0	0	0	0	0	-7.84201
1017	5083.41	2012-08-29 16:32:51	4739.81	5	1	0.177879	3.60016	0.838369	0.00274894	3.01163	0.00586243	0	0	0	0	0	-7.71859
1018	5088.41	2012-08-29 16:32:56	4744.81	5	1	0.177503	3.60047	0.838616	0.00274894	3.01252	0.00586243	6.1512e-05	0	0	0	0	-7.87377
1019	5093.41	2012-08-29 16:33:01	4749.81	5	1	0.176564	3.59985	0.838862	0.00274894	3.01341	0.00586243	0	0	0	0	0	-7.76442
1020	5098.42	2012-08-29 16:33:06	4754.82	5	1	0.176	3.60016	0.839108	0.00274894	3.01429	0.00586243	6.15597e-05	0	0	0	0	-7.73267
1021	5103.43	2012-08-29 16:33:11	4759.83	5	1	0.175625	3.60016	0.839352	0.00274894	3.01517	0.00586243	0	0	0	0	0	-7.76442
1022	5108.43	2012-08-29 16:33:16	4764.83	5	1	0.175061	3.60016	0.839596	0.00274894	3.01605	0.00586243	6.15597e-05	0	0	0	0	-7.91961
1023	5113.44	2012-08-29 16:33:21	4769.84	5	1	0.174498	3.60047	0.839839	0.00274894	3.01692	0.00586243	6.1512e-05	0	0	0	0	-7.95138
1024	5118.44	2012-08-29 16:33:26	4774.84	5	1	0.174122	3.60016	0.840081	0.00274894	3.01779	0.00586243	0	0	0	0	0	-7.91961
1025	5123.44	2012-08-29 16:33:31	4779.84	5	1	0.173371	3.60016	0.840323	0.00274894	3.01866	0.00586243	0	0	0	0	0	-7.91961
1026	5128.44	2012-08-29 16:33:36	4784.84	5	1	0.172995	3.60016	0.840563	0.00274894	3.01953	0.00586243	0	0	0	0	0	-7.91961
1027	5133.45	2012-08-29 16:33:41	4789.85	5	1	0.172244	3.60016	0.840803	0.00274894	3.02039	0.00586243	0	0	0	0	0	-7.84201
1028	5138.45	2012-08-29 16:33:46	4794.85	5	1	0.17168	3.60016	0.841043	0.00274894	3.02126	0.00586243	0	0	0	0	0	-7.91961
1029	5143.46	2012-08-29 16:33:51	4799.86	5	1	0.171305	3.60016	0.841281	0.00274894	3.02211	0.00586243	0	0	0	0	0	-7.91961
1030	5148.47	2012-08-29 16:33:56	4804.87	5	1	0.170929	3.60016	0.841519	0.00274894	3.02297	0.00586243	-6.1512e-05	0	0	0	0	-7.91961
1031	5153.48	2012-08-29 16:34:01	4809.88	5	1	0.170366	3.60016	0.841757	0.00274894	3.02383	0.00586243	0	0	0	0	0	-7.91961
1032	5158.48	2012-08-29 16:34:06	4814.88	5	1	0.169802	3.60016	0.841993	0.00274894	3.02468	0.00586243	0	0	0	0	0	-7.84201
1033	5163.48	2012-08-29 16:34:11	4819.88	5	1	0.169239	3.60016	0.842228	0.00274894	3.02552	0.00586243	0	0	0	0	0	-7.91961
1034	5168.49	2012-08-29 16:34:16	4824.89	5	1	0.168675	3.60016	0.842463	0.00274894	3.02637	0.00586243	0	0	0	0	0	-7.95138
1035	5173.5	2012-08-29 16:34:21	4829.9	5	1	0.167924	3.60016	0.842698	0.00274894	3.02721	0.00586243	0	0	0	0	0	-7.91961
1036	5178.5	2012-08-29 16:34:26	4834.9	5	1	0.167736	3.60016	0.842931	0.00274894	3.02806	0.00586243	0	0	0	0	0	-7.95138
1037	5183.51	2012-08-29 16:34:31	4839.91	5	1	0.167172	3.60047	0.843164	0.00274894	3.02889	0.00586243	6.1512e-05	0	0	0	0	-7.76442
1038	5188.52	2012-08-29 16:34:36	4844.92	5	1	0.166609	3.60016	0.843396	0.00274894	3.02973	0.00586243	0	0	0	0	0	-8.02899
1039	5193.52	2012-08-29 16:34:41	4849.92	5	1	0.166233	3.60016	0.843628	0.00274894	3.03056	0.00586243	0	0	0	0	0	-7.75033
1040	5198.52	2012-08-29 16:34:46	4854.92	5	1	0.16567	3.60016	0.843858	0.00274894	3.03139	0.00586243	0	0	0	0	0	-7.79617
1041	5203.53	2012-08-29 16:34:51	4859.93	5	1	0.165294	3.60047	0.844088	0.00274894	3.03222	0.00586243	6.1512e-05	0	0	0	0	-7.71859
1042	5208.54	2012-08-29 16:34:56	4864.93	5	1	0.164731	3.60016	0.844318	0.00274894	3.03305	0.00586243	0	0	0	0	0	-7.75033
1043	5213.54	2012-08-29 16:35:01	4869.94	5	1	0.164167	3.60016	0.844546	0.00274894	3.03387	0.00586243	6.15597e-05	0	0	0	0	-7.89144
1044	5218.54	2012-08-29 16:35:06	4874.94	5	1	0.163604	3.60016	0.844774	0.00274894	3.03469	0.00586243	0	0	0	0	0	-7.85968
1045	5223.55	2012-08-29 16:35:11	4879.95	5	1	0.163228	3.60016	0.845001	0.00274894	3.03551	0.00586243	0	0	0	0	0	-7.768
1046	5228.56	2012-08-29 16:35:16	4884.96	5	1	0.162477	3.59985	0.845228	0.00274894	3.03632	0.00586243	0	0	0	0	0	-7.9091
1047	5233.56	2012-08-29 16:35:21	4889.96	5	1	0.162101	3.60016	0.845453	0.00274894	3.03713	0.00586243	0	0	0	0	0	-7.86325
1048	5238.57	2012-08-29 16:35:26	4894.97	5	1	0.161537	3.60016	0.845679	0.00274894	3.03795	0.00586243	0	0	0	0	0	-7.86325
1049	5243.57	2012-08-29 16:35:31	4899.97	5	1	0.161162	3.60016	0.845903	0.00274894	3.03875	0.00586243	0	0	0	0	0	-7.94085
1050	5248.57	2012-08-29 16:35:36	4904.97	5	1	0.160598	3.59985	0.846126	0.00274894	3.03956	0.00586243	-6.15597e-05	0	0	0	0	-8.05023
1051	5253.57	2012-08-29 16:35:41	4909.97	5	1	0.160223	3.59985	0.846349	0.00274894	3.04036	0.00586243	-6.15597e-05	0	0	0	0	-7.895
1052	5258.58	2012-08-29 16:35:46	4914.98	5	1	0.159659	3.60016	0.846572	0.00274894	3.04116	0.00586243	6.15597e-05	0	0	0	0	-7.94085
1053	5263.58	2012-08-29 16:35:51	4919.98	5	1	0.159284	3.60016	0.846794	0.00274894	3.04196	0.00586243	0	0	0	0	0	-7.895
1054	5268.59	2012-08-29 16:35:56	4924.99	5	1	0.158908	3.60016	0.847015	0.00274894	3.04276	0.00586243	0	0	0	0	0	-7.97261
1055	5273.59	2012-08-29 16:36:01	4929.99	5	1	0.158157	3.60016	0.847235	0.00274894	3.04355	0.00586243	-6.1512e-05	0	0	0	0	-7.9585
1056	5278.6	2012-08-29 16:36:06	4935	5	1	0.157969	3.60016	0.847455	0.00274894	3.04434	0.00586243	0	0	0	0	0	-7.9585
1057	5283.61	2012-08-29 16:36:11	4940.01	5	1	0.157405	3.59985	0.847674	0.00274894	3.04513	0.00586243	-6.15597e-05	0	0	0	0	-8.03612
1058	5288.61	2012-08-29 16:36:16	4945.01	5	1	0.156842	3.60016	0.847892	0.00274894	3.04592	0.00586243	0	0	0	0	0	-8.03612
1059	5293.62	2012-08-29 16:36:21	4950.02	5	1	0.156466	3.60016	0.84811	0.00274894	3.0467	0.00586243	0	0	0	0	0	-7.9585
1060	5298.63	2012-08-29 16:36:26	4955.03	5	1	0.15609	3.60016	0.848327	0.00274894	3.04748	0.00586243	0	0	0	0	0	-8.03612
1061	5303.63	2012-08-29 16:36:31	4960.03	5	1	0.155527	3.60016	0.848544	0.00274894	3.04826	0.00586243	0	0	0	0	0	-7.99026
1062	5308.64	2012-08-29 16:36:36	4965.04	5	1	0.155151	3.60016	0.84876	0.00274894	3.04904	0.00586243	0	0	0	0	0	-7.9585
1063	5313.65	2012-08-29 16:36:41	4970.05	5	1	0.1544	3.60016	0.848975	0.00274894	3.04981	0.00586243	0	0	0	0	0	-8.03612
1064	5318.65	2012-08-29 16:36:46	4975.05	5	1	0.153836	3.60016	0.84919	0.00274894	3.05059	0.00586243	0	0	0	0	0	-7.99026
1065	5323.66	2012-08-29 16:36:51	4980.05	5	1	0.153461	3.59985	0.849403	0.00274894	3.05136	0.00586243	-6.15597e-05	0	0	0	0	-7.9585
1066	5328.66	2012-08-29 16:36:56	4985.06	5	1	0.153461	3.60016	0.849617	0.00274894	3.05212	0.00586243	0	0	0	0	0	-8.06788
1067	5333.66	2012-08-29 16:37:01	4990.06	5	1	0.152709	3.60016	0.849829	0.00274894	3.05289	0.00586243	0	0	0	0	0	-7.99026
1068	5338.67	2012-08-29 16:37:06	4995.07	5	1	0.152522	3.60047	0.850041	0.00274894	3.05365	0.00586243	0	0	0	0	0	-7.9585
1069	5343.68	2012-08-29 16:37:11	5000.08	5	1	0.15177	3.60016	0.850253	0.00274894	3.05441	0.00586243	0	0	0	0	0	-7.99026
1070	5348.68	2012-08-29 16:37:16	5005.08	5	1	0.151395	3.60016	0.850464	0.00274894	3.05517	0.00586243	6.15597e-05	0	0	0	0	-7.99026
1071	5353.69	2012-08-29 16:37:21	5010.09	5	1	0.151019	3.60016	0.850674	0.00274894	3.05593	0.00586243	6.15597e-05	0	0	0	0	-8.06788
1072	5358.69	2012-08-29 16:37:26	5015.09	5	1	0.150643	3.60016	0.850883	0.00274894	3.05668	0.00586243	0	0	0	0	0	-7.99026
1073	5363.7	2012-08-29 16:37:31	5020.1	5	1	0.15008	3.60016	0.851092	0.00274894	3.05744	0.00586243	6.15597e-05	0	0	0	0	-7.9585
1074	5368.71	2012-08-29 16:37:36	5025.11	5	1	0.149516	3.60016	0.851301	0.00274894	3.05819	0.00586243	0	0	0	0	0	-7.99026
1075	5373.71	2012-08-29 16:37:41	5030.11	5	1	0.149141	3.59954	0.851508	0.00274894	3.05893	0.00586243	-6.15597e-05	0	0	0	0	-7.9585
1076	5378.72	2012-08-29 16:37:46	5035.12	5	1	0.148577	3.60016	0.851716	0.00274894	3.05968	0.00586243	0	0	0	0	0	-7.99026
1077	5383.73	2012-08-29 16:37:51	5040.13	5	1	0.148201	3.60016	0.851922	0.00274894	3.06042	0.00586243	0	0	0	0	0	-7.99026
1078	5388.73	2012-08-29 16:37:56	5045.13	5	1	0.147638	3.60016	0.852128	0.00274894	3.06116	0.00586243	0	0	0	0	0	-7.99026
1079	5393.74	2012-08-29 16:38:01	5050.14	5	1	0.147638	3.60047	0.852333	0.00274894	3.0619	0.00586243	6.1512e-05	0	0	0	0	-7.99026
1080	5398.74	2012-08-29 16:38:06	5055.14	5	1	0.147074	3.60016	0.852538	0.00274894	3.06264	0.00586243	0	0	0	0	0	-7.9585
1081	5403.75	2012-08-29 16:38:11	5060.15	5	1	0.146511	3.60016	0.852742	0.00274894	3.06337	0.00586243	-6.1512e-05	0	0	0	0	-7.99026
1082	5408.75	2012-08-29 16:38:16	5065.15	5	1	0.146323	3.60016	0.852945	0.00274894	3.06411	0.00586243	0	0	0	0	0	-7.99026
1083	5413.75	2012-08-29 16:38:21	5070.15	5	1	0.145948	3.60016	0.853148	0.00274894	3.06484	0.00586243	0	0	0	0	0	-7.99026
1084	5418.76	2012-08-29 16:38:26	5075.16	5	1	0.145196	3.60016	0.853351	0.00274894	3.06557	0.00586243	0	0	0	0	0	-7.99026
1085	5423.76	2012-08-29 16:38:31	5080.16	5	1	0.144821	3.60016	0.853552	0.00274894	3.06629	0.00586243	0	0	0	0	0	-7.99026
1086	5428.77	2012-08-29 16:38:36	5085.17	5	1	0.144445	3.60016	0.853754	0.00274894	3.06702	0.00586243	6.15597e-05	0	0	0	0	-8.02201
1087	5433.77	2012-08-29 16:38:41	5090.17	5	1	0.144069	3.60016	0.853954	0.00274894	3.06774	0.00586243	0	0	0	0	0	-8.02201
1088	5438.78	2012-08-29 16:38:46	5095.18	5	1	0.143694	3.60016	0.854154	0.00274894	3.06846	0.00586243	6.15597e-05	0	0	0	0	-8.02201
1089	5443.78	2012-08-29 16:38:51	5100.18	5	1	0.143318	3.60047	0.854354	0.00274894	3.06918	0.00586243	6.1512e-05	0	0	0	0	-8.02201
1090	5448.79	2012-08-29 16:38:56	5105.18	5	1	0.142754	3.60016	0.854552	0.00274894	3.06989	0.00586243	0	0	0	0	0	-7.99026
1091	5453.79	2012-08-29 16:39:01	5110.19	5	1	0.142379	3.60016	0.854751	0.00274894	3.07061	0.00586243	0	0	0	0	0	-8.02201
1092	5458.8	2012-08-29 16:39:06	5115.2	5	1	0.141815	3.60016	0.854949	0.00274894	3.07132	0.00586243	-6.1512e-05	0	0	0	0	-7.99026
1093	5463.81	2012-08-29 16:39:11	5120.21	5	1	0.141627	3.59985	0.855146	0.00274894	3.07203	0.00586243	-6.15597e-05	0	0	0	0	-8.02201
1094	5468.81	2012-08-29 16:39:16	5125.21	5	1	0.141252	3.60016	0.855343	0.00274894	3.07274	0.00586243	0	0	0	0	0	-7.99026
1095	5473.82	2012-08-29 16:39:21	5130.22	5	1	0.140876	3.60016	0.855539	0.00274894	3.07344	0.00586243	6.15597e-05	0	0	0	0	-8.02201
1096	5478.82	2012-08-29 16:39:26	5135.22	5	1	0.140313	3.60016	0.855734	0.00274894	3.07415	0.00586243	0	0	0	0	0	-7.99026
1097	5483.83	2012-08-29 16:39:31	5140.23	5	1	0.140125	3.60016	0.855929	0.00274894	3.07485	0.00586243	0	0	0	0	0	-8.14551
1098	5488.84	2012-08-29 16:39:36	5145.23	5	1	0.139749	3.60016	0.856124	0.00274894	3.07555	0.00586243	0	0	0	0	0	-7.99026
1099	5493.84	2012-08-29 16:39:41	5150.24	5	1	0.139186	3.60016	0.856318	0.00274894	3.07625	0.00586243	0	0	0	0	0	-7.99026
1100	5498.85	2012-08-29 16:39:46	5155.25	5	1	0.13881	3.60047	0.856511	0.00274894	3.07694	0.00586243	6.1512e-05	0	0	0	0	-7.99026
1101	5503.86	2012-08-29 16:39:51	5160.26	5	1	0.138434	3.60016	0.856704	0.00274894	3.07764	0.00586243	0	0	0	0	0	-8.02201
1102	5508.86	2012-08-29 16:39:56	5165.26	5	1	0.138246	3.60016	0.856896	0.00274894	3.07833	0.00586243	0	0	0	0	0	-8.02201
1103	5513.87	2012-08-29 16:40:01	5170.27	5	1	0.137683	3.59985	0.857088	0.00274894	3.07902	0.00586243	-6.15597e-05	0	0	0	0	-8.06788
1104	5518.87	2012-08-29 16:40:06	5175.27	5	1	0.137495	3.60016	0.85728	0.00274894	3.07971	0.00586243	0	0	0	0	0	-7.99026
1105	5523.88	2012-08-29 16:40:11	5180.28	5	1	0.137119	3.60016	0.85747	0.00274894	3.0804	0.00586243	0	0	0	0	0	-8.02201
1106	5528.88	2012-08-29 16:40:16	5185.28	5	1	0.136556	3.60016	0.85766	0.00274894	3.08108	0.00586243	-6.1512e-05	0	0	0	0	-8.08553
1107	5533.89	2012-08-29 16:40:21	5190.29	5	1	0.135992	3.59985	0.85785	0.00274894	3.08176	0.00586243	-6.15597e-05	0	0	0	0	-8.02201
1108	5538.9	2012-08-29 16:40:26	5195.3	5	1	0.135805	3.60016	0.858039	0.00274894	3.08245	0.00586243	0	0	0	0	0	-7.99026
1109	5543.9	2012-08-29 16:40:31	5200.3	5	1	0.135429	3.59985	0.858228	0.00274894	3.08312	0.00586243	-6.15597e-05	0	0	0	0	-8.16316
1110	5548.9	2012-08-29 16:40:36	5205.3	5	1	0.135053	3.60016	0.858416	0.00274894	3.0838	0.00586243	-6.1512e-05	0	0	0	0	-8.02201
1111	5553.91	2012-08-29 16:40:41	5210.31	5	1	0.134678	3.59985	0.858603	0.00274894	3.08448	0.00586243	-6.15597e-05	0	0	0	0	-8.08553
1112	5558.92	2012-08-29 16:40:46	5215.32	5	1	0.134302	3.60016	0.85879	0.00274894	3.08515	0.00586243	0	0	0	0	0	-8.1314
1113	5563.92	2012-08-29 16:40:51	5220.32	5	1	0.133926	3.60016	0.858977	0.00274894	3.08582	0.00586243	6.15597e-05	0	0	0	0	-8.02201
1114	5568.92	2012-08-29 16:40:56	5225.32	5	1	0.133738	3.60047	0.859163	0.00274894	3.08649	0.00586243	6.1512e-05	0	0	0	0	-8.02201
1115	5573.92	2012-08-29 16:41:01	5230.32	5	1	0.133175	3.60016	0.859348	0.00274894	3.08716	0.00586243	6.15597e-05	0	0	0	0	-8.05377
1116	5578.93	2012-08-29 16:41:06	5235.33	5	1	0.132611	3.60016	0.859533	0.00274894	3.08782	0.00586243	0	0	0	0	0	-8.05377
1117	5583.93	2012-08-29 16:41:11	5240.33	5	1	0.132424	3.60016	0.859717	0.00274894	3.08849	0.00586243	0	0	0	0	0	-8.05377
1118	5588.94	2012-08-29 16:41:16	5245.34	5	1	0.132048	3.60016	0.859901	0.00274894	3.08915	0.00586243	0	0	0	0	0	-8.05377
1119	5593.95	2012-08-29 16:41:21	5250.35	5	1	0.131672	3.60016	0.860085	0.00274894	3.08981	0.00586243	0	0	0	0	0	-8.02201
1120	5598.95	2012-08-29 16:41:26	5255.35	5	1	0.131297	3.60047	0.860268	0.00274894	3.09047	0.00586243	6.1512e-05	0	0	0	0	-8.05377
1121	5603.96	2012-08-29 16:41:31	5260.36	5	1	0.130921	3.60016	0.86045	0.00274894	3.09112	0.00586243	0	0	0	0	0	-8.08553
1122	5608.97	2012-08-29 16:41:36	5265.36	5	1	0.130733	3.60016	0.860632	0.00274894	3.09178	0.00586243	0	0	0	0	0	-8.05377
1123	5613.97	2012-08-29 16:41:41	5270.37	5	1	0.13017	3.59985	0.860813	0.00274894	3.09243	0.00586243	-6.15597e-05	0	0	0	0	-8.05377
1124	5618.97	2012-08-29 16:41:46	5275.37	5	1	0.129794	3.60016	0.860994	0.00274894	3.09308	0.00586243	0	0	0	0	0	-8.08553
1125	5623.98	2012-08-29 16:41:51	5280.38	5	1	0.129606	3.60016	0.861174	0.00274894	3.09373	0.00586243	-6.1512e-05	0	0	0	0	-8.08553
1126	5628.98	2012-08-29 16:41:56	5285.38	5	1	0.129418	3.60016	0.861354	0.00274894	3.09438	0.00586243	6.15597e-05	0	0	0	0	-8.05377
1127	5633.98	2012-08-29 16:42:01	5290.38	5	1	0.129043	3.60047	0.861533	0.00274894	3.09503	0.00586243	6.1512e-05	0	0	0	0	-8.16316
1128	5638.99	2012-08-29 16:42:06	5295.38	5	1	0.128667	3.60016	0.861712	0.00274894	3.09567	0.00586243	0	0	0	0	0	-8.05377
1129	5643.99	2012-08-29 16:42:11	5300.39	5	1	0.128104	3.60016	0.86189	0.00274894	3.09631	0.00586243	0	0	0	0	0	-8.05377
1130	5648.99	2012-08-29 16:42:16	5305.39	5	1	0.127728	3.60016	0.862068	0.00274894	3.09695	0.00586243	0	0	0	0	0	-8.08553
1131	5654	2012-08-29 16:42:21	5310.4	5	1	0.12754	3.59985	0.862246	0.00274894	3.09759	0.00586243	-6.15597e-05	0	0	0	0	-8.11728
1132	5659.01	2012-08-29 16:42:26	5315.41	5	1	0.127164	3.60016	0.862423	0.00274894	3.09823	0.00586243	0	0	0	0	0	-8.16316
1133	5664.01	2012-08-29 16:42:31	5320.41	5	1	0.126789	3.60016	0.862599	0.00274894	3.09886	0.00586243	0	0	0	0	0	-8.08553
1134	5669.02	2012-08-29 16:42:36	5325.42	5	1	0.126413	3.60016	0.862775	0.00274894	3.0995	0.00586243	0	0	0	0	0	-8.08553
1135	5674.03	2012-08-29 16:42:41	5330.43	5	1	0.126037	3.60016	0.862951	0.00274894	3.10013	0.00586243	0	0	0	0	0	-8.08553
1136	5679.03	2012-08-29 16:42:46	5335.43	5	1	0.125662	3.60016	0.863126	0.00274894	3.10076	0.00586243	0	0	0	0	0	-7.99026
1137	5684.03	2012-08-29 16:42:51	5340.43	5	1	0.125286	3.60016	0.8633	0.00274894	3.10139	0.00586243	0	0	0	0	0	-8.05377
1138	5689.04	2012-08-29 16:42:56	5345.44	5	1	0.125098	3.60016	0.863474	0.00274894	3.10201	0.00586243	0	0	0	0	0	-8.02201
1139	5694.04	2012-08-29 16:43:01	5350.44	5	1	0.12491	3.60047	0.863648	0.00274894	3.10264	0.00586243	6.1512e-05	0	0	0	0	-8.02201
1140	5699.05	2012-08-29 16:43:06	5355.45	5	1	0.124347	3.60016	0.863821	0.00274894	3.10326	0.00586243	0	0	0	0	0	-8.08553
1141	5704.06	2012-08-29 16:43:11	5360.46	5	1	0.124159	3.60016	0.863994	0.00274894	3.10388	0.00586243	0	0	0	0	0	-8.05377
1142	5709.06	2012-08-29 16:43:16	5365.46	5	1	0.123596	3.60016	0.864166	0.00274894	3.1045	0.00586243	0	0	0	0	0	-8.08553
1143	5714.07	2012-08-29 16:43:21	5370.47	5	1	0.123408	3.60016	0.864338	0.00274894	3.10512	0.00586243	0	0	0	0	0	-8.08553
1144	5719.08	2012-08-29 16:43:26	5375.48	5	1	0.123032	3.60016	0.864509	0.00274894	3.10574	0.00586243	6.15597e-05	0	0	0	0	-8.08553
1145	5724.09	2012-08-29 16:43:31	5380.49	5	1	0.122844	3.60016	0.86468	0.00274894	3.10635	0.00586243	0	0	0	0	0	-8.08553
1146	5729.09	2012-08-29 16:43:36	5385.49	5	1	0.122469	3.60016	0.86485	0.00274894	3.10697	0.00586243	0	0	0	0	0	-8.05377
1147	5734.09	2012-08-29 16:43:41	5390.49	5	1	0.121905	3.59985	0.86502	0.00274894	3.10758	0.00586243	-6.15597e-05	0	0	0	0	-8.08553
1148	5739.1	2012-08-29 16:43:46	5395.5	5	1	0.121717	3.60016	0.86519	0.00274894	3.10819	0.00586243	-6.1512e-05	0	0	0	0	-8.08553
1149	5744.1	2012-08-29 16:43:51	5400.5	5	1	0.121529	3.60016	0.865359	0.00274894	3.1088	0.00586243	0	0	0	0	0	-8.08553
1150	5749.11	2012-08-29 16:43:56	5405.5	5	1	0.120966	3.60016	0.865527	0.00274894	3.1094	0.00586243	0	0	0	0	0	-8.08553
1151	5754.11	2012-08-29 16:44:01	5410.51	5	1	0.120778	3.60016	0.865695	0.00274894	3.11001	0.00586243	0	0	0	0	0	-8.05377
1152	5759.12	2012-08-29 16:44:07	5415.52	5	1	0.12059	3.60016	0.865863	0.00274894	3.11061	0.00586243	6.15597e-05	0	0	0	0	-8.08553
1153	5764.13	2012-08-29 16:44:12	5420.52	5	1	0.120027	3.60047	0.86603	0.00274894	3.11121	0.00586243	0.000123072	0	0	0	0	-8.05377
1154	5769.13	2012-08-29 16:44:17	5425.53	5	1	0.119651	3.59985	0.866197	0.00274894	3.11181	0.00586243	0	0	0	0	0	-8.08553
1155	5774.14	2012-08-29 16:44:22	5430.54	5	1	0.119463	3.60016	0.866363	0.00274894	3.11241	0.00586243	0	0	0	0	0	-8.02201
1156	5779.14	2012-08-29 16:44:27	5435.54	5	1	0.119088	3.59985	0.866529	0.00274894	3.11301	0.00586243	-6.15597e-05	0	0	0	0	-8.08553
1157	5784.15	2012-08-29 16:44:32	5440.55	5	1	0.118712	3.60016	0.866695	0.00274894	3.11361	0.00586243	6.15597e-05	0	0	0	0	-8.11728
1158	5789.15	2012-08-29 16:44:37	5445.55	5	1	0.118524	3.60016	0.86686	0.00274894	3.1142	0.00586243	6.15597e-05	0	0	0	0	-8.11728
1159	5794.15	2012-08-29 16:44:42	5450.55	5	1	0.118148	3.59985	0.867024	0.00274894	3.11479	0.00586243	0	0	0	0	0	-8.08553
1160	5799.15	2012-08-29 16:44:47	5455.55	5	1	0.117773	3.60016	0.867188	0.00274894	3.11538	0.00586243	0	0	0	0	0	-8.11728
1161	5804.16	2012-08-29 16:44:52	5460.56	5	1	0.117585	3.60016	0.867352	0.00274894	3.11597	0.00586243	0	0	0	0	0	-8.08553
1162	5809.17	2012-08-29 16:44:57	5465.57	5	1	0.117209	3.60016	0.867515	0.00274894	3.11656	0.00586243	-6.1512e-05	0	0	0	0	-8.08553
1163	5814.17	2012-08-29 16:45:02	5470.57	5	1	0.117022	3.60016	0.867678	0.00274894	3.11715	0.00586243	-6.1512e-05	0	0	0	0	-7.99026
1164	5819.18	2012-08-29 16:45:07	5475.58	5	1	0.116646	3.59985	0.86784	0.00274894	3.11773	0.00586243	-0.000123072	0	0	0	0	-8.11728
1165	5824.19	2012-08-29 16:45:12	5480.59	5	1	0.11627	3.60016	0.868003	0.00274894	3.11831	0.00586243	-6.1512e-05	0	0	0	0	-8.08553
1166	5829.19	2012-08-29 16:45:17	5485.59	5	1	0.116082	3.60016	0.868164	0.00274894	3.1189	0.00586243	0	0	0	0	0	-8.05377
1167	5834.19	2012-08-29 16:45:22	5490.59	5	1	0.115519	3.60016	0.868325	0.00274894	3.11948	0.00586243	-6.1512e-05	0	0	0	0	-8.05377
1168	5839.19	2012-08-29 16:45:27	5495.59	5	1	0.115519	3.60016	0.868486	0.00274894	3.12006	0.00586243	-6.1512e-05	0	0	0	0	-8.16316
1169	5844.2	2012-08-29 16:45:32	5500.59	5	1	0.115143	3.60016	0.868646	0.00274894	3.12063	0.00586243	6.15597e-05	0	0	0	0	-8.05377
1170	5849.2	2012-08-29 16:45:37	5505.59	5	1	0.114768	3.60016	0.868806	0.00274894	3.12121	0.00586243	0	0	0	0	0	-8.1314
1171	5854.2	2012-08-29 16:45:42	5510.6	5	1	0.11458	3.60047	0.868966	0.00274894	3.12178	0.00586243	6.1512e-05	0	0	0	0	-8.05377
1172	5859.21	2012-08-29 16:45:47	5515.61	5	1	0.114392	3.60016	0.869125	0.00274894	3.12235	0.00586243	0	0	0	0	0	-8.05377
1173	5864.21	2012-08-29 16:45:52	5520.61	5	1	0.114016	3.60047	0.869283	0.00274894	3.12293	0.00586243	6.1512e-05	0	0	0	0	-8.05377
1174	5869.21	2012-08-29 16:45:57	5525.61	5	1	0.113641	3.60016	0.869442	0.00274894	3.1235	0.00586243	6.15597e-05	0	0	0	0	-8.02201
1175	5874.22	2012-08-29 16:46:02	5530.62	5	1	0.113641	3.60016	0.8696	0.00274894	3.12406	0.00586243	0	0	0	0	0	-8.1314
1176	5879.23	2012-08-29 16:46:07	5535.63	5	1	0.113265	3.60047	0.869757	0.00274894	3.12463	0.00586243	6.1512e-05	0	0	0	0	-8.02201
1177	5884.23	2012-08-29 16:46:12	5540.63	5	1	0.112889	3.60016	0.869914	0.00274894	3.1252	0.00586243	0	0	0	0	0	-8.02201
1178	5889.24	2012-08-29 16:46:17	5545.64	5	1	0.112701	3.59985	0.870071	0.00274894	3.12576	0.00586243	-6.15597e-05	0	0	0	0	-7.99026
1179	5894.24	2012-08-29 16:46:22	5550.64	5	1	0.112326	3.60016	0.870227	0.00274894	3.12632	0.00586243	0	0	0	0	0	-8.02201
1180	5899.24	2012-08-29 16:46:27	5555.64	5	1	0.112138	3.60047	0.870383	0.00274894	3.12689	0.00586243	6.1512e-05	0	0	0	0	-7.99026
1181	5904.24	2012-08-29 16:46:32	5560.64	5	1	0.111762	3.60016	0.870539	0.00274894	3.12745	0.00586243	0	0	0	0	0	-8.02201
1182	5909.25	2012-08-29 16:46:37	5565.65	5	1	0.111574	3.60016	0.870694	0.00274894	3.128	0.00586243	0	0	0	0	0	-7.99026
1183	5914.26	2012-08-29 16:46:42	5570.66	5	1	0.111199	3.60016	0.870849	0.00274894	3.12856	0.00586243	0	0	0	0	0	-8.1314
1184	5919.27	2012-08-29 16:46:47	5575.67	5	1	0.110823	3.60016	0.871003	0.00274894	3.12912	0.00586243	0	0	0	0	0	-7.99026
1185	5924.27	2012-08-29 16:46:52	5580.67	5	1	0.110635	3.60016	0.871157	0.00274894	3.12967	0.00586243	0	0	0	0	0	-7.99026
1186	5929.27	2012-08-29 16:46:57	5585.67	5	1	0.110447	3.60016	0.871311	0.00274894	3.13022	0.00586243	0	0	0	0	0	-8.05377
1187	5934.28	2012-08-29 16:47:02	5590.68	5	1	0.110072	3.60016	0.871464	0.00274894	3.13078	0.00586243	0	0	0	0	0	-8.05377
1188	5939.28	2012-08-29 16:47:07	5595.68	5	1	0.109884	3.60016	0.871616	0.00274894	3.13133	0.00586243	6.15597e-05	0	0	0	0	-8.05377
1189	5944.29	2012-08-29 16:47:12	5600.68	5	1	0.109508	3.59985	0.871769	0.00274894	3.13187	0.00586243	0	0	0	0	0	-8.08553
1190	5949.29	2012-08-29 16:47:17	5605.69	5	1	0.10932	3.60016	0.871921	0.00274894	3.13242	0.00586243	0	0	0	0	0	-8.1314
1191	5954.3	2012-08-29 16:47:22	5610.7	5	1	0.108945	3.60016	0.872073	0.00274894	3.13297	0.00586243	0	0	0	0	0	-8.05377
1192	5959.31	2012-08-29 16:47:27	5615.71	5	1	0.108757	3.60016	0.872224	0.00274894	3.13351	0.00586243	0	0	0	0	0	-8.02201
1193	5964.31	2012-08-29 16:47:32	5620.71	5	1	0.108569	3.60047	0.872375	0.00274894	3.13406	0.00586243	0.000123072	0	0	0	0	-8.05377
1194	5969.32	2012-08-29 16:47:37	5625.72	5	1	0.108006	3.59985	0.872525	0.00274894	3.1346	0.00586243	-6.15597e-05	0	0	0	0	-8.05377
1195	5974.32	2012-08-29 16:47:42	5630.72	5	1	0.107818	3.60016	0.872675	0.00274894	3.13514	0.00586243	-6.1512e-05	0	0	0	0	-8.05377
1196	5979.33	2012-08-29 16:47:47	5635.73	5	1	0.10763	3.59985	0.872825	0.00274894	3.13568	0.00586243	0	0	0	0	0	-7.99026
1197	5984.34	2012-08-29 16:47:52	5640.74	5	1	0.107254	3.59985	0.872975	0.00274894	3.13622	0.00586243	-6.15597e-05	0	0	0	0	-8.17728
1198	5989.35	2012-08-29 16:47:57	5645.75	5	1	0.107066	3.60047	0.873123	0.00274894	3.13675	0.00586243	6.1512e-05	0	0	0	0	-7.99026
1199	5994.35	2012-08-29 16:48:02	5650.75	5	1	0.106879	3.60016	0.873272	0.00274894	3.13729	0.00586243	0	0	0	0	0	-8.02201
1200	5999.35	2012-08-29 16:48:07	5655.75	5	1	0.106503	3.60016	0.87342	0.00274894	3.13782	0.00586243	0	0	0	0	0	-7.99026
1201	6004.36	2012-08-29 16:48:12	5660.75	5	1	0.106315	3.60016	0.873568	0.00274894	3.13835	0.00586243	0	0	0	0	0	-8.02201
1202	6009.36	2012-08-29 16:48:17	5665.76	5	1	0.105939	3.60016	0.873716	0.00274894	3.13888	0.00586243	0	0	0	0	0	-8.02201
1203	6014.36	2012-08-29 16:48:22	5670.76	5	1	0.105752	3.60016	0.873863	0.00274894	3.13941	0.00586243	6.15597e-05	0	0	0	0	-7.99026
1204	6019.37	2012-08-29 16:48:27	5675.77	5	1	0.105564	3.60016	0.874009	0.00274894	3.13994	0.00586243	0	0	0	0	0	-8.02201
1205	6024.37	2012-08-29 16:48:32	5680.77	5	1	0.105188	3.59985	0.874156	0.00274894	3.14047	0.00586243	-0.000123072	0	0	0	0	-8.02201
1206	6029.38	2012-08-29 16:48:37	5685.78	5	1	0.105	3.60016	0.874302	0.00274894	3.14099	0.00586243	0	0	0	0	0	-8.02201
1207	6034.38	2012-08-29 16:48:42	5690.78	5	1	0.104812	3.60016	0.874448	0.00274894	3.14152	0.00586243	0	0	0	0	0	-8.09964
1208	6039.38	2012-08-29 16:48:47	5695.78	5	1	0.104437	3.60016	0.874593	0.00274894	3.14204	0.00586243	0	0	0	0	0	-8.05377
1209	6044.39	2012-08-29 16:48:52	5700.79	5	1	0.104061	3.60016	0.874738	0.00274894	3.14256	0.00586243	0	0	0	0	0	-8.09964
1210	6049.4	2012-08-29 16:48:57	5705.8	5	1	0.104061	3.60016	0.874883	0.00274894	3.14308	0.00586243	0	0	0	0	0	-8.02201
1211	6054.4	2012-08-29 16:49:02	5710.8	5	1	0.103498	3.59985	0.875027	0.00274894	3.1436	0.00586243	-6.15597e-05	0	0	0	0	-8.09964
1212	6059.41	2012-08-29 16:49:07	5715.81	5	1	0.103498	3.60047	0.875171	0.00274894	3.14412	0.00586243	6.1512e-05	0	0	0	0	-8.02201
1213	6064.41	2012-08-29 16:49:12	5720.81	5	1	0.10331	3.60016	0.875314	0.00274894	3.14464	0.00586243	0	0	0	0	0	-8.05377
1214	6069.41	2012-08-29 16:49:17	5725.81	5	1	0.102746	3.60016	0.875458	0.00274894	3.14515	0.00586243	-6.1512e-05	0	0	0	0	-8.02201
1215	6074.42	2012-08-29 16:49:22	5730.82	5	1	0.102559	3.60016	0.8756	0.00274894	3.14567	0.00586243	0	0	0	0	0	-8.02201
1216	6079.42	2012-08-29 16:49:27	5735.82	5	1	0.102559	3.60016	0.875743	0.00274894	3.14618	0.00586243	0	0	0	0	0	-8.02201
1217	6084.43	2012-08-29 16:49:32	5740.83	5	1	0.102183	3.59985	0.875885	0.00274894	3.14669	0.00586243	-0.000123072	0	0	0	0	-8.09964
1218	6089.43	2012-08-29 16:49:37	5745.83	5	1	0.101995	3.60016	0.876027	0.00274894	3.1472	0.00586243	0	0	0	0	0	-7.99026
1219	6094.44	2012-08-29 16:49:42	5750.84	5	1	0.101807	3.59985	0.876169	0.00274894	3.14771	0.00586243	0	0	0	0	0	-8.1314
1220	6099.45	2012-08-29 16:49:47	5755.85	5	1	0.101432	3.60016	0.87631	0.00274894	3.14822	0.00586243	0	0	0	0	0	-8.05377
1221	6104.45	2012-08-29 16:49:52	5760.85	5	1	0.101056	3.60016	0.876451	0.00274894	3.14873	0.00586243	0	0	0	0	0	-8.05377
1222	6109.46	2012-08-29 16:49:57	5765.86	5	1	0.100868	3.60016	0.876592	0.00274894	3.14924	0.00586243	0	0	0	0	0	-8.08553
1223	6114.47	2012-08-29 16:50:02	5770.87	5	1	0.100868	3.60016	0.876732	0.00274894	3.14974	0.00586243	0	0	0	0	0	-8.05377
1224	6119.47	2012-08-29 16:50:07	5775.87	5	1	0.100305	3.60016	0.876872	0.00274894	3.15025	0.00586243	6.15597e-05	0	0	0	0	-8.05377
1225	6124.48	2012-08-29 16:50:12	5780.88	5	1	0.100305	3.60016	0.877011	0.00274894	3.15075	0.00586243	0	0	0	0	0	-8.05377
1226	6129.49	2012-08-29 16:50:17	5785.89	5	1	0.0999289	3.60016	0.877151	0.00274894	3.15125	0.00586243	0	0	0	0	0	-8.1314
1227	6134.49	2012-08-29 16:50:22	5790.89	5	1	0.0997411	3.60016	0.87729	0.00274894	3.15175	0.00586243	0	0	0	0	0	-8.05377
1228	6139.5	2012-08-29 16:50:27	5795.9	5	1	0.0995532	3.60016	0.877428	0.00274894	3.15225	0.00586243	0	0	0	0	0	-8.05377
1229	6144.5	2012-08-29 16:50:32	5800.9	5	1	0.0995532	3.59985	0.877566	0.00274894	3.15275	0.00586243	0	0	0	0	0	-8.02201
1230	6149.51	2012-08-29 16:50:37	5805.9	5	1	0.0991776	3.59985	0.877704	0.00274894	3.15324	0.00586243	-6.15597e-05	0	0	0	0	-8.02201
1231	6154.51	2012-08-29 16:50:42	5810.91	5	1	0.0989897	3.60016	0.877842	0.00274894	3.15374	0.00586243	0	0	0	0	0	-8.08553
1232	6159.51	2012-08-29 16:50:47	5815.91	5	1	0.0984262	3.60016	0.877979	0.00274894	3.15423	0.00586243	6.15597e-05	0	0	0	0	-8.05377
1233	6164.51	2012-08-29 16:50:52	5820.91	5	1	0.0984262	3.60016	0.878116	0.00274894	3.15472	0.00586243	0	0	0	0	0	-8.05377
1234	6169.52	2012-08-29 16:50:57	5825.92	5	1	0.0982384	3.60016	0.878252	0.00274894	3.15522	0.00586243	0	0	0	0	0	-8.08553
1235	6174.53	2012-08-29 16:51:02	5830.92	5	1	0.0978627	3.60016	0.878389	0.00274894	3.15571	0.00586243	-6.1512e-05	0	0	0	0	-8.05377
1236	6179.53	2012-08-29 16:51:07	5835.93	5	1	0.0976749	3.60016	0.878525	0.00274894	3.1562	0.00586243	0	0	0	0	0	-8.1314
1237	6184.53	2012-08-29 16:51:12	5840.93	5	1	0.0974871	3.59985	0.87866	0.00274894	3.15669	0.00586243	-6.15597e-05	0	0	0	0	-8.08553
1238	6189.54	2012-08-29 16:51:17	5845.94	5	1	0.0972993	3.60016	0.878796	0.00274894	3.15717	0.00586243	0	0	0	0	0	-8.08553
1239	6194.55	2012-08-29 16:51:22	5850.95	5	1	0.0971114	3.60016	0.878931	0.00274894	3.15766	0.00586243	0	0	0	0	0	-8.05377
1240	6199.55	2012-08-29 16:51:27	5855.95	5	1	0.0969236	3.60016	0.879066	0.00274894	3.15814	0.00586243	0	0	0	0	0	-8.16316
1241	6204.55	2012-08-29 16:51:32	5860.95	5	1	0.0965479	3.60047	0.8792	0.00274894	3.15863	0.00586243	0	0	0	0	0	-8.20904
1242	6209.56	2012-08-29 16:51:37	5865.96	5	1	0.0961723	3.60016	0.879334	0.00274894	3.15911	0.00586243	0	0	0	0	0	-8.05377
1243	6214.56	2012-08-29 16:51:42	5870.96	5	1	0.0961723	3.60016	0.879468	0.00274894	3.15959	0.00586243	6.15597e-05	0	0	0	0	-8.08553
1244	6219.57	2012-08-29 16:51:47	5875.97	5	1	0.0961723	3.60047	0.879601	0.00274894	3.16007	0.00586243	6.1512e-05	0	0	0	0	-8.08553
1245	6224.57	2012-08-29 16:51:52	5880.97	5	1	0.0956088	3.60016	0.879735	0.00274894	3.16055	0.00586243	0	0	0	0	0	-8.11728
1246	6229.58	2012-08-29 16:51:57	5885.98	5	1	0.0954209	3.59985	0.879868	0.00274894	3.16103	0.00586243	0	0	0	0	0	-8.08553
1247	6234.59	2012-08-29 16:52:02	5890.99	5	1	0.0950453	3.59985	0.88	0.00274894	3.16151	0.00586243	-6.15597e-05	0	0	0	0	-8.02201
1248	6239.59	2012-08-29 16:52:07	5895.99	5	1	0.0950453	3.60016	0.880133	0.00274894	3.16198	0.00586243	0	0	0	0	0	-8.05377
1249	6244.6	2012-08-29 16:52:12	5901	5	1	0.0948574	3.60047	0.880265	0.00274894	3.16246	0.00586243	6.1512e-05	0	0	0	0	-8.08553
1250	6249.6	2012-08-29 16:52:17	5906	5	1	0.0946696	3.60016	0.880396	0.00274894	3.16293	0.00586243	0	0	0	0	0	-8.16316
1251	6254.61	2012-08-29 16:52:22	5911.01	5	1	0.094294	3.60016	0.880528	0.00274894	3.16341	0.00586243	0	0	0	0	0	-8.05377
1252	6259.61	2012-08-29 16:52:27	5916.01	5	1	0.0939183	3.60016	0.880659	0.00274894	3.16388	0.00586243	0	0	0	0	0	-8.02201
1253	6264.62	2012-08-29 16:52:32	5921.02	5	1	0.0937305	3.60016	0.880789	0.00274894	3.16435	0.00586243	0	0	0	0	0	-8.08553
1254	6269.62	2012-08-29 16:52:37	5926.02	5	1	0.0937305	3.60016	0.880919	0.00274894	3.16482	0.00586243	0	0	0	0	0	-8.08553
1255	6274.63	2012-08-29 16:52:42	5931.03	5	1	0.0937305	3.60016	0.881049	0.00274894	3.16529	0.00586243	0	0	0	0	0	-8.02201
1256	6279.63	2012-08-29 16:52:47	5936.03	5	1	0.0933548	3.60016	0.881179	0.00274894	3.16575	0.00586243	0	0	0	0	0	-8.08553
1257	6284.64	2012-08-29 16:52:52	5941.04	5	1	0.093167	3.60016	0.881309	0.00274894	3.16622	0.00586243	0	0	0	0	0	-8.08553
1258	6289.65	2012-08-29 16:52:57	5946.05	5	1	0.0929791	3.60016	0.881439	0.00274894	3.16669	0.00586243	0	0	0	0	0	-8.05377
1259	6294.65	2012-08-29 16:53:02	5951.05	5	1	0.0927913	3.60016	0.881568	0.00274894	3.16715	0.00586243	6.15597e-05	0	0	0	0	-8.05377
1260	6299.66	2012-08-29 16:53:07	5956.06	5	1	0.0924156	3.60016	0.881697	0.00274894	3.16762	0.00586243	-6.1512e-05	0	0	0	0	-8.16316
1261	6304.66	2012-08-29 16:53:12	5961.06	5	1	0.0922278	3.60016	0.881825	0.00274894	3.16808	0.00586243	-6.1512e-05	0	0	0	0	-8.08553
1262	6309.67	2012-08-29 16:53:17	5966.07	5	1	0.0922278	3.59985	0.881954	0.00274894	3.16854	0.00586243	0	0	0	0	0	-8.20904
1263	6314.67	2012-08-29 16:53:22	5971.07	5	1	0.0918522	3.60016	0.882075	0.00274894	3.16898	0.00586243	0	0	0	0	0	-8.09964
1264	6319.68	2012-08-29 16:53:27	5976.08	5	1	0.0918522	3.60016	0.882209	0.00274894	3.16946	0.00586243	0	0	0	0	0	-8.20904
1265	6324.69	2012-08-29 16:53:32	5981.08	5	1	0.0912887	3.60016	0.882337	0.00274894	3.16992	0.00586243	6.15597e-05	0	0	0	0	-8.05377
1266	6329.69	2012-08-29 16:53:37	5986.09	5	1	0.0912887	3.59985	0.882464	0.00274894	3.17038	0.00586243	0	0	0	0	0	-8.1314
1267	6334.7	2012-08-29 16:53:42	5991.1	5	1	0.0911008	3.59985	0.882591	0.00274894	3.17083	0.00586243	-6.15597e-05	0	0	0	0	-8.17728
1268	6339.71	2012-08-29 16:53:47	5996.11	5	1	0.090913	3.60016	0.882717	0.00274894	3.17129	0.00586243	0	0	0	0	0	-8.09964
1269	6344.71	2012-08-29 16:53:52	6001.11	5	1	0.0905373	3.60016	0.882844	0.00274894	3.17174	0.00586243	0	0	0	0	0	-8.09964
1270	6349.71	2012-08-29 16:53:57	6006.11	5	1	0.0905373	3.60016	0.882969	0.00274894	3.1722	0.00586243	0	0	0	0	0	-8.02201
1271	6354.72	2012-08-29 16:54:02	6011.12	5	1	0.0901617	3.60016	0.883095	0.00274894	3.17265	0.00586243	0	0	0	0	0	-8.06788
1272	6359.72	2012-08-29 16:54:07	6016.12	5	1	0.0903495	3.60016	0.883221	0.00274894	3.1731	0.00586243	0	0	0	0	0	-8.02201
1273	6364.72	2012-08-29 16:54:12	6021.12	5	1	0.089786	3.60016	0.883346	0.00274894	3.17355	0.00586243	0	0	0	0	0	-8.1314
1274	6369.73	2012-08-29 16:54:17	6026.13	5	1	0.089786	3.60016	0.883471	0.00274894	3.174	0.00586243	0	0	0	0	0	-8.17728
1275	6374.74	2012-08-29 16:54:22	6031.14	5	1	0.0894103	3.60016	0.883595	0.00274894	3.17445	0.00586243	0	0	0	0	0	-8.06788
1276	6379.75	2012-08-29 16:54:27	6036.15	5	1	0.0892225	3.60016	0.88372	0.00274894	3.1749	0.00586243	0	0	0	0	0	-8.05377
1277	6384.75	2012-08-29 16:54:32	6041.15	5	1	0.0892225	3.60016	0.883844	0.00274894	3.17535	0.00586243	0	0	0	0	0	-8.09964
1278	6389.76	2012-08-29 16:54:37	6046.16	5	1	0.0888469	3.60016	0.883967	0.00274894	3.17579	0.00586243	0	0	0	0	0	-8.02201
1279	6394.77	2012-08-29 16:54:42	6051.17	5	1	0.088659	3.60016	0.884091	0.00274894	3.17624	0.00586243	0	0	0	0	0	-8.09964
1280	6399.77	2012-08-29 16:54:47	6056.17	5	1	0.0882834	3.59985	0.884214	0.00274894	3.17668	0.00586243	-6.15597e-05	0	0	0	0	-8.06788
1281	6404.78	2012-08-29 16:54:52	6061.18	5	1	0.0882834	3.60016	0.884337	0.00274894	3.17712	0.00586243	-6.1512e-05	0	0	0	0	-8.17728
1282	6409.78	2012-08-29 16:54:57	6066.18	5	1	0.0880955	3.59985	0.88446	0.00274894	3.17756	0.00586243	-0.000123072	0	0	0	0	-8.14551
1283	6414.79	2012-08-29 16:55:02	6071.19	5	1	0.0879077	3.60016	0.884582	0.00274894	3.178	0.00586243	0	0	0	0	0	-8.22316
1284	6419.79	2012-08-29 16:55:07	6076.19	5	1	0.0877199	3.60016	0.884704	0.00274894	3.17844	0.00586243	0	0	0	0	0	-8.30081
1285	6424.8	2012-08-29 16:55:12	6081.2	5	1	0.0877199	3.60016	0.884826	0.00274894	3.17888	0.00586243	0	0	0	0	0	-8.14551
1286	6429.8	2012-08-29 16:55:17	6086.2	5	1	0.0873442	3.60016	0.884948	0.00274894	3.17932	0.00586243	-6.1512e-05	0	0	0	0	-8.17728
1287	6434.8	2012-08-29 16:55:22	6091.2	5	1	0.0873442	3.60016	0.885069	0.00274894	3.17976	0.00586243	6.15597e-05	0	0	0	0	-8.22316
1288	6439.81	2012-08-29 16:55:27	6096.21	5	1	0.0869685	3.59985	0.88519	0.00274894	3.18019	0.00586243	-6.15597e-05	0	0	0	0	-8.22316
1289	6444.81	2012-08-29 16:55:32	6101.21	5	1	0.0867807	3.60016	0.885311	0.00274894	3.18063	0.00586243	0	0	0	0	0	-8.22316
1290	6449.82	2012-08-29 16:55:37	6106.22	5	1	0.0865929	3.60016	0.885432	0.00274894	3.18106	0.00586243	0	0	0	0	0	-8.30081
1291	6454.82	2012-08-29 16:55:42	6111.22	5	1	0.0864051	3.60016	0.885552	0.00274894	3.18149	0.00586243	0	0	0	0	0	-8.30081
1292	6459.82	2012-08-29 16:55:47	6116.22	5	1	0.0862172	3.60016	0.885672	0.00274894	3.18193	0.00586243	0	0	0	0	0	-8.26904
1293	6464.83	2012-08-29 16:55:52	6121.23	5	1	0.0860294	3.60016	0.885792	0.00274894	3.18236	0.00586243	0	0	0	0	0	-8.30081
1294	6469.84	2012-08-29 16:55:57	6126.24	5	1	0.0858416	3.60016	0.885911	0.00274894	3.18279	0.00586243	0	0	0	0	0	-8.26904
1295	6474.84	2012-08-29 16:56:02	6131.24	5	1	0.0856537	3.60016	0.886031	0.00274894	3.18322	0.00586243	0	0	0	0	0	-8.26904
1296	6479.85	2012-08-29 16:56:07	6136.25	5	1	0.0854659	3.60047	0.88615	0.00274894	3.18365	0.00586243	0	0	0	0	0	-8.30081
1297	6484.86	2012-08-29 16:56:12	6141.26	5	1	0.0850902	3.60016	0.886268	0.00274894	3.18407	0.00586243	0	0	0	0	0	-8.26904
1298	6489.86	2012-08-29 16:56:17	6146.26	5	1	0.0850902	3.60016	0.886387	0.00274894	3.1845	0.00586243	0	0	0	0	0	-8.26904
1299	6494.86	2012-08-29 16:56:22	6151.26	5	1	0.0850902	3.60016	0.886505	0.00274894	3.18493	0.00586243	0	0	0	0	0	-8.3467
1300	6499.87	2012-08-29 16:56:27	6156.27	5	1	0.0845267	3.60016	0.886623	0.00274894	3.18535	0.00586243	0	0	0	0	0	-8.30081
1301	6504.88	2012-08-29 16:56:32	6161.28	5	1	0.0845267	3.59985	0.886741	0.00274894	3.18577	0.00586243	0	0	0	0	0	-8.23727
1302	6509.88	2012-08-29 16:56:37	6166.28	5	1	0.0845267	3.60016	0.886858	0.00274894	3.1862	0.00586243	0	0	0	0	0	-8.2055
1303	6514.88	2012-08-29 16:56:42	6171.28	5	1	0.0843389	3.60016	0.886975	0.00274894	3.18662	0.00586243	0	0	0	0	0	-8.2055
1304	6519.89	2012-08-29 16:56:47	6176.29	5	1	0.0839632	3.60016	0.887092	0.00274894	3.18704	0.00586243	0	0	0	0	0	-8.25138
1305	6524.9	2012-08-29 16:56:52	6181.3	5	1	0.0837754	3.60016	0.887209	0.00274894	3.18746	0.00586243	6.15597e-05	0	0	0	0	-8.21961
1306	6529.9	2012-08-29 16:56:57	6186.3	5	1	0.0837754	3.60016	0.887326	0.00274894	3.18788	0.00586243	0	0	0	0	0	-8.14196
1307	6534.9	2012-08-29 16:57:02	6191.3	5	1	0.0835876	3.59985	0.887442	0.00274894	3.1883	0.00586243	-6.15597e-05	0	0	0	0	-8.26549
1308	6539.91	2012-08-29 16:57:07	6196.31	5	1	0.0835876	3.60016	0.887558	0.00274894	3.18872	0.00586243	0	0	0	0	0	-8.1102
1309	6544.92	2012-08-29 16:57:12	6201.32	5	1	0.0830241	3.60016	0.887674	0.00274894	3.18913	0.00586243	0	0	0	0	0	-8.07843
1310	6549.92	2012-08-29 16:57:17	6206.32	5	1	0.0830241	3.60016	0.887789	0.00274894	3.18955	0.00586243	0	0	0	0	0	-8.04667
1311	6554.93	2012-08-29 16:57:22	6211.33	5	1	0.0828363	3.60016	0.887905	0.00274894	3.18997	0.00586243	0	0	0	0	0	-8.09253
1312	6559.93	2012-08-29 16:57:27	6216.33	5	1	0.0824606	3.60016	0.888019	0.00274894	3.19038	0.00586243	0	0	0	0	0	-8.1384
1313	6564.94	2012-08-29 16:57:32	6221.34	5	1	0.0824606	3.60047	0.888134	0.00274894	3.19079	0.00586243	0	0	0	0	0	-7.98314
1314	6569.95	2012-08-29 16:57:37	6226.35	5	1	0.0822728	3.60016	0.888249	0.00274894	3.1912	0.00586243	6.15597e-05	0	0	0	0	-8.02899
1315	6574.95	2012-08-29 16:57:42	6231.35	5	1	0.0820849	3.60016	0.888363	0.00274894	3.19162	0.00586243	0	0	0	0	0	-8.06076
1316	6579.96	2012-08-29 16:57:47	6236.36	5	1	0.0818971	3.60016	0.888477	0.00274894	3.19203	0.00586243	-6.1512e-05	0	0	0	0	-8.06076
1317	6584.97	2012-08-29 16:57:52	6241.36	5	1	0.0817093	3.60016	0.888591	0.00274894	3.19244	0.00586243	0	0	0	0	0	-7.98314
1318	6589.97	2012-08-29 16:57:57	6246.37	5	1	0.0815214	3.60047	0.888704	0.00274894	3.19284	0.00586243	6.1512e-05	0	0	0	0	-8.18426
1319	6594.97	2012-08-29 16:58:02	6251.37	5	1	0.0813336	3.60016	0.888817	0.00274894	3.19325	0.00586243	-6.1512e-05	0	0	0	0	-8.18426
1320	6599.98	2012-08-29 16:58:07	6256.38	5	1	0.0813336	3.60016	0.88893	0.00274894	3.19366	0.00586243	0	0	0	0	0	-8.06076
1321	6604.98	2012-08-29 16:58:12	6261.38	5	1	0.0811458	3.60016	0.889043	0.00274894	3.19406	0.00586243	0	0	0	0	0	-8.06076
1322	6609.99	2012-08-29 16:58:17	6266.39	5	1	0.0809579	3.60016	0.889156	0.00274894	3.19447	0.00586243	0	0	0	0	0	-8.02899
1323	6614.99	2012-08-29 16:58:22	6271.39	5	1	0.0807701	3.60016	0.889268	0.00274894	3.19487	0.00586243	0	0	0	0	0	-8.1384
1324	6620	2012-08-29 16:58:27	6276.4	5	1	0.0805823	3.60016	0.88938	0.00274894	3.19528	0.00586243	0	0	0	0	0	-8.18426
1325	6625	2012-08-29 16:58:32	6281.4	5	1	0.0803945	3.60016	0.889492	0.00274894	3.19568	0.00586243	0	0	0	0	0	-8.02899
1326	6630.01	2012-08-29 16:58:37	6286.41	5	1	0.0803945	3.60016	0.889604	0.00274894	3.19608	0.00586243	0	0	0	0	0	-8.26191
1327	6635.02	2012-08-29 16:58:42	6291.42	5	1	0.0802066	3.60016	0.889715	0.00274894	3.19648	0.00586243	0	0	0	0	0	-8.17017
1328	6640.02	2012-08-29 16:58:47	6296.42	5	1	0.0796431	3.59985	0.889827	0.00274894	3.19688	0.00586243	-6.15597e-05	0	0	0	0	-8.10662
1329	6645.03	2012-08-29 16:58:52	6301.43	5	1	0.0796431	3.60016	0.889938	0.00274894	3.19728	0.00586243	-6.1512e-05	0	0	0	0	-8.06076
1330	6650.04	2012-08-29 16:58:57	6306.44	5	1	0.0792675	3.60016	0.890048	0.00274894	3.19768	0.00586243	0	0	0	0	0	-8.02899
1331	6655.04	2012-08-29 16:59:02	6311.44	5	1	0.0794553	3.60016	0.890159	0.00274894	3.19808	0.00586243	0	0	0	0	0	-8.30778
1332	6660.05	2012-08-29 16:59:07	6316.45	5	1	0.0792675	3.60016	0.890269	0.00274894	3.19848	0.00586243	0	0	0	0	0	-8.07485
1333	6665.05	2012-08-29 16:59:12	6321.45	5	1	0.0790796	3.60016	0.890379	0.00274894	3.19887	0.00586243	0	0	0	0	0	-8.26191
1334	6670.05	2012-08-29 16:59:17	6326.45	5	1	0.0788918	3.60016	0.890489	0.00274894	3.19927	0.00586243	0	0	0	0	0	-8.18426
1335	6675.06	2012-08-29 16:59:22	6331.46	5	1	0.0788918	3.60016	0.890599	0.00274894	3.19966	0.00586243	0	0	0	0	0	-8.18426
1336	6680.06	2012-08-29 16:59:27	6336.46	5	1	0.0785161	3.60016	0.890708	0.00274894	3.20006	0.00586243	0	0	0	0	0	-8.26191
1337	6685.06	2012-08-29 16:59:32	6341.46	5	1	0.0783283	3.60016	0.890817	0.00274894	3.20045	0.00586243	0	0	0	0	0	-8.19835
1338	6690.07	2012-08-29 16:59:37	6346.47	5	1	0.0783283	3.60016	0.890926	0.00274894	3.20084	0.00586243	0	0	0	0	0	-8.07485
1339	6695.08	2012-08-29 16:59:42	6351.48	5	1	0.0781405	3.60016	0.891035	0.00274894	3.20123	0.00586243	0	0	0	0	0	-8.49492
1340	6700.09	2012-08-29 16:59:47	6356.49	5	1	0.0779527	3.60047	0.891143	0.00274894	3.20163	0.00586243	6.1512e-05	0	0	0	0	-8.49492
1341	6705.09	2012-08-29 16:59:52	6361.49	5	1	0.0777648	3.60016	0.891252	0.00274894	3.20202	0.00586243	0	0	0	0	0	-8.38545
1342	6710.1	2012-08-29 16:59:57	6366.5	5	1	0.0777648	3.60016	0.89136	0.00274894	3.2024	0.00586243	0	0	0	0	0	-8.276
1343	6715.11	2012-08-29 17:00:03	6371.51	5	1	0.077577	3.60047	0.891468	0.00274894	3.20279	0.00586243	6.1512e-05	0	0	0	0	-8.24422
1344	6720.11	2012-08-29 17:00:08	6376.51	5	1	0.0773892	3.59985	0.891575	0.00274894	3.20318	0.00586243	-6.15597e-05	0	0	0	0	-8.47722
1345	6725.12	2012-08-29 17:00:13	6381.52	5	1	0.0772013	3.60016	0.891683	0.00274894	3.20357	0.00586243	0	0	0	0	0	-8.50902
1346	6730.12	2012-08-29 17:00:18	6386.52	5	1	0.0770135	3.60016	0.89179	0.00274894	3.20395	0.00586243	-6.1512e-05	0	0	0	0	-8.24422
1347	6735.13	2012-08-29 17:00:23	6391.53	5	1	0.0768257	3.60016	0.891897	0.00274894	3.20434	0.00586243	0	0	0	0	0	-8.39955
1348	6740.13	2012-08-29 17:00:28	6396.53	5	1	0.0766378	3.60016	0.892004	0.00274894	3.20472	0.00586243	0	0	0	0	0	-8.44543
1349	6745.14	2012-08-29 17:00:33	6401.53	5	1	0.07645	3.60016	0.89211	0.00274894	3.20511	0.00586243	0	0	0	0	0	-8.44543
1350	6750.14	2012-08-29 17:00:38	6406.54	5	1	0.0762622	3.60016	0.892217	0.00274894	3.20549	0.00586243	0	0	0	0	0	-8.2901
1351	6755.16	2012-08-29 17:00:43	6411.56	5	1	0.07645	3.60016	0.892323	0.00274894	3.20587	0.00586243	0	0	0	0	0	-8.2901
1352	6760.16	2012-08-29 17:00:48	6416.56	5	1	0.0760743	3.59985	0.892429	0.00274894	3.20625	0.00586243	-6.15597e-05	0	0	0	0	-8.44543
1353	6765.17	2012-08-29 17:00:53	6421.57	5	1	0.0758865	3.60016	0.892535	0.00274894	3.20663	0.00586243	0	0	0	0	0	-8.36776
1354	6770.17	2012-08-29 17:00:58	6426.57	5	1	0.0756987	3.60016	0.89264	0.00274894	3.20701	0.00586243	0	0	0	0	0	-8.33597
1355	6775.17	2012-08-29 17:01:03	6431.57	5	1	0.0755108	3.59985	0.892745	0.00274894	3.20739	0.00586243	-0.000123072	0	0	0	0	-8.41364
1356	6780.18	2012-08-29 17:01:08	6436.58	5	1	0.0755108	3.60047	0.89285	0.00274894	3.20777	0.00586243	6.1512e-05	0	0	0	0	-8.1348
1357	6785.19	2012-08-29 17:01:13	6441.59	5	1	0.0755108	3.60016	0.892955	0.00274894	3.20815	0.00586243	0	0	0	0	0	-8.2901
1358	6790.19	2012-08-29 17:01:18	6446.59	5	1	0.0751352	3.60016	0.89306	0.00274894	3.20853	0.00586243	0	0	0	0	0	-8.52312
1359	6795.2	2012-08-29 17:01:23	6451.6	5	1	0.0751352	3.60016	0.893165	0.00274894	3.2089	0.00586243	0	0	0	0	0	-8.21244
1360	6800.2	2012-08-29 17:01:28	6456.6	5	1	0.0749474	3.60047	0.893269	0.00274894	3.20928	0.00586243	6.1512e-05	0	0	0	0	-8.44543
1361	6805.21	2012-08-29 17:01:33	6461.61	5	1	0.0749474	3.60047	0.893373	0.00274894	3.20965	0.00586243	0	0	0	0	0	-8.44543
1362	6810.21	2012-08-29 17:01:38	6466.61	5	1	0.0745717	3.60016	0.893477	0.00274894	3.21003	0.00586243	0	0	0	0	0	-8.44543
1363	6815.22	2012-08-29 17:01:43	6471.62	5	1	0.0743839	3.59985	0.89358	0.00274894	3.2104	0.00586243	0	0	0	0	0	-8.33597
1364	6820.22	2012-08-29 17:01:48	6476.62	5	1	0.074196	3.60016	0.893684	0.00274894	3.21077	0.00586243	0	0	0	0	0	-8.25831
1365	6825.23	2012-08-29 17:01:53	6481.63	5	1	0.074196	3.60016	0.893787	0.00274894	3.21114	0.00586243	0	0	0	0	0	-8.25831
1366	6830.23	2012-08-29 17:01:58	6486.63	5	1	0.0740082	3.60016	0.89389	0.00274894	3.21151	0.00586243	6.15597e-05	0	0	0	0	-8.2901
1367	6835.23	2012-08-29 17:02:03	6491.63	5	1	0.0740082	3.60016	0.893993	0.00274894	3.21188	0.00586243	0	0	0	0	0	-8.44543
1368	6840.24	2012-08-29 17:02:08	6496.64	5	1	0.0738204	3.60016	0.894096	0.00274894	3.21225	0.00586243	0	0	0	0	0	-8.39955
1369	6845.24	2012-08-29 17:02:13	6501.64	5	1	0.0736325	3.59985	0.894198	0.00274894	3.21262	0.00586243	-6.15597e-05	0	0	0	0	-8.39955
1370	6850.25	2012-08-29 17:02:18	6506.65	5	1	0.0734447	3.60016	0.8943	0.00274894	3.21299	0.00586243	0	0	0	0	0	-8.43134
1371	6855.25	2012-08-29 17:02:23	6511.65	5	1	0.0732569	3.60016	0.894402	0.00274894	3.21336	0.00586243	0	0	0	0	0	-8.39955
1372	6860.26	2012-08-29 17:02:28	6516.66	5	1	0.0732569	3.59985	0.894504	0.00274894	3.21372	0.00586243	-0.000123072	0	0	0	0	-8.25831
1373	6865.26	2012-08-29 17:02:33	6521.66	5	1	0.073069	3.60016	0.894606	0.00274894	3.21409	0.00586243	-6.1512e-05	0	0	0	0	-8.18066
1374	6870.26	2012-08-29 17:02:38	6526.66	5	1	0.0728812	3.60016	0.894707	0.00274894	3.21446	0.00586243	0	0	0	0	0	-8.36776
1375	6875.27	2012-08-29 17:02:43	6531.67	5	1	0.0726934	3.60016	0.894808	0.00274894	3.21482	0.00586243	0	0	0	0	0	-7.9337
1376	6880.27	2012-08-29 17:02:48	6536.67	5	1	0.0726934	3.60016	0.894909	0.00274894	3.21518	0.00586243	-6.1512e-05	0	0	0	0	-8.23013
1377	6885.28	2012-08-29 17:02:53	6541.68	5	1	0.0723177	3.59985	0.89501	0.00274894	3.21555	0.00586243	-6.15597e-05	0	0	0	0	-8.35367
1378	6890.28	2012-08-29 17:02:58	6546.68	5	1	0.0723177	3.60016	0.895111	0.00274894	3.21591	0.00586243	6.15597e-05	0	0	0	0	-8.30778
1379	6895.29	2012-08-29 17:03:03	6551.69	5	1	0.0723177	3.59985	0.895212	0.00274894	3.21627	0.00586243	-6.15597e-05	0	0	0	0	-8.12071
1380	6900.3	2012-08-29 17:03:08	6556.7	5	1	0.0721299	3.60016	0.895312	0.00274894	3.21663	0.00586243	0	0	0	0	0	-8.46313
1381	6905.31	2012-08-29 17:03:13	6561.71	5	1	0.0719421	3.60016	0.895412	0.00274894	3.21699	0.00586243	0	0	0	0	0	-8.30778
1382	6910.31	2012-08-29 17:03:18	6566.71	5	1	0.0717542	3.59985	0.895512	0.00274894	3.21735	0.00586243	-6.15597e-05	0	0	0	0	-8.38545
1383	6915.32	2012-08-29 17:03:23	6571.72	5	1	0.0715664	3.60016	0.895612	0.00274894	3.21771	0.00586243	0	0	0	0	0	-8.46313
1384	6920.32	2012-08-29 17:03:28	6576.72	5	1	0.0713786	3.60016	0.895711	0.00274894	3.21807	0.00586243	0	0	0	0	0	-8.30778
1385	6925.33	2012-08-29 17:03:33	6581.72	5	1	0.0713786	3.59985	0.895811	0.00274894	3.21843	0.00586243	-6.15597e-05	0	0	0	0	-8.18426
1386	6930.33	2012-08-29 17:03:38	6586.73	5	1	0.0713786	3.60016	0.89591	0.00274894	3.21879	0.00586243	0	0	0	0	0	-8.18426
1387	6935.33	2012-08-29 17:03:43	6591.73	5	1	0.0710029	3.59985	0.896009	0.00274894	3.21914	0.00586243	-6.15597e-05	0	0	0	0	-8.23013
1388	6940.34	2012-08-29 17:03:48	6596.74	5	1	0.0711907	3.59985	0.896108	0.00274894	3.2195	0.00586243	-6.15597e-05	0	0	0	0	-8.10662
1389	6945.35	2012-08-29 17:03:53	6601.75	5	1	0.0708151	3.60016	0.896206	0.00274894	3.21985	0.00586243	0	0	0	0	0	-8.18426
1390	6950.35	2012-08-29 17:03:58	6606.75	5	1	0.0710029	3.60047	0.896305	0.00274894	3.22021	0.00586243	6.1512e-05	0	0	0	0	-8.06076
1391	6955.36	2012-08-29 17:04:03	6611.76	5	1	0.0704394	3.60016	0.896403	0.00274894	3.22056	0.00586243	0	0	0	0	0	-8.06076
1392	6960.37	2012-08-29 17:04:08	6616.77	5	1	0.0702516	3.60016	0.896501	0.00274894	3.22091	0.00586243	0	0	0	0	0	-8.18426
1393	6965.38	2012-08-29 17:04:13	6621.78	5	1	0.0702516	3.60016	0.896599	0.00274894	3.22127	0.00586243	0	0	0	0	0	-8.02899
1394	6970.39	2012-08-29 17:04:18	6626.78	5	1	0.0700637	3.60016	0.896697	0.00274894	3.22162	0.00586243	0	0	0	0	0	-8.33957
1395	6975.39	2012-08-29 17:04:23	6631.79	5	1	0.0698759	3.60016	0.896794	0.00274894	3.22197	0.00586243	0	0	0	0	0	-8.1384
1396	6980.4	2012-08-29 17:04:28	6636.8	5	1	0.0696881	3.60016	0.896891	0.00274894	3.22232	0.00586243	0	0	0	0	0	-8.06076
1397	6985.41	2012-08-29 17:04:33	6641.81	5	1	0.0696881	3.60016	0.896988	0.00274894	3.22267	0.00586243	0	0	0	0	0	-8.10662
1398	6990.41	2012-08-29 17:04:38	6646.81	5	1	0.0696881	3.60016	0.897085	0.00274894	3.22302	0.00586243	6.15597e-05	0	0	0	0	-8.1384
1399	6995.42	2012-08-29 17:04:43	6651.82	5	1	0.0695003	3.60016	0.897182	0.00274894	3.22336	0.00586243	-6.1512e-05	0	0	0	0	-8.09253
1400	7000.42	2012-08-29 17:04:48	6656.82	5	1	0.0693124	3.60016	0.897278	0.00274894	3.22371	0.00586243	-6.1512e-05	0	0	0	0	-8.10662
1401	7005.42	2012-08-29 17:04:53	6661.82	5	1	0.0693124	3.60016	0.897374	0.00274894	3.22406	0.00586243	0	0	0	0	0	-8.0149
1402	7010.43	2012-08-29 17:04:58	6666.83	5	1	0.0691246	3.59985	0.897471	0.00274894	3.22441	0.00586243	-6.15597e-05	0	0	0	0	-8.09253
1403	7015.44	2012-08-29 17:05:03	6671.84	5	1	0.0689368	3.60016	0.897567	0.00274894	3.22475	0.00586243	-6.1512e-05	0	0	0	0	-8.23371
1404	7020.44	2012-08-29 17:05:08	6676.84	5	1	0.0689368	3.60016	0.897663	0.00274894	3.2251	0.00586243	0	0	0	0	0	-8.1243
1405	7025.44	2012-08-29 17:05:13	6681.84	5	1	0.0689368	3.60016	0.897758	0.00274894	3.22544	0.00586243	6.15597e-05	0	0	0	0	-8.18784
1406	7030.44	2012-08-29 17:05:18	6686.84	5	1	0.0685611	3.60016	0.897854	0.00274894	3.22578	0.00586243	0	0	0	0	0	-8.1243
1407	7035.45	2012-08-29 17:05:23	6691.85	5	1	0.0685611	3.59985	0.897949	0.00274894	3.22613	0.00586243	-6.15597e-05	0	0	0	0	-8.18784
1408	7040.45	2012-08-29 17:05:28	6696.85	5	1	0.0683733	3.60016	0.898044	0.00274894	3.22647	0.00586243	0	0	0	0	0	-8.29726
1409	7045.45	2012-08-29 17:05:33	6701.85	5	1	0.0681854	3.60016	0.898139	0.00274894	3.22681	0.00586243	-6.1512e-05	0	0	0	0	-8.14196
1410	7050.46	2012-08-29 17:05:38	6706.86	5	1	0.0678098	3.60016	0.898234	0.00274894	3.22715	0.00586243	0	0	0	0	0	-8.17373
1411	7055.46	2012-08-29 17:05:43	6711.86	5	1	0.0679976	3.60016	0.898328	0.00274894	3.22749	0.00586243	0	0	0	0	0	-8.29726
1412	7060.46	2012-08-29 17:05:48	6716.86	5	1	0.0678098	3.60016	0.898423	0.00274894	3.22783	0.00586243	0	0	0	0	0	-8.26549
1413	7065.47	2012-08-29 17:05:53	6721.87	5	1	0.0678098	3.59985	0.898517	0.00274894	3.22817	0.00586243	-6.15597e-05	0	0	0	0	-8.25138
1414	7070.47	2012-08-29 17:05:58	6726.87	5	1	0.0679976	3.60047	0.898611	0.00274894	3.22851	0.00586243	6.1512e-05	0	0	0	0	-8.14196
1415	7075.48	2012-08-29 17:06:03	6731.88	5	1	0.0676219	3.60016	0.898705	0.00274894	3.22885	0.00586243	0	0	0	0	0	-8.17373
1416	7080.48	2012-08-29 17:06:08	6736.88	5	1	0.0672463	3.60016	0.898799	0.00274894	3.22919	0.00586243	0	0	0	0	0	-8.36082
1417	7085.48	2012-08-29 17:06:13	6741.88	5	1	0.0670585	3.60016	0.898892	0.00274894	3.22952	0.00586243	0	0	0	0	0	-8.07843
1418	7090.49	2012-08-29 17:06:18	6746.89	5	1	0.0670585	3.60016	0.898986	0.00274894	3.22986	0.00586243	0	0	0	0	0	-8.14196
1419	7095.49	2012-08-29 17:06:23	6751.89	5	1	0.0666828	3.60016	0.899079	0.00274894	3.23019	0.00586243	0	0	0	0	0	-8.2055
1420	7100.5	2012-08-29 17:06:28	6756.9	5	1	0.0668706	3.60047	0.899172	0.00274894	3.23053	0.00586243	6.1512e-05	0	0	0	0	-8.32904
1421	7105.51	2012-08-29 17:06:33	6761.91	5	1	0.0666828	3.60016	0.899265	0.00274894	3.23086	0.00586243	0	0	0	0	0	-8.23727
1422	7110.52	2012-08-29 17:06:38	6766.91	5	1	0.0666828	3.60016	0.899357	0.00274894	3.2312	0.00586243	0	0	0	0	0	-8.17373
1423	7115.52	2012-08-29 17:06:43	6771.92	5	1	0.0663071	3.60016	0.89945	0.00274894	3.23153	0.00586243	0	0	0	0	0	-8.23727
1424	7120.52	2012-08-29 17:06:48	6776.92	5	1	0.0663071	3.60047	0.899542	0.00274894	3.23186	0.00586243	6.1512e-05	0	0	0	0	-8.23727
1425	7125.53	2012-08-29 17:06:53	6781.93	5	1	0.0661193	3.60016	0.899635	0.00274894	3.2322	0.00586243	0	0	0	0	0	-8.28315
1426	7130.53	2012-08-29 17:06:58	6786.93	5	1	0.0661193	3.60016	0.899727	0.00274894	3.23253	0.00586243	0	0	0	0	0	-8.2055
1427	7135.54	2012-08-29 17:07:03	6791.94	5	1	0.0661193	3.60016	0.899819	0.00274894	3.23286	0.00586243	0	0	0	0	0	-8.2055
1428	7140.55	2012-08-29 17:07:08	6796.95	5	1	0.0657436	3.60016	0.89991	0.00274894	3.23319	0.00586243	0	0	0	0	0	-8.28315
1429	7145.56	2012-08-29 17:07:13	6801.96	5	1	0.0657436	3.60016	0.900002	0.00274894	3.23352	0.00586243	0	0	0	0	0	-8.14196
1430	7150.56	2012-08-29 17:07:18	6806.96	5	1	0.0657436	3.60016	0.900093	0.00274894	3.23385	0.00586243	0	0	0	0	0	-8.2055
1431	7155.57	2012-08-29 17:07:23	6811.97	5	1	0.0655558	3.60016	0.900185	0.00274894	3.23418	0.00586243	0	0	0	0	0	-8.31493
1432	7160.58	2012-08-29 17:07:28	6816.98	5	1	0.065368	3.60016	0.900276	0.00274894	3.2345	0.00586243	0	0	0	0	0	-8.28315
1433	7165.58	2012-08-29 17:07:33	6821.98	5	1	0.065368	3.60016	0.900366	0.00274894	3.23483	0.00586243	0	0	0	0	0	-8.26904
1434	7170.59	2012-08-29 17:07:38	6826.99	5	1	0.0651801	3.60016	0.900457	0.00274894	3.23516	0.00586243	0	0	0	0	0	-8.2055
1435	7175.59	2012-08-29 17:07:43	6831.99	5	1	0.0651801	3.60016	0.900548	0.00274894	3.23548	0.00586243	-6.1512e-05	0	0	0	0	-8.26904
1436	7180.59	2012-08-29 17:07:48	6836.99	5	1	0.0648045	3.60016	0.900638	0.00274894	3.23581	0.00586243	0	0	0	0	0	-8.31493
1437	7185.6	2012-08-29 17:07:53	6842	5	1	0.0649923	3.60047	0.900728	0.00274894	3.23613	0.00586243	6.1512e-05	0	0	0	0	-8.31493
1438	7190.61	2012-08-29 17:07:58	6847.01	5	1	0.0649923	3.60047	0.900818	0.00274894	3.23646	0.00586243	0.000123072	0	0	0	0	-8.23727
1439	7195.61	2012-08-29 17:08:03	6852.01	5	1	0.0644288	3.59985	0.900908	0.00274894	3.23678	0.00586243	-6.15597e-05	0	0	0	0	-8.31493
1440	7200.61	2012-08-29 17:08:08	6857.01	5	1	0.0646166	3.60047	0.900998	0.00274894	3.2371	0.00586243	6.1512e-05	0	0	0	0	-8.3467
1441	7205.62	2012-08-29 17:08:13	6862.02	5	1	0.0644288	3.60016	0.901088	0.00274894	3.23743	0.00586243	0	0	0	0	0	-8.23727
1442	7210.62	2012-08-29 17:08:18	6867.02	5	1	0.0644288	3.60016	0.901177	0.00274894	3.23775	0.00586243	0	0	0	0	0	-8.31493
1443	7215.62	2012-08-29 17:08:23	6872.02	5	1	0.064241	3.60047	0.901266	0.00274894	3.23807	0.00586243	6.1512e-05	0	0	0	0	-8.3467
1444	7220.63	2012-08-29 17:08:28	6877.03	5	1	0.0638653	3.59985	0.901355	0.00274894	3.23839	0.00586243	-6.15597e-05	0	0	0	0	-8.26904
1445	7225.63	2012-08-29 17:08:33	6882.03	5	1	0.0640532	3.60016	0.901444	0.00274894	3.23871	0.00586243	0	0	0	0	0	-8.31493
1446	7230.63	2012-08-29 17:08:38	6887.03	5	1	0.0640532	3.60016	0.901533	0.00274894	3.23903	0.00586243	0	0	0	0	0	-8.26904
1447	7235.64	2012-08-29 17:08:43	6892.04	5	1	0.0634897	3.60016	0.901622	0.00274894	3.23935	0.00586243	0	0	0	0	0	-8.3467
1448	7240.65	2012-08-29 17:08:48	6897.05	5	1	0.0636775	3.60016	0.90171	0.00274894	3.23967	0.00586243	0	0	0	0	0	-8.26904
1449	7245.65	2012-08-29 17:08:53	6902.05	5	1	0.0634897	3.60047	0.901798	0.00274894	3.23999	0.00586243	6.1512e-05	0	0	0	0	-8.31493
1450	7250.65	2012-08-29 17:08:58	6907.05	5	1	0.0633018	3.60016	0.901887	0.00274894	3.2403	0.00586243	-6.1512e-05	0	0	0	0	-8.37848
1451	7255.66	2012-08-29 17:09:03	6912.06	5	1	0.063114	3.60047	0.901975	0.00274894	3.24062	0.00586243	6.1512e-05	0	0	0	0	-8.30081
1452	7260.66	2012-08-29 17:09:08	6917.06	5	1	0.0633018	3.60016	0.902063	0.00274894	3.24094	0.00586243	0	0	0	0	0	-8.30081
1453	7265.67	2012-08-29 17:09:13	6922.07	5	1	0.063114	3.60016	0.90215	0.00274894	3.24125	0.00586243	0	0	0	0	0	-8.3467
1454	7270.68	2012-08-29 17:09:18	6927.08	5	1	0.0629262	3.60016	0.902238	0.00274894	3.24157	0.00586243	0	0	0	0	0	-8.3467
1455	7275.68	2012-08-29 17:09:23	6932.08	5	1	0.0627383	3.60016	0.902325	0.00274894	3.24188	0.00586243	0	0	0	0	0	-8.30081
1456	7280.68	2012-08-29 17:09:28	6937.08	5	1	0.0629262	3.60016	0.902413	0.00274894	3.2422	0.00586243	0	0	0	0	0	-8.3467
1457	7285.69	2012-08-29 17:09:33	6942.09	5	1	0.0625505	3.59985	0.9025	0.00274894	3.24251	0.00586243	-6.15597e-05	0	0	0	0	-8.37848
1458	7290.69	2012-08-29 17:09:38	6947.09	5	1	0.0625505	3.60016	0.902587	0.00274894	3.24282	0.00586243	0	0	0	0	0	-8.30081
1459	7295.69	2012-08-29 17:09:43	6952.09	5	1	0.0625505	3.60016	0.902673	0.00274894	3.24314	0.00586243	0	0	0	0	0	-8.26904
1460	7300.7	2012-08-29 17:09:48	6957.1	5	1	0.0623627	3.60047	0.90276	0.00274894	3.24345	0.00586243	6.1512e-05	0	0	0	0	-8.3467
1461	7305.71	2012-08-29 17:09:53	6962.11	5	1	0.0621748	3.60016	0.902847	0.00274894	3.24376	0.00586243	0	0	0	0	0	-8.3467
1462	7310.71	2012-08-29 17:09:58	6967.11	5	1	0.0621748	3.60016	0.902933	0.00274894	3.24407	0.00586243	0	0	0	0	0	-8.30081
1463	7315.72	2012-08-29 17:10:03	6972.12	5	1	0.061987	3.59985	0.903019	0.00274894	3.24438	0.00586243	0	0	0	0	0	-8.3467
1464	7320.73	2012-08-29 17:10:08	6977.13	5	1	0.061987	3.60016	0.903105	0.00274894	3.24469	0.00586243	0	0	0	0	0	-8.3467
1465	7325.74	2012-08-29 17:10:13	6982.14	5	1	0.0616114	3.60016	0.903192	0.00274894	3.245	0.00586243	0	0	0	0	0	-8.30081
1466	7330.75	2012-08-29 17:10:18	6987.15	5	1	0.0617992	3.60016	0.903277	0.00274894	3.24531	0.00586243	6.15597e-05	0	0	0	0	-8.26904
1467	7335.76	2012-08-29 17:10:23	6992.16	5	1	0.0616114	3.60016	0.903363	0.00274894	3.24562	0.00586243	0	0	0	0	0	-8.37848
1468	7340.76	2012-08-29 17:10:28	6997.16	5	1	0.0614235	3.60016	0.903448	0.00274894	3.24593	0.00586243	0	0	0	0	0	-8.37848
1469	7345.76	2012-08-29 17:10:33	7002.16	5	1	0.0612357	3.60016	0.903534	0.00274894	3.24623	0.00586243	0	0	0	0	0	-8.26904
1470	7350.76	2012-08-29 17:10:38	7007.16	5	1	0.0612357	3.60016	0.903619	0.00274894	3.24654	0.00586243	0	0	0	0	0	-8.3467
1471	7355.77	2012-08-29 17:10:43	7012.17	5	1	0.0610479	3.60016	0.903704	0.00274894	3.24684	0.00586243	0	0	0	0	0	-8.26904
1472	7360.77	2012-08-29 17:10:48	7017.17	5	1	0.0610479	3.60016	0.903789	0.00274894	3.24715	0.00586243	0	0	0	0	0	-8.37848
1473	7365.77	2012-08-29 17:10:53	7022.17	5	1	0.0610479	3.60047	0.903873	0.00274894	3.24746	0.00586243	6.1512e-05	0	0	0	0	-8.30081
1474	7370.78	2012-08-29 17:10:58	7027.18	5	1	0.0606722	3.60016	0.903958	0.00274894	3.24776	0.00586243	0	0	0	0	0	-8.30081
1475	7375.78	2012-08-29 17:11:03	7032.18	5	1	0.0606722	3.60016	0.904042	0.00274894	3.24806	0.00586243	6.15597e-05	0	0	0	0	-8.3467
1476	7380.78	2012-08-29 17:11:08	7037.18	5	1	0.0604844	3.60016	0.904126	0.00274894	3.24837	0.00586243	0	0	0	0	0	-8.26904
1477	7385.78	2012-08-29 17:11:13	7042.18	5	1	0.0604844	3.60016	0.90421	0.00274894	3.24867	0.00586243	0	0	0	0	0	-8.30081
1478	7390.79	2012-08-29 17:11:18	7047.19	5	1	0.0604844	3.60016	0.904294	0.00274894	3.24897	0.00586243	0	0	0	0	0	-8.3467
1479	7395.79	2012-08-29 17:11:23	7052.19	5	1	0.0601087	3.60016	0.904378	0.00274894	3.24927	0.00586243	-6.1512e-05	0	0	0	0	-8.30081
1480	7400.79	2012-08-29 17:11:28	7057.19	5	1	0.0602965	3.60016	0.904462	0.00274894	3.24957	0.00586243	-6.1512e-05	0	0	0	0	-8.26904
1481	7405.8	2012-08-29 17:11:33	7062.2	5	1	0.0601087	3.60047	0.904545	0.00274894	3.24987	0.00586243	6.1512e-05	0	0	0	0	-8.30081
1482	7410.81	2012-08-29 17:11:38	7067.21	5	1	0.0599209	3.60016	0.904629	0.00274894	3.25018	0.00586243	6.15597e-05	0	0	0	0	-8.37848
1483	7415.81	2012-08-29 17:11:43	7072.21	5	1	0.059733	3.60016	0.904712	0.00274894	3.25047	0.00586243	0	0	0	0	0	-8.26904
1484	7420.82	2012-08-29 17:11:48	7077.22	5	1	0.059733	3.60016	0.904795	0.00274894	3.25077	0.00586243	0	0	0	0	0	-8.3467
1485	7425.83	2012-08-29 17:11:53	7082.23	5	1	0.059733	3.60016	0.904878	0.00274894	3.25107	0.00586243	0	0	0	0	0	-8.30081
1486	7430.83	2012-08-29 17:11:58	7087.23	5	1	0.0595452	3.60016	0.904961	0.00274894	3.25137	0.00586243	0	0	0	0	0	-8.26904
1487	7435.84	2012-08-29 17:12:03	7092.24	5	1	0.0593574	3.60016	0.905044	0.00274894	3.25167	0.00586243	-6.1512e-05	0	0	0	0	-8.26904
1488	7440.84	2012-08-29 17:12:08	7097.24	5	1	0.0593574	3.60016	0.905127	0.00274894	3.25197	0.00586243	0	0	0	0	0	-8.26904
1489	7445.85	2012-08-29 17:12:13	7102.25	5	1	0.0593574	3.60016	0.905209	0.00274894	3.25226	0.00586243	0	0	0	0	0	-8.30081
1490	7450.86	2012-08-29 17:12:18	7107.25	5	1	0.0589817	3.59985	0.905291	0.00274894	3.25256	0.00586243	-6.15597e-05	0	0	0	0	-8.30081
1491	7455.86	2012-08-29 17:12:23	7112.26	5	1	0.0591695	3.60016	0.905373	0.00274894	3.25286	0.00586243	0	0	0	0	0	-8.37848
1492	7460.87	2012-08-29 17:12:28	7117.27	5	1	0.0587939	3.59985	0.905456	0.00274894	3.25315	0.00586243	-0.000123072	0	0	0	0	-8.30081
1493	7465.88	2012-08-29 17:12:33	7122.28	5	1	0.0589817	3.60016	0.905537	0.00274894	3.25345	0.00586243	-6.1512e-05	0	0	0	0	-8.30081
1494	7470.88	2012-08-29 17:12:38	7127.28	5	1	0.0587939	3.60016	0.905619	0.00274894	3.25374	0.00586243	6.15597e-05	0	0	0	0	-8.22316
1495	7475.89	2012-08-29 17:12:43	7132.29	5	1	0.0586061	3.60016	0.905701	0.00274894	3.25403	0.00586243	6.15597e-05	0	0	0	0	-8.22316
1496	7480.89	2012-08-29 17:12:48	7137.29	5	1	0.0586061	3.60016	0.905782	0.00274894	3.25433	0.00586243	0	0	0	0	0	-8.30081
1497	7485.9	2012-08-29 17:12:53	7142.3	5	1	0.0584182	3.59985	0.905864	0.00274894	3.25462	0.00586243	0	0	0	0	0	-8.30081
1498	7490.9	2012-08-29 17:12:58	7147.3	5	1	0.0584182	3.60016	0.905945	0.00274894	3.25491	0.00586243	0	0	0	0	0	-8.30081
1499	7495.91	2012-08-29 17:13:03	7152.31	5	1	0.0584182	3.60047	0.906026	0.00274894	3.2552	0.00586243	6.1512e-05	0	0	0	0	-8.30081
1500	7500.92	2012-08-29 17:13:08	7157.32	5	1	0.0580426	3.60016	0.906107	0.00274894	3.2555	0.00586243	0	0	0	0	0	-8.30081
1501	7505.92	2012-08-29 17:13:13	7162.32	5	1	0.0582304	3.60047	0.906187	0.00274894	3.25579	0.00586243	6.1512e-05	0	0	0	0	-8.37848
1502	7510.92	2012-08-29 17:13:18	7167.32	5	1	0.0578547	3.60016	0.906268	0.00274894	3.25608	0.00586243	0	0	0	0	0	-8.25493
1503	7515.93	2012-08-29 17:13:23	7172.33	5	1	0.0578547	3.60016	0.906348	0.00274894	3.25637	0.00586243	0	0	0	0	0	-8.33258
1504	7520.93	2012-08-29 17:13:28	7177.33	5	1	0.0574791	3.60016	0.906429	0.00274894	3.25665	0.00586243	6.15597e-05	0	0	0	0	-8.30081
1505	7525.93	2012-08-29 17:13:33	7182.33	5	1	0.0574791	3.60016	0.906509	0.00274894	3.25694	0.00586243	0	0	0	0	0	-8.30081
1506	7530.94	2012-08-29 17:13:38	7187.34	5	1	0.0574791	3.60016	0.906589	0.00274894	3.25723	0.00586243	0	0	0	0	0	-8.30081
1507	7535.94	2012-08-29 17:13:43	7192.34	5	1	0.0574791	3.60016	0.906669	0.00274894	3.25752	0.00586243	0	0	0	0	0	-8.30081
1508	7540.94	2012-08-29 17:13:48	7197.34	5	1	0.0574791	3.60016	0.906748	0.00274894	3.25781	0.00586243	0	0	0	0	0	-8.36436
1509	7545.95	2012-08-29 17:13:53	7202.34	5	1	0.0572912	3.60016	0.906828	0.00274894	3.25809	0.00586243	0	0	0	0	0	-8.33258
1510	7550.95	2012-08-29 17:13:58	7207.35	5	1	0.0571034	3.60016	0.906908	0.00274894	3.25838	0.00586243	-6.1512e-05	0	0	0	0	-8.30081
1511	7555.95	2012-08-29 17:14:03	7212.35	5	1	0.0572912	3.60047	0.906987	0.00274894	3.25867	0.00586243	6.1512e-05	0	0	0	0	-8.25493
1512	7560.96	2012-08-29 17:14:08	7217.36	5	1	0.0569156	3.60047	0.907067	0.00274894	3.25895	0.00586243	0.000123072	0	0	0	0	-8.30081
1513	7565.96	2012-08-29 17:14:13	7222.36	5	1	0.0571034	3.60016	0.907146	0.00274894	3.25924	0.00586243	-6.1512e-05	0	0	0	0	-8.36436
1514	7570.97	2012-08-29 17:14:18	7227.36	5	1	0.0567277	3.60016	0.907225	0.00274894	3.25952	0.00586243	0	0	0	0	0	-8.31847
1515	7575.97	2012-08-29 17:14:23	7232.37	5	1	0.0567277	3.60016	0.907304	0.00274894	3.25981	0.00586243	0	0	0	0	0	-8.36436
1516	7580.97	2012-08-29 17:14:28	7237.37	5	1	0.0567277	3.60016	0.907382	0.00274894	3.26009	0.00586243	0	0	0	0	0	-8.39613
1517	7585.97	2012-08-29 17:14:33	7242.37	5	1	0.0567277	3.59985	0.907461	0.00274894	3.26037	0.00586243	-0.000123072	0	0	0	0	-8.39613
1518	7590.98	2012-08-29 17:14:38	7247.38	5	1	0.0565399	3.60016	0.90754	0.00274894	3.26066	0.00586243	0	0	0	0	0	-8.5515
1519	7595.99	2012-08-29 17:14:43	7252.39	5	1	0.0563521	3.59985	0.907618	0.00274894	3.26094	0.00586243	-6.15597e-05	0	0	0	0	-8.39613
1520	7600.99	2012-08-29 17:14:48	7257.39	5	1	0.0561642	3.60016	0.907697	0.00274894	3.26122	0.00586243	0	0	0	0	0	-8.39613
1521	7605.99	2012-08-29 17:14:53	7262.39	5	1	0.0559764	3.60016	0.907775	0.00274894	3.2615	0.00586243	0	0	0	0	0	-8.36436
1522	7610.99	2012-08-29 17:14:58	7267.39	5	1	0.0561642	3.59985	0.907853	0.00274894	3.26178	0.00586243	-6.15597e-05	0	0	0	0	-8.39613
1523	7616	2012-08-29 17:15:03	7272.4	5	1	0.0559764	3.60016	0.907931	0.00274894	3.26206	0.00586243	0	0	0	0	0	-8.39613
1524	7621.01	2012-08-29 17:15:08	7277.41	5	1	0.0559764	3.60016	0.908008	0.00274894	3.26234	0.00586243	0	0	0	0	0	-8.36436
1525	7626.02	2012-08-29 17:15:13	7282.42	5	1	0.0559764	3.60016	0.908086	0.00274894	3.26262	0.00586243	6.15597e-05	0	0	0	0	-8.31847
1526	7631.02	2012-08-29 17:15:18	7287.42	5	1	0.0557886	3.60016	0.908164	0.00274894	3.2629	0.00586243	0	0	0	0	0	-8.36436
1527	7636.02	2012-08-29 17:15:23	7292.42	5	1	0.0556008	3.59985	0.908241	0.00274894	3.26318	0.00586243	-6.15597e-05	0	0	0	0	-8.39613
1528	7641.03	2012-08-29 17:15:28	7297.43	5	1	0.0556008	3.60047	0.908319	0.00274894	3.26346	0.00586243	6.1512e-05	0	0	0	0	-8.39613
1529	7646.03	2012-08-29 17:15:33	7302.43	5	1	0.0554129	3.60016	0.908396	0.00274894	3.26374	0.00586243	6.15597e-05	0	0	0	0	-8.39613
1530	7651.03	2012-08-29 17:15:38	7307.43	5	1	0.0554129	3.60016	0.908473	0.00274894	3.26401	0.00586243	0	0	0	0	0	-8.36436
1531	7656.04	2012-08-29 17:15:43	7312.44	5	1	0.0554129	3.60047	0.90855	0.00274894	3.26429	0.00586243	6.1512e-05	0	0	0	0	-8.36436
1532	7658.89	2012-08-29 17:15:46	7315.29	5	1	0.0548494	3.59985	0.908593	0.00274894	3.26445	0.00586243	-6.15597e-05	0	0	0	0	-8.17728
1533	7658.9	2012-08-29 17:15:46	0.0100875	6	1	-0.00243905	3.58846	0.908593	0.00274895	3.26445	0.00586244	0	0.106864	0	0	0	-8.24081
1534	7663.9	2012-08-29 17:15:51	5.00328	7	1	0	3.58077	0.908593	0.00274895	3.26445	0.00586244	-0.00043087	0.106864	0	0	0	-8.31847
1535	7668.91	2012-08-29 17:15:56	10.0132	7	1	0	3.57461	0.908593	0.00274895	3.26445	0.00586244	-0.000554037	0.106864	0	0	0	-8.36436
1536	7673.92	2012-08-29 17:16:01	15.0228	7	1	0	3.57061	0.908593	0.00274895	3.26445	0.00586244	-0.000553989	0.106864	0	0	0	-8.31847
1537	7678.92	2012-08-29 17:16:06	20.024	7	1	0	3.56846	0.908593	0.00274895	3.26445	0.00586244	-0.000369358	0.106864	0	0	0	-8.33258
1538	7683.93	2012-08-29 17:16:11	25.0334	7	1	0	3.56476	0.908593	0.00274895	3.26445	0.00586244	-0.000369358	0.106864	0	0	0	-8.36436
1539	7688.94	2012-08-29 17:16:16	30.0346	7	1	0	3.56169	0.908593	0.00274895	3.26445	0.00586244	-0.000369358	0.106864	0	0	0	-8.39613
1540	7693.94	2012-08-29 17:16:22	35.0418	7	1	0	3.55953	0.908593	0.00274895	3.26445	0.00586244	-0.000307798	0.106864	0	0	0	-8.31847
1541	7698.95	2012-08-29 17:16:27	40.046	7	1	0	3.55738	0.908593	0.00274895	3.26445	0.00586244	-0.000123119	0.106864	0	0	0	-8.42791
1542	7703.95	2012-08-29 17:16:32	45.0523	7	1	0	3.55461	0.908593	0.00274895	3.26445	0.00586244	-0.000184631	0.106864	0	0	0	-8.31847
1543	7708.95	2012-08-29 17:16:37	50.0525	7	1	0	3.55184	0.908593	0.00274895	3.26445	0.00586244	-0.000184679	0.106864	0	0	0	-8.2867
1544	7713.95	2012-08-29 17:16:42	55.0527	7	1	0	3.54691	0.908593	0.00274895	3.26445	0.00586244	-0.000861788	0.106864	0	0	0	-8.36436
1545	7718.96	2012-08-29 17:16:47	60.0551	7	1	0	3.54722	0.908593	0.00274895	3.26445	0.00586244	-0.00043087	0.106864	0	0	0	-8.47381
1546	7723.96	2012-08-29 17:16:52	65.0634	7	1	0	3.54507	0.908593	0.00274895	3.26445	0.00586244	-0.00043087	0.106864	0	0	0	-8.36436
1547	7728.97	2012-08-29 17:16:57	70.0665	7	1	0	3.54445	0.908593	0.00274895	3.26445	0.00586244	0	0.106864	0	0	0	-8.36436
1548	7733.97	2012-08-29 17:17:02	75.0707	7	1	0	3.5423	0.908593	0.00274895	3.26445	0.00586244	0.000307751	0.106864	0	0	0	-8.36436
1549	7738.97	2012-08-29 17:17:07	80.073	7	1	0	3.53983	0.908593	0.00274895	3.26445	0.00586244	-0.000123119	0.106864	0	0	0	-8.36436
1550	7743.98	2012-08-29 17:17:12	85.0766	7	1	0	3.5386	0.908593	0.00274895	3.26445	0.00586244	-0.000184631	0.106864	0	0	0	-8.36436
1551	7748.98	2012-08-29 17:17:17	90.0795	7	1	0	3.53737	0.908593	0.00274895	3.26445	0.00586244	6.15597e-05	0.106864	0	0	0	-8.36436
1552	7753.98	2012-08-29 17:17:22	95.0837	7	1	0	3.53491	0.908593	0.00274895	3.26445	0.00586244	-0.000123119	0.106864	0	0	0	-8.36436
1553	7758.99	2012-08-29 17:17:27	100.091	7	1	0	3.53368	0.908593	0.00274895	3.26445	0.00586244	-0.000123119	0.106864	0	0	0	-8.2867
1554	7764	2012-08-29 17:17:32	105.099	7	1	0	3.53214	0.908593	0.00274895	3.26445	0.00586244	-0.000184631	0.106864	0	0	0	-8.36436
1555	7769.01	2012-08-29 17:17:37	110.107	7	1	0	3.53029	0.908593	0.00274895	3.26445	0.00586244	-0.000307798	0.106864	0	0	0	-8.33258
1556	7774.01	2012-08-29 17:17:42	115.114	7	1	0	3.52937	0.908593	0.00274895	3.26445	0.00586244	-0.000123119	0.106864	0	0	0	-8.33258
1557	7778.91	2012-08-29 17:17:46	120.009	7	1	0	3.52752	0.908593	0.00274895	3.26445	0.00586244	-6.15597e-05	0.106864	0	0	0	-8.30081
1558	7779.91	2012-08-29 17:17:48	1.00205	8	1	0.000190588	3.52691	0.908594	0.00274895	3.26445	0.00586244	0	0.106864	0	0	0	-8.33258
1559	7780.92	2012-08-29 17:17:49	2.00812	8	1	0.000190588	3.5266	0.908594	0.00274895	3.26445	0.00586244	-6.15597e-05	0.106864	0	0	0	-8.56562
1560	7781.92	2012-08-29 17:17:50	3.01315	8	1	0.000190588	3.52629	0.908594	0.00274895	3.26445	0.00586244	-0.000184679	0.106864	0	0	0	-8.33258
1561	7782.93	2012-08-29 17:17:51	4.01928	8	1	2.75712e-06	3.52568	0.908594	0.00274895	3.26445	0.00586244	-0.000246191	0.106864	0	0	0	-8.33258
1562	7783.93	2012-08-29 17:17:52	5.02325	8	1	0.000378419	3.52598	0.908594	0.00274895	3.26445	0.00586244	-6.15597e-05	0.106864	0	0	0	-8.33258
1563	7784.94	2012-08-29 17:17:53	6.0263	8	1	0.000190588	3.52537	0.908594	0.00274895	3.26445	0.00586244	-0.000123072	0.106864	0	0	0	-8.33258
1564	7785.95	2012-08-29 17:17:54	7.03547	8	1	2.75712e-06	3.52506	0.908594	0.00274895	3.26445	0.00586244	-0.000184631	0.106864	0	0	0	-8.33258
1565	7786.95	2012-08-29 17:17:55	8.0444	8	1	0.000190588	3.52475	0.908594	0.00274895	3.26445	0.00586244	-0.000184679	0.106864	0	0	0	-8.36436
1566	7787.96	2012-08-29 17:17:56	9.05045	8	1	0.000190588	3.52475	0.908594	0.00274895	3.26445	0.00586244	-0.000123119	0.106864	0	0	0	-8.33258
1567	7788.97	2012-08-29 17:17:57	10.0577	8	1	2.75712e-06	3.52414	0.908594	0.00274895	3.26445	0.00586244	-0.000184679	0.106864	0	0	0	-8.33258
1568	7789.97	2012-08-29 17:17:58	11.0585	8	1	0.000378419	3.52444	0.908594	0.00274895	3.26445	0.00586244	-6.15597e-05	0.106864	0	0	0	-8.33258
1569	7790.97	2012-08-29 17:17:59	12.0628	8	1	0.000190588	3.52414	0.908594	0.00274895	3.26445	0.00586244	0	0.106864	0	0	0	-8.48793
1570	7791.98	2012-08-29 17:18:00	13.0716	8	1	2.75712e-06	3.52352	0.908594	0.00274895	3.26445	0.00586244	-0.000184679	0.106864	0	0	0	-8.37848
1571	7792.99	2012-08-29 17:18:01	14.0777	8	1	0.000190588	3.52352	0.908594	0.00274895	3.26445	0.00586244	-0.000123119	0.106864	0	0	0	-8.48793
1572	7793.99	2012-08-29 17:18:02	15.0838	8	1	0.000190588	3.52321	0.908594	0.00274895	3.26445	0.00586244	-0.000123119	0.106864	0	0	0	-8.30081
1573	7795	2012-08-29 17:18:03	16.0928	8	1	0.000190588	3.5226	0.908594	0.00274895	3.26445	0.00586244	-0.000184631	0.106864	0	0	0	-8.37848
1574	7796.01	2012-08-29 17:18:04	17.0949	8	1	-0.480657	3.41365	0.908594	0.00275495	3.26445	0.00588301	-0.0218521	0.106864	0	0	0	-8.37848
1575	7797.01	2012-08-29 17:18:05	18.098	8	1	-0.480657	3.38748	0.908594	0.0028889	3.26445	0.00633784	-0.0271458	0.106864	0	0	0	-8.30081
1576	7798.01	2012-08-29 17:18:06	19.104	8	1	-0.480657	3.37733	0.908594	0.00302324	3.26445	0.00679218	-0.0290541	0.106864	0	0	0	-8.37848
1577	7799.02	2012-08-29 17:18:07	20.1082	8	1	-0.480657	3.36933	0.908594	0.00315734	3.26445	0.00724452	-0.00547838	0.106864	0	0	0	-8.41025
1578	7800.03	2012-08-29 17:18:08	21.1182	8	1	-0.480845	3.36225	0.908594	0.00329222	3.26445	0.00769849	-0.00418577	0.106864	0	0	0	-8.30081
1579	7801.03	2012-08-29 17:18:09	22.1241	8	1	-0.480657	3.3564	0.908594	0.00342654	3.26445	0.00814969	-0.00350862	0.106864	0	0	0	-8.37848
1580	7802.04	2012-08-29 17:18:10	23.1303	8	1	-0.480657	3.35055	0.908594	0.00356091	3.26445	0.0086003	-0.00307775	0.106864	0	0	0	-8.30081
1581	7803.04	2012-08-29 17:18:11	24.1342	8	1	-0.480845	3.34563	0.908594	0.00369497	3.26445	0.00904912	-0.00276999	0.106864	0	0	0	-8.41025
1582	7804.05	2012-08-29 17:18:12	25.1433	8	1	-0.480657	3.34101	0.908594	0.00382972	3.26445	0.00949963	-0.00258532	0.106864	0	0	0	-8.33258
1583	7805.06	2012-08-29 17:18:13	26.1525	8	1	-0.480657	3.3367	0.908594	0.00396448	3.26445	0.00994958	-0.00240064	0.106864	0	0	0	-8.37848
1584	7806.07	2012-08-29 17:18:14	27.1624	8	1	-0.480845	3.3327	0.908594	0.00409934	3.26445	0.0103993	-0.00221601	0.106864	0	0	0	-8.30081
1585	7807.08	2012-08-29 17:18:15	28.1697	8	1	-0.480657	3.3287	0.908594	0.00423387	3.26445	0.0108473	-0.00215445	0.106864	0	0	0	-8.30081
1586	7808.09	2012-08-29 17:18:16	29.1755	8	1	-0.480657	3.32531	0.908594	0.00436818	3.26445	0.0112942	-0.00196977	0.106864	0	0	0	-8.30081
1587	7809.09	2012-08-29 17:18:17	30.1805	8	1	-0.480845	3.32162	0.908594	0.00450238	3.26445	0.0117402	-0.00184665	0.106864	0	0	0	-8.30081
1588	7810.1	2012-08-29 17:18:18	31.1885	8	1	-0.481033	3.31854	0.908594	0.00463557	3.26445	0.0121824	-0.00172353	0.106864	0	0	0	-8.26904
1589	7811.1	2012-08-29 17:18:19	32.1916	8	1	-0.480845	3.31547	0.908594	0.00477095	3.26445	0.0126315	-0.00172353	0.106864	0	0	0	-8.30081
1590	7812.11	2012-08-29 17:18:20	33.1957	8	1	-0.481033	3.31208	0.908594	0.00490504	3.26445	0.0130758	-0.00166197	0.106864	0	0	0	-8.45615
1591	7813.12	2012-08-29 17:18:21	34.2058	8	1	-0.480845	3.30962	0.908594	0.00503991	3.26445	0.0135224	-0.0015389	0.106864	0	0	0	-8.33258
1592	7814.12	2012-08-29 17:18:22	35.2118	8	1	-0.480657	3.30716	0.908594	0.00517426	3.26445	0.0139669	-0.00141578	0.106864	0	0	0	-8.30081
1593	7815.12	2012-08-29 17:18:23	36.2119	8	1	-0.480845	3.30439	0.908594	0.00530781	3.26445	0.0144084	-0.00135422	0.106864	0	0	0	-8.45615
1594	7816.12	2012-08-29 17:18:24	37.2129	8	1	-0.480657	3.30192	0.908594	0.00544147	3.26445	0.0148499	-0.00129266	0.106864	0	0	0	-8.30081
1595	7817.13	2012-08-29 17:18:25	38.2189	8	1	-0.480657	3.29977	0.908594	0.00557581	3.26445	0.0152933	-0.00129266	0.106864	0	0	0	-8.30081
1596	7818.14	2012-08-29 17:18:26	39.2272	8	1	-0.480469	3.29761	0.908594	0.00571046	3.26445	0.0157375	-0.0012311	0.106864	0	0	0	-8.33258
1597	7819.14	2012-08-29 17:18:27	40.229	8	1	-0.480657	3.29484	0.908594	0.00584423	3.26445	0.0161784	-0.0012311	0.106864	0	0	0	-8.3467
1598	7820.14	2012-08-29 17:18:28	41.2321	8	1	-0.480845	3.29269	0.908594	0.00597818	3.26445	0.0166196	-0.00116954	0.106864	0	0	0	-8.45615
1599	7821.15	2012-08-29 17:18:29	42.2403	8	1	-0.480845	3.29084	0.908594	0.00611282	3.26445	0.0170628	-0.00110798	0.106864	0	0	0	-8.53384
1600	7822.16	2012-08-29 17:18:30	43.2482	8	1	-0.480845	3.28838	0.908594	0.00624741	3.26445	0.0175056	-0.00116954	0.106864	0	0	0	-8.3467
1601	7823.16	2012-08-29 17:18:31	44.2482	8	1	-0.480657	3.28653	0.908594	0.00638096	3.26445	0.0179446	-0.00110803	0.106864	0	0	0	-8.37848
1602	7824.16	2012-08-29 17:18:32	45.2544	8	1	-0.962068	3.16527	0.908594	0.00654447	3.26445	0.0184753	-0.0249298	0.106864	0	0	0	-8.42437
1603	7825.17	2012-08-29 17:18:33	46.2593	8	1	-0.96188	3.15265	0.908594	0.00681301	3.26445	0.0193233	-0.0270227	0.106864	0	0	0	-8.45615
1604	7826.17	2012-08-29 17:18:34	47.2637	8	1	-0.962068	3.14588	0.908594	0.0070814	3.26445	0.0201684	-0.0280692	0.106864	0	0	0	-8.37848
1605	7827.18	2012-08-29 17:18:35	48.2695	8	1	-0.962068	3.14065	0.908594	0.00735019	3.26445	0.0210133	-0.00357018	0.106864	0	0	0	-8.45615
1606	7828.18	2012-08-29 17:18:36	49.2724	8	1	-0.962068	3.13603	0.908594	0.0076182	3.26445	0.0218544	-0.00276999	0.106864	0	0	0	-8.26904
1607	7829.19	2012-08-29 17:18:37	50.2746	8	1	-0.96188	3.13203	0.908594	0.00788601	3.26445	0.0226937	-0.00227756	0.106864	0	0	0	-8.30081
1608	7830.19	2012-08-29 17:18:38	51.2766	8	1	-0.962068	3.12772	0.908594	0.00815377	3.26445	0.0235317	-0.0021544	0.106864	0	0	0	-8.50205
1609	7831.19	2012-08-29 17:18:39	52.2826	8	1	-0.962256	3.12403	0.908594	0.00842261	3.26445	0.0243721	-0.00209284	0.106864	0	0	0	-8.30081
1610	7832.2	2012-08-29 17:18:40	53.2887	8	1	-0.962068	3.12095	0.908594	0.00869145	3.26445	0.0252117	-0.00184665	0.106864	0	0	0	-8.42437
1611	7833.21	2012-08-29 17:18:41	54.2967	8	1	-0.962256	3.11757	0.908594	0.00896083	3.26445	0.026052	-0.00172353	0.106864	0	0	0	-8.30081
1612	7834.21	2012-08-29 17:18:42	55.3019	8	1	-0.962068	3.1148	0.908594	0.00922946	3.26445	0.0268891	-0.00160041	0.106864	0	0	0	-8.50205
1613	7835.22	2012-08-29 17:18:43	56.3088	8	1	-0.96188	3.11172	0.908594	0.00949854	3.26445	0.0277268	-0.00166202	0.106864	0	0	0	-8.26904
1614	7836.23	2012-08-29 17:18:44	57.3179	8	1	0.481038	3.47643	0.90863	0.00969459	3.26458	0.0283368	0.071958	0.106864	0	0	0	-8.50205
1615	7837.24	2012-08-29 17:18:45	58.3251	8	1	0.481226	3.50075	0.908765	0.00969459	3.26505	0.0283368	0.0774364	0.106864	0	0	0	-8.57974
1616	7838.24	2012-08-29 17:18:46	59.3339	8	1	0.481226	3.51059	0.9089	0.00969459	3.26552	0.0283368	0.0798986	0.106864	0	0	0	-8.42437
1617	7839.25	2012-08-29 17:18:47	60.34	8	1	0.481226	3.51767	0.909034	0.00969459	3.26599	0.0283368	0.00547843	0.106864	0	0	0	-8.3926
1618	7840.25	2012-08-29 17:18:48	61.343	8	1	0.481226	3.52352	0.909168	0.00969459	3.26646	0.0283368	0.00369329	0.106864	0	0	0	-8.73516
1619	7841.26	2012-08-29 17:18:49	62.3511	8	1	0.481226	3.52875	0.909303	0.00969459	3.26694	0.0283368	0.00301623	0.106864	0	0	0	-8.73516
1620	7842.27	2012-08-29 17:18:50	63.3573	8	1	0.481226	3.53368	0.909438	0.00969459	3.26741	0.0283368	0.00270844	0.106864	0	0	0	-8.42437
1621	7843.27	2012-08-29 17:18:51	64.3582	8	1	0.481226	3.53799	0.909571	0.00969459	3.26789	0.0283368	0.0024622	0.106864	0	0	0	-8.3926
1622	7844.28	2012-08-29 17:18:52	65.3653	8	1	0.000378419	3.41949	0.909662	0.00969459	3.26821	0.0283368	-0.0222214	0.106864	0	0	0	-8.53384
1623	7845.28	2012-08-29 17:18:53	66.3715	8	1	0.000190588	3.41334	0.909662	0.00969459	3.26821	0.0283368	-0.0243759	0.106864	0	0	0	-8.43849
1624	7846.28	2012-08-29 17:18:54	67.3724	8	1	0.000190588	3.4118	0.909662	0.00969459	3.26821	0.0283368	-0.0256069	0.106864	0	0	0	-8.3467
1625	7847.29	2012-08-29 17:18:55	68.3774	8	1	0.000190588	3.41118	0.909662	0.00969459	3.26821	0.0283368	-0.000861788	0.106864	0	0	0	-8.67157
1626	7848.29	2012-08-29 17:18:56	69.3806	8	1	2.75712e-06	3.41088	0.909662	0.00969459	3.26821	0.0283368	-0.00036931	0.106864	0	0	0	-8.51617
1627	7849.3	2012-08-29 17:18:57	70.3875	8	1	0.000190588	3.41118	0.909662	0.00969459	3.26821	0.0283368	-6.15597e-05	0.106864	0	0	0	-8.3926
1628	7850.3	2012-08-29 17:18:58	71.3906	8	1	0.000190588	3.41149	0.909662	0.00969459	3.26821	0.0283368	6.15597e-05	0.106864	0	0	0	-8.25138
1629	7851.31	2012-08-29 17:18:59	72.3987	8	1	0.000378419	3.4118	0.909662	0.00969459	3.26821	0.0283368	0.000184679	0.106864	0	0	0	-8.2055
1630	7852.32	2012-08-29 17:19:00	73.4047	8	1	0.000190588	3.4118	0.909662	0.00969459	3.26821	0.0283368	6.15597e-05	0.106864	0	0	0	-8.54796
1631	7853.32	2012-08-29 17:19:01	74.4069	8	1	0.000190588	3.41211	0.909662	0.00969459	3.26821	0.0283368	0.000123119	0.106864	0	0	0	-8.3926
1632	7854.33	2012-08-29 17:19:02	75.4167	8	1	0.000190588	3.41241	0.909662	0.00969459	3.26821	0.0283368	0.000123119	0.106864	0	0	0	-8.51617
1633	7855.33	2012-08-29 17:19:03	76.4228	8	1	0.000190588	3.41272	0.909662	0.00969459	3.26821	0.0283368	0.000123072	0.106864	0	0	0	-8.51617
1634	7856.34	2012-08-29 17:19:04	77.432	8	1	0.000190588	3.41334	0.909662	0.00969459	3.26821	0.0283368	0.000246191	0.106864	0	0	0	-8.67157
1635	7857.35	2012-08-29 17:19:05	78.4349	8	1	0.000190588	3.41334	0.909662	0.00969459	3.26821	0.0283368	0.000184631	0.106864	0	0	0	-8.74928
1636	7858.35	2012-08-29 17:19:06	79.442	8	1	0.000190588	3.41365	0.909662	0.00969459	3.26821	0.0283368	0.000123119	0.106864	0	0	0	-8.51617
1637	7859.36	2012-08-29 17:19:07	80.451	8	1	0.000190588	3.41426	0.909662	0.00969459	3.26821	0.0283368	0.000184679	0.106864	0	0	0	-8.59386
1638	7860.37	2012-08-29 17:19:08	81.4581	8	1	-0.480845	3.2893	0.909662	0.0097516	3.26821	0.0285247	-0.0248682	0.106864	0	0	0	-8.48438
1639	7861.37	2012-08-29 17:19:09	82.4613	8	1	-0.480657	3.28069	0.909662	0.00988556	3.26821	0.0289647	-0.0266534	0.106864	0	0	0	-8.43849
1640	7862.38	2012-08-29 17:19:10	83.4682	8	1	-0.480845	3.27576	0.909662	0.01002	3.26821	0.0294055	-0.0276998	0.106864	0	0	0	-8.48438
1641	7863.38	2012-08-29 17:19:11	84.4732	8	1	-0.480845	3.27176	0.909662	0.0101542	3.26821	0.029845	-0.00270844	0.106864	0	0	0	-8.43849
1642	7864.39	2012-08-29 17:19:12	85.4785	8	1	-0.480657	3.26899	0.909662	0.0102885	3.26821	0.030284	-0.00190821	0.106864	0	0	0	-8.37493
1643	7865.39	2012-08-29 17:19:13	86.4793	8	1	-0.480657	3.26622	0.909662	0.0104221	3.26821	0.0307207	-0.00160041	0.106864	0	0	0	-8.48438
1644	7866.39	2012-08-29 17:19:14	87.4844	8	1	-0.480657	3.26376	0.909662	0.0105563	3.26821	0.0311589	-0.00141578	0.106864	0	0	0	-8.71748
1645	7867.4	2012-08-29 17:19:15	88.4934	8	1	-0.480845	3.2616	0.909662	0.0106911	3.26821	0.0315986	-0.0012311	0.106864	0	0	0	-8.53028
1646	7868.41	2012-08-29 17:19:16	89.4985	8	1	-0.480657	3.25945	0.909662	0.0108253	3.26821	0.0320362	-0.00116954	0.106864	0	0	0	-8.48438
1647	7869.41	2012-08-29 17:19:17	90.5017	8	1	-0.480845	3.2576	0.909662	0.0109593	3.26821	0.0324728	-0.00110803	0.106864	0	0	0	-8.48438
1648	7870.41	2012-08-29 17:19:18	91.5026	8	1	-0.480845	3.25576	0.909662	0.0110929	3.26821	0.032908	-0.000984859	0.106864	0	0	0	-8.53028
1649	7871.42	2012-08-29 17:19:19	92.5116	8	1	-0.480657	3.25422	0.909662	0.0112277	3.26821	0.0333466	-0.000923347	0.106864	0	0	0	-8.60798
1650	7872.43	2012-08-29 17:19:20	93.5159	8	1	-0.480657	3.25237	0.909662	0.0113618	3.26821	0.0337829	-0.000861788	0.106864	0	0	0	-8.63977
1651	7873.44	2012-08-29 17:19:21	94.5247	8	1	-0.480657	3.25083	0.909662	0.0114965	3.26821	0.034221	-0.000861788	0.106864	0	0	0	-8.60798
1652	7874.44	2012-08-29 17:19:22	95.5308	8	1	-0.480845	3.24929	0.909662	0.0116309	3.26821	0.0346576	-0.000800228	0.106864	0	0	0	-8.6998
1653	7875.45	2012-08-29 17:19:23	96.5398	8	1	-0.480657	3.24806	0.909662	0.0117656	3.26821	0.0350953	-0.000738668	0.106864	0	0	0	-8.56207
1654	7876.46	2012-08-29 17:19:24	97.5459	8	1	-0.480657	3.24652	0.909662	0.0119	3.26821	0.0355315	-0.000738668	0.106864	0	0	0	-8.7952
1655	7877.46	2012-08-29 17:19:25	98.5472	8	1	-0.480845	3.24468	0.909662	0.0120337	3.26821	0.0359656	-0.000800228	0.106864	0	0	0	-8.27959
1656	7878.46	2012-08-29 17:19:26	99.553	8	1	-0.480657	3.24375	0.909662	0.012168	3.26821	0.0364013	-0.000677109	0.106864	0	0	0	-8.0149
1657	7879.47	2012-08-29 17:19:27	100.555	8	1	-0.480845	3.24221	0.909662	0.0123018	3.26821	0.0368352	-0.000677109	0.106864	0	0	0	-8.34315
1658	7880.47	2012-08-29 17:19:28	101.56	8	1	-0.480845	3.24098	0.909662	0.0124361	3.26821	0.0372705	-0.000677061	0.106864	0	0	0	-8.6998
1659	7881.47	2012-08-29 17:19:29	102.561	8	1	-0.480657	3.23944	0.909662	0.0125697	3.26821	0.0377035	-0.000738668	0.106864	0	0	0	-8.04667
1660	7882.48	2012-08-29 17:19:30	103.567	8	1	-0.480657	3.23883	0.909662	0.012704	3.26821	0.0381387	-0.000615549	0.106864	0	0	0	-8.1384
1661	7883.48	2012-08-29 17:19:31	104.569	8	1	-0.480845	3.23729	0.909662	0.0128379	3.26821	0.038572	-0.000677109	0.106864	0	0	0	-8.51261
1662	7884.48	2012-08-29 17:19:32	105.574	8	1	-0.962068	3.11172	0.909662	0.0130451	3.26821	0.0392255	-0.0255454	0.106864	0	0	0	-8.51261
1663	7885.49	2012-08-29 17:19:33	106.581	8	1	-0.962068	3.10495	0.909662	0.0133142	3.26821	0.0400618	-0.0266533	0.106864	0	0	0	-8.60441
1664	7886.5	2012-08-29 17:19:34	107.589	8	1	-0.96188	3.10064	0.909662	0.0135836	3.26821	0.0408976	-0.0272689	0.106864	0	0	0	-8.57619
1665	7887.51	2012-08-29 17:19:35	108.595	8	1	-0.96188	3.09664	0.909662	0.0138524	3.26821	0.0417306	-0.00233912	0.106864	0	0	0	-8.1243
1666	7888.51	2012-08-29 17:19:36	109.597	8	1	-0.962068	3.09387	0.909662	0.01412	3.26821	0.0425587	-0.00178509	0.106864	0	0	0	-8.31137
1667	7889.51	2012-08-29 17:19:37	110.604	8	1	-0.962068	3.0911	0.909662	0.0143891	3.26821	0.0433909	-0.00160041	0.106864	0	0	0	-8.41724
1668	7890.52	2012-08-29 17:19:38	111.609	8	1	-0.962068	3.08833	0.909662	0.0146577	3.26821	0.0442207	-0.00141573	0.106864	0	0	0	-8.6362
1669	7891.53	2012-08-29 17:19:39	112.618	8	1	-0.962068	3.08586	0.909662	0.0149273	3.26821	0.0450531	-0.00135422	0.106864	0	0	0	-8.71391
1670	7892.53	2012-08-29 17:19:40	113.623	8	1	-0.96188	3.08371	0.909662	0.0151959	3.26821	0.0458816	-0.00116954	0.106864	0	0	0	-8.6362
1671	7893.54	2012-08-29 17:19:41	114.63	8	1	-0.962068	3.08156	0.909662	0.015465	3.26821	0.0467111	-0.00110798	0.106864	0	0	0	-8.29369
1672	7894.55	2012-08-29 17:19:42	115.635	8	1	-0.962068	3.07909	0.909662	0.0157336	3.26821	0.0475385	-0.00116954	0.106864	0	0	0	-8.60441
1673	7895.55	2012-08-29 17:19:43	116.642	8	1	-0.962256	3.07694	0.909662	0.0160027	3.26821	0.0483667	-0.00110798	0.106864	0	0	0	-8.48081
1674	7896.56	2012-08-29 17:19:44	117.65	8	1	0.481226	3.45643	0.909744	0.0161065	3.26849	0.0486862	0.0752204	0.106864	0	0	0	-8.5585
1675	7897.57	2012-08-29 17:19:45	118.66	8	1	0.481038	3.46966	0.909879	0.0161065	3.26896	0.0486862	0.0782981	0.106864	0	0	0	-8.6362
1676	7898.58	2012-08-29 17:19:46	119.667	8	1	0.481226	3.47674	0.910014	0.0161065	3.26943	0.0486862	0.0278229	0.106864	0	0	0	-8.43492
1677	7899.58	2012-08-29 17:19:47	120.672	8	1	0.481226	3.48197	0.910148	0.0161065	3.26989	0.0486862	0.00369329	0.106864	0	0	0	-8.68211
1678	7900.59	2012-08-29 17:19:48	121.679	8	1	0.481226	3.48628	0.910283	0.0161065	3.27036	0.0486862	0.00258532	0.106864	0	0	0	-8.80574
1679	7901.59	2012-08-29 17:19:49	122.679	8	1	0.481226	3.49028	0.910416	0.0161065	3.27083	0.0486862	0.00221596	0.106864	0	0	0	-8.68211
1680	7902.6	2012-08-29 17:19:50	123.686	8	1	0.481226	3.49367	0.910551	0.0161065	3.2713	0.0486862	0.00203128	0.106864	0	0	0	-8.6362
1681	7903.6	2012-08-29 17:19:51	124.689	8	1	0.481226	3.49705	0.910684	0.0161065	3.27176	0.0486862	0.00184665	0.106864	0	0	0	-8.44903
1682	7904.6	2012-08-29 17:19:52	125.691	8	1	-0.480657	3.24652	0.91073	0.0161938	3.27192	0.0489708	-0.0489979	0.106864	0	0	0	-8.60441
1683	7905.6	2012-08-29 17:19:53	126.694	8	1	-0.480657	3.23729	0.91073	0.0163278	3.27192	0.0494048	-0.0515832	0.106864	0	0	0	-8.48081
1684	7906.61	2012-08-29 17:19:54	127.696	8	1	-0.480657	3.23237	0.91073	0.0164616	3.27192	0.0498376	-0.0107106	0.106864	0	0	0	-8.49492
1685	7907.61	2012-08-29 17:19:55	128.703	8	1	-0.480657	3.22929	0.91073	0.016596	3.27192	0.0502718	-0.0024622	0.106864	0	0	0	-8.5585
1686	7908.62	2012-08-29 17:19:56	129.707	8	1	-0.480657	3.22683	0.91073	0.0167301	3.27192	0.050705	-0.00160041	0.106864	0	0	0	-8.57261
1687	7909.63	2012-08-29 17:19:57	130.717	8	1	-0.480657	3.22467	0.91073	0.0168649	3.27192	0.0511396	-0.00129266	0.106864	0	0	0	-8.60441
1688	7910.63	2012-08-29 17:19:58	131.722	8	1	-0.480845	3.22313	0.91073	0.0169991	3.27192	0.0515723	-0.000984907	0.106864	0	0	0	-8.57261
1689	7911.64	2012-08-29 17:19:59	132.731	8	1	-0.480845	3.22159	0.91073	0.0171338	3.27192	0.0520065	-0.0009233	0.106864	0	0	0	-8.49492
1690	7912.65	2012-08-29 17:20:00	133.736	8	1	-0.480845	3.22036	0.91073	0.0172681	3.27192	0.0524389	-0.000800228	0.106864	0	0	0	-8.57261
1691	7913.65	2012-08-29 17:20:01	134.743	8	1	-0.480657	3.21944	0.91073	0.0174026	3.27192	0.0528719	-0.000615549	0.106864	0	0	0	-8.41724
1692	7914.66	2012-08-29 17:20:02	135.749	8	1	-0.480845	3.2179	0.91073	0.0175369	3.27192	0.0533043	-0.000677109	0.106864	0	0	0	-8.65031
1693	7915.66	2012-08-29 17:20:03	136.751	8	1	-0.480657	3.21728	0.91073	0.0176708	3.27192	0.053735	-0.00049243	0.106864	0	0	0	-8.65031
1694	7916.66	2012-08-29 17:20:04	137.753	8	1	-0.480657	3.21605	0.91073	0.0178045	3.27192	0.0541653	-0.000553989	0.106864	0	0	0	-8.61851
1695	7917.67	2012-08-29 17:20:05	138.755	8	1	-0.480845	3.21482	0.91073	0.0179383	3.27192	0.0545956	-0.000615549	0.106864	0	0	0	-8.41724
1696	7918.67	2012-08-29 17:20:06	139.761	8	1	-0.480845	3.21421	0.91073	0.0180727	3.27192	0.0550275	-0.00049243	0.106864	0	0	0	-8.61851
1697	7919.68	2012-08-29 17:20:07	140.771	8	1	-0.480657	3.21328	0.91073	0.0182076	3.27192	0.0554609	-0.00049243	0.106864	0	0	0	-8.68211
1698	7920.69	2012-08-29 17:20:08	141.776	8	1	-0.480845	3.21236	0.91073	0.0183418	3.27192	0.0558921	-0.000492477	0.106864	0	0	0	-8.68211
1699	7921.69	2012-08-29 17:20:09	142.781	8	1	-0.480657	3.21144	0.91073	0.018476	3.27192	0.0563231	-0.00043087	0.106864	0	0	0	-8.61851
1700	7922.7	2012-08-29 17:20:10	143.785	8	1	-0.480845	3.21082	0.91073	0.0186101	3.27192	0.0567537	-0.00036931	0.106864	0	0	0	-8.61851
1701	7923.7	2012-08-29 17:20:11	144.787	8	1	-0.480657	3.2099	0.91073	0.0187439	3.27192	0.0571834	-0.00043087	0.106864	0	0	0	-8.61851
1702	7924.71	2012-08-29 17:20:12	145.797	8	1	-0.480845	3.20897	0.91073	0.0188788	3.27192	0.0576162	-0.000430918	0.106864	0	0	0	-8.54081
1703	7925.72	2012-08-29 17:20:13	146.805	8	1	-0.480657	3.20867	0.91073	0.0190134	3.27192	0.0580482	-0.000307751	0.106864	0	0	0	-8.65031
1704	7926.72	2012-08-29 17:20:14	147.813	8	1	-0.480845	3.20713	0.91073	0.0191479	3.27192	0.0584796	-0.00049243	0.106864	0	0	0	-8.72802
1705	7927.73	2012-08-29 17:20:15	148.819	8	1	-0.480845	3.20682	0.91073	0.0192824	3.27192	0.0589109	-0.000369358	0.106864	0	0	0	-8.68211
1706	7928.74	2012-08-29 17:20:16	149.827	8	1	-0.481033	3.2062	0.91073	0.019417	3.27192	0.0593425	-0.000307798	0.106864	0	0	0	-8.61851
1707	7929.74	2012-08-29 17:20:17	150.834	8	1	-0.480657	3.20559	0.91073	0.0195514	3.27192	0.0597732	-0.000307798	0.106864	0	0	0	-8.77393
1708	7930.75	2012-08-29 17:20:18	151.838	8	1	-0.480657	3.20497	0.91073	0.0196854	3.27192	0.060203	-0.00036931	0.106864	0	0	0	-8.61851
1709	7931.76	2012-08-29 17:20:19	152.847	8	1	-0.480657	3.20405	0.91073	0.0198203	3.27192	0.060635	-0.00036931	0.106864	0	0	0	-8.69622
1710	7932.76	2012-08-29 17:20:20	153.854	8	1	-0.480845	3.20313	0.91073	0.0199547	3.27192	0.0610656	-0.000369358	0.106864	0	0	0	-8.65031
1711	7933.77	2012-08-29 17:20:22	154.859	8	1	-0.480845	3.20251	0.91073	0.0200889	3.27192	0.0614955	-0.000430918	0.106864	0	0	0	-8.72802
1712	7934.77	2012-08-29 17:20:23	155.864	8	1	-0.480845	3.2019	0.91073	0.0202231	3.27192	0.0619254	-0.00043087	0.106864	0	0	0	-8.54081
1713	7935.78	2012-08-29 17:20:24	156.87	8	1	-0.480845	3.20128	0.91073	0.0203574	3.27192	0.0623555	-0.00036931	0.106864	0	0	0	-8.61851
1714	7936.79	2012-08-29 17:20:25	157.877	8	1	-0.480845	3.20066	0.91073	0.0204919	3.27192	0.062786	-0.00036931	0.106864	0	0	0	-8.61851
1715	7937.79	2012-08-29 17:20:26	158.882	8	1	-0.480845	3.20005	0.91073	0.0206262	3.27192	0.0632156	-0.000369358	0.106864	0	0	0	-8.61851
1716	7938.8	2012-08-29 17:20:27	159.889	8	1	-0.480845	3.20005	0.91073	0.0207606	3.27192	0.0636459	-0.000184679	0.106864	0	0	0	-8.69622
1717	7939.8	2012-08-29 17:20:28	160.891	8	1	-0.480845	3.19882	0.91073	0.0208944	3.27192	0.064074	-0.00036931	0.106864	0	0	0	-8.69622
1718	7940.81	2012-08-29 17:20:29	161.895	8	1	-0.480657	3.19851	0.91073	0.0210285	3.27192	0.0645029	-0.000307751	0.106864	0	0	0	-8.58671
1719	7941.81	2012-08-29 17:20:30	162.9	8	1	-0.480657	3.19789	0.91073	0.0211627	3.27192	0.0649322	-0.000307751	0.106864	0	0	0	-8.54081
1720	7942.81	2012-08-29 17:20:31	163.903	8	1	-0.480657	3.19728	0.91073	0.0212967	3.27192	0.0653606	-0.00036931	0.106864	0	0	0	-8.69622
1721	7943.82	2012-08-29 17:20:32	164.906	8	1	-0.480657	3.19697	0.91073	0.0214306	3.27192	0.0657887	-0.000246239	0.106864	0	0	0	-8.54081
1722	7944.82	2012-08-29 17:20:33	165.912	8	1	-0.480657	3.19636	0.91073	0.021565	3.27192	0.0662182	-0.000307798	0.106864	0	0	0	-8.66441
1723	7945.83	2012-08-29 17:20:34	166.922	8	1	-0.480657	3.19543	0.91073	0.0216998	3.27192	0.066649	-0.00036931	0.106864	0	0	0	-8.61851
1724	7946.84	2012-08-29 17:20:35	167.927	8	1	-0.480845	3.19512	0.91073	0.0218341	3.27192	0.0670782	-0.000246191	0.106864	0	0	0	-8.61851
1725	7947.84	2012-08-29 17:20:36	168.934	8	1	-0.480845	3.19451	0.91073	0.0219685	3.27192	0.0675075	-0.000307751	0.106864	0	0	0	-8.58671
1726	7948.85	2012-08-29 17:20:37	169.942	8	1	-0.96188	3.06709	0.91073	0.0222264	3.27192	0.0683015	-0.025607	0.106864	0	0	0	-8.61851
1727	7949.85	2012-08-29 17:20:38	170.944	8	1	-0.962068	3.06278	0.91073	0.022494	3.27192	0.0691214	-0.0264687	0.106864	0	0	0	-8.69622
1728	7950.86	2012-08-29 17:20:39	171.951	8	1	-0.962068	3.06032	0.91073	0.0227631	3.27192	0.0699455	-0.00233912	0.106864	0	0	0	-8.69622
1729	7951.87	2012-08-29 17:20:40	172.959	8	1	-0.962068	3.05786	0.91073	0.0230325	3.27192	0.0707694	-0.00147734	0.106864	0	0	0	-8.61851
1730	7952.87	2012-08-29 17:20:41	173.961	8	1	-0.962068	3.0557	0.91073	0.0233002	3.27192	0.0715879	-0.0012311	0.106864	0	0	0	-8.58671
1731	7953.88	2012-08-29 17:20:42	174.968	8	1	-0.962068	3.05386	0.91073	0.0235694	3.27192	0.0724101	-0.00110803	0.106864	0	0	0	-8.58671
1732	7954.88	2012-08-29 17:20:43	175.972	8	1	-0.962068	3.05232	0.91073	0.0238377	3.27192	0.0732293	-0.0009233	0.106864	0	0	0	-8.66441
1733	7955.89	2012-08-29 17:20:44	176.98	8	1	-0.96188	3.05078	0.91073	0.0241071	3.27192	0.0740514	-0.000800228	0.106864	0	0	0	-8.69622
1734	7956.9	2012-08-29 17:20:45	177.989	8	1	-0.962256	3.04893	0.91073	0.0243767	3.27192	0.0748738	-0.000861788	0.106864	0	0	0	-8.66441
1735	7957.91	2012-08-29 17:20:46	178.996	8	1	-0.96188	3.0477	0.91073	0.0246458	3.27192	0.075694	-0.000800228	0.106864	0	0	0	-8.50902
1736	7958.91	2012-08-29 17:20:47	180.004	8	1	-0.96188	3.04616	0.91073	0.0249153	3.27192	0.0765149	-0.00080018	0.106864	0	0	0	-8.58671
1737	7959.92	2012-08-29 17:20:48	181.011	8	1	-0.962068	3.04493	0.91073	0.0251843	3.27192	0.0773344	-0.000738668	0.106864	0	0	0	-8.58671
1738	7960.92	2012-08-29 17:20:49	182.012	8	1	0.481038	3.43242	0.91086	0.0251903	3.27237	0.0773528	0.0771286	0.106864	0	0	0	-8.58671
1739	7961.93	2012-08-29 17:20:50	183.021	8	1	0.481226	3.44104	0.910995	0.0251903	3.27283	0.0773528	0.0790984	0.106864	0	0	0	-8.58671
1740	7962.94	2012-08-29 17:20:51	184.029	8	1	0.481038	3.44627	0.91113	0.0251903	3.2733	0.0773528	0.00498595	0.106864	0	0	0	-8.58671
1741	7963.94	2012-08-29 17:20:52	185.034	8	1	0.481226	3.44996	0.911264	0.0251903	3.27376	0.0773528	0.00264688	0.106864	0	0	0	-8.74213
1742	7964.95	2012-08-29 17:20:53	186.036	8	1	0.481226	3.45366	0.911398	0.0251903	3.27422	0.0773528	0.00209289	0.106864	0	0	0	-8.71032
1743	7965.95	2012-08-29 17:20:54	187.039	8	1	0.481226	3.45612	0.911532	0.0251903	3.27469	0.0773528	0.00172353	0.106864	0	0	0	-8.55491
1744	7966.95	2012-08-29 17:20:55	188.04	8	1	0.481226	3.4592	0.911666	0.0251903	3.27515	0.0773528	0.00160041	0.106864	0	0	0	-8.81985
1745	7967.96	2012-08-29 17:20:56	189.046	8	1	0.000378419	3.3564	0.911797	0.0251903	3.2756	0.0773528	-0.0196361	0.106864	0	0	0	-8.71032
1746	7968.96	2012-08-29 17:20:57	190.051	8	1	0.000378419	3.33455	0.911797	0.0251903	3.2756	0.0773528	-0.0245605	0.106864	0	0	0	-8.63261
1747	7969.96	2012-08-29 17:20:58	191.054	8	1	0.000190588	3.33301	0.911797	0.0251903	3.2756	0.0773528	-0.0254838	0.106864	0	0	0	-8.58671
1748	7970.97	2012-08-29 17:20:59	192.058	8	1	0.000190588	3.3327	0.911797	0.0251903	3.2756	0.0773528	-0.00104647	0.106864	0	0	0	-8.81985
1749	7971.97	2012-08-29 17:21:00	193.061	8	1	0.000190588	3.33239	0.911797	0.0251903	3.2756	0.0773528	-0.000369358	0.106864	0	0	0	-8.74213
1750	7972.98	2012-08-29 17:21:01	194.067	8	1	2.75712e-06	3.33239	0.911797	0.0251903	3.2756	0.0773528	-6.15597e-05	0.106864	0	0	0	-8.63261
1751	7973.98	2012-08-29 17:21:02	195.073	8	1	2.75712e-06	3.33301	0.911797	0.0251903	3.2756	0.0773528	6.15597e-05	0.106864	0	0	0	-8.63261
1752	7974.99	2012-08-29 17:21:03	196.08	8	1	0.000190588	3.33332	0.911797	0.0251903	3.2756	0.0773528	0.000123119	0.106864	0	0	0	-8.55491
1753	7976	2012-08-29 17:21:04	197.089	8	1	0.000190588	3.33362	0.911797	0.0251903	3.2756	0.0773528	0.000123119	0.106864	0	0	0	-8.67851
1754	7977	2012-08-29 17:21:05	198.091	8	1	0.000190588	3.33424	0.911797	0.0251903	3.2756	0.0773528	0.000184679	0.106864	0	0	0	-8.63261
1755	7978.01	2012-08-29 17:21:06	199.096	8	1	0.000190588	3.33455	0.911797	0.0251903	3.2756	0.0773528	0.000246239	0.106864	0	0	0	-8.66441
1756	7979.01	2012-08-29 17:21:07	200.098	8	1	0.000190588	3.33516	0.911797	0.0251903	3.2756	0.0773528	0.000184631	0.106864	0	0	0	-8.75623
1757	7980.01	2012-08-29 17:21:08	201.102	8	1	0.000378419	3.33547	0.911798	0.0251903	3.2756	0.0773528	0.000184631	0.106864	0	0	0	-8.60081
1758	7981.02	2012-08-29 17:21:09	202.108	8	1	0.000190588	3.33578	0.911798	0.0251903	3.2756	0.0773528	0.000184631	0.106864	0	0	0	-8.63261
1759	7982.02	2012-08-29 17:21:10	203.113	8	1	0.000190588	3.33639	0.911798	0.0251903	3.2756	0.0773528	0.000246239	0.106864	0	0	0	-8.71032
1760	7983.03	2012-08-29 17:21:11	204.118	8	1	0.000190588	3.33701	0.911798	0.0251903	3.2756	0.0773528	0.000307798	0.106864	0	0	0	-8.71032
1761	7984.04	2012-08-29 17:21:12	205.127	8	1	-0.480845	3.22221	0.911798	0.0252033	3.2756	0.0773947	-0.0227754	0.106864	0	0	0	-8.71032
1762	7985.05	2012-08-29 17:21:13	206.136	8	1	-0.480845	3.20744	0.911798	0.025338	3.2756	0.0778275	-0.0257916	0.106864	0	0	0	-8.56901
1763	7986.05	2012-08-29 17:21:14	207.141	8	1	-0.480657	3.20436	0.911798	0.0254723	3.2756	0.0782577	-0.0265303	0.106864	0	0	0	-8.60081
1764	7987.06	2012-08-29 17:21:15	208.148	8	1	-0.480845	3.20159	0.911798	0.0256067	3.2756	0.0786884	-0.0021544	0.106864	0	0	0	-8.78804
1765	7988.06	2012-08-29 17:21:16	209.152	8	1	-0.480657	3.20005	0.911798	0.0257407	3.2756	0.0791172	-0.00116954	0.106864	0	0	0	-8.71032
1766	7989.07	2012-08-29 17:21:17	210.162	8	1	-0.480657	3.19882	0.911798	0.0258756	3.2756	0.0795487	-0.00086174	0.106864	0	0	0	-8.67851
1767	7990.07	2012-08-29 17:21:18	211.164	8	1	-0.480657	3.19759	0.911798	0.0260094	3.2756	0.0799766	-0.000738668	0.106864	0	0	0	-8.64671
1768	7991.08	2012-08-29 17:21:19	212.173	8	1	-0.480845	3.19636	0.911798	0.0261441	3.2756	0.0804074	-0.000677109	0.106864	0	0	0	-8.86576
1769	7992.09	2012-08-29 17:21:20	213.181	8	1	-0.480845	3.19512	0.911798	0.0262787	3.2756	0.0808376	-0.000677109	0.106864	0	0	0	-8.67851
1770	7993.1	2012-08-29 17:21:21	214.19	8	1	-0.480657	3.1942	0.911798	0.0264135	3.2756	0.0812681	-0.00049243	0.106864	0	0	0	-8.60081
1771	7994.1	2012-08-29 17:21:22	215.191	8	1	-0.480657	3.19359	0.911798	0.0265472	3.2756	0.0816951	-0.00049243	0.106864	0	0	0	-8.56901
1772	7995.11	2012-08-29 17:21:23	216.198	8	1	-0.480845	3.19266	0.911798	0.0266817	3.2756	0.0821245	-0.000430918	0.106864	0	0	0	-8.75623
1773	7996.11	2012-08-29 17:21:24	217.199	8	1	-0.480845	3.19174	0.911798	0.0268153	3.2756	0.0825513	-0.00043087	0.106864	0	0	0	-8.71032
1774	7997.12	2012-08-29 17:21:25	218.208	8	1	-0.480657	3.19112	0.911798	0.0269501	3.2756	0.0829814	-0.00036931	0.106864	0	0	0	-8.67851
1775	7998.12	2012-08-29 17:21:26	219.21	8	1	-0.480845	3.1902	0.911798	0.0270839	3.2756	0.0834084	-0.000430918	0.106864	0	0	0	-8.75623
1776	7999.12	2012-08-29 17:21:27	220.213	8	1	-0.480657	3.18989	0.911798	0.0272179	3.2756	0.0838356	-0.000369358	0.106864	0	0	0	-8.60081
1777	8000.13	2012-08-29 17:21:28	221.219	8	1	-0.480657	3.18897	0.911798	0.0273522	3.2756	0.0842641	-0.00036931	0.106864	0	0	0	-8.56901
1778	8001.14	2012-08-29 17:21:29	222.225	8	1	-0.480657	3.18866	0.911798	0.0274866	3.2756	0.0846926	-0.000307751	0.106864	0	0	0	-8.64671
1779	8002.14	2012-08-29 17:21:30	223.229	8	1	-0.480845	3.18805	0.911798	0.0276207	3.2756	0.0851201	-0.00036931	0.106864	0	0	0	-8.64671
1780	8003.15	2012-08-29 17:21:31	224.237	8	1	-0.480657	3.18743	0.911798	0.0277553	3.2756	0.0855492	-0.000307798	0.106864	0	0	0	-8.56901
1781	8004.15	2012-08-29 17:21:32	225.237	8	1	-0.480845	3.18681	0.911798	0.0278888	3.2756	0.0859748	-0.000307798	0.106864	0	0	0	-8.67851
1782	8005.15	2012-08-29 17:21:33	226.24	8	1	-0.480469	3.18651	0.911798	0.0280228	3.2756	0.0864017	-0.000246239	0.106864	0	0	0	-8.67851
1783	8006.16	2012-08-29 17:21:34	227.248	8	1	-0.480657	3.18589	0.911798	0.0281574	3.2756	0.0868305	-0.000307751	0.106864	0	0	0	-8.64671
1784	8007.17	2012-08-29 17:21:35	228.256	8	1	-0.480657	3.18497	0.911798	0.028292	3.2756	0.0872593	-0.000246191	0.106864	0	0	0	-8.64671
1785	8008.17	2012-08-29 17:21:36	229.258	8	1	-0.480845	3.18466	0.911798	0.0284258	3.2756	0.0876855	-0.000246239	0.106864	0	0	0	-8.64671
1786	8009.17	2012-08-29 17:21:37	230.26	8	1	-0.480657	3.18404	0.911798	0.0285596	3.2756	0.0881116	-0.000307798	0.106864	0	0	0	-8.56901
1787	8010.17	2012-08-29 17:21:38	231.264	8	1	-0.480845	3.18374	0.911798	0.0286936	3.2756	0.0885381	-0.000246239	0.106864	0	0	0	-8.56901
1788	8011.18	2012-08-29 17:21:39	232.27	8	1	-0.480657	3.18343	0.911798	0.0288279	3.2756	0.0889658	-0.000184679	0.106864	0	0	0	-8.56901
1789	8012.19	2012-08-29 17:21:40	233.277	8	1	-0.480845	3.18281	0.911798	0.0289624	3.2756	0.0893939	-0.000246239	0.106864	0	0	0	-8.64671
1790	8013.19	2012-08-29 17:21:41	234.279	8	1	-0.480657	3.18281	0.911798	0.0290962	3.2756	0.0898199	-0.000184679	0.106864	0	0	0	-8.67851
1791	8014.2	2012-08-29 17:21:42	235.288	8	1	-0.480845	3.18189	0.911798	0.029231	3.2756	0.0902485	-0.000246191	0.106864	0	0	0	-8.72442
1792	8015.2	2012-08-29 17:21:43	236.293	8	1	-0.480845	3.18127	0.911798	0.0293652	3.2756	0.0906756	-0.000246239	0.106864	0	0	0	-8.72442
1793	8016.2	2012-08-29 17:21:44	237.293	8	1	-0.480845	3.18066	0.911798	0.0294988	3.2756	0.0911005	-0.000307798	0.106864	0	0	0	-8.72442
1794	8017.21	2012-08-29 17:21:45	238.302	8	1	-0.480845	3.18066	0.911798	0.0296335	3.2756	0.091529	-0.000184679	0.106864	0	0	0	-8.72442
1795	8018.22	2012-08-29 17:21:46	239.306	8	1	-0.480845	3.18004	0.911798	0.0297676	3.2756	0.0919554	-0.000246239	0.106864	0	0	0	-8.64671
1796	8019.22	2012-08-29 17:21:47	240.313	8	1	-0.480845	3.17974	0.911798	0.0299021	3.2756	0.0923831	-0.000184679	0.106864	0	0	0	-8.64671
1797	8020.23	2012-08-29 17:21:48	241.32	8	1	-3.84922	2.39491	0.911798	0.0303142	3.2756	0.0934556	-0.157027	0.106864	0	0	0	-8.56901
1798	8021.23	2012-08-29 17:21:49	242.324	8	1	-3.84922	2.36321	0.911798	0.0313879	3.2756	0.0960058	-0.163367	0.106864	0	0	0	-8.6149
1799	8022.24	2012-08-29 17:21:50	243.328	8	1	-3.84922	2.34966	0.911798	0.0324614	3.2756	0.0985349	-0.165953	0.106864	0	0	0	-8.72442
1800	8023.25	2012-08-29 17:21:51	244.337	8	1	-3.84922	2.33889	0.911798	0.0335402	3.2756	0.101064	-0.00763283	0.106864	0	0	0	-8.75623
1801	8024.25	2012-08-29 17:21:52	245.342	8	1	-3.84922	2.33058	0.911798	0.0346149	3.2756	0.103573	-0.00547838	0.106864	0	0	0	-8.64671
1802	8025.26	2012-08-29 17:21:53	246.347	8	1	-3.84922	2.32289	0.911798	0.0356895	3.2756	0.106073	-0.00449352	0.106864	0	0	0	-8.69261
1803	8026.26	2012-08-29 17:21:54	247.351	8	1	-3.84922	2.31581	0.911798	0.036763	3.2756	0.108563	-0.00400109	0.106864	0	0	0	-8.64671
1804	8027.27	2012-08-29 17:21:55	248.361	8	1	-3.84922	2.30935	0.911798	0.0378421	3.2756	0.111058	-0.00357022	0.106864	0	0	0	-8.64671
1805	8028.28	2012-08-29 17:21:56	249.365	8	1	-2.40574	2.62697	0.911798	0.0387762	3.2756	0.113287	0.061432	0.106864	0	0	0	-8.72442
1806	8029.28	2012-08-29 17:21:57	250.37	8	1	-2.40574	2.63005	0.911798	0.0394473	3.2756	0.115051	0.0634018	0.106864	0	0	0	-8.72442
1807	8030.29	2012-08-29 17:21:58	251.379	8	1	-2.40574	2.62882	0.911798	0.0401216	3.2756	0.116824	0.0644483	0.106864	0	0	0	-8.64671
1808	8031.29	2012-08-29 17:21:59	252.382	8	1	-2.40555	2.62728	0.911798	0.0407918	3.2756	0.118585	-0.000369358	0.106864	0	0	0	-8.72442
1809	8032.3	2012-08-29 17:22:00	253.39	8	1	-2.40574	2.62543	0.911798	0.0414655	3.2756	0.120355	-0.000738668	0.106864	0	0	0	-8.64671
1810	8033.3	2012-08-29 17:22:01	254.39	8	1	-2.40574	2.62328	0.911798	0.0421338	3.2756	0.122108	-0.000923347	0.106864	0	0	0	-8.6149
1811	8034.3	2012-08-29 17:22:02	255.393	8	1	-2.40555	2.62112	0.911798	0.0428041	3.2756	0.123866	-0.00110798	0.106864	0	0	0	-8.64671
1812	8035.31	2012-08-29 17:22:03	256.399	8	1	-2.40574	2.61897	0.911798	0.0434764	3.2756	0.125627	-0.00110798	0.106864	0	0	0	-8.72442
1813	8036.32	2012-08-29 17:22:04	257.407	8	1	-2.40574	2.61681	0.911798	0.04415	3.2756	0.127391	-0.00116959	0.106864	0	0	0	-8.64671
1814	8037.32	2012-08-29 17:22:05	258.412	8	1	-2.40574	2.61435	0.911798	0.0448216	3.2756	0.129148	-0.00116954	0.106864	0	0	0	-8.6149
1815	8038.33	2012-08-29 17:22:06	259.42	8	1	-2.40574	2.61251	0.911798	0.0454954	3.2756	0.130909	-0.00116954	0.106864	0	0	0	-8.64671
1816	8039.33	2012-08-29 17:22:07	260.421	8	1	-2.40593	2.61035	0.911798	0.0461642	3.2756	0.132656	-0.00110803	0.106864	0	0	0	-8.69261
1817	8040.33	2012-08-29 17:22:08	261.423	8	1	-2.40574	2.6085	0.911798	0.0468335	3.2756	0.134402	-0.00104642	0.106864	0	0	0	-8.69261
1818	8041.34	2012-08-29 17:22:09	262.427	8	1	-2.40574	2.60666	0.911798	0.0475049	3.2756	0.136153	-0.00104642	0.106864	0	0	0	-8.6149
1819	8042.34	2012-08-29 17:22:10	263.431	8	1	-2.40574	2.6042	0.911798	0.0481758	3.2756	0.137901	-0.00110803	0.106864	0	0	0	-8.69261
1820	8043.35	2012-08-29 17:22:11	264.438	8	1	-2.40574	2.60235	0.911798	0.0488489	3.2756	0.139653	-0.00110798	0.106864	0	0	0	-8.64671
1821	8044.36	2012-08-29 17:22:12	265.445	8	1	-2.40574	2.6005	0.911798	0.0495218	3.2756	0.141403	-0.00104647	0.106864	0	0	0	-8.69261
1822	8045.36	2012-08-29 17:22:13	266.445	8	1	-2.40574	2.59835	0.911798	0.05019	3.2756	0.14314	-0.000984907	0.106864	0	0	0	-8.72442
1823	8046.36	2012-08-29 17:22:14	267.453	8	1	-2.40574	2.5965	0.911798	0.0508637	3.2756	0.14489	-0.000984859	0.106864	0	0	0	-8.69261
1824	8047.37	2012-08-29 17:22:15	268.456	8	1	-2.40574	2.59465	0.911798	0.051534	3.2756	0.14663	-0.000984907	0.106864	0	0	0	-8.72442
1825	8048.37	2012-08-29 17:22:16	269.456	8	1	-2.40574	2.59281	0.911798	0.0522023	3.2756	0.148364	-0.00104642	0.106864	0	0	0	-8.75623
1826	8049.38	2012-08-29 17:22:17	270.466	8	1	-2.40574	2.59096	0.911798	0.0528766	3.2756	0.150111	-0.000984907	0.106864	0	0	0	-8.72442
1827	8050.38	2012-08-29 17:22:18	271.468	8	1	-2.40574	2.58942	0.911798	0.0535462	3.2756	0.151846	-0.0009233	0.106864	0	0	0	-8.80214
1828	8051.39	2012-08-29 17:22:19	272.475	8	1	-2.40574	2.58758	0.911798	0.0542194	3.2756	0.153588	-0.000861788	0.106864	0	0	0	-8.64671
1829	8052.39	2012-08-29 17:22:20	273.479	8	1	0.962637	3.4595	0.911909	0.0546071	3.27598	0.154592	0.173832	0.106864	0	0	0	-8.69261
1830	8053.39	2012-08-29 17:22:21	274.482	8	1	0.962637	3.48228	0.912177	0.0546071	3.27692	0.154592	0.178756	0.106864	0	0	0	-8.64671
1831	8054.4	2012-08-29 17:22:22	275.487	8	1	0.962637	3.4912	0.912446	0.0546071	3.27785	0.154592	0.180911	0.106864	0	0	0	-8.72442
1832	8055.4	2012-08-29 17:22:23	276.487	8	1	0.962825	3.49736	0.912713	0.0546071	3.27879	0.154592	0.00492439	0.106864	0	0	0	-8.64671
1833	8056.4	2012-08-29 17:22:24	277.493	8	1	0.962637	3.50198	0.912982	0.0546071	3.27973	0.154592	0.00313931	0.106864	0	0	0	-8.72442
1834	8057.41	2012-08-29 17:22:25	278.499	8	1	0.962637	3.50536	0.913249	0.0546071	3.28066	0.154592	0.00233912	0.106864	0	0	0	-8.69261
1835	8058.41	2012-08-29 17:22:26	279.504	8	1	0.962637	3.50906	0.91352	0.0546071	3.28162	0.154592	0.00203133	0.106864	0	0	0	-8.69261
1836	8059.42	2012-08-29 17:22:27	280.51	8	1	0.962825	3.51183	0.913789	0.0546071	3.28256	0.154592	0.00172353	0.106864	0	0	0	-8.72442
1837	8060.43	2012-08-29 17:22:28	281.518	8	1	-0.962068	3.02092	0.913923	0.0547399	3.28303	0.154996	-0.0971955	0.106864	0	0	0	-8.72442
1838	8061.43	2012-08-29 17:22:29	282.524	8	1	-0.962068	3.004	0.913923	0.0550087	3.28303	0.155805	-0.101197	0.106864	0	0	0	-8.69261
1839	8062.44	2012-08-29 17:22:30	283.532	8	1	-0.962068	2.99753	0.913923	0.0552781	3.28303	0.156614	-0.103043	0.106864	0	0	0	-8.72442
1840	8063.44	2012-08-29 17:22:31	284.532	8	1	-0.962068	2.99415	0.913923	0.0555453	3.28303	0.157414	-0.00344706	0.106864	0	0	0	-8.72442
1841	8064.45	2012-08-29 17:22:32	285.536	8	1	-0.962256	2.99199	0.913923	0.0558136	3.28303	0.158217	-0.00172358	0.106864	0	0	0	-8.72442
1842	8065.45	2012-08-29 17:22:33	286.536	8	1	-0.962068	2.99045	0.913923	0.0560809	3.28303	0.159017	-0.00110798	0.106864	0	0	0	-8.72442
1843	8066.45	2012-08-29 17:22:34	287.543	8	1	-0.962068	2.98922	0.913923	0.05635	3.28303	0.159821	-0.000800228	0.106864	0	0	0	-8.69261
1844	8067.46	2012-08-29 17:22:35	288.549	8	1	-0.962068	2.9883	0.913923	0.0566186	3.28303	0.160624	-0.000677109	0.106864	0	0	0	-8.69261
1845	8068.46	2012-08-29 17:22:36	289.553	8	1	-0.96188	2.98768	0.913923	0.0568871	3.28303	0.161426	-0.00036931	0.106864	0	0	0	-8.72442
1846	8069.47	2012-08-29 17:22:37	290.561	8	1	-0.962068	2.98676	0.913923	0.0571563	3.28303	0.16223	-0.00043087	0.106864	0	0	0	-8.72442
1847	8070.48	2012-08-29 17:22:38	291.569	8	1	-0.962068	2.98645	0.913923	0.0574256	3.28303	0.163035	-0.000307798	0.106864	0	0	0	-8.69261
1848	8071.49	2012-08-29 17:22:39	292.577	8	1	-0.962068	2.98553	0.913923	0.057695	3.28303	0.163839	-0.000369358	0.106864	0	0	0	-8.72442
1849	8072.49	2012-08-29 17:22:40	293.584	8	1	-0.962068	2.98522	0.913923	0.0579641	3.28303	0.164643	-0.000307751	0.106864	0	0	0	-8.69261
1850	8073.5	2012-08-29 17:22:41	294.591	8	1	-0.96188	2.98461	0.913923	0.0582333	3.28303	0.165446	-0.000246191	0.106864	0	0	0	-8.64671
1851	8074.51	2012-08-29 17:22:42	295.597	8	1	-0.96188	2.9843	0.913923	0.0585021	3.28303	0.166248	-0.000246191	0.106864	0	0	0	-8.72442
1852	8075.51	2012-08-29 17:22:43	296.601	8	1	-0.962068	2.98399	0.913923	0.0587704	3.28303	0.167049	-0.000184679	0.106864	0	0	0	-8.72442
1853	8076.52	2012-08-29 17:22:44	297.606	8	1	-0.962068	2.98338	0.913923	0.059039	3.28303	0.16785	-0.000246239	0.106864	0	0	0	-8.69261
1854	8077.52	2012-08-29 17:22:45	298.611	8	1	-0.962068	2.98307	0.913923	0.0593075	3.28303	0.168651	-0.000184679	0.106864	0	0	0	-8.72442
1855	8078.53	2012-08-29 17:22:46	299.617	8	1	-0.962068	2.98276	0.913923	0.0595765	3.28303	0.169454	-0.000184679	0.106864	0	0	0	-8.72442
1856	8079.53	2012-08-29 17:22:47	300.621	8	1	-0.962068	2.98276	0.913923	0.0598447	3.28303	0.170254	-0.000123119	0.106864	0	0	0	-8.69261
1857	8080.53	2012-08-29 17:22:48	301.621	8	1	-0.96188	2.98245	0.913923	0.0601119	3.28303	0.171051	-0.000184679	0.106864	0	0	0	-8.6149
1858	8081.54	2012-08-29 17:22:49	302.626	8	1	-0.96188	2.98214	0.913923	0.0603806	3.28303	0.171852	-0.000123119	0.106864	0	0	0	-8.6149
1859	8082.54	2012-08-29 17:22:50	303.63	8	1	-0.962068	2.98184	0.913923	0.0606488	3.28303	0.172652	-0.000184631	0.106864	0	0	0	-8.64671
1860	8083.55	2012-08-29 17:22:51	304.637	8	1	-0.962068	2.98153	0.913923	0.060918	3.28303	0.173454	-0.000123072	0.106864	0	0	0	-8.69261
1861	8084.56	2012-08-29 17:22:52	305.646	8	1	-0.962068	2.98122	0.913923	0.0611877	3.28303	0.174258	-0.000123119	0.106864	0	0	0	-8.64671
1862	8085.56	2012-08-29 17:22:53	306.648	8	1	-0.962068	2.98091	0.913923	0.0614554	3.28303	0.175056	-0.000123119	0.106864	0	0	0	-8.72442
1863	8086.57	2012-08-29 17:22:54	307.657	8	1	-0.962256	2.98061	0.913923	0.0617248	3.28303	0.17586	-0.000184679	0.106864	0	0	0	-8.69261
1864	8087.58	2012-08-29 17:22:55	308.666	8	1	-0.962068	2.98061	0.913923	0.0619947	3.28303	0.176664	-0.000123119	0.106864	0	0	0	-8.69261
1865	8088.58	2012-08-29 17:22:56	309.672	8	1	-0.962068	2.9803	0.913923	0.0622635	3.28303	0.177465	-0.000123119	0.106864	0	0	0	-8.72442
1866	8089.59	2012-08-29 17:22:57	310.675	8	1	-0.962068	2.97999	0.913923	0.0625313	3.28303	0.178263	-0.000123119	0.106864	0	0	0	-8.69261
1867	8090.59	2012-08-29 17:22:58	311.68	8	1	-0.96188	2.97999	0.913923	0.0627999	3.28303	0.179064	-0.000123119	0.106864	0	0	0	-8.6149
1868	8091.6	2012-08-29 17:22:59	312.687	8	1	-0.962068	2.97968	0.913923	0.063069	3.28303	0.179865	-0.000123119	0.106864	0	0	0	-8.69261
1869	8092.61	2012-08-29 17:23:00	313.697	8	1	1.92527	3.72234	0.914274	0.0631618	3.28433	0.180142	0.148409	0.106864	0	0	0	-8.80214
1870	8093.61	2012-08-29 17:23:01	314.7	8	1	1.92508	3.73712	0.91481	0.0631618	3.28633	0.180142	0.151487	0.106864	0	0	0	-8.72442
1871	8094.62	2012-08-29 17:23:02	315.706	8	1	1.92508	3.74512	0.915348	0.0631618	3.28834	0.180142	0.0207441	0.106864	0	0	0	-8.53721
1872	8095.63	2012-08-29 17:23:03	316.716	8	1	1.92508	3.75097	0.915888	0.0631618	3.29037	0.180142	0.00430884	0.106864	0	0	0	-8.72442
1873	8096.63	2012-08-29 17:23:04	317.723	8	1	1.92508	3.75528	0.916427	0.0631618	3.29239	0.180142	0.00283155	0.106864	0	0	0	-8.72442
1874	8097.64	2012-08-29 17:23:05	318.732	8	1	1.92527	3.75897	0.916961	0.0631618	3.29439	0.180142	0.00227752	0.106864	0	0	0	-8.72442
1875	8098.65	2012-08-29 17:23:06	319.735	8	1	1.92527	3.76174	0.917503	0.0631618	3.29643	0.180142	0.00184669	0.106864	0	0	0	-8.64671
1876	8099.65	2012-08-29 17:23:07	320.743	8	1	1.92508	3.76451	0.918042	0.0631618	3.29846	0.180142	0.00160046	0.106864	0	0	0	-8.80214
1877	8100.66	2012-08-29 17:23:08	321.752	8	1	0.000190588	3.30131	0.918193	0.0631618	3.29903	0.180142	-0.0917787	0.106864	0	0	0	-8.72442
1878	8101.67	2012-08-29 17:23:09	322.761	8	1	0.000190588	3.29115	0.918193	0.0631618	3.29903	0.180142	-0.094364	0.106864	0	0	0	-8.64671
1879	8102.68	2012-08-29 17:23:10	323.766	8	1	0.000190588	3.28746	0.918193	0.0631618	3.29903	0.180142	-0.00898704	0.106864	0	0	0	-8.72442
1880	8103.68	2012-08-29 17:23:11	324.768	8	1	0.000190588	3.2853	0.918193	0.0631618	3.29903	0.180142	-0.0021544	0.106864	0	0	0	-8.72442
1881	8104.68	2012-08-29 17:23:12	325.772	8	1	0.000378419	3.28407	0.918193	0.0631618	3.29903	0.180142	-0.00104647	0.106864	0	0	0	-8.69261
1882	8105.69	2012-08-29 17:23:13	326.776	8	1	0.000378419	3.28346	0.918193	0.0631618	3.29903	0.180142	-0.000615549	0.106864	0	0	0	-8.64671
1883	8106.69	2012-08-29 17:23:14	327.781	8	1	0.000190588	3.28315	0.918193	0.0631618	3.29903	0.180142	-0.000307798	0.106864	0	0	0	-8.60081
1884	8107.69	2012-08-29 17:23:15	328.782	8	1	0.000190588	3.28253	0.918193	0.0631618	3.29903	0.180142	-0.000184631	0.106864	0	0	0	-8.56901
1885	8108.7	2012-08-29 17:23:16	329.792	8	1	0.000378419	3.28284	0.918193	0.0631618	3.29903	0.180142	-6.1512e-05	0.106864	0	0	0	-8.60081
1886	8109.71	2012-08-29 17:23:17	330.8	8	1	0.000190588	3.28284	0.918193	0.0631618	3.29903	0.180142	0	0.106864	0	0	0	-8.60081
1887	8110.72	2012-08-29 17:23:18	331.809	8	1	2.75712e-06	3.28253	0.918193	0.0631618	3.29903	0.180142	-6.15597e-05	0.106864	0	0	0	-8.49132
1888	8111.72	2012-08-29 17:23:19	332.814	8	1	0.000378419	3.28315	0.918193	0.0631618	3.29903	0.180142	0.000123072	0.106864	0	0	0	-8.67851
1889	8112.73	2012-08-29 17:23:20	333.818	8	1	0.000190588	3.28315	0.918193	0.0631618	3.29903	0.180142	6.1512e-05	0.106864	0	0	0	-8.67851
1890	8113.74	2012-08-29 17:23:21	334.825	8	1	0.000190588	3.28346	0.918193	0.0631618	3.29903	0.180142	0.000123072	0.106864	0	0	0	-8.56901
1891	8114.74	2012-08-29 17:23:22	335.832	8	1	0.000378419	3.28376	0.918193	0.0631618	3.29903	0.180142	0.000184631	0.106864	0	0	0	-8.60081
1892	8115.75	2012-08-29 17:23:23	336.837	8	1	0.000190588	3.28376	0.918193	0.0631618	3.29903	0.180142	6.15597e-05	0.106864	0	0	0	-8.60081
1893	8116.75	2012-08-29 17:23:24	337.844	8	1	0.000190588	3.28407	0.918194	0.0631618	3.29903	0.180142	6.15597e-05	0.106864	0	0	0	-8.60081
1894	8117.76	2012-08-29 17:23:25	338.85	8	1	0.000378419	3.28469	0.918194	0.0631618	3.29903	0.180142	0.000184679	0.106864	0	0	0	-8.67851
1895	8118.76	2012-08-29 17:23:26	339.851	8	1	0.000190588	3.285	0.918194	0.0631618	3.29903	0.180142	0.000184679	0.106864	0	0	0	-8.64671
1896	8119.77	2012-08-29 17:23:28	340.86	8	1	0.000190588	3.2853	0.918194	0.0631618	3.29903	0.180142	0.000246239	0.106864	0	0	0	-8.52312
1897	8120.78	2012-08-29 17:23:29	341.868	8	1	0.000190588	3.28592	0.918194	0.0631618	3.29903	0.180142	0.000246239	0.106864	0	0	0	-8.60081
1898	8121.78	2012-08-29 17:23:30	342.871	8	1	0.000190588	3.28623	0.918194	0.0631618	3.29903	0.180142	0.000184679	0.106864	0	0	0	-8.71032
1899	8122.79	2012-08-29 17:23:31	343.881	8	1	2.75712e-06	3.28653	0.918194	0.0631618	3.29903	0.180142	0.000184631	0.106864	0	0	0	-8.49132
1900	8123.8	2012-08-29 17:23:32	344.885	8	1	0.000190588	3.28653	0.918194	0.0631618	3.29903	0.180142	0.000123072	0.106864	0	0	0	-8.52312
1901	8124.8	2012-08-29 17:23:33	345.886	8	1	0.000378419	3.28746	0.918194	0.0631618	3.29903	0.180142	0.000246191	0.106864	0	0	0	-8.56901
1902	8125.8	2012-08-29 17:23:34	346.893	8	1	0.000190588	3.28746	0.918194	0.0631618	3.29903	0.180142	0.000184679	0.106864	0	0	0	-8.60081
1903	8126.8	2012-08-29 17:23:35	347.894	8	1	2.75712e-06	3.28807	0.918194	0.0631618	3.29903	0.180142	0.000184679	0.106864	0	0	0	-8.60081
1904	8127.81	2012-08-29 17:23:36	348.899	8	1	0.000378419	3.28838	0.918194	0.0631618	3.29903	0.180142	0.000184679	0.106864	0	0	0	-8.63261
1905	8128.81	2012-08-29 17:23:37	349.902	8	1	0.000378419	3.28869	0.918194	0.0631618	3.29903	0.180142	0.000184679	0.106864	0	0	0	-8.44543
1906	8129.82	2012-08-29 17:23:38	350.907	8	1	0.000190588	3.28869	0.918194	0.0631618	3.29903	0.180142	0.000123119	0.106864	0	0	0	-8.55491
1907	8130.82	2012-08-29 17:23:39	351.914	8	1	0.000190588	3.2893	0.918194	0.0631618	3.29903	0.180142	0.000184679	0.106864	0	0	0	-8.63261
1908	8131.83	2012-08-29 17:23:40	352.92	8	1	0.000378419	3.28992	0.918194	0.0631618	3.29903	0.180142	0.000246191	0.106864	0	0	0	-8.47722
1909	8132.83	2012-08-29 17:23:41	353.92	8	1	2.75712e-06	3.29023	0.918194	0.0631618	3.29903	0.180142	0.000246191	0.106864	0	0	0	-8.63261
1910	8133.83	2012-08-29 17:23:42	354.922	8	1	0.000190588	3.29054	0.918194	0.0631618	3.29903	0.180142	0.000184679	0.106864	0	0	0	-8.63261
1911	8134.83	2012-08-29 17:23:43	355.924	8	1	0.000190588	3.29115	0.918195	0.0631618	3.29903	0.180142	0.000246239	0.106864	0	0	0	-8.55491
1912	8135.84	2012-08-29 17:23:44	356.929	8	1	0.000190588	3.29146	0.918195	0.0631618	3.29903	0.180142	0.000184679	0.106864	0	0	0	-8.66441
1913	8136.84	2012-08-29 17:23:45	357.932	8	1	0.000190588	3.29177	0.918195	0.0631618	3.29903	0.180142	0.000184679	0.106864	0	0	0	-8.71032
1914	8137.85	2012-08-29 17:23:46	358.938	8	1	0.000190588	3.29207	0.918195	0.0631618	3.29903	0.180142	0.000123119	0.106864	0	0	0	-8.58671
1915	8138.86	2012-08-29 17:23:47	359.946	8	1	0.000190588	3.29269	0.918195	0.0631618	3.29903	0.180142	0.000246239	0.106864	0	0	0	-8.55491
1916	8139.86	2012-08-29 17:23:48	360.954	8	1	0.000190588	3.293	0.918195	0.0631618	3.29903	0.180142	0.000246191	0.106864	0	0	0	-8.58671
1917	8139.91	2012-08-29 17:23:48	361.004	8	1	2.75712e-06	3.29269	0.918195	0.0631618	3.29903	0.180142	0.000184679	0.106864	0	0	0	-8.58671
1918	8139.92	2012-08-29 17:23:48	1.53984e-06	9	1	0	3.293	0.918195	0.0631618	3.29903	0.180142	0	0.106864	0	0	0	-8.47722
1919	8140.92	2012-08-29 17:23:49	1.00114	8	1	0.000190588	3.29331	0.918195	0.0631618	3.29903	0.180142	6.15597e-05	0.106864	0	0	0	-8.58671
1920	8141.92	2012-08-29 17:23:50	2.00406	8	1	0.000190588	3.29361	0.918195	0.0631618	3.29903	0.180142	0.000123119	0.106864	0	0	0	-8.58671
1921	8142.93	2012-08-29 17:23:51	3.00915	8	1	0.000190588	3.29392	0.918195	0.0631618	3.29903	0.180142	0.000184679	0.106864	0	0	0	-8.55491
1922	8143.93	2012-08-29 17:23:52	4.00934	8	1	0.000378419	3.29454	0.918195	0.0631618	3.29903	0.180142	0.000184679	0.106864	0	0	0	-8.58671
1923	8144.93	2012-08-29 17:23:53	5.01225	8	1	0.000190588	3.29484	0.918195	0.0631618	3.29904	0.180142	0.000246239	0.106864	0	0	0	-8.61851
1924	8145.93	2012-08-29 17:23:54	6.01738	8	1	0.000190588	3.29515	0.918195	0.0631618	3.29904	0.180142	0.000246239	0.106864	0	0	0	-8.63261
1925	8146.94	2012-08-29 17:23:55	7.02736	8	1	0.000190588	3.29546	0.918195	0.0631618	3.29904	0.180142	0.000184679	0.106864	0	0	0	-8.50902
1926	8147.95	2012-08-29 17:23:56	8.03141	8	1	2.75712e-06	3.29546	0.918195	0.0631618	3.29904	0.180142	0.000123119	0.106864	0	0	0	-8.58671
1927	8148.95	2012-08-29 17:23:57	9.03651	8	1	2.75712e-06	3.29577	0.918195	0.0631618	3.29904	0.180142	0.000123119	0.106864	0	0	0	-8.61851
1928	8149.96	2012-08-29 17:23:58	10.0445	8	1	0.000190588	3.29638	0.918195	0.0631618	3.29904	0.180142	0.000123072	0.106864	0	0	0	-8.61851
1929	8150.97	2012-08-29 17:23:59	11.0486	8	1	0.000190588	3.29669	0.918195	0.0631618	3.29904	0.180142	0.000184631	0.106864	0	0	0	-8.61851
1930	8151.97	2012-08-29 17:24:00	12.0496	8	1	0.000190588	3.297	0.918196	0.0631618	3.29904	0.180142	0.000184679	0.106864	0	0	0	-8.61851
1931	8152.97	2012-08-29 17:24:01	13.0557	8	1	0.000190588	3.29731	0.918196	0.0631618	3.29904	0.180142	0.000123119	0.106864	0	0	0	-8.58671
1932	8153.97	2012-08-29 17:24:02	14.0567	8	1	2.75712e-06	3.29761	0.918196	0.0631618	3.29904	0.180142	0.000184679	0.106864	0	0	0	-8.54081
1933	8154.97	2012-08-29 17:24:03	15.0568	8	1	0.000190588	3.29823	0.918196	0.0631618	3.29904	0.180142	0.000246239	0.106864	0	0	0	-8.61851
1934	8155.98	2012-08-29 17:24:04	16.0598	8	1	0.000190588	3.29854	0.918196	0.0631618	3.29904	0.180142	0.000184679	0.106864	0	0	0	-8.54081
1935	8156.98	2012-08-29 17:24:05	17.0629	8	1	-0.480469	3.19728	0.918196	0.0631651	3.29904	0.180153	-0.0201285	0.106864	0	0	0	-8.54081
1936	8157.99	2012-08-29 17:24:06	18.0709	8	1	-0.480657	3.17543	0.918196	0.0632997	3.29904	0.180581	-0.0245605	0.106864	0	0	0	-8.54081
1937	8158.99	2012-08-29 17:24:07	19.078	8	1	-0.480657	3.17266	0.918196	0.0634342	3.29904	0.181007	-0.025176	0.106864	0	0	0	-8.61851
1938	8160	2012-08-29 17:24:08	20.0821	8	1	-0.480657	3.1705	0.918196	0.0635683	3.29904	0.181433	-0.00160046	0.106864	0	0	0	-8.54081
1939	8161	2012-08-29 17:24:09	21.0851	8	1	-0.480845	3.16927	0.918196	0.0637022	3.29904	0.181857	-0.0009233	0.106864	0	0	0	-8.46313
1940	8162	2012-08-29 17:24:10	22.0861	8	1	-0.480845	3.16835	0.918196	0.0638359	3.29904	0.182281	-0.000677109	0.106864	0	0	0	-8.54081
1941	8163.01	2012-08-29 17:24:11	23.0912	8	1	-0.480845	3.16742	0.918196	0.0639701	3.29904	0.182706	-0.00049243	0.106864	0	0	0	-8.43134
1942	8164.01	2012-08-29 17:24:12	24.0963	8	1	-0.480845	3.1665	0.918196	0.0641044	3.29904	0.183131	-0.00049243	0.106864	0	0	0	-8.69622
1943	8165.02	2012-08-29 17:24:13	25.0983	8	1	-0.480657	3.16619	0.918196	0.0642382	3.29904	0.183555	-0.000307751	0.106864	0	0	0	-8.54081
1944	8166.02	2012-08-29 17:24:14	26.1053	8	1	-0.480657	3.16527	0.918196	0.0643727	3.29904	0.18398	-0.00036931	0.106864	0	0	0	-8.58671
1945	8167.03	2012-08-29 17:24:15	27.1084	8	1	-0.480657	3.16496	0.918196	0.0645066	3.29904	0.184404	-0.000307798	0.106864	0	0	0	-8.46313
1946	8168.03	2012-08-29 17:24:16	28.1144	8	1	-0.480845	3.16435	0.918196	0.064641	3.29904	0.18483	-0.000246239	0.106864	0	0	0	-8.38545
1947	8169.03	2012-08-29 17:24:17	29.1144	8	1	-0.480845	3.16373	0.918196	0.0647745	3.29904	0.185252	-0.000307798	0.106864	0	0	0	-8.57261
1948	8170.03	2012-08-29 17:24:18	30.1145	8	1	-0.480845	3.16342	0.918196	0.0649081	3.29904	0.185675	-0.000246239	0.106864	0	0	0	-8.61851
1949	8171.04	2012-08-29 17:24:19	31.1236	8	1	-0.480845	3.16281	0.918196	0.0650428	3.29904	0.186101	-0.000307751	0.106864	0	0	0	-8.65031
1950	8172.05	2012-08-29 17:24:20	32.1296	8	1	-0.480657	3.16281	0.918196	0.0651772	3.29904	0.186526	-0.000184631	0.106864	0	0	0	-8.49492
1951	8173.05	2012-08-29 17:24:21	33.1337	8	1	-0.480657	3.16219	0.918196	0.0653113	3.29904	0.18695	-0.000246191	0.106864	0	0	0	-8.41724
1952	8174.06	2012-08-29 17:24:22	34.1398	8	1	-0.480657	3.16189	0.918196	0.0654456	3.29904	0.187375	-0.000184679	0.106864	0	0	0	-8.57261
1953	8175.07	2012-08-29 17:24:23	35.1488	8	1	-0.480657	3.16158	0.918196	0.0655804	3.29904	0.187801	-0.000184679	0.106864	0	0	0	-8.23013
1954	8176.07	2012-08-29 17:24:24	36.1538	8	1	-0.480845	3.16096	0.918196	0.0657146	3.29904	0.188225	-0.000184679	0.106864	0	0	0	-8.57261
1955	8177.07	2012-08-29 17:24:25	37.154	8	1	-0.480845	3.16065	0.918196	0.0658482	3.29904	0.188647	-0.000246239	0.106864	0	0	0	-8.49492
1956	8178.07	2012-08-29 17:24:26	38.1559	8	1	-0.480845	3.16065	0.918196	0.0659819	3.29904	0.18907	-0.000123119	0.106864	0	0	0	-8.49492
1957	8179.07	2012-08-29 17:24:27	39.158	8	1	-0.480845	3.16004	0.918196	0.0661158	3.29904	0.189493	-0.000123072	0.106864	0	0	0	-8.38545
1958	8180.08	2012-08-29 17:24:28	40.166	8	1	-0.480845	3.15973	0.918196	0.0662504	3.29904	0.189918	-0.000184631	0.106864	0	0	0	-8.54081
1959	8181.09	2012-08-29 17:24:29	41.1731	8	1	-0.480657	3.15942	0.918196	0.0663849	3.29904	0.190343	-0.000246191	0.106864	0	0	0	-8.44903
1960	8182.1	2012-08-29 17:24:30	42.1802	8	1	-0.480657	3.15973	0.918196	0.0665194	3.29904	0.190768	-6.15597e-05	0.106864	0	0	0	-8.49492
1961	8183.11	2012-08-29 17:24:31	43.1892	8	1	-0.480657	3.15912	0.918196	0.0666541	3.29904	0.191194	-0.000184679	0.106864	0	0	0	-8.37135
1962	8184.11	2012-08-29 17:24:32	44.1912	8	1	-0.480845	3.15881	0.918196	0.0667879	3.29904	0.191617	-0.000123119	0.106864	0	0	0	-8.60441
1963	8185.12	2012-08-29 17:24:33	45.1982	8	1	-0.962068	3.04216	0.918196	0.0669459	3.29904	0.192111	-0.023391	0.106864	0	0	0	-8.44903
1964	8186.12	2012-08-29 17:24:34	46.2053	8	1	-0.962068	3.03477	0.918196	0.067215	3.29904	0.192928	-0.0248067	0.106864	0	0	0	-8.44903
1965	8187.13	2012-08-29 17:24:35	47.2104	8	1	-0.96188	3.03231	0.918196	0.0674836	3.29904	0.193743	-0.0252376	0.106864	0	0	0	-8.60441
1966	8188.14	2012-08-29 17:24:36	48.2187	8	1	-0.962068	3.02985	0.918196	0.0677531	3.29904	0.194559	-0.00147729	0.106864	0	0	0	-8.44903
1967	8189.14	2012-08-29 17:24:37	49.2245	8	1	-0.962256	3.028	0.918196	0.0680219	3.29904	0.195374	-0.000984907	0.106864	0	0	0	-8.37135
1968	8190.14	2012-08-29 17:24:38	50.2246	8	1	-0.96188	3.02708	0.918196	0.0682891	3.29904	0.196183	-0.00080018	0.106864	0	0	0	-8.1384
1969	8191.15	2012-08-29 17:24:39	51.2326	8	1	-0.962256	3.02585	0.918196	0.0685585	3.29904	0.196998	-0.000677109	0.106864	0	0	0	-8.32547
1970	8192.15	2012-08-29 17:24:40	52.2376	8	1	-0.962068	3.02462	0.918196	0.0688271	3.29904	0.19781	-0.000615549	0.106864	0	0	0	-8.44903
1971	8193.15	2012-08-29 17:24:41	53.2377	8	1	-0.962068	3.02369	0.918196	0.0690943	3.29904	0.198619	-0.000553989	0.106864	0	0	0	-8.6362
1972	8194.16	2012-08-29 17:24:42	54.2417	8	1	-0.962068	3.02246	0.918196	0.0693626	3.29904	0.19943	-0.000553989	0.106864	0	0	0	-8.29369
1973	8195.17	2012-08-29 17:24:43	55.2488	8	1	-0.962068	3.02154	0.918196	0.0696318	3.29904	0.200243	-0.000553989	0.106864	0	0	0	-8.29369
1974	8196.17	2012-08-29 17:24:44	56.255	8	1	-0.96188	3.02062	0.918196	0.0699006	3.29904	0.201055	-0.00049243	0.106864	0	0	0	-8.60441
1975	8197.18	2012-08-29 17:24:45	57.2599	8	1	0.481226	3.37856	0.918224	0.0701104	3.29913	0.201689	0.0713424	0.106864	0	0	0	-8.32547
1976	8198.18	2012-08-29 17:24:46	58.2631	8	1	0.481226	3.39795	0.918358	0.0701104	3.29959	0.201689	0.075405	0.106864	0	0	0	-8.32547
1977	8199.19	2012-08-29 17:24:47	59.273	8	1	0.481226	3.4038	0.918493	0.0701104	3.30005	0.201689	0.0767592	0.106864	0	0	0	-8.35725
1978	8200.19	2012-08-29 17:24:48	60.278	8	1	0.481226	3.40718	0.918628	0.0701104	3.3005	0.201689	0.00326242	0.106864	0	0	0	-8.5585
1979	8201.2	2012-08-29 17:24:49	61.2791	8	1	0.481038	3.40995	0.918761	0.0701104	3.30096	0.201689	0.00184665	0.106864	0	0	0	-8.57619
1980	8202.2	2012-08-29 17:24:50	62.2871	8	1	0.481226	3.41272	0.918896	0.0701104	3.30142	0.201689	0.00147729	0.106864	0	0	0	-8.29369
1981	8203.21	2012-08-29 17:24:51	63.2952	8	1	0.481226	3.41457	0.919031	0.0701104	3.30188	0.201689	0.00116954	0.106864	0	0	0	-8.46671
1982	8204.21	2012-08-29 17:24:52	64.2952	8	1	0.481226	3.41672	0.919165	0.0701104	3.30234	0.201689	0.00110798	0.106864	0	0	0	-8.38903
1983	8205.21	2012-08-29 17:24:53	65.2974	8	1	0.000190588	3.30038	0.919265	0.0701104	3.30268	0.201689	-0.0225907	0.106864	0	0	0	-8.43492
1984	8206.22	2012-08-29 17:24:54	66.3024	8	1	0.000190588	3.29454	0.919265	0.0701104	3.30268	0.201689	-0.0241912	0.106864	0	0	0	-8.27959
1985	8207.22	2012-08-29 17:24:55	67.3076	8	1	0.000378419	3.29331	0.919265	0.0701104	3.30268	0.201689	-0.0247452	0.106864	0	0	0	-8.40313
1986	8208.23	2012-08-29 17:24:56	68.3165	8	1	0.000190588	3.29331	0.919265	0.0701104	3.30268	0.201689	-0.000615549	0.106864	0	0	0	-8.53028
1987	8209.24	2012-08-29 17:24:57	69.3227	8	1	2.75712e-06	3.29331	0.919265	0.0701104	3.30268	0.201689	-0.000123119	0.106864	0	0	0	-8.5585
1988	8210.24	2012-08-29 17:24:58	70.3235	8	1	0.000190588	3.29361	0.919265	0.0701104	3.30268	0.201689	0	0.106864	0	0	0	-8.65389
1989	8211.25	2012-08-29 17:24:59	71.3316	8	1	0.000190588	3.29361	0.919265	0.0701104	3.30268	0.201689	6.15597e-05	0.106864	0	0	0	-8.27959
1990	8212.25	2012-08-29 17:25:00	72.3376	8	1	0.000190588	3.29423	0.919265	0.0701104	3.30268	0.201689	0.000123119	0.106864	0	0	0	-8.21961
1991	8213.26	2012-08-29 17:25:01	73.3447	8	1	0.000378419	3.29484	0.919265	0.0701104	3.30268	0.201689	0.000246239	0.106864	0	0	0	-8.43492
1992	8214.26	2012-08-29 17:25:02	74.3447	8	1	0.000378419	3.29515	0.919265	0.0701104	3.30268	0.201689	0.000246239	0.106864	0	0	0	-8.7316
1993	8215.27	2012-08-29 17:25:03	75.3529	8	1	0.000190588	3.29546	0.919265	0.0701104	3.30268	0.201689	0.000184679	0.106864	0	0	0	-8.668
1994	8216.27	2012-08-29 17:25:04	76.3538	8	1	0.000190588	3.29546	0.919265	0.0701104	3.30268	0.201689	0.000123119	0.106864	0	0	0	-8.38903
1995	8217.28	2012-08-29 17:25:05	77.3599	8	1	0.000190588	3.29608	0.919266	0.0701104	3.30268	0.201689	0.000184631	0.106864	0	0	0	-8.60798
1996	8218.29	2012-08-29 17:25:06	78.3689	8	1	0.000190588	3.29638	0.919266	0.0701104	3.30268	0.201689	0.000184631	0.106864	0	0	0	-8.4985
1997	8219.29	2012-08-29 17:25:07	79.3739	8	1	0.000190588	3.297	0.919266	0.0701104	3.30268	0.201689	0.000246191	0.106864	0	0	0	-8.42082
1998	8220.29	2012-08-29 17:25:08	80.3761	8	1	0.000190588	3.29731	0.919266	0.0701104	3.30268	0.201689	0.000246239	0.106864	0	0	0	-8.60798
1999	8221.3	2012-08-29 17:25:09	81.3801	8	1	-0.480845	3.17697	0.919266	0.070156	3.30268	0.201834	-0.0239449	0.106864	0	0	0	-8.46671
[truncated: 17,785 more rows]
