# Supplementary material for: An integrated method for state of charge estimation, lifetime prediction, and reliability assessment of Lithium-ion batteries under thermal and dynamic conditions
Source: PLoS One. 2026 Jun 1;21(6):e0343872. doi: 10.1371/journal.pone.0343872 (PMC13225357; doi:10.1371/journal.pone.0343872)
Supplement: S2 File — (XLSX) [file pone.0343872.s002.xlsx]

## Sheet: Channel_1-006
Data_Point	Test_Time(s)	Date_Time	Step_Time(s)	Step_Index	Cycle_Index	Current(A)	Voltage(V)	Charge_Capacity(Ah)	Discharge_Capacity(Ah)	Charge_Energy(Wh)	Discharge_Energy(Wh)	dV/dt(V/s)	Internal_Resistance(Ohm)	Is_FC_Data	AC_Impedance(Ohm)	ACI_Phase_Angle(Deg)	Temperature (C)_1
1	3.0535	2012-08-27 11:20:21	3.0002	1	1	0	2.76639	0	0	0	0	0	0	0	0	0	26.7882
2	8.06115	2012-08-27 11:20:27	5.00727	2	1	-1.09937	2.5014	0	0.00152911	0	0.00387204	-0.00670953	0	0	0	0	26.8187
3	13.0623	2012-08-27 11:20:32	10.0084	2	1	-1.09918	2.43523	0	0.00305633	0	0.0076437	-0.00750976	0	0	0	0	26.8187
4	18.0716	2012-08-27 11:20:37	15.0177	2	1	-1.09937	2.34043	0	0.00458603	0	0.011302	-0.0112646	0	0	0	0	26.7135
5	23.0738	2012-08-27 11:20:42	20.0199	2	1	-1.09918	2.11545	0	0.00611355	0	0.0147403	-0.0306545	0	0	0	0	26.7882
6	24.3019	2012-08-27 11:20:43	21.248	2	1	-1.09937	1.9988	0	0.00648857	0	0.015513	-0.0425962	0	0	0	0	26.8935
7	29.3073	2012-08-27 11:20:48	5.00414	3	1	0	2.46046	0	0.00648857	0	0.015513	0.00393953	0	0	0	0	26.8935
8	34.3116	2012-08-27 11:20:53	10.0084	3	1	0	2.47431	0	0.00648857	0	0.015513	0.00172353	0	0	0	0	26.7135
9	39.3198	2012-08-27 11:20:58	15.0166	3	1	0	2.48232	0	0.00648857	0	0.015513	0.000800228	0	0	0	0	26.8187
10	44.3251	2012-08-27 11:21:03	20.0219	3	1	0	2.48693	0	0.00648857	0	0.015513	0.000553989	0	0	0	0	26.9376
11	49.3285	2012-08-27 11:21:08	25.0253	3	1	0	2.49093	0	0.00648857	0	0.015513	0.00036931	0	0	0	0	26.7882
12	54.3337	2012-08-27 11:21:13	30.0305	3	1	0	2.49494	0	0.00648857	0	0.015513	0.000800228	0	0	0	0	26.7882
13	59.3349	2012-08-27 11:21:18	35.0317	3	1	0	2.4977	0	0.00648857	0	0.015513	0.00043087	0	0	0	0	26.7882
14	64.3381	2012-08-27 11:21:23	40.0349	3	1	0	2.49863	0	0.00648857	0	0.015513	0.000123119	0	0	0	0	26.6693
15	69.339	2012-08-27 11:21:28	45.0358	3	1	0	2.50078	0	0.00648857	0	0.015513	0.000184631	0	0	0	0	26.8187
16	74.3416	2012-08-27 11:21:33	50.0384	3	1	0	2.50232	0	0.00648857	0	0.015513	0.000615549	0	0	0	0	26.744
17	79.3459	2012-08-27 11:21:38	55.0427	3	1	0	2.50386	0	0.00648857	0	0.015513	0.000123119	0	0	0	0	26.8187
18	84.3502	2012-08-27 11:21:43	60.047	3	1	0	2.50417	0	0.00648857	0	0.015513	6.15597e-05	0	0	0	0	26.7882
19	89.3595	2012-08-27 11:21:48	65.0563	3	1	0	2.5054	0	0.00648857	0	0.015513	0	0	0	0	0	26.7882
20	94.3666	2012-08-27 11:21:53	70.0634	3	1	0	2.50694	0	0.00648857	0	0.015513	0.000246191	0	0	0	0	26.8935
21	99.3678	2012-08-27 11:21:58	75.0646	3	1	0	2.50755	0	0.00648857	0	0.015513	0.000123119	0	0	0	0	26.7135
22	104.373	2012-08-27 11:22:03	80.0697	3	1	0	2.50725	0	0.00648857	0	0.015513	0	0	0	0	0	26.8935
23	109.38	2012-08-27 11:22:08	85.0772	3	1	0	2.50786	0	0.00648857	0	0.015513	-0.000184679	0	0	0	0	26.744
24	114.39	2012-08-27 11:22:13	90.0864	3	1	0	2.50971	0	0.00648857	0	0.015513	0.000184631	0	0	0	0	26.8187
25	119.395	2012-08-27 11:22:18	95.0916	3	1	0	2.5094	0	0.00648857	0	0.015513	0	0	0	0	0	26.8187
26	124.402	2012-08-27 11:22:23	100.098	3	1	0	2.51002	0	0.00648857	0	0.015513	0	0	0	0	0	26.7882
27	129.409	2012-08-27 11:22:28	105.106	3	1	0	2.51094	0	0.00648857	0	0.015513	0.000123119	0	0	0	0	26.744
28	134.419	2012-08-27 11:22:33	110.115	3	1	0	2.51063	0	0.00648857	0	0.015513	6.15597e-05	0	0	0	0	26.7135
29	139.426	2012-08-27 11:22:38	115.123	3	1	0	2.51063	0	0.00648857	0	0.015513	-6.15597e-05	0	0	0	0	26.744
30	144.306	2012-08-27 11:22:43	120.003	3	1	0	2.51125	0	0.00648857	0	0.015513	0	0	0	0	0	26.7882
31	149.313	2012-08-27 11:22:48	5.00618	4	1	1.10013	2.8735	0.00152966	0.00648857	0.00433606	0.015513	0.00744815	0	0	0	0	26.7135
32	154.322	2012-08-27 11:22:53	10.0158	4	1	1.10013	2.92274	0.0030604	0.00648857	0.00877424	0.015513	0.00504751	0	0	0	0	26.7135
33	159.33	2012-08-27 11:22:58	15.0237	4	1	1.10013	2.9606	0.00459063	0.00648857	0.0132767	0.015513	0.00393953	0	0	0	0	26.744
34	164.333	2012-08-27 11:23:03	20.0259	4	1	1.10013	2.99169	0.00611916	0.00648857	0.0178265	0.015513	0.00313935	0	0	0	0	26.8187
35	169.334	2012-08-27 11:23:08	25.0273	4	1	1.09994	3.01815	0.00764742	0.00648857	0.0224192	0.015513	0.00276995	0	0	0	0	26.7746
36	174.338	2012-08-27 11:23:13	30.0317	4	1	1.10032	3.04185	0.00917662	0.00648857	0.027053	0.015513	0.0024622	0	0	0	0	26.744
37	179.344	2012-08-27 11:23:18	35.0377	4	1	1.10013	3.0634	0.0107063	0.00648857	0.0317224	0.015513	0.00227752	0	0	0	0	26.8051
38	184.352	2012-08-27 11:23:23	40.0449	4	1	1.09994	3.08186	0.0122364	0.00648857	0.0364238	0.015513	0.00196977	0	0	0	0	26.7304
39	189.354	2012-08-27 11:23:28	45.0469	4	1	1.09994	3.09941	0.0137617	0.00648857	0.0411381	0.015513	0.00184665	0	0	0	0	26.8051
40	194.362	2012-08-27 11:23:33	50.0556	4	1	1.10013	3.11572	0.0152954	0.00648857	0.0459045	0.015513	0.00172353	0	0	0	0	26.761
41	199.362	2012-08-27 11:23:38	55.0557	4	1	1.10013	3.1308	0.0168233	0.00648857	0.0506764	0.015513	0.00166202	0	0	0	0	26.761
42	204.37	2012-08-27 11:23:43	60.0629	4	1	1.10032	3.14465	0.0183534	0.00648857	0.0554772	0.015513	0.00153885	0	0	0	0	26.6862
43	209.372	2012-08-27 11:23:48	65.0652	4	1	1.10013	3.15758	0.019882	0.00648857	0.0602939	0.015513	0.00141578	0	0	0	0	26.7168
44	214.374	2012-08-27 11:23:53	70.0674	4	1	1.09994	3.16989	0.0214105	0.00648857	0.0651296	0.015513	0.00135417	0	0	0	0	26.6862
45	219.381	2012-08-27 11:23:58	75.0747	4	1	1.10013	3.18127	0.0229406	0.00648857	0.0699886	0.015513	0.0012311	0	0	0	0	26.642
46	224.385	2012-08-27 11:24:03	80.0788	4	1	1.10013	3.19235	0.0244666	0.00648857	0.074852	0.015513	0.00116959	0	0	0	0	26.5231
47	229.386	2012-08-27 11:24:08	85.0794	4	1	1.09994	3.20282	0.0259977	0.00648857	0.0797478	0.015513	0.00110798	0	0	0	0	26.7032
48	234.389	2012-08-27 11:24:13	90.0825	4	1	1.09994	3.21267	0.0275265	0.00648857	0.0846517	0.015513	0.00104642	0	0	0	0	26.5401
49	239.391	2012-08-27 11:24:18	95.0847	4	1	1.10013	3.22221	0.029055	0.00648857	0.0895696	0.015513	0.00104642	0	0	0	0	26.7201
50	244.393	2012-08-27 11:24:23	100.087	4	1	1.10013	3.23144	0.0305804	0.00648857	0.0944913	0.015513	0.000984859	0	0	0	0	26.5707
51	249.398	2012-08-27 11:24:28	105.091	4	1	1.10013	3.24006	0.0321127	0.00648857	0.0994493	0.015513	0.000984907	0	0	0	0	26.6454
52	254.399	2012-08-27 11:24:33	110.092	4	1	1.10013	3.24837	0.0336409	0.00648857	0.104407	0.015513	0.0009233	0	0	0	0	26.6012
53	259.402	2012-08-27 11:24:38	115.096	4	1	1.10013	3.25637	0.0351698	0.00648857	0.109379	0.015513	0.000861788	0	0	0	0	26.7065
54	264.411	2012-08-27 11:24:43	120.104	4	1	1.10013	3.26407	0.0366969	0.00648857	0.114358	0.015513	0.00086174	0	0	0	0	26.7371
55	269.414	2012-08-27 11:24:48	125.107	4	1	1.09994	3.27145	0.038229	0.00648857	0.119365	0.015513	0.000861788	0	0	0	0	26.6929
56	274.42	2012-08-27 11:24:53	130.114	4	1	1.10013	3.27884	0.0397588	0.00648857	0.124375	0.015513	0.000800228	0	0	0	0	26.6488
57	279.422	2012-08-27 11:24:58	135.116	4	1	1.09994	3.28561	0.0412873	0.00648857	0.129392	0.015513	0.000677109	0	0	0	0	26.6046
58	284.432	2012-08-27 11:25:03	140.126	4	1	1.09994	3.29238	0.0428182	0.00648857	0.134427	0.015513	0.000677109	0	0	0	0	26.6046
59	289.439	2012-08-27 11:25:08	145.132	4	1	1.10013	3.29915	0.0443481	0.00648857	0.139469	0.015513	0.000677109	0	0	0	0	26.6658
60	294.439	2012-08-27 11:25:13	150.132	4	1	1.10013	3.30562	0.0458761	0.00648857	0.144515	0.015513	0.000738668	0	0	0	0	26.6352
61	299.445	2012-08-27 11:25:18	155.138	4	1	1.10013	3.31116	0.0474056	0.00648857	0.149575	0.015513	0.000553989	0	0	0	0	26.6522
62	304.446	2012-08-27 11:25:23	160.139	4	1	1.10013	3.31762	0.0489338	0.00648857	0.154641	0.015513	0.000677109	0	0	0	0	26.5468
63	309.455	2012-08-27 11:25:28	165.148	4	1	1.09994	3.32316	0.0504644	0.00648857	0.159723	0.015513	0.000615549	0	0	0	0	26.6522
64	314.456	2012-08-27 11:25:33	170.149	4	1	1.10013	3.32901	0.0519927	0.00648857	0.164806	0.015513	0.000615549	0	0	0	0	26.5027
65	319.456	2012-08-27 11:25:38	175.15	4	1	1.09994	3.33455	0.0535206	0.00648857	0.169897	0.015513	0.000615549	0	0	0	0	26.6216
66	324.465	2012-08-27 11:25:43	180.158	4	1	1.09994	3.33978	0.055051	0.00648857	0.175004	0.015513	0.00049243	0	0	0	0	26.608
67	329.474	2012-08-27 11:25:48	185.167	4	1	1.09994	3.3447	0.0565817	0.00648857	0.18012	0.015513	0.00049243	0	0	0	0	26.4279
68	334.474	2012-08-27 11:25:53	190.168	4	1	1.09994	3.34994	0.0581097	0.00648857	0.185235	0.015513	0.00049243	0	0	0	0	26.5333
69	339.483	2012-08-27 11:25:58	195.177	4	1	1.10013	3.35517	0.0596403	0.00648857	0.190367	0.015513	0.000553989	0	0	0	0	26.5333
70	344.486	2012-08-27 11:26:03	200.179	4	1	1.10013	3.36009	0.0611688	0.00648857	0.195499	0.015513	0.000492477	0	0	0	0	26.5503
71	349.492	2012-08-27 11:26:08	205.185	4	1	1.10013	3.36471	0.0626986	0.00648857	0.200642	0.015513	0.00049243	0	0	0	0	26.5197
72	354.498	2012-08-27 11:26:13	210.191	4	1	1.09994	3.36933	0.0642283	0.00648857	0.205793	0.015513	0.00043087	0	0	0	0	26.5808
73	359.508	2012-08-27 11:26:18	215.201	4	1	1.09994	3.37363	0.0657591	0.00648857	0.210954	0.015513	0.000430918	0	0	0	0	26.6556
74	364.509	2012-08-27 11:26:23	220.202	4	1	1.09994	3.37825	0.0672872	0.00648857	0.216113	0.015513	0.00049243	0	0	0	0	26.5367
75	369.514	2012-08-27 11:26:28	225.207	4	1	1.09994	3.38225	0.0688167	0.00648857	0.221284	0.015513	0.00043087	0	0	0	0	26.6556
76	374.52	2012-08-27 11:26:33	230.214	4	1	1.10013	3.38687	0.0703465	0.00648857	0.226461	0.015513	0.00043087	0	0	0	0	26.6726
77	379.522	2012-08-27 11:26:38	235.216	4	1	1.09994	3.39056	0.0718719	0.00648857	0.23163	0.015513	0.00036931	0	0	0	0	26.7338
78	384.525	2012-08-27 11:26:43	240.218	4	1	1.10013	3.39456	0.0734036	0.00648857	0.236827	0.015513	0.00043087	0	0	0	0	26.659
79	389.528	2012-08-27 11:26:48	245.221	4	1	1.09994	3.39856	0.0749323	0.00648857	0.24202	0.015513	0.000369358	0	0	0	0	26.5843
80	394.535	2012-08-27 11:26:53	250.228	4	1	1.10013	3.40226	0.0764623	0.00648857	0.247223	0.015513	0.000369358	0	0	0	0	26.7338
81	399.54	2012-08-27 11:26:58	255.234	4	1	1.09994	3.40564	0.0779918	0.00648857	0.252429	0.015513	0.000369358	0	0	0	0	26.5843
82	404.542	2012-08-27 11:27:03	260.235	4	1	1.09994	3.40934	0.07952	0.00648857	0.257637	0.015513	0.000369358	0	0	0	0	26.6455
83	409.542	2012-08-27 11:27:08	265.235	4	1	1.09994	3.41272	0.0810479	0.00648857	0.262848	0.015513	0.000307751	0	0	0	0	26.6455
84	414.544	2012-08-27 11:27:13	270.237	4	1	1.10013	3.4158	0.0825764	0.00648857	0.268067	0.015513	0.000369358	0	0	0	0	26.6455
85	419.552	2012-08-27 11:27:18	275.246	4	1	1.10013	3.41857	0.0841068	0.00648857	0.273296	0.015513	0.000307798	0	0	0	0	26.6013
86	424.562	2012-08-27 11:27:23	280.255	4	1	1.10013	3.42103	0.0856375	0.00648857	0.278531	0.015513	0.000246239	0	0	0	0	26.6013
87	429.572	2012-08-27 11:27:28	285.265	4	1	1.10013	3.42349	0.0871685	0.00648857	0.28377	0.015513	0.000307751	0	0	0	0	26.6013
88	434.576	2012-08-27 11:27:34	290.27	4	1	1.09994	3.42503	0.0886976	0.00648857	0.289007	0.015513	0.000123119	0	0	0	0	26.6625
89	439.582	2012-08-27 11:27:39	295.276	4	1	1.09994	3.42657	0.0902273	0.00648857	0.294247	0.015513	0.000184679	0	0	0	0	26.6625
90	444.588	2012-08-27 11:27:44	300.281	4	1	1.10013	3.42811	0.0917568	0.00648857	0.299489	0.015513	0.000184679	0	0	0	0	26.6931
91	449.594	2012-08-27 11:27:49	305.287	4	1	1.09994	3.42903	0.0932865	0.00648857	0.304734	0.015513	6.1512e-05	0	0	0	0	26.6931
92	454.594	2012-08-27 11:27:54	310.288	4	1	1.09994	3.43027	0.0948145	0.00648857	0.309975	0.015513	6.15597e-05	0	0	0	0	26.6931
93	459.599	2012-08-27 11:27:59	315.293	4	1	1.09994	3.43119	0.0963439	0.00648857	0.315222	0.015513	6.15597e-05	0	0	0	0	26.6183
94	464.602	2012-08-27 11:28:04	320.295	4	1	1.10032	3.4318	0.0978724	0.00648857	0.320467	0.015513	6.15597e-05	0	0	0	0	26.7237
95	469.61	2012-08-27 11:28:09	325.303	4	1	1.10013	3.43304	0.0994027	0.00648857	0.32572	0.015513	0.000184679	0	0	0	0	26.7543
96	474.621	2012-08-27 11:28:14	330.314	4	1	1.09994	3.43334	0.100934	0.00648857	0.330976	0.015513	0.000123119	0	0	0	0	26.6489
97	479.621	2012-08-27 11:28:19	335.315	4	1	1.09994	3.43396	0.102459	0.00648857	0.336212	0.015513	6.15597e-05	0	0	0	0	26.6795
98	484.628	2012-08-27 11:28:24	340.321	4	1	1.10013	3.43457	0.103992	0.00648857	0.341477	0.015513	6.15597e-05	0	0	0	0	26.7848
99	489.635	2012-08-27 11:28:29	345.328	4	1	1.10013	3.43519	0.105522	0.00648857	0.346733	0.015513	0.000123119	0	0	0	0	26.7407
100	494.64	2012-08-27 11:28:34	350.334	4	1	1.10013	3.43581	0.107051	0.00648857	0.351987	0.015513	6.15597e-05	0	0	0	0	26.7407
101	499.644	2012-08-27 11:28:39	355.338	4	1	1.10013	3.43642	0.10858	0.00648857	0.357241	0.015513	0.000123119	0	0	0	0	26.7101
102	504.653	2012-08-27 11:28:44	360.346	4	1	1.09994	3.43673	0.110111	0.00648857	0.3625	0.015513	6.15597e-05	0	0	0	0	26.7407
103	509.653	2012-08-27 11:28:49	365.346	4	1	1.09994	3.43734	0.111638	0.00648857	0.367751	0.015513	6.15597e-05	0	0	0	0	26.8325
104	514.653	2012-08-27 11:28:54	370.346	4	1	1.09994	3.43765	0.113166	0.00648857	0.373004	0.015513	0	0	0	0	0	26.9378
105	519.656	2012-08-27 11:28:59	375.35	4	1	1.09994	3.43827	0.114695	0.00648857	0.37826	0.015513	0	0	0	0	0	26.8325
106	524.666	2012-08-27 11:29:04	380.359	4	1	1.10013	3.43858	0.116226	0.00648857	0.383523	0.015513	0	0	0	0	0	26.8937
107	529.667	2012-08-27 11:29:09	385.36	4	1	1.10013	3.4395	0.117754	0.00648857	0.388779	0.015513	0.000123119	0	0	0	0	26.8937
108	534.676	2012-08-27 11:29:14	390.369	4	1	1.10013	3.43981	0.119285	0.00648857	0.394043	0.015513	6.15597e-05	0	0	0	0	26.9548
109	539.685	2012-08-27 11:29:19	395.379	4	1	1.09994	3.44042	0.120815	0.00648857	0.399309	0.015513	0.000123119	0	0	0	0	26.9548
110	544.686	2012-08-27 11:29:24	400.379	4	1	1.10013	3.44073	0.122343	0.00648857	0.404565	0.015513	0	0	0	0	0	26.9107
111	549.687	2012-08-27 11:29:29	405.38	4	1	1.09994	3.44104	0.123868	0.00648857	0.409813	0.015513	0	0	0	0	0	26.9854
112	554.692	2012-08-27 11:29:34	410.385	4	1	1.09994	3.44165	0.125401	0.00648857	0.415088	0.015513	6.15597e-05	0	0	0	0	26.9107
113	559.692	2012-08-27 11:29:39	415.386	4	1	1.10013	3.44258	0.126929	0.00648857	0.420347	0.015513	0.000184631	0	0	0	0	26.9413
114	564.702	2012-08-27 11:29:44	420.395	4	1	1.10013	3.44288	0.128459	0.00648857	0.425616	0.015513	6.15597e-05	0	0	0	0	27.016
115	569.706	2012-08-27 11:29:49	425.399	4	1	1.10013	3.44319	0.129989	0.00648857	0.430881	0.015513	6.15597e-05	0	0	0	0	27.016
116	574.709	2012-08-27 11:29:54	430.403	4	1	1.09994	3.44381	0.131517	0.00648857	0.436145	0.015513	6.15597e-05	0	0	0	0	26.9719
117	579.713	2012-08-27 11:29:59	435.407	4	1	1.10013	3.44412	0.133046	0.00648857	0.441412	0.015513	0	0	0	0	0	26.9719
118	584.718	2012-08-27 11:30:04	440.411	4	1	1.10013	3.44504	0.134576	0.00648857	0.446679	0.015513	0.000123072	0	0	0	0	27.0025
119	589.727	2012-08-27 11:30:09	445.42	4	1	1.09994	3.44535	0.136106	0.00648857	0.451952	0.015513	6.15597e-05	0	0	0	0	27.1078
120	594.727	2012-08-27 11:30:14	450.42	4	1	1.09994	3.44627	0.137634	0.00648857	0.457217	0.015513	0.000123119	0	0	0	0	27.0025
121	599.732	2012-08-27 11:30:19	455.426	4	1	1.10013	3.44658	0.139164	0.00648857	0.462488	0.015513	0.000123119	0	0	0	0	27.1078
122	604.733	2012-08-27 11:30:24	460.426	4	1	1.09994	3.44689	0.140691	0.00648857	0.467754	0.015513	6.15597e-05	0	0	0	0	27.0331
123	609.741	2012-08-27 11:30:29	465.434	4	1	1.09994	3.4475	0.142222	0.00648857	0.473029	0.015513	0	0	0	0	0	27.0637
124	614.748	2012-08-27 11:30:34	470.442	4	1	1.10013	3.44842	0.143752	0.00648857	0.478305	0.015513	0.000123072	0	0	0	0	27.1384
125	619.755	2012-08-27 11:30:39	475.449	4	1	1.10032	3.44904	0.145282	0.00648857	0.483581	0.015513	0.000123119	0	0	0	0	27.1384
126	624.759	2012-08-27 11:30:44	480.452	4	1	1.10013	3.44935	0.146811	0.00648857	0.488855	0.015513	0	0	0	0	0	27.0637
127	629.768	2012-08-27 11:30:49	485.461	4	1	1.10013	3.44996	0.148341	0.00648857	0.494135	0.015513	0	0	0	0	0	27.0331
128	634.772	2012-08-27 11:30:54	490.465	4	1	1.10013	3.45089	0.14987	0.00648857	0.499411	0.015513	0.000123119	0	0	0	0	27.0943
129	639.78	2012-08-27 11:30:59	495.474	4	1	1.10013	3.4515	0.151401	0.00648857	0.504692	0.015513	6.1512e-05	0	0	0	0	27.1249
130	644.784	2012-08-27 11:31:04	500.477	4	1	1.10013	3.45181	0.15293	0.00648857	0.509969	0.015513	6.15597e-05	0	0	0	0	27.1555
131	649.792	2012-08-27 11:31:09	505.485	4	1	1.10013	3.45273	0.15446	0.00648857	0.515252	0.015513	0.000123119	0	0	0	0	27.1555
132	654.795	2012-08-27 11:31:14	510.488	4	1	1.10013	3.45335	0.155989	0.00648857	0.520531	0.015513	6.15597e-05	0	0	0	0	27.1861
133	659.797	2012-08-27 11:31:19	515.49	4	1	1.10013	3.45396	0.157517	0.00648857	0.525809	0.015513	6.15597e-05	0	0	0	0	27.0196
134	664.8	2012-08-27 11:31:24	520.493	4	1	1.10013	3.45458	0.159046	0.00648857	0.53109	0.015513	6.15597e-05	0	0	0	0	27.1996
135	669.807	2012-08-27 11:31:29	525.5	4	1	1.10013	3.4555	0.160576	0.00648857	0.536376	0.015513	0.000123119	0	0	0	0	27.1861
136	674.815	2012-08-27 11:31:34	530.509	4	1	1.10013	3.45612	0.162106	0.00648857	0.541664	0.015513	0.000123119	0	0	0	0	27.1861
137	679.819	2012-08-27 11:31:39	535.512	4	1	1.09994	3.45643	0.163635	0.00648857	0.546948	0.015513	6.15597e-05	0	0	0	0	27.0672
138	684.82	2012-08-27 11:31:44	540.513	4	1	1.10013	3.45735	0.165163	0.00648857	0.552231	0.015513	6.15597e-05	0	0	0	0	27.3219
139	689.823	2012-08-27 11:31:49	545.516	4	1	1.10013	3.45827	0.166692	0.00648857	0.557516	0.015513	0.000123072	0	0	0	0	27.0808
140	694.832	2012-08-27 11:31:54	550.525	4	1	1.10013	3.45858	0.168223	0.00648857	0.56281	0.015513	6.15597e-05	0	0	0	0	27.1861
141	699.839	2012-08-27 11:31:59	555.533	4	1	1.10013	3.4595	0.169753	0.00648857	0.568102	0.015513	0.000123119	0	0	0	0	27.1861
142	704.841	2012-08-27 11:32:04	560.534	4	1	1.10013	3.46012	0.171281	0.00648857	0.573389	0.015513	0.000123119	0	0	0	0	27.2608
143	709.849	2012-08-27 11:32:09	565.542	4	1	1.10032	3.46104	0.172811	0.00648857	0.578685	0.015513	0.000123119	0	0	0	0	27.1555
144	714.852	2012-08-27 11:32:14	570.545	4	1	1.10013	3.46104	0.17434	0.00648857	0.583976	0.015513	0	0	0	0	0	27.169
145	719.854	2012-08-27 11:32:19	575.548	4	1	1.09994	3.46227	0.175869	0.00648857	0.589268	0.015513	6.15597e-05	0	0	0	0	27.2302
146	724.863	2012-08-27 11:32:24	580.556	4	1	1.09975	3.46289	0.177399	0.00648857	0.594567	0.015513	0.000123119	0	0	0	0	27.2302
147	729.871	2012-08-27 11:32:29	585.564	4	1	1.10013	3.46351	0.178929	0.00648857	0.599866	0.015513	6.15597e-05	0	0	0	0	27.1555
148	734.876	2012-08-27 11:32:34	590.569	4	1	1.09994	3.46412	0.180458	0.00648857	0.605164	0.015513	0	0	0	0	0	27.2914
149	739.883	2012-08-27 11:32:39	595.576	4	1	1.09975	3.46535	0.181988	0.00648857	0.610465	0.015513	0.000123119	0	0	0	0	27.2167
150	744.89	2012-08-27 11:32:44	600.583	4	1	1.09994	3.46597	0.183518	0.00648857	0.615767	0.015513	0.000123119	0	0	0	0	27.2031
151	749.892	2012-08-27 11:32:49	605.585	4	1	1.09975	3.46628	0.185047	0.00648857	0.621064	0.015513	0	0	0	0	0	27.1725
152	754.897	2012-08-27 11:32:54	610.59	4	1	1.09975	3.46751	0.186576	0.00648857	0.626366	0.015513	0.000123119	0	0	0	0	27.3219
153	759.899	2012-08-27 11:32:59	615.592	4	1	1.10013	3.46843	0.188104	0.00648857	0.631666	0.015513	6.15597e-05	0	0	0	0	27.2472
154	764.9	2012-08-27 11:33:04	620.593	4	1	1.09975	3.46843	0.189632	0.00648857	0.636966	0.015513	0	0	0	0	0	27.2914
155	769.909	2012-08-27 11:33:09	625.602	4	1	1.09994	3.46966	0.191163	0.00648857	0.642276	0.015513	6.15597e-05	0	0	0	0	27.3084
156	774.918	2012-08-27 11:33:14	630.612	4	1	1.09994	3.47028	0.192693	0.00648857	0.647587	0.015513	6.15597e-05	0	0	0	0	27.2778
157	779.929	2012-08-27 11:33:19	635.622	4	1	1.10013	3.4712	0.194224	0.00648857	0.652901	0.015513	0.000123072	0	0	0	0	27.2337
158	784.934	2012-08-27 11:33:24	640.627	4	1	1.09994	3.47182	0.195754	0.00648857	0.658209	0.015513	0.000123119	0	0	0	0	27.2914
159	789.94	2012-08-27 11:33:29	645.633	4	1	1.09994	3.47243	0.197283	0.00648857	0.66352	0.015513	6.15597e-05	0	0	0	0	27.3696
160	794.949	2012-08-27 11:33:34	650.642	4	1	1.09994	3.47335	0.198814	0.00648857	0.668836	0.015513	0	0	0	0	0	27.3219
161	799.958	2012-08-27 11:33:39	655.651	4	1	1.09994	3.47397	0.200344	0.00648857	0.674151	0.015513	0.000123119	0	0	0	0	27.3219
162	804.959	2012-08-27 11:33:44	660.652	4	1	1.09994	3.47489	0.201872	0.00648857	0.67946	0.015513	0.000123119	0	0	0	0	27.3525
163	809.961	2012-08-27 11:33:49	665.654	4	1	1.10013	3.4752	0.2034	0.00648857	0.684772	0.015513	6.15597e-05	0	0	0	0	27.3831
164	814.966	2012-08-27 11:33:54	670.659	4	1	1.09994	3.47582	0.20493	0.00648857	0.690087	0.015513	0	0	0	0	0	27.3084
165	819.975	2012-08-27 11:33:59	675.668	4	1	1.09975	3.47674	0.20646	0.00648857	0.695407	0.015513	6.15597e-05	0	0	0	0	27.3084
166	824.985	2012-08-27 11:34:04	680.678	4	1	1.09994	3.47736	0.207991	0.00648857	0.700729	0.015513	6.1512e-05	0	0	0	0	27.4137
167	829.99	2012-08-27 11:34:09	685.683	4	1	1.10013	3.47828	0.20952	0.00648857	0.706048	0.015513	6.15597e-05	0	0	0	0	27.2778
168	834.995	2012-08-27 11:34:14	690.689	4	1	1.10013	3.47859	0.21105	0.00648857	0.711368	0.015513	6.15597e-05	0	0	0	0	27.3084
169	839.995	2012-08-27 11:34:19	695.689	4	1	1.09994	3.4792	0.212577	0.00648857	0.716683	0.015513	0	0	0	0	0	27.4137
170	844.997	2012-08-27 11:34:24	700.69	4	1	1.09994	3.47982	0.214105	0.00648857	0.722	0.015513	0	0	0	0	0	27.2778
171	850.002	2012-08-27 11:34:29	705.695	4	1	1.09994	3.48074	0.215635	0.00648857	0.727323	0.015513	6.1512e-05	0	0	0	0	27.4137
172	855.008	2012-08-27 11:34:34	710.701	4	1	1.09994	3.48136	0.217164	0.00648857	0.732648	0.015513	6.15597e-05	0	0	0	0	27.3831
173	860.011	2012-08-27 11:34:39	715.705	4	1	1.09975	3.48197	0.218693	0.00648857	0.73797	0.015513	6.15597e-05	0	0	0	0	27.339
174	865.014	2012-08-27 11:34:44	720.707	4	1	1.09994	3.48259	0.220222	0.00648857	0.743292	0.015513	6.15597e-05	0	0	0	0	27.3525
175	870.017	2012-08-27 11:34:49	725.71	4	1	1.09994	3.4832	0.22175	0.00648857	0.748617	0.015513	6.15597e-05	0	0	0	0	27.3831
176	875.022	2012-08-27 11:34:54	730.716	4	1	1.09975	3.48351	0.22328	0.00648857	0.753944	0.015513	0	0	0	0	0	27.339
177	880.031	2012-08-27 11:34:59	735.725	4	1	1.09994	3.48443	0.22481	0.00648857	0.759276	0.015513	6.15597e-05	0	0	0	0	27.2472
178	885.032	2012-08-27 11:35:04	740.725	4	1	1.09994	3.48505	0.226338	0.00648857	0.7646	0.015513	6.15597e-05	0	0	0	0	27.4137
179	890.037	2012-08-27 11:35:09	745.73	4	1	1.09994	3.48567	0.227867	0.00648857	0.769931	0.015513	6.15597e-05	0	0	0	0	27.3831
180	895.046	2012-08-27 11:35:14	750.74	4	1	1.09994	3.48567	0.229398	0.00648857	0.775266	0.015513	0	0	0	0	0	27.3525
181	900.051	2012-08-27 11:35:19	755.745	4	1	1.10013	3.48659	0.230927	0.00648857	0.780597	0.015513	6.15597e-05	0	0	0	0	27.3219
182	905.058	2012-08-27 11:35:24	760.751	4	1	1.09975	3.4869	0.232457	0.00648857	0.785931	0.015513	0	0	0	0	0	27.2778
183	910.061	2012-08-27 11:35:29	765.754	4	1	1.09994	3.48751	0.233986	0.00648857	0.791262	0.015513	0	0	0	0	0	27.2608
184	915.068	2012-08-27 11:35:34	770.761	4	1	1.10013	3.48844	0.235516	0.00648857	0.796599	0.015513	6.15597e-05	0	0	0	0	27.2778
185	920.072	2012-08-27 11:35:39	775.766	4	1	1.09994	3.48905	0.237045	0.00648857	0.801933	0.015513	6.15597e-05	0	0	0	0	27.1861
186	925.08	2012-08-27 11:35:44	780.773	4	1	1.09994	3.48936	0.238574	0.00648857	0.807271	0.015513	6.15597e-05	0	0	0	0	27.3084
187	930.088	2012-08-27 11:35:49	785.781	4	1	1.10013	3.49028	0.240105	0.00648857	0.812611	0.015513	0.000123072	0	0	0	0	27.3525
188	935.094	2012-08-27 11:35:54	790.787	4	1	1.09994	3.48997	0.241634	0.00648857	0.817949	0.015513	0	0	0	0	0	27.3525
189	940.095	2012-08-27 11:35:59	795.789	4	1	1.09994	3.4909	0.243163	0.00648857	0.823284	0.015513	6.15597e-05	0	0	0	0	27.3219
190	945.102	2012-08-27 11:36:04	800.795	4	1	1.09994	3.49182	0.244692	0.00648857	0.828624	0.015513	0.000123119	0	0	0	0	27.2167
191	950.103	2012-08-27 11:36:09	805.796	4	1	1.09994	3.49213	0.24622	0.00648857	0.83396	0.015513	6.15597e-05	0	0	0	0	27.4578
192	955.112	2012-08-27 11:36:14	810.805	4	1	1.09994	3.49274	0.247751	0.00648857	0.839305	0.015513	0.000123119	0	0	0	0	27.3525
193	960.114	2012-08-27 11:36:19	815.808	4	1	1.10013	3.49305	0.249279	0.00648857	0.844643	0.015513	6.15597e-05	0	0	0	0	27.3219
194	965.12	2012-08-27 11:36:24	820.813	4	1	1.09994	3.49367	0.250809	0.00648857	0.849985	0.015513	0.000123072	0	0	0	0	27.2472
195	970.12	2012-08-27 11:36:29	825.813	4	1	1.09975	3.49397	0.252336	0.00648857	0.855323	0.015513	0	0	0	0	0	27.2914
196	975.123	2012-08-27 11:36:34	830.816	4	1	1.09994	3.49459	0.253865	0.00648857	0.860665	0.015513	6.15597e-05	0	0	0	0	27.3966
197	980.126	2012-08-27 11:36:39	835.82	4	1	1.09994	3.49459	0.255394	0.00648857	0.866007	0.015513	-6.15597e-05	0	0	0	0	27.3966
198	985.131	2012-08-27 11:36:44	840.824	4	1	1.09994	3.49551	0.256923	0.00648857	0.871352	0.015513	6.15597e-05	0	0	0	0	27.2472
199	990.135	2012-08-27 11:36:49	845.828	4	1	1.09994	3.49582	0.258452	0.00648857	0.876697	0.015513	6.15597e-05	0	0	0	0	27.2914
200	995.135	2012-08-27 11:36:54	850.828	4	1	1.10032	3.49674	0.25998	0.00648857	0.882038	0.015513	6.1512e-05	0	0	0	0	27.366
201	1000.14	2012-08-27 11:36:59	855.829	4	1	1.09975	3.49705	0.261508	0.00648857	0.887381	0.015513	0.000123072	0	0	0	0	27.3049
202	1005.14	2012-08-27 11:37:04	860.832	4	1	1.09994	3.49736	0.263036	0.00648857	0.892727	0.015513	-6.15597e-05	0	0	0	0	27.1996
203	1010.14	2012-08-27 11:37:09	865.833	4	1	1.09994	3.49798	0.264564	0.00648857	0.898072	0.015513	0.000123119	0	0	0	0	27.2743
204	1015.14	2012-08-27 11:37:14	870.833	4	1	1.09994	3.49828	0.266092	0.00648857	0.903417	0.015513	0	0	0	0	0	27.2131
205	1020.15	2012-08-27 11:37:19	875.839	4	1	1.09994	3.4989	0.267622	0.00648857	0.908767	0.015513	6.15597e-05	0	0	0	0	27.349
206	1025.15	2012-08-27 11:37:24	880.841	4	1	1.09994	3.49952	0.26915	0.00648857	0.914115	0.015513	6.15597e-05	0	0	0	0	27.3625
207	1030.16	2012-08-27 11:37:29	885.85	4	1	1.09994	3.49982	0.270681	0.00648857	0.919472	0.015513	6.15597e-05	0	0	0	0	27.3625
208	1035.16	2012-08-27 11:37:34	890.858	4	1	1.10013	3.50044	0.272208	0.00648857	0.924817	0.015513	6.15597e-05	0	0	0	0	27.2572
209	1040.17	2012-08-27 11:37:39	895.864	4	1	1.09994	3.50075	0.27374	0.00648857	0.930181	0.015513	6.15597e-05	0	0	0	0	27.2572
210	1045.18	2012-08-27 11:37:44	900.872	4	1	1.10013	3.50136	0.275271	0.00648857	0.935539	0.015513	6.15597e-05	0	0	0	0	27.2572
211	1050.19	2012-08-27 11:37:49	905.879	4	1	1.09994	3.50167	0.2768	0.00648857	0.940895	0.015513	0	0	0	0	0	27.3625
212	1055.2	2012-08-27 11:37:54	910.888	4	1	1.10013	3.50198	0.278331	0.00648857	0.946255	0.015513	0	0	0	0	0	27.4066
213	1060.2	2012-08-27 11:37:59	915.897	4	1	1.10013	3.50259	0.279861	0.00648857	0.951615	0.015513	6.15597e-05	0	0	0	0	27.4372
214	1065.21	2012-08-27 11:38:04	920.904	4	1	1.09994	3.5029	0.281391	0.00648857	0.956974	0.015513	0	0	0	0	0	27.3319
215	1070.21	2012-08-27 11:38:09	925.905	4	1	1.09994	3.50321	0.282919	0.00648857	0.962328	0.015513	-6.1512e-05	0	0	0	0	27.3454
216	1075.21	2012-08-27 11:38:14	930.905	4	1	1.09994	3.50382	0.284444	0.00648857	0.96767	0.015513	6.15597e-05	0	0	0	0	27.3454
217	1080.22	2012-08-27 11:38:19	935.91	4	1	1.10013	3.50475	0.285976	0.00648857	0.973039	0.015513	0.000123119	0	0	0	0	27.4201
218	1085.23	2012-08-27 11:38:24	940.919	4	1	1.10013	3.50475	0.287507	0.00648857	0.978402	0.015513	6.15597e-05	0	0	0	0	27.359
219	1090.23	2012-08-27 11:38:29	945.922	4	1	1.09994	3.50505	0.289036	0.00648857	0.983761	0.015513	0.000123119	0	0	0	0	27.3284
220	1095.23	2012-08-27 11:38:34	950.926	4	1	1.09975	3.50536	0.290565	0.00648857	0.98912	0.015513	6.15597e-05	0	0	0	0	27.4031
221	1100.24	2012-08-27 11:38:39	955.931	4	1	1.09994	3.50567	0.292094	0.00648857	0.994481	0.015513	0	0	0	0	0	27.4337
222	1105.24	2012-08-27 11:38:44	960.937	4	1	1.09994	3.50629	0.293623	0.00648857	0.999843	0.015513	6.15597e-05	0	0	0	0	27.4472
223	1110.25	2012-08-27 11:38:49	965.941	4	1	1.09957	3.50659	0.295153	0.00648857	1.00521	0.015513	0	0	0	0	0	27.386
224	1115.26	2012-08-27 11:38:54	970.951	4	1	1.09994	3.5069	0.296683	0.00648857	1.01057	0.015513	0	0	0	0	0	27.386
225	1120.26	2012-08-27 11:38:59	975.955	4	1	1.09994	3.50752	0.298212	0.00648857	1.01594	0.015513	6.15597e-05	0	0	0	0	27.386
226	1125.27	2012-08-27 11:39:04	980.965	4	1	1.10013	3.50813	0.299743	0.00648857	1.02131	0.015513	0.000123119	0	0	0	0	27.4131
227	1130.28	2012-08-27 11:39:09	985.973	4	1	1.09994	3.50813	0.301273	0.00648857	1.02667	0.015513	6.15597e-05	0	0	0	0	27.369
228	1135.29	2012-08-27 11:39:14	990.98	4	1	1.09994	3.50875	0.302803	0.00648857	1.03204	0.015513	6.15597e-05	0	0	0	0	27.3078
229	1140.29	2012-08-27 11:39:19	995.98	4	1	1.10013	3.50906	0.304331	0.00648857	1.0374	0.015513	6.15597e-05	0	0	0	0	27.3078
230	1145.29	2012-08-27 11:39:24	1000.98	4	1	1.09975	3.50936	0.30586	0.00648857	1.04277	0.015513	0	0	0	0	0	27.3214
231	1150.3	2012-08-27 11:39:29	1005.99	4	1	1.09994	3.50967	0.307389	0.00648857	1.04814	0.015513	6.15597e-05	0	0	0	0	27.2161
232	1155.3	2012-08-27 11:39:34	1010.99	4	1	1.10013	3.51029	0.308918	0.00648857	1.0535	0.015513	6.15597e-05	0	0	0	0	27.3961
233	1160.3	2012-08-27 11:39:39	1016	4	1	1.09994	3.51029	0.310447	0.00648857	1.05887	0.015513	0	0	0	0	0	27.2467
234	1165.31	2012-08-27 11:39:44	1021	4	1	1.10013	3.51059	0.311976	0.00648857	1.06424	0.015513	6.15597e-05	0	0	0	0	27.2908
235	1170.31	2012-08-27 11:39:49	1026	4	1	1.09994	3.5109	0.313504	0.00648857	1.0696	0.015513	0	0	0	0	0	27.2908
236	1175.31	2012-08-27 11:39:54	1031	4	1	1.09994	3.51152	0.315033	0.00648857	1.07497	0.015513	6.15597e-05	0	0	0	0	27.2602
237	1180.32	2012-08-27 11:39:59	1036.01	4	1	1.09994	3.51183	0.316563	0.00648857	1.08034	0.015513	6.15597e-05	0	0	0	0	27.3349
238	1185.32	2012-08-27 11:40:04	1041.01	4	1	1.09994	3.51213	0.318091	0.00648857	1.08571	0.015513	0	0	0	0	0	27.3349
239	1190.32	2012-08-27 11:40:09	1046.02	4	1	1.09994	3.51244	0.319619	0.00648857	1.09108	0.015513	0	0	0	0	0	27.4402
240	1195.33	2012-08-27 11:40:14	1051.02	4	1	1.09994	3.51275	0.321148	0.00648857	1.09645	0.015513	6.15597e-05	0	0	0	0	27.3349
241	1200.34	2012-08-27 11:40:19	1056.03	4	1	1.09994	3.51275	0.322679	0.00648857	1.10182	0.015513	-6.1512e-05	0	0	0	0	27.3044
242	1205.34	2012-08-27 11:40:24	1061.04	4	1	1.09994	3.51336	0.324209	0.00648857	1.1072	0.015513	6.15597e-05	0	0	0	0	27.4538
243	1210.35	2012-08-27 11:40:29	1066.04	4	1	1.09994	3.51398	0.325739	0.00648857	1.11258	0.015513	0.000123119	0	0	0	0	27.4979
244	1215.36	2012-08-27 11:40:34	1071.05	4	1	1.09975	3.51398	0.327269	0.00648857	1.11795	0.015513	6.15597e-05	0	0	0	0	27.3179
245	1220.36	2012-08-27 11:40:39	1076.06	4	1	1.09994	3.51429	0.328798	0.00648857	1.12333	0.015513	6.15597e-05	0	0	0	0	27.4673
246	1225.37	2012-08-27 11:40:44	1081.07	4	1	1.09994	3.5146	0.330329	0.00648857	1.12871	0.015513	6.15597e-05	0	0	0	0	27.6167
247	1230.38	2012-08-27 11:40:49	1086.07	4	1	1.09994	3.5146	0.331858	0.00648857	1.13408	0.015513	0	0	0	0	0	27.3621
248	1235.38	2012-08-27 11:40:54	1091.07	4	1	1.10013	3.5149	0.333387	0.00648857	1.13945	0.015513	6.15597e-05	0	0	0	0	27.542
249	1240.39	2012-08-27 11:40:59	1096.08	4	1	1.10013	3.51521	0.334918	0.00648857	1.14483	0.015513	6.15597e-05	0	0	0	0	27.4367
250	1245.4	2012-08-27 11:41:04	1101.09	4	1	1.10013	3.51521	0.336448	0.00648857	1.15021	0.015513	0	0	0	0	0	27.4062
251	1250.4	2012-08-27 11:41:09	1106.09	4	1	1.10013	3.51552	0.337977	0.00648857	1.15559	0.015513	0	0	0	0	0	27.5555
252	1255.4	2012-08-27 11:41:14	1111.1	4	1	1.09994	3.51552	0.339505	0.00648857	1.16096	0.015513	0	0	0	0	0	27.542
253	1260.41	2012-08-27 11:41:19	1116.1	4	1	1.09994	3.51613	0.341035	0.00648857	1.16634	0.015513	6.15597e-05	0	0	0	0	27.4367
254	1265.42	2012-08-27 11:41:24	1121.11	4	1	1.09994	3.51613	0.342565	0.00648857	1.17172	0.015513	6.15597e-05	0	0	0	0	27.4809
255	1270.42	2012-08-27 11:41:29	1126.11	4	1	1.10013	3.51675	0.344084	0.00648857	1.17706	0.015513	6.15597e-05	0	0	0	0	27.345
256	1275.43	2012-08-27 11:41:34	1131.12	4	1	1.09994	3.51675	0.345623	0.00648857	1.18247	0.015513	6.15597e-05	0	0	0	0	27.4197
257	1280.43	2012-08-27 11:41:39	1136.12	4	1	1.10013	3.51706	0.347152	0.00648857	1.18785	0.015513	6.15597e-05	0	0	0	0	27.4944
258	1285.43	2012-08-27 11:41:44	1141.13	4	1	1.10013	3.51706	0.348682	0.00648857	1.19323	0.015513	0	0	0	0	0	27.3145
259	1290.44	2012-08-27 11:41:49	1146.13	4	1	1.10013	3.51737	0.35021	0.00648857	1.19861	0.015513	6.15597e-05	0	0	0	0	27.4639
260	1295.44	2012-08-27 11:41:54	1151.14	4	1	1.10013	3.51767	0.35174	0.00648857	1.20399	0.015513	6.15597e-05	0	0	0	0	27.4944
261	1300.45	2012-08-27 11:41:59	1156.14	4	1	1.10013	3.51767	0.35327	0.00648857	1.20937	0.015513	6.15597e-05	0	0	0	0	27.3586
262	1305.46	2012-08-27 11:42:04	1161.15	4	1	1.10013	3.51798	0.354801	0.00648857	1.21475	0.015513	0.000123119	0	0	0	0	27.4333
263	1310.46	2012-08-27 11:42:09	1166.15	4	1	1.10013	3.51829	0.356329	0.00648857	1.22013	0.015513	6.15597e-05	0	0	0	0	27.328
264	1315.47	2012-08-27 11:42:14	1171.16	4	1	1.10013	3.51798	0.357859	0.00648857	1.22551	0.015513	6.15597e-05	0	0	0	0	27.4197
265	1320.47	2012-08-27 11:42:19	1176.16	4	1	1.10013	3.51829	0.359388	0.00648857	1.23089	0.015513	6.15597e-05	0	0	0	0	27.4333
266	1325.48	2012-08-27 11:42:24	1181.17	4	1	1.09994	3.5186	0.360914	0.00648857	1.23626	0.015513	0.000123119	0	0	0	0	27.4639
267	1330.49	2012-08-27 11:42:29	1186.18	4	1	1.10013	3.5186	0.362448	0.00648857	1.24166	0.015513	6.15597e-05	0	0	0	0	27.4469
268	1335.49	2012-08-27 11:42:34	1191.18	4	1	1.10032	3.5189	0.363977	0.00648857	1.24704	0.015513	0	0	0	0	0	27.4333
269	1340.49	2012-08-27 11:42:39	1196.19	4	1	1.10013	3.5189	0.365506	0.00648857	1.25242	0.015513	-6.15597e-05	0	0	0	0	27.4027
270	1345.5	2012-08-27 11:42:44	1201.19	4	1	1.10013	3.5189	0.367036	0.00648857	1.2578	0.015513	0	0	0	0	0	27.3416
271	1350.5	2012-08-27 11:42:49	1206.2	4	1	1.09994	3.5189	0.368565	0.00648857	1.26318	0.015513	-6.15597e-05	0	0	0	0	27.4163
272	1355.51	2012-08-27 11:42:54	1211.2	4	1	1.10013	3.51952	0.370093	0.00648857	1.26856	0.015513	0	0	0	0	0	27.4469
273	1360.51	2012-08-27 11:42:59	1216.2	4	1	1.10013	3.51952	0.371622	0.00648857	1.27394	0.015513	6.1512e-05	0	0	0	0	27.491
274	1365.51	2012-08-27 11:43:04	1221.21	4	1	1.09994	3.51952	0.373151	0.00648857	1.27932	0.015513	0	0	0	0	0	27.3552
275	1370.52	2012-08-27 11:43:09	1226.21	4	1	1.09994	3.51952	0.37468	0.00648857	1.28471	0.015513	-6.15597e-05	0	0	0	0	27.4163
276	1375.53	2012-08-27 11:43:14	1231.22	4	1	1.09994	3.51983	0.376208	0.00648857	1.29008	0.015513	0	0	0	0	0	27.4299
277	1380.53	2012-08-27 11:43:19	1236.22	4	1	1.09994	3.51983	0.377739	0.00648857	1.29547	0.015513	0	0	0	0	0	27.3552
278	1385.53	2012-08-27 11:43:24	1241.23	4	1	1.09994	3.51983	0.379268	0.00648857	1.30085	0.015513	-6.15597e-05	0	0	0	0	27.4299
279	1390.53	2012-08-27 11:43:29	1246.23	4	1	1.09994	3.51983	0.380796	0.00648857	1.30623	0.015513	0	0	0	0	0	27.3552
280	1395.54	2012-08-27 11:43:34	1251.23	4	1	1.10013	3.52014	0.382324	0.00648857	1.31161	0.015513	0	0	0	0	0	27.3246
281	1400.54	2012-08-27 11:43:39	1256.23	4	1	1.09975	3.52014	0.383854	0.00648857	1.31699	0.015513	0	0	0	0	0	27.4299
282	1405.55	2012-08-27 11:43:44	1261.24	4	1	1.10013	3.52044	0.385384	0.00648857	1.32238	0.015513	0	0	0	0	0	27.4299
283	1410.55	2012-08-27 11:43:49	1266.25	4	1	1.09975	3.52014	0.386913	0.00648857	1.32776	0.015513	0	0	0	0	0	27.4299
284	1415.56	2012-08-27 11:43:54	1271.25	4	1	1.09994	3.52044	0.388442	0.00648857	1.33315	0.015513	-6.15597e-05	0	0	0	0	27.4299
285	1420.56	2012-08-27 11:43:59	1276.26	4	1	1.10013	3.52075	0.389968	0.00648857	1.33852	0.015513	6.15597e-05	0	0	0	0	27.474
286	1425.57	2012-08-27 11:44:04	1281.26	4	1	1.10013	3.52044	0.391501	0.00648857	1.34392	0.015513	0	0	0	0	0	27.3993
287	1430.57	2012-08-27 11:44:10	1286.27	4	1	1.10013	3.52075	0.393031	0.00648857	1.3493	0.015513	0	0	0	0	0	27.3993
288	1435.58	2012-08-27 11:44:15	1291.28	4	1	1.09994	3.52075	0.394561	0.00648857	1.35469	0.015513	-6.15597e-05	0	0	0	0	27.474
289	1440.59	2012-08-27 11:44:20	1296.28	4	1	1.10013	3.52106	0.396091	0.00648857	1.36008	0.015513	6.15597e-05	0	0	0	0	27.5046
290	1445.59	2012-08-27 11:44:25	1301.28	4	1	1.10013	3.52106	0.39762	0.00648857	1.36546	0.015513	0	0	0	0	0	27.6234
291	1450.6	2012-08-27 11:44:30	1306.29	4	1	1.10013	3.52137	0.39915	0.00648857	1.37085	0.015513	6.15597e-05	0	0	0	0	27.3246
292	1455.6	2012-08-27 11:44:35	1311.29	4	1	1.10013	3.52137	0.400678	0.00648857	1.37623	0.015513	0.000123119	0	0	0	0	27.5487
293	1460.61	2012-08-27 11:44:40	1316.3	4	1	1.09975	3.52137	0.402209	0.00648857	1.38162	0.015513	6.15597e-05	0	0	0	0	27.474
294	1465.61	2012-08-27 11:44:45	1321.31	4	1	1.09994	3.52137	0.403737	0.00648857	1.387	0.015513	6.15597e-05	0	0	0	0	27.5487
295	1470.62	2012-08-27 11:44:50	1326.32	4	1	1.09994	3.52167	0.405268	0.00648857	1.39239	0.015513	0	0	0	0	0	27.474
296	1475.62	2012-08-27 11:44:55	1331.32	4	1	1.09994	3.52167	0.406796	0.00648857	1.39777	0.015513	6.15597e-05	0	0	0	0	27.5181
297	1480.63	2012-08-27 11:45:00	1336.32	4	1	1.10013	3.52167	0.408325	0.00648857	1.40315	0.015513	6.15597e-05	0	0	0	0	27.698
298	1485.63	2012-08-27 11:45:05	1341.33	4	1	1.10032	3.52167	0.409855	0.00648857	1.40854	0.015513	0	0	0	0	0	27.698
299	1490.64	2012-08-27 11:45:10	1346.33	4	1	1.10013	3.52198	0.411384	0.00648857	1.41393	0.015513	0.000123119	0	0	0	0	27.5181
300	1495.64	2012-08-27 11:45:15	1351.34	4	1	1.09994	3.52167	0.412913	0.00648857	1.41931	0.015513	0	0	0	0	0	27.6369
301	1500.65	2012-08-27 11:45:20	1356.34	4	1	1.10013	3.52198	0.414442	0.00648857	1.4247	0.015513	0	0	0	0	0	27.5623
302	1505.65	2012-08-27 11:45:25	1361.35	4	1	1.09975	3.52167	0.415972	0.00648857	1.43009	0.015513	0	0	0	0	0	27.4876
303	1510.66	2012-08-27 11:45:30	1366.35	4	1	1.09994	3.52198	0.417502	0.00648857	1.43547	0.015513	0	0	0	0	0	27.6369
304	1515.66	2012-08-27 11:45:35	1371.36	4	1	1.10013	3.52229	0.419031	0.00648857	1.44086	0.015513	0	0	0	0	0	27.5928
305	1520.67	2012-08-27 11:45:40	1376.36	4	1	1.09994	3.52229	0.420557	0.00648857	1.44624	0.015513	6.15597e-05	0	0	0	0	27.6234
306	1525.68	2012-08-27 11:45:45	1381.37	4	1	1.10013	3.52229	0.422091	0.00648857	1.45164	0.015513	0	0	0	0	0	27.5317
307	1530.68	2012-08-27 11:45:50	1386.38	4	1	1.10013	3.5226	0.423621	0.00648857	1.45703	0.015513	0.000123119	0	0	0	0	27.5623
308	1535.69	2012-08-27 11:45:55	1391.38	4	1	1.10013	3.52229	0.42515	0.00648857	1.46241	0.015513	0	0	0	0	0	27.5928
309	1540.69	2012-08-27 11:46:00	1396.38	4	1	1.09994	3.5226	0.426678	0.00648857	1.4678	0.015513	6.15597e-05	0	0	0	0	27.4129
310	1545.7	2012-08-27 11:46:05	1401.39	4	1	1.09994	3.52229	0.428208	0.00648857	1.47318	0.015513	-6.15597e-05	0	0	0	0	27.5928
311	1550.7	2012-08-27 11:46:10	1406.4	4	1	1.10013	3.5226	0.429738	0.00648857	1.47857	0.015513	0	0	0	0	0	27.6064
312	1555.71	2012-08-27 11:46:15	1411.4	4	1	1.10013	3.5226	0.431266	0.00648857	1.48396	0.015513	-6.1512e-05	0	0	0	0	27.5928
313	1560.71	2012-08-27 11:46:20	1416.4	4	1	1.10013	3.52291	0.432795	0.00648857	1.48935	0.015513	0	0	0	0	0	27.4876
314	1565.71	2012-08-27 11:46:25	1421.41	4	1	1.09994	3.52291	0.434325	0.00648857	1.49473	0.015513	0	0	0	0	0	27.6369
315	1570.72	2012-08-27 11:46:30	1426.41	4	1	1.09994	3.52291	0.435854	0.00648857	1.50012	0.015513	-6.15597e-05	0	0	0	0	27.7116
316	1575.72	2012-08-27 11:46:35	1431.42	4	1	1.10013	3.52291	0.437383	0.00648857	1.50551	0.015513	-6.15597e-05	0	0	0	0	27.7116
317	1580.73	2012-08-27 11:46:40	1436.42	4	1	1.09994	3.52291	0.438912	0.00648857	1.51089	0.015513	-6.15597e-05	0	0	0	0	27.7422
318	1585.73	2012-08-27 11:46:45	1441.42	4	1	1.09994	3.52291	0.44044	0.00648857	1.51628	0.015513	0	0	0	0	0	27.5928
319	1590.73	2012-08-27 11:46:50	1446.42	4	1	1.10013	3.52321	0.441968	0.00648857	1.52166	0.015513	0	0	0	0	0	27.7422
320	1595.73	2012-08-27 11:46:55	1451.43	4	1	1.09994	3.52352	0.443497	0.00648857	1.52705	0.015513	6.15597e-05	0	0	0	0	27.5928
321	1600.74	2012-08-27 11:47:00	1456.43	4	1	1.09994	3.52321	0.445027	0.00648857	1.53244	0.015513	0	0	0	0	0	27.6234
322	1605.74	2012-08-27 11:47:05	1461.44	4	1	1.09994	3.52352	0.446556	0.00648857	1.53783	0.015513	-6.15597e-05	0	0	0	0	27.474
323	1610.75	2012-08-27 11:47:10	1466.45	4	1	1.09994	3.52352	0.448086	0.00648857	1.54322	0.015513	0	0	0	0	0	27.6234
324	1615.76	2012-08-27 11:47:15	1471.45	4	1	1.10013	3.52383	0.449616	0.00648857	1.54861	0.015513	6.15597e-05	0	0	0	0	27.698
325	1620.77	2012-08-27 11:47:20	1476.46	4	1	1.10013	3.52383	0.451143	0.00648857	1.55399	0.015513	0	0	0	0	0	27.698
326	1625.78	2012-08-27 11:47:25	1481.47	4	1	1.10032	3.52383	0.452677	0.00648857	1.55939	0.015513	0	0	0	0	0	27.698
327	1630.78	2012-08-27 11:47:30	1486.47	4	1	1.09994	3.52383	0.454206	0.00648857	1.56478	0.015513	0	0	0	0	0	27.698
328	1635.78	2012-08-27 11:47:35	1491.47	4	1	1.10013	3.52383	0.455734	0.00648857	1.57017	0.015513	0	0	0	0	0	27.6234
329	1640.79	2012-08-27 11:47:40	1496.48	4	1	1.10013	3.52444	0.457263	0.00648857	1.57556	0.015513	6.15597e-05	0	0	0	0	27.698
330	1645.8	2012-08-27 11:47:45	1501.49	4	1	1.09994	3.52414	0.458794	0.00648857	1.58095	0.015513	0	0	0	0	0	27.6539
331	1650.8	2012-08-27 11:47:50	1506.49	4	1	1.09994	3.52414	0.460322	0.00648857	1.58634	0.015513	0	0	0	0	0	27.7727
332	1655.8	2012-08-27 11:47:55	1511.49	4	1	1.09994	3.52414	0.461851	0.00648857	1.59172	0.015513	0	0	0	0	0	27.698
333	1660.8	2012-08-27 11:48:00	1516.5	4	1	1.09994	3.52414	0.46338	0.00648857	1.59711	0.015513	-0.000123119	0	0	0	0	27.7727
334	1665.81	2012-08-27 11:48:05	1521.51	4	1	1.09994	3.52444	0.464911	0.00648857	1.60251	0.015513	0	0	0	0	0	27.7727
335	1670.82	2012-08-27 11:48:10	1526.51	4	1	1.10013	3.52444	0.46644	0.00648857	1.6079	0.015513	6.15597e-05	0	0	0	0	27.8474
336	1675.82	2012-08-27 11:48:15	1531.51	4	1	1.10013	3.52475	0.467969	0.00648857	1.61329	0.015513	6.15597e-05	0	0	0	0	27.8474
337	1680.83	2012-08-27 11:48:20	1536.52	4	1	1.10013	3.52475	0.469498	0.00648857	1.61867	0.015513	6.15597e-05	0	0	0	0	27.8168
338	1685.83	2012-08-27 11:48:25	1541.52	4	1	1.09994	3.52475	0.471024	0.00648857	1.62405	0.015513	0	0	0	0	0	27.8168
339	1690.83	2012-08-27 11:48:30	1546.53	4	1	1.10013	3.52506	0.472556	0.00648857	1.62946	0.015513	6.15597e-05	0	0	0	0	27.8168
340	1695.84	2012-08-27 11:48:35	1551.53	4	1	1.09994	3.52475	0.474086	0.00648857	1.63485	0.015513	-6.15597e-05	0	0	0	0	27.8304
341	1700.85	2012-08-27 11:48:40	1556.54	4	1	1.09994	3.52506	0.475615	0.00648857	1.64024	0.015513	0	0	0	0	0	27.9661
342	1705.85	2012-08-27 11:48:45	1561.55	4	1	1.10013	3.52506	0.477146	0.00648857	1.64563	0.015513	6.15597e-05	0	0	0	0	27.9051
343	1710.86	2012-08-27 11:48:50	1566.55	4	1	1.09994	3.52506	0.478674	0.00648857	1.65102	0.015513	0	0	0	0	0	27.8745
344	1715.86	2012-08-27 11:48:55	1571.55	4	1	1.09994	3.52506	0.480204	0.00648857	1.65641	0.015513	-6.15597e-05	0	0	0	0	27.6946
345	1720.87	2012-08-27 11:49:00	1576.56	4	1	1.10013	3.52537	0.481733	0.00648857	1.6618	0.015513	6.15597e-05	0	0	0	0	27.7999
346	1725.87	2012-08-27 11:49:05	1581.56	4	1	1.09994	3.52506	0.483262	0.00648857	1.66719	0.015513	-0.000123119	0	0	0	0	27.8745
347	1730.88	2012-08-27 11:49:10	1586.57	4	1	1.10013	3.52568	0.484792	0.00648857	1.67259	0.015513	6.15597e-05	0	0	0	0	27.8745
348	1735.88	2012-08-27 11:49:15	1591.58	4	1	1.10013	3.52537	0.486318	0.00648857	1.67797	0.015513	0	0	0	0	0	27.8745
349	1740.89	2012-08-27 11:49:20	1596.58	4	1	1.10013	3.52598	0.487851	0.00648857	1.68337	0.015513	0.000123072	0	0	0	0	27.8745
350	1745.89	2012-08-27 11:49:25	1601.59	4	1	1.09994	3.52568	0.48938	0.00648857	1.68876	0.015513	0	0	0	0	0	27.844
351	1750.9	2012-08-27 11:49:30	1606.6	4	1	1.10032	3.52629	0.490911	0.00648857	1.69416	0.015513	0.000123072	0	0	0	0	27.7999
352	1755.9	2012-08-27 11:49:35	1611.6	4	1	1.09975	3.52598	0.492439	0.00648857	1.69955	0.015513	0	0	0	0	0	27.7999
353	1760.91	2012-08-27 11:49:40	1616.6	4	1	1.10013	3.52598	0.493969	0.00648857	1.70494	0.015513	-6.15597e-05	0	0	0	0	27.8745
354	1765.92	2012-08-27 11:49:45	1621.61	4	1	1.09994	3.52629	0.495498	0.00648857	1.71034	0.015513	6.15597e-05	0	0	0	0	27.8745
355	1770.92	2012-08-27 11:49:50	1626.62	4	1	1.09994	3.52629	0.497026	0.00648857	1.71572	0.015513	6.15597e-05	0	0	0	0	27.7999
356	1775.93	2012-08-27 11:49:55	1631.63	4	1	1.10013	3.5266	0.498559	0.00648857	1.72113	0.015513	0	0	0	0	0	27.8745
357	1780.94	2012-08-27 11:50:00	1636.63	4	1	1.09994	3.5266	0.500088	0.00648857	1.72652	0.015513	0	0	0	0	0	27.7999
358	1785.94	2012-08-27 11:50:05	1641.64	4	1	1.09975	3.5266	0.501618	0.00648857	1.73192	0.015513	0	0	0	0	0	27.7999
359	1790.95	2012-08-27 11:50:10	1646.64	4	1	1.10013	3.52691	0.503147	0.00648857	1.73731	0.015513	0	0	0	0	0	27.8745
360	1795.96	2012-08-27 11:50:15	1651.65	4	1	1.10032	3.52691	0.504677	0.00648857	1.74271	0.015513	0	0	0	0	0	27.7999
361	1800.96	2012-08-27 11:50:20	1656.65	4	1	1.10013	3.52721	0.506207	0.00648857	1.7481	0.015513	0	0	0	0	0	27.8745
362	1805.97	2012-08-27 11:50:25	1661.66	4	1	1.10013	3.52721	0.507737	0.00648857	1.7535	0.015513	6.15597e-05	0	0	0	0	27.8304
363	1810.97	2012-08-27 11:50:30	1666.66	4	1	1.10013	3.52721	0.509264	0.00648857	1.75889	0.015513	0	0	0	0	0	27.8304
364	1815.98	2012-08-27 11:50:35	1671.67	4	1	1.09994	3.52721	0.510795	0.00648857	1.76429	0.015513	0	0	0	0	0	27.9051
365	1820.98	2012-08-27 11:50:40	1676.67	4	1	1.10013	3.52752	0.512323	0.00648857	1.76968	0.015513	6.15597e-05	0	0	0	0	27.8304
366	1825.99	2012-08-27 11:50:45	1681.68	4	1	1.09994	3.52783	0.513854	0.00648857	1.77508	0.015513	0.000123119	0	0	0	0	27.7999
367	1831	2012-08-27 11:50:50	1686.69	4	1	1.10013	3.52783	0.515385	0.00648857	1.78047	0.015513	0	0	0	0	0	27.9051
368	1836	2012-08-27 11:50:55	1691.7	4	1	1.10013	3.52783	0.516914	0.00648857	1.78587	0.015513	6.15597e-05	0	0	0	0	27.9356
369	1841.01	2012-08-27 11:51:00	1696.7	4	1	1.09994	3.52783	0.518443	0.00648857	1.79127	0.015513	-6.15597e-05	0	0	0	0	27.8304
370	1846.01	2012-08-27 11:51:05	1701.7	4	1	1.10013	3.52814	0.519972	0.00648857	1.79666	0.015513	0	0	0	0	0	27.9356
371	1851.01	2012-08-27 11:51:10	1706.7	4	1	1.09994	3.52814	0.5215	0.00648857	1.80205	0.015513	0	0	0	0	0	27.9051
372	1856.02	2012-08-27 11:51:15	1711.71	4	1	1.10013	3.52875	0.52303	0.00648857	1.80745	0.015513	6.15597e-05	0	0	0	0	27.8609
373	1861.02	2012-08-27 11:51:20	1716.71	4	1	1.09994	3.52814	0.524559	0.00648857	1.81284	0.015513	0	0	0	0	0	27.9356
374	1866.03	2012-08-27 11:51:25	1721.72	4	1	1.09994	3.52875	0.526089	0.00648857	1.81824	0.015513	6.15597e-05	0	0	0	0	27.9356
375	1871.03	2012-08-27 11:51:30	1726.73	4	1	1.10032	3.52906	0.527619	0.00648857	1.82364	0.015513	6.15597e-05	0	0	0	0	27.7863
376	1876.04	2012-08-27 11:51:35	1731.73	4	1	1.09994	3.52875	0.529147	0.00648857	1.82903	0.015513	-6.15597e-05	0	0	0	0	27.8304
377	1881.05	2012-08-27 11:51:40	1736.74	4	1	1.10013	3.52906	0.530677	0.00648857	1.83443	0.015513	6.15597e-05	0	0	0	0	27.9661
378	1886.05	2012-08-27 11:51:45	1741.74	4	1	1.10013	3.52937	0.532207	0.00648857	1.83983	0.015513	0	0	0	0	0	27.9661
379	1891.05	2012-08-27 11:51:50	1746.74	4	1	1.10013	3.52937	0.533735	0.00648857	1.84522	0.015513	0	0	0	0	0	27.8609
380	1896.05	2012-08-27 11:51:55	1751.74	4	1	1.10013	3.52937	0.535263	0.00648857	1.85062	0.015513	0	0	0	0	0	27.8915
381	1901.06	2012-08-27 11:52:00	1756.75	4	1	1.10013	3.52968	0.536792	0.00648857	1.85601	0.015513	6.15597e-05	0	0	0	0	27.8915
382	1906.06	2012-08-27 11:52:05	1761.76	4	1	1.09994	3.52968	0.538322	0.00648857	1.86141	0.015513	0	0	0	0	0	27.9661
383	1911.07	2012-08-27 11:52:10	1766.76	4	1	1.10013	3.52968	0.539851	0.00648857	1.86681	0.015513	0	0	0	0	0	27.9661
384	1916.07	2012-08-27 11:52:15	1771.77	4	1	1.10013	3.52998	0.541381	0.00648857	1.87221	0.015513	6.15597e-05	0	0	0	0	27.8609
385	1921.08	2012-08-27 11:52:20	1776.78	4	1	1.09994	3.52998	0.542909	0.00648857	1.8776	0.015513	0	0	0	0	0	28.0102
386	1926.09	2012-08-27 11:52:25	1781.79	4	1	1.10013	3.52998	0.544442	0.00648857	1.88302	0.015513	0	0	0	0	0	28.0408
387	1931.1	2012-08-27 11:52:30	1786.8	4	1	1.09994	3.52998	0.545973	0.00648857	1.88842	0.015513	-6.15597e-05	0	0	0	0	27.8915
388	1936.11	2012-08-27 11:52:35	1791.8	4	1	1.10013	3.53029	0.547502	0.00648857	1.89382	0.015513	0	0	0	0	0	27.8609
389	1941.11	2012-08-27 11:52:40	1796.8	4	1	1.09994	3.5306	0.54903	0.00648857	1.89921	0.015513	6.15597e-05	0	0	0	0	28.0713
390	1946.11	2012-08-27 11:52:45	1801.8	4	1	1.10013	3.5306	0.550558	0.00648857	1.90461	0.015513	6.15597e-05	0	0	0	0	27.9967
391	1951.11	2012-08-27 11:52:50	1806.81	4	1	1.10013	3.53122	0.552088	0.00648857	1.91001	0.015513	6.15597e-05	0	0	0	0	27.9356
392	1956.12	2012-08-27 11:52:55	1811.81	4	1	1.10013	3.53122	0.553617	0.00648857	1.91541	0.015513	0	0	0	0	0	27.9661
393	1961.13	2012-08-27 11:53:00	1816.82	4	1	1.09994	3.53122	0.555148	0.00648857	1.92081	0.015513	0	0	0	0	0	27.9661
394	1966.13	2012-08-27 11:53:05	1821.82	4	1	1.10013	3.53122	0.556676	0.00648857	1.92621	0.015513	0	0	0	0	0	27.8915
395	1971.13	2012-08-27 11:53:10	1826.83	4	1	1.09994	3.53122	0.558199	0.00648857	1.93159	0.015513	-6.15597e-05	0	0	0	0	28.0408
396	1976.13	2012-08-27 11:53:15	1831.83	4	1	1.09994	3.53152	0.559734	0.00648857	1.93701	0.015513	6.15597e-05	0	0	0	0	28.0408
397	1981.14	2012-08-27 11:53:20	1836.83	4	1	1.09994	3.53183	0.561263	0.00648857	1.94241	0.015513	0	0	0	0	0	27.9661
398	1986.14	2012-08-27 11:53:25	1841.84	4	1	1.10013	3.53183	0.562792	0.00648857	1.94781	0.015513	0	0	0	0	0	27.922
399	1991.14	2012-08-27 11:53:30	1846.84	4	1	1.09994	3.53214	0.56432	0.00648857	1.95321	0.015513	6.15597e-05	0	0	0	0	28.0408
400	1996.15	2012-08-27 11:53:35	1851.84	4	1	1.09994	3.53183	0.565849	0.00648857	1.95861	0.015513	-6.15597e-05	0	0	0	0	27.9967
401	2001.15	2012-08-27 11:53:40	1856.84	4	1	1.09994	3.53245	0.567378	0.00648857	1.96401	0.015513	0	0	0	0	0	28.0408
402	2006.16	2012-08-27 11:53:45	1861.85	4	1	1.10013	3.53245	0.568907	0.00648857	1.96941	0.015513	0	0	0	0	0	27.9661
403	2011.17	2012-08-27 11:53:50	1866.86	4	1	1.10013	3.53306	0.570438	0.00648857	1.97482	0.015513	6.15597e-05	0	0	0	0	28.0408
404	2016.17	2012-08-27 11:53:55	1871.87	4	1	1.09994	3.53275	0.571968	0.00648857	1.98022	0.015513	0	0	0	0	0	27.9967
405	2021.18	2012-08-27 11:54:00	1876.87	4	1	1.10013	3.53306	0.573498	0.00648857	1.98563	0.015513	6.15597e-05	0	0	0	0	27.9356
406	2026.19	2012-08-27 11:54:05	1881.88	4	1	1.09994	3.53306	0.575028	0.00648857	1.99103	0.015513	0	0	0	0	0	27.8915
407	2031.2	2012-08-27 11:54:10	1886.89	4	1	1.10013	3.53337	0.576559	0.00648857	1.99644	0.015513	6.15597e-05	0	0	0	0	27.9661
408	2036.2	2012-08-27 11:54:15	1891.9	4	1	1.10013	3.53337	0.578089	0.00648857	2.00185	0.015513	0	0	0	0	0	27.9967
409	2041.21	2012-08-27 11:54:20	1896.9	4	1	1.10013	3.53368	0.579619	0.00648857	2.00725	0.015513	6.15597e-05	0	0	0	0	28.0408
410	2046.21	2012-08-27 11:54:25	1901.9	4	1	1.10013	3.53399	0.581147	0.00648857	2.01266	0.015513	6.15597e-05	0	0	0	0	28.0408
411	2051.22	2012-08-27 11:54:30	1906.91	4	1	1.09994	3.53399	0.582676	0.00648857	2.01806	0.015513	0.000123119	0	0	0	0	27.9661
412	2056.22	2012-08-27 11:54:35	1911.91	4	1	1.09994	3.53399	0.584205	0.00648857	2.02346	0.015513	0	0	0	0	0	27.9356
413	2061.22	2012-08-27 11:54:40	1916.91	4	1	1.10013	3.53429	0.585734	0.00648857	2.02886	0.015513	0	0	0	0	0	27.9967
414	2066.22	2012-08-27 11:54:45	1921.92	4	1	1.10013	3.53429	0.587262	0.00648857	2.03427	0.015513	0	0	0	0	0	28.0408
415	2071.23	2012-08-27 11:54:50	1926.92	4	1	1.10013	3.5346	0.588792	0.00648857	2.03967	0.015513	0	0	0	0	0	27.9661
416	2076.24	2012-08-27 11:54:55	1931.93	4	1	1.10013	3.53491	0.590323	0.00648857	2.04509	0.015513	6.15597e-05	0	0	0	0	28.0408
417	2081.24	2012-08-27 11:55:00	1936.93	4	1	1.10013	3.53491	0.591851	0.00648857	2.05049	0.015513	6.15597e-05	0	0	0	0	28.0408
418	2086.25	2012-08-27 11:55:05	1941.94	4	1	1.09994	3.53491	0.593381	0.00648857	2.0559	0.015513	-6.15597e-05	0	0	0	0	28.0713
419	2091.25	2012-08-27 11:55:10	1946.94	4	1	1.10013	3.53491	0.594909	0.00648857	2.0613	0.015513	-6.15597e-05	0	0	0	0	28.0849
420	2096.26	2012-08-27 11:55:15	1951.95	4	1	1.10013	3.53522	0.596439	0.00648857	2.06671	0.015513	-6.15597e-05	0	0	0	0	27.9797
421	2101.26	2012-08-27 11:55:20	1956.96	4	1	1.10032	3.53583	0.59797	0.00648857	2.07212	0.015513	6.1512e-05	0	0	0	0	28.0543
422	2106.27	2012-08-27 11:55:25	1961.97	4	1	1.10013	3.53552	0.5995	0.00648857	2.07753	0.015513	-6.1512e-05	0	0	0	0	27.9797
423	2111.28	2012-08-27 11:55:30	1966.97	4	1	1.10013	3.53614	0.60103	0.00648857	2.08294	0.015513	6.15597e-05	0	0	0	0	28.0543
424	2116.29	2012-08-27 11:55:35	1971.98	4	1	1.10013	3.53614	0.60256	0.00648857	2.08835	0.015513	0	0	0	0	0	28.0543
425	2121.3	2012-08-27 11:55:40	1976.99	4	1	1.09994	3.53614	0.604091	0.00648857	2.09376	0.015513	-6.15597e-05	0	0	0	0	28.0543
426	2126.3	2012-08-27 11:55:45	1982	4	1	1.09994	3.53645	0.605621	0.00648857	2.09917	0.015513	0	0	0	0	0	28.0543
427	2131.3	2012-08-27 11:55:50	1987	4	1	1.09994	3.53676	0.607148	0.00648857	2.10458	0.015513	0	0	0	0	0	27.9797
428	2136.31	2012-08-27 11:55:55	1992	4	1	1.10013	3.53706	0.608678	0.00648857	2.10999	0.015513	6.15597e-05	0	0	0	0	27.9492
429	2141.31	2012-08-27 11:56:00	1997.01	4	1	1.10013	3.53706	0.610207	0.00648857	2.1154	0.015513	0	0	0	0	0	28.0543
430	2146.32	2012-08-27 11:56:05	2002.01	4	1	1.10013	3.53737	0.611736	0.00648857	2.1208	0.015513	6.15597e-05	0	0	0	0	27.9492
431	2151.32	2012-08-27 11:56:10	2007.01	4	1	1.09994	3.53768	0.613265	0.00648857	2.12621	0.015513	6.15597e-05	0	0	0	0	28.0238
432	2156.33	2012-08-27 11:56:15	2012.02	4	1	1.10013	3.53768	0.614795	0.00648857	2.13162	0.015513	6.15597e-05	0	0	0	0	28.0238
433	2161.33	2012-08-27 11:56:20	2017.02	4	1	1.10013	3.53799	0.616323	0.00648857	2.13703	0.015513	6.15597e-05	0	0	0	0	28.0985
434	2166.34	2012-08-27 11:56:25	2022.03	4	1	1.10013	3.53829	0.617854	0.00648857	2.14245	0.015513	6.15597e-05	0	0	0	0	27.9186
435	2171.34	2012-08-27 11:56:30	2027.03	4	1	1.09994	3.53829	0.619383	0.00648857	2.14786	0.015513	6.15597e-05	0	0	0	0	27.9492
436	2176.34	2012-08-27 11:56:35	2032.04	4	1	1.10013	3.5386	0.620912	0.00648857	2.15326	0.015513	0.000123119	0	0	0	0	28.1731
437	2181.35	2012-08-27 11:56:40	2037.04	4	1	1.10013	3.53891	0.622442	0.00648857	2.15868	0.015513	6.1512e-05	0	0	0	0	28.1731
438	2186.35	2012-08-27 11:56:45	2042.04	4	1	1.09994	3.53891	0.62397	0.00648857	2.16409	0.015513	6.1512e-05	0	0	0	0	28.0679
439	2191.36	2012-08-27 11:56:50	2047.05	4	1	1.09994	3.53891	0.625499	0.00648857	2.1695	0.015513	6.1512e-05	0	0	0	0	28.0985
440	2196.36	2012-08-27 11:56:55	2052.05	4	1	1.10013	3.53922	0.627027	0.00648857	2.17491	0.015513	0	0	0	0	0	28.0985
441	2201.36	2012-08-27 11:57:00	2057.05	4	1	1.10013	3.53922	0.628555	0.00648857	2.18031	0.015513	0	0	0	0	0	28.1426
442	2206.36	2012-08-27 11:57:05	2062.06	4	1	1.09994	3.53953	0.630085	0.00648857	2.18573	0.015513	6.15597e-05	0	0	0	0	28.1867
443	2211.36	2012-08-27 11:57:10	2067.06	4	1	1.10013	3.53983	0.631613	0.00648857	2.19114	0.015513	0	0	0	0	0	28.1426
444	2216.37	2012-08-27 11:57:15	2072.06	4	1	1.10013	3.53983	0.633142	0.00648857	2.19655	0.015513	0	0	0	0	0	28.1867
445	2221.37	2012-08-27 11:57:20	2077.06	4	1	1.09975	3.54014	0.634671	0.00648857	2.20196	0.015513	6.15597e-05	0	0	0	0	28.1561
446	2226.38	2012-08-27 11:57:25	2082.07	4	1	1.10013	3.54014	0.6362	0.00648857	2.20738	0.015513	0	0	0	0	0	28.1426
447	2231.38	2012-08-27 11:57:30	2087.08	4	1	1.09994	3.54045	0.637731	0.00648857	2.21279	0.015513	0	0	0	0	0	28.1867
448	2236.39	2012-08-27 11:57:35	2092.08	4	1	1.10013	3.54076	0.639261	0.00648857	2.21821	0.015513	0	0	0	0	0	28.112
449	2241.4	2012-08-27 11:57:40	2097.09	4	1	1.09994	3.54106	0.64079	0.00648857	2.22363	0.015513	0	0	0	0	0	28.2308
450	2246.4	2012-08-27 11:57:45	2102.09	4	1	1.10013	3.54137	0.64232	0.00648857	2.22904	0.015513	6.15597e-05	0	0	0	0	28.1426
451	2251.4	2012-08-27 11:57:50	2107.1	4	1	1.10032	3.54137	0.643848	0.00648857	2.23446	0.015513	0	0	0	0	0	28.1867
452	2256.41	2012-08-27 11:57:55	2112.1	4	1	1.09994	3.54137	0.645376	0.00648857	2.23987	0.015513	-6.15597e-05	0	0	0	0	28.2613
453	2261.41	2012-08-27 11:58:00	2117.1	4	1	1.10013	3.54199	0.646905	0.00648857	2.24528	0.015513	6.15597e-05	0	0	0	0	28.0815
454	2266.42	2012-08-27 11:58:05	2122.11	4	1	1.09994	3.54199	0.648435	0.00648857	2.2507	0.015513	0	0	0	0	0	28.3665
455	2271.42	2012-08-27 11:58:10	2127.12	4	1	1.09994	3.54199	0.649965	0.00648857	2.25612	0.015513	-6.1512e-05	0	0	0	0	28.1867
456	2276.43	2012-08-27 11:58:15	2132.13	4	1	1.10013	3.5426	0.651496	0.00648857	2.26155	0.015513	6.15597e-05	0	0	0	0	28.1561
457	2281.44	2012-08-27 11:58:20	2137.13	4	1	1.10032	3.54291	0.653026	0.00648857	2.26697	0.015513	6.15597e-05	0	0	0	0	28.0646
458	2286.44	2012-08-27 11:58:25	2142.13	4	1	1.10013	3.54291	0.654554	0.00648857	2.27238	0.015513	0	0	0	0	0	28.0951
459	2291.45	2012-08-27 11:58:30	2147.14	4	1	1.10013	3.54322	0.656085	0.00648857	2.2778	0.015513	0	0	0	0	0	28.1697
460	2296.45	2012-08-27 11:58:35	2152.14	4	1	1.10013	3.54322	0.657613	0.00648857	2.28322	0.015513	0	0	0	0	0	28.2003
461	2301.46	2012-08-27 11:58:40	2157.15	4	1	1.09994	3.54322	0.659142	0.00648857	2.28864	0.015513	-6.15597e-05	0	0	0	0	28.0815
462	2306.46	2012-08-27 11:58:45	2162.15	4	1	1.10032	3.54383	0.660671	0.00648857	2.29406	0.015513	0	0	0	0	0	28.2308
463	2311.46	2012-08-27 11:58:50	2167.16	4	1	1.10013	3.54414	0.662201	0.00648857	2.29948	0.015513	6.15597e-05	0	0	0	0	28.0951
464	2316.47	2012-08-27 11:58:55	2172.17	4	1	1.10013	3.54445	0.663731	0.00648857	2.3049	0.015513	6.15597e-05	0	0	0	0	28.2003
465	2321.48	2012-08-27 11:59:00	2177.17	4	1	1.09994	3.54445	0.665262	0.00648857	2.31033	0.015513	0	0	0	0	0	28.1392
466	2326.49	2012-08-27 11:59:05	2182.18	4	1	1.10013	3.54476	0.666792	0.00648857	2.31575	0.015513	6.15597e-05	0	0	0	0	28.1087
467	2331.49	2012-08-27 11:59:10	2187.18	4	1	1.09994	3.54476	0.66832	0.00648857	2.32117	0.015513	0	0	0	0	0	28.034
468	2336.49	2012-08-27 11:59:15	2192.18	4	1	1.10013	3.54476	0.669848	0.00648857	2.32658	0.015513	0	0	0	0	0	28.0035
469	2341.5	2012-08-27 11:59:20	2197.19	4	1	1.10013	3.54537	0.671378	0.00648857	2.33201	0.015513	6.1512e-05	0	0	0	0	28.1087
470	2346.5	2012-08-27 11:59:25	2202.2	4	1	1.09994	3.54507	0.672908	0.00648857	2.33743	0.015513	0	0	0	0	0	28.1392
471	2351.51	2012-08-27 11:59:30	2207.2	4	1	1.09957	3.54568	0.674437	0.00648857	2.34285	0.015513	6.15597e-05	0	0	0	0	28.1528
472	2356.51	2012-08-27 11:59:35	2212.2	4	1	1.10013	3.54599	0.675966	0.00648857	2.34827	0.015513	6.15597e-05	0	0	0	0	28.2444
473	2361.51	2012-08-27 11:59:40	2217.2	4	1	1.10013	3.5463	0.677494	0.00648857	2.35369	0.015513	6.15597e-05	0	0	0	0	28.1087
474	2366.51	2012-08-27 11:59:45	2222.21	4	1	1.09994	3.5466	0.679023	0.00648857	2.35911	0.015513	6.15597e-05	0	0	0	0	28.0646
475	2371.51	2012-08-27 11:59:50	2227.21	4	1	1.10013	3.54691	0.68055	0.00648857	2.36453	0.015513	6.15597e-05	0	0	0	0	28.1528
476	2376.52	2012-08-27 11:59:55	2232.21	4	1	1.09994	3.54691	0.68208	0.00648857	2.36996	0.015513	6.15597e-05	0	0	0	0	28.1392
477	2381.52	2012-08-27 12:00:00	2237.22	4	1	1.10032	3.54753	0.683609	0.00648857	2.37538	0.015513	6.15597e-05	0	0	0	0	28.1087
478	2386.53	2012-08-27 12:00:05	2242.22	4	1	1.10013	3.54722	0.685138	0.00648857	2.38081	0.015513	0	0	0	0	0	28.2444
479	2391.53	2012-08-27 12:00:10	2247.23	4	1	1.10013	3.54784	0.686668	0.00648857	2.38623	0.015513	6.15597e-05	0	0	0	0	28.2138
480	2396.54	2012-08-27 12:00:15	2252.23	4	1	1.09994	3.54784	0.688197	0.00648857	2.39166	0.015513	0	0	0	0	0	28.1087
481	2401.54	2012-08-27 12:00:20	2257.23	4	1	1.10013	3.54845	0.689725	0.00648857	2.39708	0.015513	6.15597e-05	0	0	0	0	28.1833
482	2406.55	2012-08-27 12:00:25	2262.24	4	1	1.10013	3.54845	0.691249	0.00648857	2.40249	0.015513	6.15597e-05	0	0	0	0	28.0781
483	2411.56	2012-08-27 12:00:30	2267.25	4	1	1.09994	3.54876	0.692786	0.00648857	2.40794	0.015513	6.1512e-05	0	0	0	0	28.1087
484	2416.56	2012-08-27 12:00:35	2272.25	4	1	1.10013	3.54907	0.694315	0.00648857	2.41337	0.015513	6.15597e-05	0	0	0	0	28.0035
485	2421.57	2012-08-27 12:00:41	2277.26	4	1	1.10013	3.54937	0.695845	0.00648857	2.4188	0.015513	0	0	0	0	0	28.034
486	2426.57	2012-08-27 12:00:46	2282.27	4	1	1.09994	3.54968	0.697375	0.00648857	2.42423	0.015513	6.15597e-05	0	0	0	0	28.1528
487	2431.58	2012-08-27 12:00:51	2287.27	4	1	1.10013	3.54968	0.698904	0.00648857	2.42965	0.015513	0	0	0	0	0	28.0476
488	2436.58	2012-08-27 12:00:56	2292.27	4	1	1.09994	3.54968	0.700432	0.00648857	2.43508	0.015513	0	0	0	0	0	28.0781
489	2441.58	2012-08-27 12:01:01	2297.28	4	1	1.10013	3.54999	0.701962	0.00648857	2.44051	0.015513	-6.15597e-05	0	0	0	0	28.1528
490	2446.59	2012-08-27 12:01:06	2302.29	4	1	1.09994	3.55061	0.703493	0.00648857	2.44594	0.015513	6.15597e-05	0	0	0	0	28.1528
491	2451.6	2012-08-27 12:01:11	2307.29	4	1	1.10013	3.55091	0.705022	0.00648857	2.45138	0.015513	6.15597e-05	0	0	0	0	28.1528
492	2456.61	2012-08-27 12:01:16	2312.3	4	1	1.10013	3.55091	0.706553	0.00648857	2.45681	0.015513	0	0	0	0	0	28.1528
493	2461.62	2012-08-27 12:01:21	2317.31	4	1	1.10013	3.55153	0.708084	0.00648857	2.46225	0.015513	6.15597e-05	0	0	0	0	28.1528
494	2466.62	2012-08-27 12:01:26	2322.31	4	1	1.09994	3.55153	0.709612	0.00648857	2.46768	0.015513	0	0	0	0	0	28.1223
495	2471.62	2012-08-27 12:01:31	2327.31	4	1	1.09994	3.55184	0.71114	0.00648857	2.4731	0.015513	0	0	0	0	0	28.1223
496	2476.62	2012-08-27 12:01:36	2332.31	4	1	1.10013	3.55214	0.712668	0.00648857	2.47853	0.015513	6.15597e-05	0	0	0	0	28.1223
497	2481.63	2012-08-27 12:01:41	2337.32	4	1	1.10013	3.55245	0.714198	0.00648857	2.48396	0.015513	6.15597e-05	0	0	0	0	28.1528
498	2486.63	2012-08-27 12:01:46	2342.32	4	1	1.10013	3.55245	0.715727	0.00648857	2.4894	0.015513	0	0	0	0	0	28.1087
499	2491.63	2012-08-27 12:01:51	2347.33	4	1	1.10013	3.55276	0.717255	0.00648857	2.49482	0.015513	0	0	0	0	0	28.1833
500	2496.64	2012-08-27 12:01:56	2352.33	4	1	1.10013	3.55307	0.718784	0.00648857	2.50026	0.015513	6.15597e-05	0	0	0	0	28.1528
501	2501.64	2012-08-27 12:02:01	2357.33	4	1	1.09994	3.55338	0.720312	0.00648857	2.50569	0.015513	0	0	0	0	0	28.2138
502	2506.65	2012-08-27 12:02:06	2362.34	4	1	1.10013	3.55368	0.721843	0.00648857	2.51113	0.015513	6.15597e-05	0	0	0	0	28.1528
503	2511.65	2012-08-27 12:02:11	2367.34	4	1	1.10013	3.55399	0.723366	0.00648857	2.51654	0.015513	6.15597e-05	0	0	0	0	28.1223
504	2516.65	2012-08-27 12:02:16	2372.35	4	1	1.09994	3.5543	0.7249	0.00648857	2.52199	0.015513	6.15597e-05	0	0	0	0	28.0781
505	2521.66	2012-08-27 12:02:21	2377.35	4	1	1.10013	3.55461	0.726429	0.00648857	2.52743	0.015513	0.000123119	0	0	0	0	28.1528
506	2526.66	2012-08-27 12:02:26	2382.36	4	1	1.10013	3.55461	0.72796	0.00648857	2.53287	0.015513	6.15597e-05	0	0	0	0	28.1087
507	2531.66	2012-08-27 12:02:31	2387.36	4	1	1.10013	3.55491	0.729488	0.00648857	2.5383	0.015513	6.15597e-05	0	0	0	0	28.0476
508	2536.67	2012-08-27 12:02:36	2392.36	4	1	1.09994	3.55522	0.731017	0.00648857	2.54373	0.015513	6.1512e-05	0	0	0	0	28.0171
509	2541.68	2012-08-27 12:02:41	2397.37	4	1	1.09994	3.55553	0.732547	0.00648857	2.54917	0.015513	0	0	0	0	0	28.0476
510	2546.68	2012-08-27 12:02:46	2402.37	4	1	1.10013	3.55584	0.734075	0.00648857	2.55461	0.015513	6.15597e-05	0	0	0	0	28.0781
511	2551.69	2012-08-27 12:02:51	2407.38	4	1	1.10013	3.55615	0.735606	0.00648857	2.56005	0.015513	0.000123119	0	0	0	0	28.1833
512	2556.69	2012-08-27 12:02:56	2412.39	4	1	1.09994	3.55645	0.737136	0.00648857	2.56549	0.015513	6.15597e-05	0	0	0	0	28.0781
513	2561.7	2012-08-27 12:03:01	2417.39	4	1	1.10013	3.55645	0.738666	0.00648857	2.57093	0.015513	0	0	0	0	0	28.1223
514	2566.71	2012-08-27 12:03:06	2422.4	4	1	1.09994	3.55676	0.740196	0.00648857	2.57637	0.015513	0	0	0	0	0	28.1223
515	2571.71	2012-08-27 12:03:11	2427.41	4	1	1.09994	3.55738	0.741726	0.00648857	2.58182	0.015513	0.000123119	0	0	0	0	28.1087
516	2576.72	2012-08-27 12:03:16	2432.41	4	1	1.10013	3.55738	0.743253	0.00648857	2.58725	0.015513	6.15597e-05	0	0	0	0	28.1528
517	2581.72	2012-08-27 12:03:21	2437.42	4	1	1.10013	3.55768	0.744784	0.00648857	2.5927	0.015513	6.15597e-05	0	0	0	0	28.0781
518	2586.72	2012-08-27 12:03:26	2442.42	4	1	1.09994	3.55768	0.746313	0.00648857	2.59814	0.015513	0	0	0	0	0	28.0781
519	2591.73	2012-08-27 12:03:31	2447.43	4	1	1.09994	3.5583	0.747843	0.00648857	2.60358	0.015513	0	0	0	0	0	28.2579
520	2596.73	2012-08-27 12:03:36	2452.43	4	1	1.10013	3.5583	0.749371	0.00648857	2.60902	0.015513	0	0	0	0	0	28.0476
521	2601.74	2012-08-27 12:03:41	2457.43	4	1	1.10013	3.55892	0.750901	0.00648857	2.61446	0.015513	6.15597e-05	0	0	0	0	28.1223
522	2606.74	2012-08-27 12:03:46	2462.43	4	1	1.10013	3.55922	0.752429	0.00648857	2.6199	0.015513	6.15597e-05	0	0	0	0	28.1528
523	2611.74	2012-08-27 12:03:51	2467.44	4	1	1.09994	3.55922	0.753958	0.00648857	2.62534	0.015513	0	0	0	0	0	28.0917
524	2616.75	2012-08-27 12:03:56	2472.44	4	1	1.10032	3.55953	0.755487	0.00648857	2.63078	0.015513	0	0	0	0	0	28.0476
525	2621.76	2012-08-27 12:04:01	2477.45	4	1	1.09994	3.55953	0.757018	0.00648857	2.63623	0.015513	0	0	0	0	0	28.0476
526	2626.76	2012-08-27 12:04:06	2482.45	4	1	1.09994	3.55984	0.758547	0.00648857	2.64168	0.015513	6.15597e-05	0	0	0	0	28.1833
527	2631.76	2012-08-27 12:04:11	2487.46	4	1	1.10013	3.56015	0.760075	0.00648857	2.64712	0.015513	0	0	0	0	0	28.1528
528	2636.77	2012-08-27 12:04:16	2492.46	4	1	1.10013	3.56045	0.761605	0.00648857	2.65256	0.015513	0	0	0	0	0	28.1087
529	2641.77	2012-08-27 12:04:21	2497.46	4	1	1.10013	3.56076	0.763134	0.00648857	2.65801	0.015513	0	0	0	0	0	28.0476
530	2646.78	2012-08-27 12:04:26	2502.47	4	1	1.10032	3.56138	0.764663	0.00648857	2.66345	0.015513	6.15597e-05	0	0	0	0	28.0781
531	2651.78	2012-08-27 12:04:31	2507.48	4	1	1.09994	3.56138	0.766193	0.00648857	2.6689	0.015513	0	0	0	0	0	28.0171
532	2656.79	2012-08-27 12:04:36	2512.48	4	1	1.10013	3.56169	0.767723	0.00648857	2.67435	0.015513	6.1512e-05	0	0	0	0	28.0781
533	2661.8	2012-08-27 12:04:41	2517.49	4	1	1.10013	3.56199	0.769253	0.00648857	2.6798	0.015513	6.15597e-05	0	0	0	0	28.0476
534	2666.8	2012-08-27 12:04:46	2522.5	4	1	1.09994	3.56199	0.770783	0.00648857	2.68525	0.015513	0	0	0	0	0	28.0781
535	2671.81	2012-08-27 12:04:51	2527.5	4	1	1.10013	3.5623	0.772312	0.00648857	2.69069	0.015513	0	0	0	0	0	28.0476
536	2676.81	2012-08-27 12:04:56	2532.5	4	1	1.10013	3.56261	0.77384	0.00648857	2.69614	0.015513	0	0	0	0	0	28.0035
537	2681.81	2012-08-27 12:05:01	2537.51	4	1	1.10013	3.56292	0.77537	0.00648857	2.70159	0.015513	0	0	0	0	0	28.1223
538	2686.82	2012-08-27 12:05:06	2542.51	4	1	1.10013	3.56322	0.776899	0.00648857	2.70704	0.015513	0	0	0	0	0	28.0171
539	2691.83	2012-08-27 12:05:11	2547.52	4	1	1.10032	3.56353	0.77843	0.00648857	2.71249	0.015513	6.15597e-05	0	0	0	0	28.0476
540	2696.83	2012-08-27 12:05:16	2552.52	4	1	1.09994	3.56384	0.779958	0.00648857	2.71794	0.015513	6.15597e-05	0	0	0	0	27.973
541	2701.83	2012-08-27 12:05:21	2557.52	4	1	1.10013	3.56384	0.781486	0.00648857	2.72338	0.015513	-6.15597e-05	0	0	0	0	28.0781
542	2706.84	2012-08-27 12:05:26	2562.53	4	1	1.09994	3.56415	0.783017	0.00648857	2.72884	0.015513	0	0	0	0	0	28.0476
543	2711.85	2012-08-27 12:05:31	2567.54	4	1	1.10013	3.56446	0.784547	0.00648857	2.73429	0.015513	6.15597e-05	0	0	0	0	28.1528
544	2716.85	2012-08-27 12:05:36	2572.55	4	1	1.10013	3.56446	0.786077	0.00648857	2.73975	0.015513	0	0	0	0	0	28.0476
545	2721.86	2012-08-27 12:05:41	2577.55	4	1	1.09994	3.56476	0.787607	0.00648857	2.7452	0.015513	0	0	0	0	0	28.0612
546	2726.87	2012-08-27 12:05:46	2582.56	4	1	1.10013	3.56538	0.789137	0.00648857	2.75066	0.015513	0.000123119	0	0	0	0	28.0171
547	2731.87	2012-08-27 12:05:51	2587.56	4	1	1.10013	3.56538	0.790665	0.00648857	2.7561	0.015513	0	0	0	0	0	28.0171
548	2736.87	2012-08-27 12:05:56	2592.57	4	1	1.09994	3.56569	0.792194	0.00648857	2.76156	0.015513	6.15597e-05	0	0	0	0	27.9866
549	2741.87	2012-08-27 12:06:01	2597.57	4	1	1.10032	3.5663	0.793723	0.00648857	2.76701	0.015513	6.15597e-05	0	0	0	0	28.1528
550	2746.88	2012-08-27 12:06:06	2602.57	4	1	1.09994	3.5663	0.795251	0.00648857	2.77246	0.015513	0	0	0	0	0	28.1223
551	2751.89	2012-08-27 12:06:11	2607.58	4	1	1.09994	3.56661	0.796782	0.00648857	2.77792	0.015513	6.15597e-05	0	0	0	0	28.0476
552	2756.89	2012-08-27 12:06:16	2612.58	4	1	1.10013	3.56692	0.798307	0.00648857	2.78336	0.015513	0	0	0	0	0	27.973
553	2761.9	2012-08-27 12:06:21	2617.59	4	1	1.09994	3.56661	0.799841	0.00648857	2.78883	0.015513	-6.15597e-05	0	0	0	0	28.0476
554	2766.9	2012-08-27 12:06:26	2622.59	4	1	1.10013	3.56723	0.80137	0.00648857	2.79428	0.015513	0	0	0	0	0	27.973
555	2771.9	2012-08-27 12:06:31	2627.6	4	1	1.09994	3.56753	0.802899	0.00648857	2.79974	0.015513	0	0	0	0	0	27.8983
556	2776.91	2012-08-27 12:06:36	2632.6	4	1	1.09994	3.56784	0.804427	0.00648857	2.80519	0.015513	6.15597e-05	0	0	0	0	27.8237
557	2781.91	2012-08-27 12:06:41	2637.6	4	1	1.10013	3.56846	0.805956	0.00648857	2.81065	0.015513	6.15597e-05	0	0	0	0	27.973
558	2786.92	2012-08-27 12:06:46	2642.61	4	1	1.10013	3.56876	0.807487	0.00648857	2.81611	0.015513	6.15597e-05	0	0	0	0	27.9288
559	2791.92	2012-08-27 12:06:51	2647.61	4	1	1.10013	3.56907	0.809015	0.00648857	2.82156	0.015513	6.15597e-05	0	0	0	0	27.9288
560	2796.92	2012-08-27 12:06:56	2652.61	4	1	1.09994	3.56876	0.810543	0.00648857	2.82702	0.015513	0	0	0	0	0	27.8983
561	2801.93	2012-08-27 12:07:01	2657.62	4	1	1.09994	3.56938	0.812074	0.00648857	2.83248	0.015513	6.15597e-05	0	0	0	0	27.9594
562	2806.93	2012-08-27 12:07:06	2662.63	4	1	1.10013	3.56969	0.813603	0.00648857	2.83794	0.015513	6.15597e-05	0	0	0	0	28.1223
563	2811.95	2012-08-27 12:07:11	2667.64	4	1	1.10013	3.56969	0.815134	0.00648857	2.8434	0.015513	0	0	0	0	0	28.0476
564	2816.95	2012-08-27 12:07:16	2672.65	4	1	1.10013	3.5703	0.816665	0.00648857	2.84887	0.015513	6.15597e-05	0	0	0	0	27.973
565	2821.96	2012-08-27 12:07:21	2677.65	4	1	1.10013	3.57092	0.818195	0.00648857	2.85433	0.015513	0.000184679	0	0	0	0	27.8983
566	2826.97	2012-08-27 12:07:26	2682.66	4	1	1.09975	3.57061	0.819725	0.00648857	2.85979	0.015513	0	0	0	0	0	28.0035
567	2831.97	2012-08-27 12:07:31	2687.66	4	1	1.09994	3.57123	0.821253	0.00648857	2.86525	0.015513	6.1512e-05	0	0	0	0	28.0035
568	2836.98	2012-08-27 12:07:36	2692.67	4	1	1.10013	3.57153	0.822783	0.00648857	2.87071	0.015513	6.15597e-05	0	0	0	0	27.973
569	2841.98	2012-08-27 12:07:41	2697.68	4	1	1.10013	3.57184	0.824313	0.00648857	2.87618	0.015513	6.15597e-05	0	0	0	0	27.973
570	2846.99	2012-08-27 12:07:46	2702.68	4	1	1.10013	3.57215	0.825842	0.00648857	2.88164	0.015513	6.15597e-05	0	0	0	0	27.9288
571	2852	2012-08-27 12:07:51	2707.69	4	1	1.10013	3.57246	0.827373	0.00648857	2.88711	0.015513	0	0	0	0	0	27.8237
572	2857	2012-08-27 12:07:56	2712.69	4	1	1.09994	3.57277	0.828902	0.00648857	2.89257	0.015513	6.15597e-05	0	0	0	0	28.034
573	2862	2012-08-27 12:08:01	2717.7	4	1	1.10013	3.57307	0.830431	0.00648857	2.89804	0.015513	0	0	0	0	0	28.1087
574	2867.01	2012-08-27 12:08:06	2722.71	4	1	1.10013	3.57338	0.831962	0.00648857	2.90351	0.015513	0	0	0	0	0	27.6302
575	2872.02	2012-08-27 12:08:11	2727.71	4	1	1.10013	3.574	0.833491	0.00648857	2.90897	0.015513	6.15597e-05	0	0	0	0	27.8542
576	2877.02	2012-08-27 12:08:16	2732.72	4	1	1.10013	3.5743	0.83502	0.00648857	2.91444	0.015513	6.15597e-05	0	0	0	0	27.8983
577	2882.03	2012-08-27 12:08:21	2737.72	4	1	1.09994	3.5743	0.836549	0.00648857	2.9199	0.015513	6.15597e-05	0	0	0	0	27.973
578	2887.03	2012-08-27 12:08:26	2742.72	4	1	1.10013	3.57461	0.838074	0.00648857	2.92535	0.015513	0	0	0	0	0	27.8983
579	2892.03	2012-08-27 12:08:31	2747.72	4	1	1.10013	3.57523	0.839606	0.00648857	2.93083	0.015513	6.15597e-05	0	0	0	0	27.8983
580	2897.04	2012-08-27 12:08:36	2752.73	4	1	1.10013	3.57554	0.841137	0.00648857	2.9363	0.015513	6.15597e-05	0	0	0	0	27.9424
581	2902.05	2012-08-27 12:08:41	2757.74	4	1	1.09975	3.57584	0.842667	0.00648857	2.94177	0.015513	6.15597e-05	0	0	0	0	27.8983
582	2907.05	2012-08-27 12:08:46	2762.74	4	1	1.10013	3.57646	0.844192	0.00648857	2.94723	0.015513	6.15597e-05	0	0	0	0	28.0476
583	2912.06	2012-08-27 12:08:51	2767.75	4	1	1.10032	3.57677	0.845726	0.00648857	2.95271	0.015513	6.15597e-05	0	0	0	0	27.8678
584	2917.06	2012-08-27 12:08:56	2772.75	4	1	1.09994	3.57677	0.847255	0.00648857	2.95818	0.015513	0	0	0	0	0	27.8983
585	2922.06	2012-08-27 12:09:01	2777.76	4	1	1.10013	3.57738	0.848783	0.00648857	2.96365	0.015513	6.15597e-05	0	0	0	0	27.8678
586	2927.07	2012-08-27 12:09:06	2782.76	4	1	1.10013	3.57831	0.850314	0.00648857	2.96912	0.015513	0.000184631	0	0	0	0	27.973
587	2932.08	2012-08-27 12:09:11	2787.77	4	1	1.10013	3.57831	0.851844	0.00648857	2.9746	0.015513	6.15597e-05	0	0	0	0	27.8237
588	2937.09	2012-08-27 12:09:16	2792.78	4	1	1.10013	3.57861	0.853375	0.00648857	2.98008	0.015513	0	0	0	0	0	27.973
589	2942.09	2012-08-27 12:09:21	2797.78	4	1	1.10013	3.57892	0.854903	0.00648857	2.98555	0.015513	0	0	0	0	0	27.8678
590	2947.09	2012-08-27 12:09:26	2802.78	4	1	1.10013	3.57954	0.856431	0.00648857	2.99102	0.015513	0.000123119	0	0	0	0	27.8237
591	2952.1	2012-08-27 12:09:31	2807.79	4	1	1.10013	3.58015	0.857961	0.00648857	2.99649	0.015513	6.15597e-05	0	0	0	0	27.973
592	2957.1	2012-08-27 12:09:36	2812.8	4	1	1.10013	3.58015	0.859491	0.00648857	3.00197	0.015513	6.15597e-05	0	0	0	0	27.8983
593	2962.11	2012-08-27 12:09:41	2817.8	4	1	1.09994	3.58077	0.861017	0.00648857	3.00743	0.015513	0	0	0	0	0	27.9424
594	2967.11	2012-08-27 12:09:46	2822.8	4	1	1.09994	3.58108	0.862549	0.00648857	3.01292	0.015513	-6.15597e-05	0	0	0	0	27.8983
595	2972.11	2012-08-27 12:09:51	2827.81	4	1	1.10013	3.58169	0.864077	0.00648857	3.01839	0.015513	0	0	0	0	0	27.9288
596	2977.12	2012-08-27 12:09:56	2832.81	4	1	1.09994	3.58231	0.865608	0.00648857	3.02388	0.015513	6.15597e-05	0	0	0	0	27.7931
597	2982.13	2012-08-27 12:10:01	2837.82	4	1	1.10013	3.58292	0.867138	0.00648857	3.02936	0.015513	0	0	0	0	0	27.8983
598	2987.13	2012-08-27 12:10:06	2842.82	4	1	1.09994	3.58354	0.868666	0.00648857	3.03483	0.015513	6.15597e-05	0	0	0	0	27.8542
599	2992.13	2012-08-27 12:10:11	2847.82	4	1	1.10013	3.58415	0.870194	0.00648857	3.04031	0.015513	0.000123072	0	0	0	0	27.8237
600	2997.13	2012-08-27 12:10:16	2852.82	4	1	1.09994	3.58415	0.871722	0.00648857	3.04579	0.015513	0	0	0	0	0	27.973
601	3002.14	2012-08-27 12:10:21	2857.83	4	1	1.10013	3.58508	0.873252	0.00648857	3.05127	0.015513	0.000123119	0	0	0	0	27.8983
602	3007.15	2012-08-27 12:10:26	2862.84	4	1	1.10013	3.58569	0.874783	0.00648857	3.05676	0.015513	6.15597e-05	0	0	0	0	27.8983
603	3012.16	2012-08-27 12:10:31	2867.85	4	1	1.09994	3.58631	0.876314	0.00648857	3.06225	0.015513	6.15597e-05	0	0	0	0	27.8983
604	3017.16	2012-08-27 12:10:36	2872.85	4	1	1.10013	3.58692	0.877843	0.00648857	3.06773	0.015513	6.15597e-05	0	0	0	0	27.9288
605	3022.17	2012-08-27 12:10:41	2877.86	4	1	1.10013	3.58754	0.879374	0.00648857	3.07323	0.015513	0.000123072	0	0	0	0	27.7931
606	3027.18	2012-08-27 12:10:46	2882.87	4	1	1.10013	3.58815	0.880904	0.00648857	3.07872	0.015513	0	0	0	0	0	27.6743
607	3032.18	2012-08-27 12:10:51	2887.88	4	1	1.09994	3.58908	0.882434	0.00648857	3.0842	0.015513	6.15597e-05	0	0	0	0	27.8237
608	3037.19	2012-08-27 12:10:56	2892.88	4	1	1.09994	3.58939	0.883962	0.00648857	3.08969	0.015513	6.15597e-05	0	0	0	0	27.7185
609	3042.2	2012-08-27 12:11:01	2897.89	4	1	1.09994	3.59031	0.885493	0.00648857	3.09519	0.015513	0.000123119	0	0	0	0	27.973
610	3047.2	2012-08-27 12:11:06	2902.89	4	1	1.10013	3.59123	0.887022	0.00648857	3.10068	0.015513	0.000123119	0	0	0	0	27.8983
611	3052.21	2012-08-27 12:11:11	2907.9	4	1	1.09994	3.59154	0.888552	0.00648857	3.10617	0.015513	6.15597e-05	0	0	0	0	27.8237
612	3057.21	2012-08-27 12:11:16	2912.9	4	1	1.10013	3.59246	0.890081	0.00648857	3.11167	0.015513	6.15597e-05	0	0	0	0	27.7931
613	3062.22	2012-08-27 12:11:21	2917.91	4	1	1.10013	3.59308	0.891608	0.00648857	3.11715	0.015513	0	0	0	0	0	27.7626
614	3067.22	2012-08-27 12:11:26	2922.92	4	1	1.09994	3.594	0.893141	0.00648857	3.12266	0.015513	6.1512e-05	0	0	0	0	27.8542
615	3072.23	2012-08-27 12:11:31	2927.92	4	1	1.10013	3.59493	0.89467	0.00648857	3.12816	0.015513	0.000123119	0	0	0	0	27.8678
616	3077.23	2012-08-27 12:11:36	2932.92	4	1	1.10013	3.59585	0.896196	0.00648857	3.13364	0.015513	6.15597e-05	0	0	0	0	27.8678
617	3082.24	2012-08-27 12:11:41	2937.93	4	1	1.10013	3.59677	0.897729	0.00648857	3.13915	0.015513	0.000123119	0	0	0	0	27.8678
618	3087.24	2012-08-27 12:11:46	2942.93	4	1	1.09994	3.5977	0.899257	0.00648857	3.14465	0.015513	0.000123119	0	0	0	0	27.9119
619	3092.24	2012-08-27 12:11:51	2947.94	4	1	1.10013	3.59862	0.900786	0.00648857	3.15015	0.015513	6.15597e-05	0	0	0	0	27.8678
620	3097.25	2012-08-27 12:11:56	2952.94	4	1	1.09994	3.59954	0.902316	0.00648857	3.15566	0.015513	6.15597e-05	0	0	0	0	27.8678
621	3097.85	2012-08-27 12:11:57	2953.55	4	1	1.10013	3.60016	0.9025	0.00648857	3.15632	0.015513	0.000246239	0	0	0	0	27.8373
622	3102.85	2012-08-27 12:12:02	5.00229	5	1	1.09562	3.60016	0.904027	0.00648857	3.16182	0.015513	0	0	0	0	0	27.8814
623	3107.86	2012-08-27 12:12:07	10.0065	5	1	1.08924	3.60016	0.905545	0.00648857	3.16729	0.015513	0	0	0	0	0	27.8678
624	3112.86	2012-08-27 12:12:12	15.0098	5	1	1.08304	3.60016	0.907055	0.00648857	3.17272	0.015513	0	0	0	0	0	27.8373
625	3117.87	2012-08-27 12:12:17	20.017	5	1	1.07646	3.60016	0.908557	0.00648857	3.17813	0.015513	0	0	0	0	0	27.7931
626	3122.87	2012-08-27 12:12:22	25.0182	5	1	1.07026	3.60016	0.910045	0.00648857	3.18348	0.015513	0	0	0	0	0	27.7626
627	3127.88	2012-08-27 12:12:27	30.0227	5	1	1.06388	3.60047	0.911528	0.00648857	3.18882	0.015513	6.1512e-05	0	0	0	0	27.7931
628	3132.88	2012-08-27 12:12:32	35.0258	5	1	1.05693	3.60016	0.913005	0.00648857	3.19414	0.015513	0	0	0	0	0	27.7185
629	3137.88	2012-08-27 12:12:37	40.03	5	1	1.05054	3.60016	0.91447	0.00648857	3.19942	0.015513	0	0	0	0	0	27.7931
630	3142.89	2012-08-27 12:12:42	45.0393	5	1	1.04397	3.60016	0.915927	0.00648857	3.20466	0.015513	-6.1512e-05	0	0	0	0	27.7185
631	3147.9	2012-08-27 12:12:47	50.0438	5	1	1.03683	3.59985	0.91737	0.00648857	3.20986	0.015513	-6.15597e-05	0	0	0	0	27.8237
632	3152.91	2012-08-27 12:12:52	55.0528	5	1	1.02988	3.60016	0.918811	0.00648857	3.21505	0.015513	0	0	0	0	0	27.7185
633	3157.91	2012-08-27 12:12:57	60.0561	5	1	1.02274	3.60016	0.920238	0.00648857	3.22018	0.015513	-6.1512e-05	0	0	0	0	27.7185
634	3162.91	2012-08-27 12:13:02	65.0602	5	1	1.01561	3.60016	0.921648	0.00648857	3.22526	0.015513	-6.1512e-05	0	0	0	0	27.7185
635	3167.92	2012-08-27 12:13:07	70.0668	5	1	1.0079	3.59985	0.923062	0.00648857	3.23035	0.015513	-6.15597e-05	0	0	0	0	27.7795
636	3172.92	2012-08-27 12:13:12	75.072	5	1	1.00039	3.60016	0.924458	0.00648857	3.23538	0.015513	0	0	0	0	0	27.5691
637	3177.92	2012-08-27 12:13:17	80.072	5	1	0.992878	3.60016	0.925842	0.00648857	3.24036	0.015513	0	0	0	0	0	27.7185
638	3182.93	2012-08-27 12:13:22	85.0744	5	1	0.984801	3.60016	0.927216	0.00648857	3.24531	0.015513	0	0	0	0	0	27.7185
639	3187.93	2012-08-27 12:13:27	90.0785	5	1	0.9771	3.60016	0.92858	0.00648857	3.25022	0.015513	0	0	0	0	0	27.7049
640	3192.93	2012-08-27 12:13:32	95.0788	5	1	0.968648	3.60016	0.929931	0.00648857	3.25508	0.015513	-6.1512e-05	0	0	0	0	27.7049
641	3197.94	2012-08-27 12:13:37	100.083	5	1	0.960759	3.60047	0.931272	0.00648857	3.25991	0.015513	6.1512e-05	0	0	0	0	27.7354
642	3202.94	2012-08-27 12:13:42	105.092	5	1	0.952118	3.60047	0.932603	0.00648857	3.2647	0.015513	0	0	0	0	0	27.8847
643	3207.95	2012-08-27 12:13:47	110.094	5	1	0.943666	3.60016	0.93392	0.00648857	3.26944	0.015513	0	0	0	0	0	27.749
644	3212.95	2012-08-27 12:13:52	115.094	5	1	0.934838	3.60016	0.935224	0.00648857	3.27414	0.015513	6.15597e-05	0	0	0	0	27.749
645	3217.95	2012-08-27 12:13:57	120.1	5	1	0.926198	3.60047	0.936518	0.00648857	3.2788	0.015513	6.1512e-05	0	0	0	0	27.749
646	3222.96	2012-08-27 12:14:02	125.11	5	1	0.916806	3.60016	0.937801	0.00648857	3.28341	0.015513	0	0	0	0	0	27.6438
647	3227.97	2012-08-27 12:14:07	130.114	5	1	0.907978	3.60016	0.939069	0.00648857	3.28798	0.015513	0	0	0	0	0	27.749
648	3232.97	2012-08-27 12:14:12	135.116	5	1	0.898774	3.60016	0.940324	0.00648857	3.2925	0.015513	-6.1512e-05	0	0	0	0	27.6743
649	3237.97	2012-08-27 12:14:17	140.12	5	1	0.889571	3.60016	0.941565	0.00648857	3.29696	0.015513	0	0	0	0	0	27.749
650	3242.98	2012-08-27 12:14:22	145.127	5	1	0.879991	3.59985	0.942798	0.00648857	3.3014	0.015513	-6.15597e-05	0	0	0	0	27.749
651	3247.99	2012-08-27 12:14:27	150.137	5	1	0.8706	3.60016	0.944016	0.00648857	3.30579	0.015513	0	0	0	0	0	27.6743
652	3252.99	2012-08-27 12:14:32	155.139	5	1	0.86102	3.59985	0.945219	0.00648857	3.31012	0.015513	-6.15597e-05	0	0	0	0	27.7049
653	3257.99	2012-08-27 12:14:37	160.139	5	1	0.851441	3.60047	0.946408	0.00648857	3.3144	0.015513	6.1512e-05	0	0	0	0	27.8847
654	3263	2012-08-27 12:14:42	165.145	5	1	0.841674	3.60047	0.947585	0.00648857	3.31864	0.015513	6.1512e-05	0	0	0	0	27.7049
655	3268	2012-08-27 12:14:47	170.152	5	1	0.831719	3.60016	0.948749	0.00648857	3.32283	0.015513	0	0	0	0	0	27.7049
656	3273.01	2012-08-27 12:14:52	175.159	5	1	0.821576	3.60016	0.949899	0.00648857	3.32697	0.015513	0	0	0	0	0	27.6302
657	3278.02	2012-08-27 12:14:57	180.163	5	1	0.811809	3.60016	0.951034	0.00648857	3.33106	0.015513	0	0	0	0	0	27.7354
658	3283.02	2012-08-27 12:15:02	185.164	5	1	0.802041	3.60016	0.952155	0.00648857	3.33509	0.015513	0	0	0	0	0	27.6913
659	3288.02	2012-08-27 12:15:07	190.171	5	1	0.791899	3.60016	0.953263	0.00648857	3.33908	0.015513	0	0	0	0	0	27.6913
660	3293.03	2012-08-27 12:15:12	195.179	5	1	0.781756	3.60016	0.954358	0.00648857	3.34302	0.015513	0	0	0	0	0	27.7965
661	3298.04	2012-08-27 12:15:17	200.184	5	1	0.771425	3.60016	0.955438	0.00648857	3.34691	0.015513	0	0	0	0	0	27.7354
662	3303.04	2012-08-27 12:15:22	205.191	5	1	0.76147	3.60016	0.956504	0.00648857	3.35075	0.015513	0	0	0	0	0	27.6302
663	3308.05	2012-08-27 12:15:27	210.197	5	1	0.751327	3.60047	0.957555	0.00648857	3.35453	0.015513	6.1512e-05	0	0	0	0	27.7659
664	3313.06	2012-08-27 12:15:32	215.204	5	1	0.740996	3.59985	0.958593	0.00648857	3.35827	0.015513	-6.15597e-05	0	0	0	0	27.5555
665	3318.06	2012-08-27 12:15:37	220.212	5	1	0.730853	3.60016	0.959613	0.00648857	3.36194	0.015513	0	0	0	0	0	27.6607
666	3323.07	2012-08-27 12:15:42	225.217	5	1	0.720898	3.60016	0.960627	0.00648857	3.36559	0.015513	0	0	0	0	0	27.6302
667	3328.08	2012-08-27 12:15:47	230.227	5	1	0.710943	3.60047	0.961623	0.00648857	3.36918	0.015513	6.1512e-05	0	0	0	0	27.7218
668	3333.08	2012-08-27 12:15:52	235.232	5	1	0.7008	3.60016	0.962605	0.00648857	3.37271	0.015513	-6.1512e-05	0	0	0	0	27.7218
669	3338.09	2012-08-27 12:15:57	240.24	5	1	0.690845	3.59985	0.963573	0.00648857	3.3762	0.015513	-6.15597e-05	0	0	0	0	27.7354
670	3343.1	2012-08-27 12:16:02	245.248	5	1	0.681078	3.60016	0.964527	0.00648857	3.37963	0.015513	0	0	0	0	0	27.7354
671	3348.11	2012-08-27 12:16:07	250.255	5	1	0.671123	3.60016	0.965467	0.00648857	3.38302	0.015513	0	0	0	0	0	27.7965
672	3353.11	2012-08-27 12:16:12	255.255	5	1	0.661732	3.60016	0.966393	0.00648857	3.38635	0.015513	6.15597e-05	0	0	0	0	27.6607
673	3358.11	2012-08-27 12:16:17	260.257	5	1	0.651777	3.59985	0.967306	0.00648857	3.38964	0.015513	-6.15597e-05	0	0	0	0	27.6607
674	3363.11	2012-08-27 12:16:22	265.257	5	1	0.642385	3.60016	0.968204	0.00648857	3.39287	0.015513	6.15597e-05	0	0	0	0	27.6913
675	3368.12	2012-08-27 12:16:27	270.267	5	1	0.632806	3.60016	0.969091	0.00648857	3.39606	0.015513	0	0	0	0	0	27.6471
676	3373.12	2012-08-27 12:16:32	275.267	5	1	0.623226	3.60016	0.969964	0.00648857	3.39921	0.015513	-6.1512e-05	0	0	0	0	27.7524
677	3378.13	2012-08-27 12:16:37	280.274	5	1	0.613835	3.59985	0.970824	0.00648857	3.4023	0.015513	-6.15597e-05	0	0	0	0	27.6913
678	3383.13	2012-08-27 12:16:42	285.278	5	1	0.604819	3.60016	0.971671	0.00648857	3.40535	0.015513	0	0	0	0	0	27.6913
679	3388.13	2012-08-27 12:16:47	290.281	5	1	0.595615	3.60047	0.972505	0.00648857	3.40835	0.015513	6.1512e-05	0	0	0	0	27.6607
680	3393.14	2012-08-27 12:16:52	295.283	5	1	0.586411	3.60016	0.973326	0.00648857	3.41131	0.015513	0	0	0	0	0	27.7659
681	3398.14	2012-08-27 12:16:57	300.288	5	1	0.577771	3.60047	0.974136	0.00648857	3.41422	0.015513	6.1512e-05	0	0	0	0	27.7218
682	3403.14	2012-08-27 12:17:02	305.292	5	1	0.568943	3.60047	0.974932	0.00648857	3.41709	0.015513	0	0	0	0	0	27.5861
683	3408.15	2012-08-27 12:17:07	310.3	5	1	0.560115	3.60047	0.975717	0.00648857	3.41992	0.015513	0.000123072	0	0	0	0	27.6302
684	3413.16	2012-08-27 12:17:12	315.305	5	1	0.551475	3.60016	0.97649	0.00648857	3.4227	0.015513	0	0	0	0	0	27.6607
685	3418.17	2012-08-27 12:17:17	320.313	5	1	0.543022	3.60016	0.977251	0.00648857	3.42544	0.015513	0	0	0	0	0	27.7218
686	3423.17	2012-08-27 12:17:22	325.316	5	1	0.534758	3.60016	0.978	0.00648857	3.42814	0.015513	0	0	0	0	0	27.7965
687	3428.18	2012-08-27 12:17:27	330.323	5	1	0.526493	3.60047	0.978738	0.00648857	3.43079	0.015513	0	0	0	0	0	27.6166
688	3433.18	2012-08-27 12:17:32	335.328	5	1	0.518604	3.60047	0.979465	0.00648857	3.43341	0.015513	0	0	0	0	0	27.7049
689	3438.18	2012-08-27 12:17:37	340.328	5	1	0.510528	3.60016	0.980179	0.00648857	3.43598	0.015513	0	0	0	0	0	27.6166
690	3443.18	2012-08-27 12:17:42	345.331	5	1	0.502639	3.60016	0.980883	0.00648857	3.43852	0.015513	0	0	0	0	0	27.5555
691	3448.18	2012-08-27 12:17:47	350.332	5	1	0.495125	3.60016	0.981576	0.00648857	3.44101	0.015513	0	0	0	0	0	27.7354
692	3453.19	2012-08-27 12:17:52	355.34	5	1	0.487612	3.60016	0.982259	0.00648857	3.44347	0.015513	0	0	0	0	0	27.6607
693	3458.2	2012-08-27 12:17:57	360.348	5	1	0.479911	3.60016	0.982932	0.00648857	3.44589	0.015513	0	0	0	0	0	27.6302
694	3463.2	2012-08-27 12:18:02	365.349	5	1	0.473149	3.60016	0.983594	0.00648857	3.44828	0.015513	0	0	0	0	0	27.5691
695	3468.21	2012-08-27 12:18:07	370.358	5	1	0.465636	3.60016	0.984246	0.00648857	3.45062	0.015513	0	0	0	0	0	27.6607
696	3473.21	2012-08-27 12:18:12	375.362	5	1	0.458686	3.60016	0.98489	0.00648857	3.45294	0.015513	0	0	0	0	0	27.5861
697	3478.22	2012-08-27 12:18:17	380.37	5	1	0.452112	3.60016	0.985523	0.00648857	3.45522	0.015513	-6.1512e-05	0	0	0	0	27.5861
698	3483.23	2012-08-27 12:18:22	385.378	5	1	0.445162	3.60016	0.986147	0.00648857	3.45747	0.015513	0	0	0	0	0	27.6913
699	3488.23	2012-08-27 12:18:27	390.38	5	1	0.4384	3.60016	0.98676	0.00648857	3.45968	0.015513	0	0	0	0	0	27.7218
700	3493.24	2012-08-27 12:18:32	395.388	5	1	0.431826	3.60016	0.987365	0.00648857	3.46185	0.015513	0	0	0	0	0	27.6607
701	3498.25	2012-08-27 12:18:37	400.397	5	1	0.425252	3.60016	0.987962	0.00648857	3.464	0.015513	0	0	0	0	0	27.827
702	3503.26	2012-08-27 12:18:42	405.405	5	1	0.418866	3.60016	0.988549	0.00648857	3.46611	0.015513	0	0	0	0	0	27.7829
703	3508.26	2012-08-27 12:18:47	410.411	5	1	0.412855	3.60016	0.989127	0.00648857	3.4682	0.015513	0	0	0	0	0	27.6607
704	3513.27	2012-08-27 12:18:52	415.42	5	1	0.406469	3.60016	0.989697	0.00648857	3.47025	0.015513	-6.1512e-05	0	0	0	0	27.6913
705	3518.28	2012-08-27 12:18:57	420.425	5	1	0.400459	3.60016	0.990258	0.00648857	3.47227	0.015513	6.15597e-05	0	0	0	0	27.5861
706	3523.28	2012-08-27 12:19:02	425.425	5	1	0.394824	3.60016	0.990811	0.00648857	3.47426	0.015513	0	0	0	0	0	27.6607
707	3528.28	2012-08-27 12:19:07	430.43	5	1	0.389377	3.60016	0.991356	0.00648857	3.47622	0.015513	0	0	0	0	0	27.5861
708	3533.29	2012-08-27 12:19:12	435.439	5	1	0.383366	3.60016	0.991893	0.00648857	3.47816	0.015513	0	0	0	0	0	27.6166
709	3538.3	2012-08-27 12:19:17	440.448	5	1	0.377919	3.60016	0.992423	0.00648857	3.48006	0.015513	0	0	0	0	0	27.6913
710	3543.31	2012-08-27 12:19:22	445.455	5	1	0.37266	3.60016	0.992945	0.00648857	3.48194	0.015513	6.15597e-05	0	0	0	0	27.6607
711	3548.31	2012-08-27 12:19:27	450.457	5	1	0.367025	3.60016	0.993459	0.00648857	3.48379	0.015513	0	0	0	0	0	27.6913
712	3553.31	2012-08-27 12:19:32	455.458	5	1	0.362141	3.60016	0.993965	0.00648857	3.48561	0.015513	0	0	0	0	0	27.6607
713	3558.31	2012-08-27 12:19:37	460.459	5	1	0.356882	3.60016	0.994465	0.00648857	3.48741	0.015513	0	0	0	0	0	27.6336
714	3563.31	2012-08-27 12:19:42	465.462	5	1	0.351623	3.60016	0.994957	0.00648857	3.48919	0.015513	0	0	0	0	0	27.6607
715	3568.32	2012-08-27 12:19:47	470.468	5	1	0.346927	3.59985	0.995443	0.00648857	3.49093	0.015513	-0.000123072	0	0	0	0	27.6913
716	3573.32	2012-08-27 12:19:52	475.468	5	1	0.342231	3.60016	0.995922	0.00648857	3.49266	0.015513	0	0	0	0	0	27.6607
717	3578.33	2012-08-27 12:19:57	480.475	5	1	0.337535	3.60016	0.996394	0.00648857	3.49436	0.015513	0	0	0	0	0	27.7965
718	3583.33	2012-08-27 12:20:02	485.48	5	1	0.332839	3.60016	0.99686	0.00648857	3.49604	0.015513	0	0	0	0	0	27.7218
719	3588.34	2012-08-27 12:20:07	490.487	5	1	0.328331	3.60016	0.99732	0.00648857	3.49769	0.015513	-6.1512e-05	0	0	0	0	27.6166
720	3593.34	2012-08-27 12:20:12	495.491	5	1	0.324011	3.60016	0.997773	0.00648857	3.49932	0.015513	6.15597e-05	0	0	0	0	27.4672
721	3598.35	2012-08-27 12:20:17	500.499	5	1	0.319691	3.60016	0.998221	0.00648857	3.50094	0.015513	0	0	0	0	0	27.6607
722	3603.36	2012-08-27 12:20:22	505.507	5	1	0.315183	3.60016	0.998663	0.00648857	3.50253	0.015513	-6.1512e-05	0	0	0	0	27.5861
723	3608.36	2012-08-27 12:20:27	510.512	5	1	0.311239	3.60016	0.999098	0.00648857	3.50409	0.015513	0	0	0	0	0	27.6607
724	3613.36	2012-08-27 12:20:32	515.512	5	1	0.306919	3.60016	0.999527	0.00648857	3.50564	0.015513	0	0	0	0	0	27.5997
725	3618.37	2012-08-27 12:20:37	520.515	5	1	0.302786	3.60047	0.99995	0.00648857	3.50716	0.015513	6.1512e-05	0	0	0	0	27.7354
726	3623.38	2012-08-27 12:20:42	525.525	5	1	0.298842	3.60016	1.00037	0.00648857	3.50867	0.015513	0	0	0	0	0	27.6607
727	3628.39	2012-08-27 12:20:47	530.534	5	1	0.295085	3.60016	1.00078	0.00648857	3.51016	0.015513	-6.1512e-05	0	0	0	0	27.6471
728	3633.39	2012-08-27 12:20:52	535.536	5	1	0.291517	3.60016	1.00119	0.00648857	3.51163	0.015513	-6.1512e-05	0	0	0	0	27.6913
729	3638.39	2012-08-27 12:20:57	540.542	5	1	0.287384	3.60016	1.00159	0.00648857	3.51308	0.015513	0	0	0	0	0	27.6607
730	3643.4	2012-08-27 12:21:02	545.547	5	1	0.284003	3.60016	1.00199	0.00648857	3.51451	0.015513	0	0	0	0	0	27.7354
731	3648.4	2012-08-27 12:21:07	550.55	5	1	0.280622	3.60016	1.00238	0.00648857	3.51592	0.015513	0	0	0	0	0	27.6166
732	3653.41	2012-08-27 12:21:12	555.553	5	1	0.276866	3.60016	1.00277	0.00648857	3.51731	0.015513	0	0	0	0	0	27.5419
733	3658.41	2012-08-27 12:21:17	560.556	5	1	0.273485	3.60016	1.00315	0.00648857	3.51869	0.015513	0	0	0	0	0	27.6607
734	3663.41	2012-08-27 12:21:22	565.556	5	1	0.270104	3.59985	1.00353	0.00648857	3.52005	0.015513	0	0	0	0	0	27.6607
735	3668.42	2012-08-27 12:21:27	570.566	5	1	0.266723	3.59985	1.0039	0.00648857	3.52139	0.015513	-6.15597e-05	0	0	0	0	27.6913
736	3673.42	2012-08-27 12:21:32	575.568	5	1	0.26353	3.60016	1.00427	0.00648857	3.52272	0.015513	0	0	0	0	0	27.6166
737	3678.43	2012-08-27 12:21:37	580.578	5	1	0.260149	3.59985	1.00464	0.00648857	3.52403	0.015513	-6.15597e-05	0	0	0	0	27.6471
738	3683.43	2012-08-27 12:21:42	585.58	5	1	0.257143	3.60047	1.00499	0.00648857	3.52532	0.015513	6.1512e-05	0	0	0	0	27.7388
739	3688.44	2012-08-27 12:21:47	590.586	5	1	0.254138	3.60016	1.00535	0.00648857	3.5266	0.015513	6.15597e-05	0	0	0	0	27.5725
740	3693.45	2012-08-27 12:21:52	595.593	5	1	0.251133	3.60016	1.0057	0.00648857	3.52787	0.015513	0	0	0	0	0	27.6471
741	3698.45	2012-08-27 12:21:57	600.595	5	1	0.248128	3.60016	1.00605	0.00648857	3.52912	0.015513	-6.1512e-05	0	0	0	0	27.6166
742	3703.45	2012-08-27 12:22:02	605.595	5	1	0.245122	3.60016	1.00639	0.00648857	3.53035	0.015513	0	0	0	0	0	27.5894
743	3708.45	2012-08-27 12:22:07	610.596	5	1	0.242117	3.60016	1.00673	0.00648857	3.53157	0.015513	0	0	0	0	0	27.4842
744	3713.45	2012-08-27 12:22:12	615.598	5	1	0.2393	3.60016	1.00706	0.00648857	3.53277	0.015513	0	0	0	0	0	27.5725
745	3718.46	2012-08-27 12:22:17	620.604	5	1	0.236482	3.59985	1.00739	0.00648857	3.53396	0.015513	-6.15597e-05	0	0	0	0	27.6641
746	3723.46	2012-08-27 12:22:22	625.604	5	1	0.23404	3.60016	1.00772	0.00648857	3.53514	0.015513	6.15597e-05	0	0	0	0	27.6777
747	3728.46	2012-08-27 12:22:27	630.613	5	1	0.231411	3.59985	1.00805	0.00648857	3.5363	0.015513	-6.15597e-05	0	0	0	0	27.7693
748	3733.47	2012-08-27 12:22:32	635.616	5	1	0.228781	3.60016	1.00836	0.00648857	3.53746	0.015513	0	0	0	0	0	27.5589
749	3738.47	2012-08-27 12:22:37	640.616	5	1	0.225964	3.60016	1.00868	0.00648857	3.53859	0.015513	0	0	0	0	0	27.5894
750	3743.47	2012-08-27 12:22:42	645.62	5	1	0.223522	3.60016	1.00899	0.00648857	3.53972	0.015513	0	0	0	0	0	27.5894
751	3748.48	2012-08-27 12:22:47	650.626	5	1	0.22108	3.60016	1.0093	0.00648857	3.54083	0.015513	0	0	0	0	0	27.5589
752	3753.48	2012-08-27 12:22:52	655.631	5	1	0.218826	3.60047	1.00961	0.00648857	3.54193	0.015513	6.1512e-05	0	0	0	0	27.5283
753	3758.48	2012-08-27 12:22:57	660.632	5	1	0.216196	3.60016	1.00991	0.00648857	3.54302	0.015513	0	0	0	0	0	27.5148
754	3763.49	2012-08-27 12:23:02	665.633	5	1	0.213567	3.60016	1.01021	0.00648857	3.54409	0.015513	0	0	0	0	0	27.4706
755	3768.49	2012-08-27 12:23:07	670.636	5	1	0.211313	3.59985	1.0105	0.00648857	3.54516	0.015513	0	0	0	0	0	27.5894
756	3773.5	2012-08-27 12:23:13	675.644	5	1	0.208871	3.59985	1.0108	0.00648857	3.54621	0.015513	-0.000123072	0	0	0	0	27.5453
757	3778.5	2012-08-27 12:23:18	680.646	5	1	0.206805	3.60047	1.01109	0.00648857	3.54725	0.015513	6.1512e-05	0	0	0	0	27.62
758	3783.51	2012-08-27 12:23:23	685.653	5	1	0.204739	3.60016	1.01137	0.00648857	3.54828	0.015513	0	0	0	0	0	27.5453
759	3788.51	2012-08-27 12:23:28	690.661	5	1	0.202297	3.60016	1.01165	0.00648857	3.5493	0.015513	6.15597e-05	0	0	0	0	27.5758
760	3793.52	2012-08-27 12:23:33	695.669	5	1	0.200231	3.59985	1.01193	0.00648857	3.55031	0.015513	-6.15597e-05	0	0	0	0	27.4706
761	3798.53	2012-08-27 12:23:38	700.677	5	1	0.198165	3.60016	1.01221	0.00648857	3.55131	0.015513	0	0	0	0	0	27.4706
762	3803.53	2012-08-27 12:23:43	705.681	5	1	0.195911	3.59985	1.01249	0.00648857	3.55229	0.015513	-6.15597e-05	0	0	0	0	27.5012
763	3808.54	2012-08-27 12:23:48	710.691	5	1	0.194032	3.59985	1.01276	0.00648857	3.55327	0.015513	0	0	0	0	0	27.5758
764	3813.55	2012-08-27 12:23:53	715.7	5	1	0.192154	3.59985	1.01303	0.00648857	3.55424	0.015513	-6.15597e-05	0	0	0	0	27.5758
765	3818.56	2012-08-27 12:23:58	720.706	5	1	0.190276	3.60016	1.01329	0.00648857	3.5552	0.015513	0	0	0	0	0	27.5012
766	3823.56	2012-08-27 12:24:03	725.712	5	1	0.188022	3.60016	1.01356	0.00648857	3.55614	0.015513	0	0	0	0	0	27.3823
767	3828.57	2012-08-27 12:24:08	730.721	5	1	0.186519	3.60016	1.01382	0.00648857	3.55708	0.015513	6.15597e-05	0	0	0	0	27.457
768	3833.58	2012-08-27 12:24:13	735.727	5	1	0.184265	3.59985	1.01407	0.00648857	3.55801	0.015513	-6.15597e-05	0	0	0	0	27.4876
769	3838.58	2012-08-27 12:24:18	740.729	5	1	0.182575	3.59985	1.01433	0.00648857	3.55893	0.015513	-0.000123072	0	0	0	0	27.4129
770	3843.58	2012-08-27 12:24:23	745.73	5	1	0.180696	3.60016	1.01458	0.00648857	3.55984	0.015513	0	0	0	0	0	27.5623
771	3848.58	2012-08-27 12:24:28	750.732	5	1	0.178818	3.60016	1.01483	0.00648857	3.56074	0.015513	0	0	0	0	0	27.5487
772	3853.59	2012-08-27 12:24:33	755.737	5	1	0.177315	3.60016	1.01508	0.00648857	3.56163	0.015513	0	0	0	0	0	27.4435
773	3858.59	2012-08-27 12:24:38	760.742	5	1	0.175625	3.60016	1.01532	0.00648857	3.56251	0.015513	6.15597e-05	0	0	0	0	27.4299
774	3863.6	2012-08-27 12:24:43	765.749	5	1	0.173746	3.60016	1.01557	0.00648857	3.56338	0.015513	0	0	0	0	0	27.3993
775	3868.61	2012-08-27 12:24:48	770.753	5	1	0.172056	3.60016	1.01581	0.00648857	3.56425	0.015513	0	0	0	0	0	27.5487
776	3873.61	2012-08-27 12:24:53	775.756	5	1	0.170553	3.60016	1.01605	0.00648857	3.56511	0.015513	0	0	0	0	0	27.5046
777	3878.62	2012-08-27 12:24:58	780.763	5	1	0.168675	3.59985	1.01628	0.00648857	3.56596	0.015513	-6.15597e-05	0	0	0	0	27.3246
778	3883.62	2012-08-27 12:25:03	785.772	5	1	0.16736	3.60016	1.01652	0.00648857	3.5668	0.015513	0	0	0	0	0	27.4299
779	3888.63	2012-08-27 12:25:08	790.78	5	1	0.16567	3.60016	1.01675	0.00648857	3.56763	0.015513	-6.1512e-05	0	0	0	0	27.474
780	3893.64	2012-08-27 12:25:13	795.784	5	1	0.164167	3.59985	1.01698	0.00648857	3.56846	0.015513	0	0	0	0	0	27.4299
781	3898.64	2012-08-27 12:25:18	800.791	5	1	0.162664	3.60016	1.0172	0.00648857	3.56928	0.015513	0	0	0	0	0	27.3552
782	3903.65	2012-08-27 12:25:23	805.793	5	1	0.16135	3.60016	1.01743	0.00648857	3.57009	0.015513	0	0	0	0	0	27.3993
783	3908.65	2012-08-27 12:25:28	810.795	5	1	0.159659	3.60016	1.01765	0.00648857	3.57089	0.015513	0	0	0	0	0	27.3552
784	3913.65	2012-08-27 12:25:33	815.802	5	1	0.158157	3.60016	1.01787	0.00648857	3.57168	0.015513	-6.1512e-05	0	0	0	0	27.3246
785	3918.66	2012-08-27 12:25:38	820.807	5	1	0.156842	3.60016	1.01809	0.00648857	3.57247	0.015513	0	0	0	0	0	27.491
786	3923.67	2012-08-27 12:25:43	825.818	5	1	0.155339	3.60016	1.01831	0.00648857	3.57325	0.015513	0	0	0	0	0	27.491
787	3928.67	2012-08-27 12:25:48	830.82	5	1	0.153836	3.60016	1.01852	0.00648857	3.57403	0.015513	0	0	0	0	0	27.3111
788	3933.68	2012-08-27 12:25:53	835.825	5	1	0.152709	3.60016	1.01874	0.00648857	3.5748	0.015513	0	0	0	0	0	27.3722
789	3938.68	2012-08-27 12:25:58	840.827	5	1	0.151207	3.60016	1.01895	0.00648857	3.57555	0.015513	0	0	0	0	0	27.4469
790	3943.69	2012-08-27 12:26:03	845.833	5	1	0.149892	3.60016	1.01916	0.00648857	3.57631	0.015513	0	0	0	0	0	27.4469
791	3948.69	2012-08-27 12:26:08	850.841	5	1	0.148389	3.60016	1.01936	0.00648857	3.57706	0.015513	-6.1512e-05	0	0	0	0	27.4469
792	3953.7	2012-08-27 12:26:13	855.843	5	1	0.147262	3.60016	1.01957	0.00648857	3.5778	0.015513	0	0	0	0	0	27.508
793	3958.7	2012-08-27 12:26:18	860.843	5	1	0.145948	3.59985	1.01977	0.00648857	3.57853	0.015513	-6.15597e-05	0	0	0	0	27.328
794	3963.7	2012-08-27 12:26:23	865.852	5	1	0.144633	3.60016	1.01998	0.00648857	3.57926	0.015513	6.15597e-05	0	0	0	0	27.4944
795	3968.71	2012-08-27 12:26:28	870.855	5	1	0.143506	3.60016	1.02018	0.00648857	3.57998	0.015513	6.15597e-05	0	0	0	0	27.4639
796	3973.71	2012-08-27 12:26:33	875.859	5	1	0.142379	3.60047	1.02037	0.00648857	3.58069	0.015513	6.1512e-05	0	0	0	0	27.525
797	3978.72	2012-08-27 12:26:38	880.864	5	1	0.141064	3.60016	1.02057	0.00648857	3.5814	0.015513	0	0	0	0	0	27.5997
798	3983.72	2012-08-27 12:26:43	885.864	5	1	0.139937	3.60016	1.02077	0.00648857	3.5821	0.015513	6.15597e-05	0	0	0	0	27.4944
799	3988.72	2012-08-27 12:26:48	890.87	5	1	0.138622	3.60016	1.02096	0.00648857	3.5828	0.015513	0	0	0	0	0	27.5861
800	3993.72	2012-08-27 12:26:53	895.871	5	1	0.137683	3.60016	1.02115	0.00648857	3.58349	0.015513	6.15597e-05	0	0	0	0	27.3756
801	3998.73	2012-08-27 12:26:58	900.875	5	1	0.136368	3.60016	1.02134	0.00648857	3.58418	0.015513	0	0	0	0	0	27.4367
802	4003.73	2012-08-27 12:27:03	905.881	5	1	0.135241	3.60016	1.02153	0.00648857	3.58486	0.015513	-6.1512e-05	0	0	0	0	27.4673
803	4008.74	2012-08-27 12:27:08	910.889	5	1	0.134114	3.60016	1.02172	0.00648857	3.58553	0.015513	0	0	0	0	0	27.542
804	4013.74	2012-08-27 12:27:13	915.89	5	1	0.132987	3.60016	1.0219	0.00648857	3.5862	0.015513	0	0	0	0	0	27.5114
805	4018.75	2012-08-27 12:27:18	920.899	5	1	0.13186	3.59985	1.02209	0.00648857	3.58686	0.015513	-6.15597e-05	0	0	0	0	27.542
806	4023.75	2012-08-27 12:27:23	925.9	5	1	0.131109	3.60016	1.02227	0.00648857	3.58752	0.015513	6.15597e-05	0	0	0	0	27.6167
807	4028.76	2012-08-27 12:27:28	930.906	5	1	0.129606	3.59985	1.02245	0.00648857	3.58817	0.015513	-0.000123072	0	0	0	0	27.4673
808	4033.76	2012-08-27 12:27:33	935.91	5	1	0.128855	3.60016	1.02263	0.00648857	3.58882	0.015513	0	0	0	0	0	27.6167
809	4038.77	2012-08-27 12:27:38	940.913	5	1	0.12754	3.60016	1.02281	0.00648857	3.58946	0.015513	0	0	0	0	0	27.542
810	4043.77	2012-08-27 12:27:43	945.92	5	1	0.126789	3.60016	1.02299	0.00648857	3.5901	0.015513	0	0	0	0	0	27.4673
811	4048.78	2012-08-27 12:27:48	950.925	5	1	0.126037	3.60016	1.02316	0.00648857	3.59073	0.015513	0	0	0	0	0	27.6167
812	4053.78	2012-08-27 12:27:53	955.928	5	1	0.124723	3.59985	1.02334	0.00648857	3.59136	0.015513	0	0	0	0	0	27.4673
813	4058.78	2012-08-27 12:27:58	960.928	5	1	0.123596	3.60016	1.02351	0.00648857	3.59198	0.015513	0	0	0	0	0	27.4232
814	4063.79	2012-08-27 12:28:03	965.937	5	1	0.122844	3.60016	1.02368	0.00648857	3.5926	0.015513	0	0	0	0	0	27.3926
815	4068.79	2012-08-27 12:28:08	970.943	5	1	0.121905	3.60016	1.02385	0.00648857	3.59321	0.015513	0	0	0	0	0	27.2738
816	4073.8	2012-08-27 12:28:13	975.946	5	1	0.120966	3.60016	1.02402	0.00648857	3.59382	0.015513	0	0	0	0	0	27.4232
817	4078.81	2012-08-27 12:28:18	980.955	5	1	0.120027	3.60016	1.02419	0.00648857	3.59442	0.015513	0	0	0	0	0	27.4232
818	4083.81	2012-08-27 12:28:23	985.957	5	1	0.119088	3.60016	1.02435	0.00648857	3.59502	0.015513	6.15597e-05	0	0	0	0	27.3926
819	4088.81	2012-08-27 12:28:28	990.963	5	1	0.118148	3.60016	1.02452	0.00648857	3.59561	0.015513	6.15597e-05	0	0	0	0	27.4979
820	4093.82	2012-08-27 12:28:33	995.97	5	1	0.117209	3.60016	1.02468	0.00648857	3.5962	0.015513	0	0	0	0	0	27.3926
821	4098.82	2012-08-27 12:28:38	1000.97	5	1	0.11627	3.60016	1.02485	0.00648857	3.59679	0.015513	0	0	0	0	0	27.4232
822	4103.83	2012-08-27 12:28:43	1005.98	5	1	0.115707	3.60047	1.02501	0.00648857	3.59737	0.015513	6.1512e-05	0	0	0	0	27.3485
823	4108.84	2012-08-27 12:28:48	1010.99	5	1	0.114768	3.60016	1.02517	0.00648857	3.59794	0.015513	0	0	0	0	0	27.4979
824	4113.84	2012-08-27 12:28:53	1015.99	5	1	0.114016	3.60016	1.02533	0.00648857	3.59852	0.015513	0	0	0	0	0	27.3485
825	4118.85	2012-08-27 12:28:58	1021	5	1	0.112889	3.60016	1.02548	0.00648857	3.59909	0.015513	0	0	0	0	0	27.3926
826	4123.86	2012-08-27 12:29:03	1026	5	1	0.11195	3.60016	1.02564	0.00648857	3.59965	0.015513	0	0	0	0	0	27.3179
827	4128.86	2012-08-27 12:29:08	1031.01	5	1	0.111387	3.60016	1.0258	0.00648857	3.60021	0.015513	0	0	0	0	0	27.4232
828	4133.86	2012-08-27 12:29:13	1036.01	5	1	0.110447	3.60016	1.02595	0.00648857	3.60076	0.015513	0	0	0	0	0	27.3485
829	4138.87	2012-08-27 12:29:18	1041.01	5	1	0.109884	3.60016	1.0261	0.00648857	3.60131	0.015513	6.15597e-05	0	0	0	0	27.2738
830	4143.87	2012-08-27 12:29:23	1046.02	5	1	0.108945	3.60016	1.02625	0.00648857	3.60186	0.015513	0	0	0	0	0	27.3179
831	4148.88	2012-08-27 12:29:28	1051.03	5	1	0.108193	3.60016	1.02641	0.00648857	3.60241	0.015513	-6.1512e-05	0	0	0	0	27.2874
832	4153.89	2012-08-27 12:29:33	1056.03	5	1	0.10763	3.60016	1.02656	0.00648857	3.60295	0.015513	6.15597e-05	0	0	0	0	27.3179
833	4158.89	2012-08-27 12:29:38	1061.04	5	1	0.106503	3.60016	1.0267	0.00648857	3.60348	0.015513	6.15597e-05	0	0	0	0	27.3179
834	4163.9	2012-08-27 12:29:43	1066.05	5	1	0.105752	3.59985	1.02685	0.00648857	3.60401	0.015513	0	0	0	0	0	27.3926
835	4168.91	2012-08-27 12:29:48	1071.05	5	1	0.105	3.60016	1.027	0.00648857	3.60454	0.015513	0	0	0	0	0	27.2432
836	4173.91	2012-08-27 12:29:53	1076.05	5	1	0.104437	3.60016	1.02714	0.00648857	3.60507	0.015513	0	0	0	0	0	27.3179
837	4178.91	2012-08-27 12:29:58	1081.06	5	1	0.103686	3.60016	1.02729	0.00648857	3.60559	0.015513	0	0	0	0	0	27.2568
838	4183.91	2012-08-27 12:30:03	1086.06	5	1	0.102934	3.60016	1.02743	0.00648857	3.6061	0.015513	0	0	0	0	0	27.2874
839	4188.92	2012-08-27 12:30:08	1091.07	5	1	0.102183	3.60016	1.02758	0.00648857	3.60662	0.015513	0	0	0	0	0	27.3926
840	4193.92	2012-08-27 12:30:13	1096.07	5	1	0.101807	3.60016	1.02772	0.00648857	3.60713	0.015513	-6.1512e-05	0	0	0	0	27.3621
841	4198.92	2012-08-27 12:30:18	1101.07	5	1	0.100868	3.60016	1.02786	0.00648857	3.60763	0.015513	0	0	0	0	0	27.4367
842	4203.93	2012-08-27 12:30:23	1106.08	5	1	0.100305	3.60016	1.028	0.00648857	3.60814	0.015513	0	0	0	0	0	27.2874
843	4208.94	2012-08-27 12:30:28	1111.09	5	1	0.0993654	3.60016	1.02814	0.00648857	3.60864	0.015513	6.15597e-05	0	0	0	0	27.4673
844	4213.94	2012-08-27 12:30:33	1116.09	5	1	0.0989897	3.60016	1.02827	0.00648857	3.60913	0.015513	0	0	0	0	0	27.4062
845	4218.94	2012-08-27 12:30:38	1121.09	5	1	0.0982384	3.60016	1.02841	0.00648857	3.60963	0.015513	0	0	0	0	0	27.4367
846	4223.95	2012-08-27 12:30:43	1126.1	5	1	0.0976749	3.60016	1.02855	0.00648857	3.61012	0.015513	0	0	0	0	0	27.3315
847	4228.96	2012-08-27 12:30:48	1131.11	5	1	0.0969236	3.60016	1.02868	0.00648857	3.6106	0.015513	0	0	0	0	0	27.3315
848	4233.97	2012-08-27 12:30:53	1136.12	5	1	0.0965479	3.60016	1.02882	0.00648857	3.61109	0.015513	-6.1512e-05	0	0	0	0	27.4367
849	4238.98	2012-08-27 12:30:58	1141.12	5	1	0.0956088	3.60016	1.02895	0.00648857	3.61157	0.015513	0	0	0	0	0	27.3315
850	4243.98	2012-08-27 12:31:03	1146.13	5	1	0.0950453	3.60016	1.02908	0.00648857	3.61205	0.015513	0	0	0	0	0	27.4809
851	4248.99	2012-08-27 12:31:08	1151.13	5	1	0.0944818	3.60016	1.02921	0.00648857	3.61252	0.015513	0	0	0	0	0	27.3756
852	4254	2012-08-27 12:31:13	1156.14	5	1	0.0937305	3.60016	1.02935	0.00648857	3.61299	0.015513	0	0	0	0	0	27.3621
853	4259	2012-08-27 12:31:18	1161.14	5	1	0.0933548	3.60016	1.02948	0.00648857	3.61346	0.015513	0	0	0	0	0	27.4062
854	4264	2012-08-27 12:31:23	1166.15	5	1	0.0927913	3.60016	1.02961	0.00648857	3.61392	0.015513	0	0	0	0	0	27.345
855	4269.01	2012-08-27 12:31:28	1171.16	5	1	0.09204	3.60016	1.02973	0.00648857	3.61439	0.015513	0	0	0	0	0	27.345
856	4274.01	2012-08-27 12:31:33	1176.16	5	1	0.0916643	3.60016	1.02986	0.00648857	3.61485	0.015513	0	0	0	0	0	27.345
857	4279.01	2012-08-27 12:31:38	1181.16	5	1	0.090913	3.59985	1.02999	0.00648857	3.6153	0.015513	-6.15597e-05	0	0	0	0	27.2398
858	4284.02	2012-08-27 12:31:43	1186.17	5	1	0.0903495	3.60016	1.03011	0.00648857	3.61576	0.015513	0	0	0	0	0	27.3145
859	4289.02	2012-08-27 12:31:48	1191.17	5	1	0.089786	3.60016	1.03024	0.00648857	3.61621	0.015513	0	0	0	0	0	27.2839
860	4294.03	2012-08-27 12:31:53	1196.18	5	1	0.0892225	3.60016	1.03036	0.00648857	3.61666	0.015513	0	0	0	0	0	27.4027
861	4299.04	2012-08-27 12:31:58	1201.19	5	1	0.0888469	3.60016	1.03049	0.00648857	3.6171	0.015513	0	0	0	0	0	27.328
862	4304.05	2012-08-27 12:32:03	1206.2	5	1	0.0880955	3.60047	1.03061	0.00648857	3.61754	0.015513	6.1512e-05	0	0	0	0	27.2975
863	4309.05	2012-08-27 12:32:08	1211.2	5	1	0.087532	3.60016	1.03073	0.00648857	3.61798	0.015513	-6.1512e-05	0	0	0	0	27.328
864	4314.05	2012-08-27 12:32:13	1216.2	5	1	0.0871564	3.59985	1.03085	0.00648857	3.61842	0.015513	-6.15597e-05	0	0	0	0	27.3416
865	4319.05	2012-08-27 12:32:18	1221.2	5	1	0.0865929	3.59985	1.03097	0.00648857	3.61886	0.015513	-6.15597e-05	0	0	0	0	27.2533
866	4324.06	2012-08-27 12:32:23	1226.21	5	1	0.0862172	3.60047	1.03109	0.00648857	3.61929	0.015513	6.1512e-05	0	0	0	0	27.2669
867	4329.06	2012-08-27 12:32:28	1231.21	5	1	0.0856537	3.60016	1.03121	0.00648857	3.61972	0.015513	0	0	0	0	0	27.4469
868	4334.06	2012-08-27 12:32:33	1236.21	5	1	0.0849024	3.59985	1.03133	0.00648857	3.62014	0.015513	-6.15597e-05	0	0	0	0	27.3111
869	4339.07	2012-08-27 12:32:38	1241.21	5	1	0.0845267	3.60016	1.03145	0.00648857	3.62057	0.015513	0	0	0	0	0	27.2669
870	4344.07	2012-08-27 12:32:43	1246.22	5	1	0.0839632	3.60016	1.03157	0.00648857	3.62099	0.015513	-6.1512e-05	0	0	0	0	27.3722
871	4349.07	2012-08-27 12:32:48	1251.22	5	1	0.0833998	3.60016	1.03168	0.00648857	3.62141	0.015513	0	0	0	0	0	27.3722
872	4354.08	2012-08-27 12:32:53	1256.23	5	1	0.0828363	3.59985	1.0318	0.00648857	3.62182	0.015513	-6.15597e-05	0	0	0	0	27.2058
873	4359.08	2012-08-27 12:32:58	1261.23	5	1	0.0822728	3.59985	1.03191	0.00648857	3.62224	0.015513	0	0	0	0	0	27.3416
874	4364.09	2012-08-27 12:33:03	1266.24	5	1	0.0818971	3.59985	1.03203	0.00648857	3.62265	0.015513	-6.15597e-05	0	0	0	0	27.3111
875	4369.1	2012-08-27 12:33:08	1271.25	5	1	0.0815214	3.60016	1.03214	0.00648857	3.62306	0.015513	6.15597e-05	0	0	0	0	27.2805
876	4374.11	2012-08-27 12:33:13	1276.25	5	1	0.0811458	3.60016	1.03226	0.00648857	3.62347	0.015513	0	0	0	0	0	27.2669
877	4379.11	2012-08-27 12:33:18	1281.26	5	1	0.0805823	3.60016	1.03237	0.00648857	3.62387	0.015513	0	0	0	0	0	27.2669
878	4384.11	2012-08-27 12:33:23	1286.26	5	1	0.0802066	3.60047	1.03248	0.00648857	3.62427	0.015513	6.1512e-05	0	0	0	0	27.3416
879	4389.12	2012-08-27 12:33:28	1291.26	5	1	0.0796431	3.60016	1.03259	0.00648857	3.62467	0.015513	0	0	0	0	0	27.3416
880	4394.12	2012-08-27 12:33:33	1296.27	5	1	0.0792675	3.60016	1.0327	0.00648857	3.62507	0.015513	0	0	0	0	0	27.1617
881	4399.12	2012-08-27 12:33:38	1301.27	5	1	0.078704	3.60016	1.03281	0.00648857	3.62547	0.015513	0	0	0	0	0	27.1922
882	4404.13	2012-08-27 12:33:43	1306.28	5	1	0.0783283	3.60016	1.03292	0.00648857	3.62586	0.015513	0	0	0	0	0	27.2533
883	4409.14	2012-08-27 12:33:48	1311.28	5	1	0.0779527	3.60016	1.03303	0.00648857	3.62625	0.015513	0	0	0	0	0	27.2669
884	4414.14	2012-08-27 12:33:53	1316.28	5	1	0.077577	3.60016	1.03314	0.00648857	3.62664	0.015513	0	0	0	0	0	27.1175
885	4419.14	2012-08-27 12:33:58	1321.29	5	1	0.0770135	3.60016	1.03324	0.00648857	3.62703	0.015513	0	0	0	0	0	27.1175
886	4424.14	2012-08-27 12:34:03	1326.29	5	1	0.0766378	3.60016	1.03335	0.00648857	3.62741	0.015513	0	0	0	0	0	27.0292
887	4429.15	2012-08-27 12:34:08	1331.3	5	1	0.0762622	3.60016	1.03346	0.00648857	3.62779	0.015513	0	0	0	0	0	27.1175
888	4434.15	2012-08-27 12:34:13	1336.3	5	1	0.0756987	3.60016	1.03356	0.00648857	3.62817	0.015513	0	0	0	0	0	26.9987
889	4439.16	2012-08-27 12:34:18	1341.31	5	1	0.075323	3.60016	1.03367	0.00648857	3.62855	0.015513	0	0	0	0	0	27.1786
890	4444.17	2012-08-27 12:34:23	1346.31	5	1	0.0751352	3.60016	1.03377	0.00648857	3.62893	0.015513	6.15597e-05	0	0	0	0	27.1039
891	4449.17	2012-08-27 12:34:28	1351.32	5	1	0.0745717	3.60016	1.03388	0.00648857	3.6293	0.015513	0	0	0	0	0	27.1209
892	4454.18	2012-08-27 12:34:33	1356.33	5	1	0.074196	3.60016	1.03398	0.00648857	3.62967	0.015513	-6.1512e-05	0	0	0	0	27.1515
893	4459.18	2012-08-27 12:34:38	1361.33	5	1	0.0738204	3.60016	1.03408	0.00648857	3.63004	0.015513	0	0	0	0	0	27.1515
894	4464.19	2012-08-27 12:34:43	1366.34	5	1	0.0734447	3.60016	1.03419	0.00648857	3.63041	0.015513	0	0	0	0	0	27.0768
895	4469.2	2012-08-27 12:34:48	1371.34	5	1	0.0728812	3.60016	1.03429	0.00648857	3.63078	0.015513	0	0	0	0	0	27.1515
896	4474.2	2012-08-27 12:34:53	1376.35	5	1	0.0726934	3.60047	1.03439	0.00648857	3.63114	0.015513	6.1512e-05	0	0	0	0	27.1074
897	4479.21	2012-08-27 12:34:58	1381.35	5	1	0.0721299	3.60016	1.03449	0.00648857	3.6315	0.015513	0	0	0	0	0	27.138
898	4484.21	2012-08-27 12:35:03	1386.36	5	1	0.0715664	3.60016	1.03459	0.00648857	3.63186	0.015513	6.15597e-05	0	0	0	0	27.138
899	4489.22	2012-08-27 12:35:08	1391.36	5	1	0.0711907	3.59985	1.03469	0.00648857	3.63222	0.015513	0	0	0	0	0	27.1821
900	4494.22	2012-08-27 12:35:13	1396.37	5	1	0.0710029	3.60016	1.03479	0.00648857	3.63258	0.015513	0	0	0	0	0	27.2127
901	4499.23	2012-08-27 12:35:18	1401.37	5	1	0.0706272	3.60016	1.03489	0.00648857	3.63293	0.015513	6.15597e-05	0	0	0	0	27.1074
902	4504.23	2012-08-27 12:35:23	1406.38	5	1	0.0700637	3.59985	1.03498	0.00648857	3.63329	0.015513	-6.15597e-05	0	0	0	0	27.1685
903	4509.24	2012-08-27 12:35:28	1411.38	5	1	0.0696881	3.60016	1.03508	0.00648857	3.63363	0.015513	-6.1512e-05	0	0	0	0	27.2127
904	4514.24	2012-08-27 12:35:33	1416.38	5	1	0.0695003	3.59985	1.03518	0.00648857	3.63398	0.015513	0	0	0	0	0	27.2127
905	4519.24	2012-08-27 12:35:38	1421.39	5	1	0.0691246	3.60016	1.03527	0.00648857	3.63433	0.015513	6.15597e-05	0	0	0	0	27.138
906	4524.25	2012-08-27 12:35:43	1426.39	5	1	0.0689368	3.60016	1.03537	0.00648857	3.63467	0.015513	0	0	0	0	0	27.2432
907	4529.25	2012-08-27 12:35:48	1431.4	5	1	0.0683733	3.60016	1.03546	0.00648857	3.63502	0.015513	0	0	0	0	0	27.138
908	4534.26	2012-08-27 12:35:53	1436.41	5	1	0.0678098	3.59985	1.03556	0.00648857	3.63536	0.015513	-6.15597e-05	0	0	0	0	27.2127
909	4539.27	2012-08-27 12:35:58	1441.42	5	1	0.0676219	3.59985	1.03565	0.00648857	3.6357	0.015513	-6.15597e-05	0	0	0	0	27.1074
910	4544.27	2012-08-27 12:36:03	1446.42	5	1	0.0672463	3.60016	1.03575	0.00648857	3.63604	0.015513	6.15597e-05	0	0	0	0	27.2127
911	4549.28	2012-08-27 12:36:08	1451.43	5	1	0.0670585	3.60016	1.03584	0.00648857	3.63637	0.015513	6.15597e-05	0	0	0	0	27.138
912	4554.29	2012-08-27 12:36:13	1456.44	5	1	0.066495	3.60016	1.03593	0.00648857	3.63671	0.015513	0	0	0	0	0	27.1074
913	4559.29	2012-08-27 12:36:18	1461.44	5	1	0.066495	3.60047	1.03603	0.00648857	3.63704	0.015513	6.1512e-05	0	0	0	0	27.2432
914	4564.3	2012-08-27 12:36:23	1466.45	5	1	0.0659315	3.59985	1.03612	0.00648857	3.63737	0.015513	-6.15597e-05	0	0	0	0	27.2127
915	4569.31	2012-08-27 12:36:28	1471.45	5	1	0.0655558	3.59985	1.03621	0.00648857	3.6377	0.015513	-0.000123072	0	0	0	0	27.1821
916	4574.31	2012-08-27 12:36:33	1476.46	5	1	0.065368	3.60016	1.0363	0.00648857	3.63803	0.015513	0	0	0	0	0	27.1821
917	4579.32	2012-08-27 12:36:38	1481.46	5	1	0.0649923	3.60016	1.03639	0.00648857	3.63836	0.015513	6.15597e-05	0	0	0	0	27.2568
918	4584.32	2012-08-27 12:36:43	1486.47	5	1	0.0648045	3.60016	1.03648	0.00648857	3.63868	0.015513	6.15597e-05	0	0	0	0	27.2127
919	4589.33	2012-08-27 12:36:48	1491.48	5	1	0.0644288	3.60016	1.03657	0.00648857	3.63901	0.015513	6.15597e-05	0	0	0	0	27.2127
920	4594.34	2012-08-27 12:36:53	1496.49	5	1	0.0638653	3.59985	1.03666	0.00648857	3.63933	0.015513	-6.15597e-05	0	0	0	0	27.1821
921	4599.34	2012-08-27 12:36:58	1501.49	5	1	0.0638653	3.60016	1.03675	0.00648857	3.63965	0.015513	0	0	0	0	0	27.1515
922	4604.35	2012-08-27 12:37:03	1506.5	5	1	0.0634897	3.60016	1.03684	0.00648857	3.63996	0.015513	6.15597e-05	0	0	0	0	27.1821
923	4609.36	2012-08-27 12:37:08	1511.5	5	1	0.063114	3.60016	1.03693	0.00648857	3.64028	0.015513	0	0	0	0	0	27.1515
924	4614.37	2012-08-27 12:37:13	1516.51	5	1	0.0629262	3.60016	1.03701	0.00648857	3.6406	0.015513	0	0	0	0	0	27.1209
925	4619.37	2012-08-27 12:37:18	1521.52	5	1	0.0627383	3.60016	1.0371	0.00648857	3.64091	0.015513	0	0	0	0	0	27.2568
926	4624.37	2012-08-27 12:37:23	1526.52	5	1	0.0621748	3.60016	1.03719	0.00648857	3.64122	0.015513	0	0	0	0	0	27.1821
927	4629.38	2012-08-27 12:37:28	1531.52	5	1	0.061987	3.60016	1.03727	0.00648857	3.64153	0.015513	6.15597e-05	0	0	0	0	27.1074
928	4634.38	2012-08-27 12:37:33	1536.53	5	1	0.0616114	3.59985	1.03736	0.00648857	3.64184	0.015513	-6.15597e-05	0	0	0	0	27.0904
929	4639.39	2012-08-27 12:37:38	1541.53	5	1	0.0616114	3.60016	1.03745	0.00648857	3.64215	0.015513	-6.1512e-05	0	0	0	0	27.1515
930	4644.4	2012-08-27 12:37:43	1546.54	5	1	0.0612357	3.59985	1.03753	0.00648857	3.64246	0.015513	-6.15597e-05	0	0	0	0	27.1209
931	4649.4	2012-08-27 12:37:48	1551.55	5	1	0.0606722	3.60016	1.03762	0.00648857	3.64276	0.015513	-6.1512e-05	0	0	0	0	27.1515
932	4654.41	2012-08-27 12:37:53	1556.56	5	1	0.0602965	3.60016	1.0377	0.00648857	3.64307	0.015513	0	0	0	0	0	27.0904
933	4659.42	2012-08-27 12:37:58	1561.57	5	1	0.0602965	3.60047	1.03778	0.00648857	3.64337	0.015513	6.1512e-05	0	0	0	0	27.1957
934	4664.42	2012-08-27 12:38:03	1566.57	5	1	0.0599209	3.60016	1.03787	0.00648857	3.64367	0.015513	0	0	0	0	0	26.9987
935	4669.42	2012-08-27 12:38:08	1571.57	5	1	0.059733	3.60016	1.03795	0.00648857	3.64397	0.015513	0	0	0	0	0	27.1957
936	4674.43	2012-08-27 12:38:13	1576.58	5	1	0.0591695	3.59985	1.03803	0.00648857	3.64427	0.015513	-6.15597e-05	0	0	0	0	27.2092
937	4679.44	2012-08-27 12:38:18	1581.58	5	1	0.0589817	3.60016	1.03812	0.00648857	3.64456	0.015513	0	0	0	0	0	27.1345
938	4684.44	2012-08-27 12:38:23	1586.59	5	1	0.0587939	3.60016	1.0382	0.00648857	3.64486	0.015513	0	0	0	0	0	27.1345
939	4689.44	2012-08-27 12:38:28	1591.59	5	1	0.0586061	3.60016	1.03828	0.00648857	3.64515	0.015513	0	0	0	0	0	27.1786
940	4694.44	2012-08-27 12:38:33	1596.59	5	1	0.0582304	3.60016	1.03836	0.00648857	3.64544	0.015513	0	0	0	0	0	27.0598
941	4699.45	2012-08-27 12:38:38	1601.6	5	1	0.0582304	3.60016	1.03844	0.00648857	3.64573	0.015513	0	0	0	0	0	27.0292
942	4704.45	2012-08-27 12:38:43	1606.6	5	1	0.0574791	3.60016	1.03852	0.00648857	3.64602	0.015513	0	0	0	0	0	27.0734
943	4709.45	2012-08-27 12:38:48	1611.6	5	1	0.0576669	3.60047	1.0386	0.00648857	3.64631	0.015513	6.1512e-05	0	0	0	0	27.1039
944	4714.46	2012-08-27 12:38:53	1616.6	5	1	0.0571034	3.60016	1.03868	0.00648857	3.6466	0.015513	-6.1512e-05	0	0	0	0	27.1039
945	4719.46	2012-08-27 12:38:58	1621.61	5	1	0.0571034	3.60047	1.03876	0.00648857	3.64688	0.015513	6.1512e-05	0	0	0	0	27.0734
946	4724.46	2012-08-27 12:39:03	1626.61	5	1	0.0569156	3.60016	1.03884	0.00648857	3.64717	0.015513	-6.1512e-05	0	0	0	0	27.0904
947	4729.47	2012-08-27 12:39:08	1631.61	5	1	0.0565399	3.60016	1.03892	0.00648857	3.64745	0.015513	0	0	0	0	0	27.1039
948	4734.47	2012-08-27 12:39:13	1636.62	5	1	0.0561642	3.60016	1.039	0.00648857	3.64773	0.015513	6.15597e-05	0	0	0	0	27.0292
949	4739.48	2012-08-27 12:39:18	1641.63	5	1	0.0559764	3.60016	1.03907	0.00648857	3.64802	0.015513	-6.1512e-05	0	0	0	0	27.0734
950	4744.48	2012-08-27 12:39:24	1646.63	5	1	0.0557886	3.60016	1.03915	0.00648857	3.64829	0.015513	6.15597e-05	0	0	0	0	27.0428
951	4749.49	2012-08-27 12:39:29	1651.64	5	1	0.0554129	3.60016	1.03923	0.00648857	3.64857	0.015513	0	0	0	0	0	27.1481
952	4754.49	2012-08-27 12:39:34	1656.64	5	1	0.0552251	3.60016	1.03931	0.00648857	3.64885	0.015513	0	0	0	0	0	27.0869
953	4757.08	2012-08-27 12:39:36	1659.23	5	1	0.0548494	3.60016	1.03935	0.00648857	3.64899	0.015513	0	0	0	0	0	26.8934
954	4757.08	2012-08-27 12:39:36	2.69472e-06	6	1	0.000190588	3.59154	1.03935	0.00648857	3.64899	0.015513	0	0	0	0	0	26.9681
955	4762.1	2012-08-27 12:39:41	5.00907	7	1	0	3.58908	1.03935	0.00648857	3.64899	0.015513	-0.000123119	0.10459	0	0	0	26.9239
956	4767.11	2012-08-27 12:39:46	10.0185	7	1	0	3.586	1.03935	0.00648857	3.64899	0.015513	-0.00043087	0.10459	0	0	0	27.0734
957	4772.11	2012-08-27 12:39:51	15.0196	7	1	0	3.58446	1.03935	0.00648857	3.64899	0.015513	-0.000123119	0.10459	0	0	0	26.9987
958	4777.11	2012-08-27 12:39:56	20.0241	7	1	0	3.58169	1.03935	0.00648857	3.64899	0.015513	-0.000369358	0.10459	0	0	0	27.0869
959	4782.12	2012-08-27 12:40:01	25.0321	7	1	0	3.57984	1.03935	0.00648857	3.64899	0.015513	-0.00036931	0.10459	0	0	0	26.9681
960	4787.12	2012-08-27 12:40:06	30.0354	7	1	0	3.57861	1.03935	0.00648857	3.64899	0.015513	-0.000184679	0.10459	0	0	0	26.9681
961	4792.13	2012-08-27 12:40:11	35.0448	7	1	0	3.57677	1.03935	0.00648857	3.64899	0.015513	-0.000307751	0.10459	0	0	0	27.0122
962	4797.14	2012-08-27 12:40:16	40.0492	7	1	0	3.57554	1.03935	0.00648857	3.64899	0.015513	-6.15597e-05	0.10459	0	0	0	27.1175
963	4802.14	2012-08-27 12:40:21	45.0541	7	1	0	3.57369	1.03935	0.00648857	3.64899	0.015513	-0.000184631	0.10459	0	0	0	27.1311
964	4807.14	2012-08-27 12:40:26	50.0573	7	1	0	3.57215	1.03935	0.00648857	3.64899	0.015513	-0.000246239	0.10459	0	0	0	27.1311
965	4812.15	2012-08-27 12:40:31	55.0628	7	1	0	3.57092	1.03935	0.00648857	3.64899	0.015513	-0.000184631	0.10459	0	0	0	27.1311
966	4817.16	2012-08-27 12:40:36	60.071	7	1	0	3.56938	1.03935	0.00648857	3.64899	0.015513	-0.000184679	0.10459	0	0	0	27.0564
967	4822.16	2012-08-27 12:40:41	65.0711	7	1	0	3.56815	1.03935	0.00648857	3.64899	0.015513	-6.15597e-05	0.10459	0	0	0	26.9069
968	4827.16	2012-08-27 12:40:46	70.0763	7	1	0	3.5663	1.03935	0.00648857	3.64899	0.015513	-0.000246239	0.10459	0	0	0	26.9511
969	4832.17	2012-08-27 12:40:51	75.0857	7	1	0	3.56507	1.03935	0.00648857	3.64899	0.015513	-0.000246239	0.10459	0	0	0	27.2058
970	4837.18	2012-08-27 12:40:56	80.0941	7	1	0	3.56353	1.03935	0.00648857	3.64899	0.015513	-0.000184679	0.10459	0	0	0	27.0564
971	4842.19	2012-08-27 12:41:01	85.0991	7	1	0	3.56138	1.03935	0.00648857	3.64899	0.015513	-0.00036931	0.10459	0	0	0	27.0564
972	4847.19	2012-08-27 12:41:06	90.1066	7	1	0	3.56199	1.03935	0.00648857	3.64899	0.015513	-6.15597e-05	0.10459	0	0	0	27.1005
973	4852.19	2012-08-27 12:41:11	95.1069	7	1	0	3.55984	1.03935	0.00648857	3.64899	0.015513	-0.000307798	0.10459	0	0	0	27.0564
974	4857.2	2012-08-27 12:41:16	100.115	7	1	0	3.55953	1.03935	0.00648857	3.64899	0.015513	-0.000184679	0.10459	0	0	0	27.1005
975	4862.21	2012-08-27 12:41:21	105.122	7	1	0	3.5583	1.03935	0.00648857	3.64899	0.015513	0	0.10459	0	0	0	27.1752
976	4867.21	2012-08-27 12:41:26	110.123	7	1	0	3.55707	1.03935	0.00648857	3.64899	0.015513	0	0.10459	0	0	0	27.1752
977	4872.22	2012-08-27 12:41:31	115.128	7	1	0	3.55584	1.03935	0.00648857	3.64899	0.015513	0	0.10459	0	0	0	27.1447
978	4877.09	2012-08-27 12:41:36	120.006	7	1	0	3.55461	1.03935	0.00648857	3.64899	0.015513	-0.000123072	0.10459	0	0	0	27.1752
979	4878.09	2012-08-27 12:41:37	1.00091	8	1	0.000190588	3.55399	1.03935	0.00648857	3.64899	0.015513	-6.15597e-05	0.10459	0	0	0	26.9205
980	4879.1	2012-08-27 12:41:38	2.00196	8	1	2.75712e-06	3.55368	1.03935	0.00648857	3.64899	0.015513	-0.000123119	0.10459	0	0	0	27.1005
981	4880.1	2012-08-27 12:41:40	3.00907	8	1	0.000190588	3.55368	1.03935	0.00648857	3.64899	0.015513	-0.000123119	0.10459	0	0	0	27.2194
982	4881.1	2012-08-27 12:41:41	4.01006	8	1	0.000190588	3.55368	1.03935	0.00648857	3.64899	0.015513	-6.15597e-05	0.10459	0	0	0	27.2194
983	4882.11	2012-08-27 12:41:42	5.01334	8	1	0.000190588	3.55307	1.03935	0.00648857	3.64899	0.015513	-0.000123119	0.10459	0	0	0	27.1447
984	4883.11	2012-08-27 12:41:43	6.01519	8	1	0.000190588	3.55276	1.03935	0.00648857	3.64899	0.015513	-0.000184679	0.10459	0	0	0	27.1888
985	4884.12	2012-08-27 12:41:44	7.02421	8	1	0.000190588	3.55276	1.03935	0.00648857	3.64899	0.015513	-0.000123119	0.10459	0	0	0	27.1005
986	4885.12	2012-08-27 12:41:45	8.02933	8	1	2.75712e-06	3.55214	1.03935	0.00648857	3.64899	0.015513	-0.000184679	0.10459	0	0	0	27.2194
987	4886.12	2012-08-27 12:41:46	9.03031	8	1	0.000190588	3.55214	1.03935	0.00648857	3.64899	0.015513	-6.15597e-05	0.10459	0	0	0	27.1752
988	4887.13	2012-08-27 12:41:47	10.0394	8	1	0.000190588	3.55214	1.03935	0.00648857	3.649	0.015513	-0.000123119	0.10459	0	0	0	27.07
989	4888.14	2012-08-27 12:41:48	11.0474	8	1	0.000190588	3.55184	1.03935	0.00648857	3.649	0.015513	-6.15597e-05	0.10459	0	0	0	27.1752
990	4889.15	2012-08-27 12:41:49	12.0565	8	1	0.000190588	3.55153	1.03935	0.00648857	3.649	0.015513	-0.000123072	0.10459	0	0	0	27.1141
991	4890.16	2012-08-27 12:41:50	13.0646	8	1	0.000190588	3.55153	1.03935	0.00648857	3.649	0.015513	-0.000123072	0.10459	0	0	0	27.1752
992	4891.16	2012-08-27 12:41:51	14.0666	8	1	0.000190588	3.55122	1.03935	0.00648857	3.649	0.015513	-0.000123072	0.10459	0	0	0	27.1447
993	4892.16	2012-08-27 12:41:52	15.0696	8	1	0.000190588	3.55122	1.03935	0.00648857	3.649	0.015513	-6.15597e-05	0.10459	0	0	0	27.2941
994	4893.16	2012-08-27 12:41:53	16.0697	8	1	0.000378419	3.55091	1.03935	0.00648857	3.649	0.015513	-0.000123119	0.10459	0	0	0	27.0394
995	4894.16	2012-08-27 12:41:54	17.0697	8	1	-0.480657	3.47582	1.03935	0.00649469	3.649	0.0155343	-0.015081	0.10459	0	0	0	27.1888
996	4895.16	2012-08-27 12:41:55	18.0707	8	1	-0.480657	3.46874	1.03935	0.00662836	3.649	0.0159984	-0.0164352	0.10459	0	0	0	27.1141
997	4896.17	2012-08-27 12:41:56	19.076	8	1	-0.480657	3.46381	1.03935	0.0067626	3.649	0.0164637	-0.0173585	0.10459	0	0	0	27.1447
998	4897.17	2012-08-27 12:41:57	20.0789	8	1	-0.480657	3.45981	1.03935	0.00689652	3.649	0.0169273	-0.00258532	0.10459	0	0	0	27.07
999	4898.18	2012-08-27 12:41:58	21.0839	8	1	-0.480657	3.4555	1.03935	0.00703073	3.649	0.0173913	-0.00233912	0.10459	0	0	0	27.1141
1000	4899.19	2012-08-27 12:41:59	22.094	8	1	-0.480657	3.45212	1.03935	0.00716561	3.649	0.0178571	-0.00203133	0.10459	0	0	0	27.0394
1001	4900.19	2012-08-27 12:42:00	23.096	8	1	-0.480657	3.44873	1.03935	0.00729942	3.649	0.0183188	-0.00190821	0.10459	0	0	0	27.2499
1002	4901.19	2012-08-27 12:42:01	24.0972	8	1	-0.480657	3.44565	1.03935	0.00743311	3.649	0.0187796	-0.00184665	0.10459	0	0	0	27.07
1003	4902.2	2012-08-27 12:42:02	25.1051	8	1	-0.480657	3.44227	1.03935	0.0075677	3.649	0.0192432	-0.00178514	0.10459	0	0	0	27.1141
1004	4903.2	2012-08-27 12:42:03	26.1072	8	1	-0.480657	3.4395	1.03935	0.00770152	3.649	0.0197036	-0.00160046	0.10459	0	0	0	27.1888
1005	4904.2	2012-08-27 12:42:04	27.1094	8	1	-0.480845	3.43642	1.03935	0.00783535	3.649	0.0201637	-0.00160046	0.10459	0	0	0	27.1888
1006	4905.2	2012-08-27 12:42:05	28.1103	8	1	-0.480657	3.43396	1.03935	0.007969	3.649	0.0206228	-0.00147734	0.10459	0	0	0	27.1583
1007	4906.2	2012-08-27 12:42:06	29.1103	8	1	-0.480845	3.43119	1.03935	0.00810255	3.649	0.0210812	-0.00147729	0.10459	0	0	0	27.0088
1008	4907.2	2012-08-27 12:42:07	30.1105	8	1	-0.480845	3.42873	1.03935	0.00823613	3.649	0.0215394	-0.00141573	0.10459	0	0	0	27.1888
1009	4908.21	2012-08-27 12:42:08	31.1114	8	1	-0.480657	3.42596	1.03935	0.00836979	3.649	0.0219975	-0.00141578	0.10459	0	0	0	27.0835
1010	4909.21	2012-08-27 12:42:09	32.1164	8	1	-0.480657	3.4238	1.03935	0.00850399	3.649	0.0224571	-0.00129266	0.10459	0	0	0	27.1141
1011	4910.21	2012-08-27 12:42:10	33.1187	8	1	-0.480657	3.42165	1.03935	0.00863782	3.649	0.0229152	-0.0012311	0.10459	0	0	0	27.1141
1012	4911.22	2012-08-27 12:42:11	34.1286	8	1	-0.480657	3.41919	1.03935	0.00877268	3.649	0.0233765	-0.00123115	0.10459	0	0	0	27.2194
1013	4912.22	2012-08-27 12:42:12	35.1307	8	1	-0.480845	3.41672	1.03935	0.00890651	3.649	0.0238339	-0.00129266	0.10459	0	0	0	27.1888
1014	4913.23	2012-08-27 12:42:13	36.1377	8	1	-0.480657	3.41488	1.03935	0.00904098	3.649	0.0242932	-0.00116954	0.10459	0	0	0	27.0835
1015	4914.23	2012-08-27 12:42:14	37.1407	8	1	-0.480657	3.41272	1.03935	0.00917492	3.649	0.0247505	-0.00116959	0.10459	0	0	0	27.0835
1016	4915.24	2012-08-27 12:42:15	38.1412	8	1	-0.480657	3.41057	1.03935	0.00930854	3.649	0.0252064	-0.00116954	0.10459	0	0	0	27.1141
1017	4916.24	2012-08-27 12:42:16	39.1428	8	1	-0.480657	3.40872	1.03935	0.00944229	3.649	0.0256624	-0.00110798	0.10459	0	0	0	27.0835
1018	4917.24	2012-08-27 12:42:17	40.1439	8	1	-0.480657	3.40687	1.03935	0.00957597	3.649	0.026118	-0.00104647	0.10459	0	0	0	27.2499
1019	4918.24	2012-08-27 12:42:18	41.1499	8	1	-0.480845	3.40503	1.03935	0.00971031	3.649	0.0265755	-0.00104642	0.10459	0	0	0	27.0394
1020	4919.25	2012-08-27 12:42:19	42.1579	8	1	-0.480469	3.40318	1.03935	0.00984493	3.649	0.0270338	-0.000984907	0.10459	0	0	0	27.0835
1021	4920.26	2012-08-27 12:42:20	43.167	8	1	-0.480657	3.40133	1.03935	0.00997967	3.649	0.0274921	-0.000984859	0.10459	0	0	0	27.0835
1022	4921.27	2012-08-27 12:42:21	44.175	8	1	-0.480845	3.39949	1.03935	0.0101143	3.649	0.0279499	-0.0009233	0.10459	0	0	0	27.1141
1023	4922.28	2012-08-27 12:42:22	45.1841	8	1	-0.962068	3.32193	1.03935	0.01027	3.649	0.028476	-0.0160659	0.10459	0	0	0	27.1888
1024	4923.28	2012-08-27 12:42:23	46.1895	8	1	-0.96188	3.3167	1.03935	0.0105387	3.649	0.0293677	-0.0168046	0.10459	0	0	0	27.0394
1025	4924.29	2012-08-27 12:42:24	47.1932	8	1	-0.962068	3.31208	1.03935	0.0108069	3.649	0.0302566	-0.0173585	0.10459	0	0	0	27.1141
1026	4925.3	2012-08-27 12:42:25	48.2023	8	1	-0.962068	3.30808	1.03935	0.0110766	3.649	0.0311492	-0.00240064	0.10459	0	0	0	27.0088
1027	4926.3	2012-08-27 12:42:26	49.2044	8	1	-0.962068	3.30469	1.03935	0.0113444	3.649	0.0320347	-0.00203133	0.10459	0	0	0	27.1888
1028	4927.3	2012-08-27 12:42:27	50.2074	8	1	-0.962068	3.30131	1.03935	0.0116124	3.649	0.0329199	-0.00196977	0.10459	0	0	0	27.1141
1029	4928.3	2012-08-27 12:42:28	51.2097	8	1	-0.962068	3.29792	1.03935	0.0118802	3.649	0.0338037	-0.00184665	0.10459	0	0	0	27.1583
1030	4929.3	2012-08-27 12:42:29	52.2105	8	1	-0.96188	3.29515	1.03935	0.0121477	3.649	0.0346854	-0.00166197	0.10459	0	0	0	27.0088
1031	4930.31	2012-08-27 12:42:30	53.2115	8	1	-0.962068	3.29207	1.03935	0.0124152	3.649	0.0355664	-0.00166197	0.10459	0	0	0	27.2194
1032	4931.31	2012-08-27 12:42:31	54.2136	8	1	-0.962068	3.289	1.03935	0.012683	3.649	0.0364475	-0.00160041	0.10459	0	0	0	27.0835
1033	4932.31	2012-08-27 12:42:32	55.2137	8	1	-0.962068	3.28623	1.03935	0.0129447	3.649	0.037308	-0.00153885	0.10459	0	0	0	27.0088
1034	4933.32	2012-08-27 12:42:33	56.2237	8	1	-0.962068	3.28376	1.03935	0.0132201	3.649	0.0382128	-0.00147734	0.10459	0	0	0	27.0835
1035	4934.32	2012-08-27 12:42:34	57.225	8	1	0.481226	3.50875	1.03937	0.0134338	3.64909	0.0389143	0.0440735	0.10459	0	0	0	27.0835
1036	4935.33	2012-08-27 12:42:35	58.2338	8	1	0.481226	3.5146	1.03951	0.0134338	3.64956	0.0389143	0.045797	0.10459	0	0	0	27.0835
1037	4936.33	2012-08-27 12:42:36	59.2358	8	1	0.481226	3.5186	1.03964	0.0134338	3.65003	0.0389143	0.0471512	0.10459	0	0	0	27.1583
1038	4937.33	2012-08-27 12:42:37	60.2404	8	1	0.481226	3.52198	1.03978	0.0134338	3.6505	0.0389143	0.00215445	0.10459	0	0	0	27.1141
1039	4938.34	2012-08-27 12:42:38	61.2499	8	1	0.481226	3.52506	1.03991	0.0134338	3.65098	0.0389143	0.00184665	0.10459	0	0	0	27.1447
1040	4939.35	2012-08-27 12:42:39	62.253	8	1	0.481226	3.52814	1.04005	0.0134338	3.65145	0.0389143	0.00172358	0.10459	0	0	0	27.1888
1041	4940.35	2012-08-27 12:42:40	63.2541	8	1	0.481226	3.5306	1.04018	0.0134338	3.65193	0.0389143	0.00160041	0.10459	0	0	0	27.1141
1042	4941.35	2012-08-27 12:42:41	64.2611	8	1	0.481226	3.53337	1.04031	0.0134338	3.6524	0.0389143	0.00153885	0.10459	0	0	0	27.0835
1043	4942.36	2012-08-27 12:42:42	65.2691	8	1	0.000190588	3.46012	1.04042	0.0134338	3.65277	0.0389143	-0.0137884	0.10459	0	0	0	27.0835
1044	4943.37	2012-08-27 12:42:43	66.2742	8	1	0.000190588	3.4592	1.04042	0.0134338	3.65277	0.0389143	-0.014527	0.10459	0	0	0	27.0088
1045	4944.38	2012-08-27 12:42:44	67.2822	8	1	0.000190588	3.45889	1.04042	0.0134338	3.65277	0.0389143	-0.015081	0.10459	0	0	0	27.2635
1046	4945.38	2012-08-27 12:42:45	68.2824	8	1	2.75712e-06	3.45889	1.04042	0.0134338	3.65277	0.0389143	-0.000123119	0.10459	0	0	0	27.1141
1047	4946.38	2012-08-27 12:42:46	69.2893	8	1	0.000190588	3.4592	1.04042	0.0134338	3.65277	0.0389143	0	0.10459	0	0	0	27.0835
1048	4947.39	2012-08-27 12:42:47	70.2954	8	1	0.000190588	3.4595	1.04042	0.0134338	3.65277	0.0389143	0.000123119	0.10459	0	0	0	27.1141
1049	4948.39	2012-08-27 12:42:48	71.2965	8	1	0.000190588	3.4595	1.04042	0.0134338	3.65277	0.0389143	0.000123119	0.10459	0	0	0	27.0088
1050	4949.39	2012-08-27 12:42:49	72.2985	8	1	0.000378419	3.45981	1.04042	0.0134338	3.65277	0.0389143	0.000123119	0.10459	0	0	0	27.0835
1051	4950.39	2012-08-27 12:42:50	73.2986	8	1	0.000378419	3.45981	1.04042	0.0134338	3.65277	0.0389143	0.000123119	0.10459	0	0	0	27.1141
1052	4951.4	2012-08-27 12:42:51	74.3016	8	1	0.000190588	3.45981	1.04042	0.0134338	3.65277	0.0389143	0	0.10459	0	0	0	27.0835
1053	4952.4	2012-08-27 12:42:52	75.3016	8	1	0.000378419	3.46043	1.04042	0.0134338	3.65277	0.0389143	0.000184679	0.10459	0	0	0	27.1447
1054	4953.4	2012-08-27 12:42:53	76.3027	8	1	0.000190588	3.46012	1.04042	0.0134338	3.65277	0.0389143	0.000123119	0.10459	0	0	0	27.1141
1055	4954.41	2012-08-27 12:42:54	77.3119	8	1	0.000378419	3.46074	1.04042	0.0134338	3.65277	0.0389143	0.000184679	0.10459	0	0	0	27.1141
1056	4955.41	2012-08-27 12:42:55	78.3148	8	1	0.000190588	3.46074	1.04042	0.0134338	3.65277	0.0389143	0.000123119	0.10459	0	0	0	27.1447
1057	4956.41	2012-08-27 12:42:56	79.3188	8	1	0.000190588	3.46043	1.04042	0.0134338	3.65277	0.0389143	0	0.10459	0	0	0	27.0394
1058	4957.41	2012-08-27 12:42:57	80.3199	8	1	0.000190588	3.46074	1.04042	0.0134338	3.65277	0.0389143	6.15597e-05	0.10459	0	0	0	27.0088
1059	4958.42	2012-08-27 12:42:58	81.3259	8	1	-0.480845	3.38471	1.04042	0.0134712	3.65277	0.039041	-0.0152041	0.10459	0	0	0	27.0394
1060	4959.43	2012-08-27 12:42:59	82.3312	8	1	-0.480657	3.38133	1.04042	0.0136055	3.65277	0.0394952	-0.0158197	0.10459	0	0	0	26.9952
1061	4960.43	2012-08-27 12:43:00	83.334	8	1	-0.480657	3.37917	1.04042	0.0137394	3.65277	0.0399479	-0.0163121	0.10459	0	0	0	27.1141
1062	4961.43	2012-08-27 12:43:01	84.3371	8	1	-0.480845	3.37702	1.04042	0.0138733	3.65277	0.0404004	-0.00129266	0.10459	0	0	0	27.07
1063	4962.43	2012-08-27 12:43:02	85.3402	8	1	-0.480845	3.37517	1.04042	0.0140073	3.65277	0.0408527	-0.00104642	0.10459	0	0	0	27.1141
1064	4963.44	2012-08-27 12:43:03	86.3502	8	1	-0.480657	3.37333	1.04042	0.0141422	3.65277	0.0413078	-0.00104642	0.10459	0	0	0	27.1447
1065	4964.45	2012-08-27 12:43:04	87.3532	8	1	-0.480657	3.37179	1.04042	0.0142761	3.65277	0.0417595	-0.000984907	0.10459	0	0	0	27.07
1066	4965.45	2012-08-27 12:43:05	88.3593	8	1	-0.480845	3.36994	1.04042	0.0144105	3.65277	0.0422124	-0.0009233	0.10459	0	0	0	27.1005
1067	4966.46	2012-08-27 12:43:06	89.3683	8	1	-0.480657	3.3684	1.04042	0.0145452	3.65277	0.0426665	-0.000861788	0.10459	0	0	0	27.1447
1068	4967.47	2012-08-27 12:43:07	90.3778	8	1	-0.480845	3.36717	1.04042	0.01468	3.65277	0.0431205	-0.00080018	0.10459	0	0	0	26.9341
1069	4968.48	2012-08-27 12:43:08	91.3854	8	1	-0.480845	3.36532	1.04042	0.0148146	3.65277	0.0435734	-0.000738668	0.10459	0	0	0	27.07
1070	4969.49	2012-08-27 12:43:09	92.3935	8	1	-0.480657	3.36409	1.04042	0.0149492	3.65277	0.0440264	-0.000800228	0.10459	0	0	0	27.1447
1071	4970.49	2012-08-27 12:43:10	93.4008	8	1	-0.480657	3.36255	1.04042	0.0150837	3.65277	0.0444788	-0.000800228	0.10459	0	0	0	26.9952
1072	4971.5	2012-08-27 12:43:11	94.4096	8	1	-0.480657	3.36132	1.04042	0.0152184	3.65277	0.0449317	-0.000738668	0.10459	0	0	0	27.1447
1073	4972.5	2012-08-27 12:43:12	95.4106	8	1	-0.480845	3.36009	1.04042	0.0153521	3.65277	0.045381	-0.000738668	0.10459	0	0	0	26.9205
1074	4973.51	2012-08-27 12:43:13	96.4197	8	1	-0.480845	3.35886	1.04042	0.0154869	3.65277	0.0458337	-0.000677109	0.10459	0	0	0	27.0258
1075	4974.51	2012-08-27 12:43:14	97.4198	8	1	-0.480845	3.35763	1.04042	0.0156204	3.65277	0.0462822	-0.000615597	0.10459	0	0	0	27.1447
1076	4975.52	2012-08-27 12:43:15	98.4213	8	1	-0.480845	3.35578	1.04042	0.0157542	3.65277	0.0467312	-0.000738668	0.10459	0	0	0	27.1447
1077	4976.52	2012-08-27 12:43:16	99.4308	8	1	-0.480657	3.35517	1.04042	0.015889	3.65277	0.0471835	-0.000615549	0.10459	0	0	0	27.1005
1078	4977.53	2012-08-27 12:43:17	100.433	8	1	-0.480657	3.35394	1.04042	0.0160228	3.65277	0.0476324	-0.000677109	0.10459	0	0	0	27.07
1079	4978.53	2012-08-27 12:43:18	101.441	8	1	-0.480845	3.35271	1.04042	0.0161561	3.65277	0.0480793	-0.000553989	0.10459	0	0	0	27.07
1080	4979.54	2012-08-27 12:43:19	102.45	8	1	-0.480657	3.35147	1.04042	0.0162922	3.65277	0.0485354	-0.000615549	0.10459	0	0	0	27.0258
1081	4980.55	2012-08-27 12:43:20	103.453	8	1	-0.480845	3.35024	1.04042	0.0164261	3.65277	0.0489843	-0.000615549	0.10459	0	0	0	27.1752
1082	4981.55	2012-08-27 12:43:21	104.454	8	1	-0.480845	3.34932	1.04042	0.0165598	3.65277	0.0494322	-0.000553989	0.10459	0	0	0	27.07
1083	4982.55	2012-08-27 12:43:22	105.458	8	1	-0.962068	3.27176	1.04042	0.0167494	3.65277	0.0500585	-0.0159428	0.10459	0	0	0	27.1447
1084	4983.56	2012-08-27 12:43:23	106.466	8	1	-0.962068	3.26838	1.04042	0.0170186	3.65277	0.0509389	-0.0163121	0.10459	0	0	0	27.0258
1085	4984.57	2012-08-27 12:43:24	107.475	8	1	-0.962068	3.26591	1.04042	0.0172884	3.65277	0.0518204	-0.0164968	0.10459	0	0	0	27.1005
1086	4985.57	2012-08-27 12:43:25	108.476	8	1	-0.962068	3.26314	1.04042	0.0175559	3.65277	0.0526937	-0.00141573	0.10459	0	0	0	26.9511
1087	4986.58	2012-08-27 12:43:26	109.483	8	1	-0.962068	3.26068	1.04042	0.0178251	3.65277	0.0535716	-0.00129266	0.10459	0	0	0	27.0258
1088	4987.58	2012-08-27 12:43:27	110.489	8	1	-0.962068	3.25853	1.04042	0.0180939	3.65277	0.0544478	-0.00129266	0.10459	0	0	0	27.0258
1089	4988.59	2012-08-27 12:43:28	111.499	8	1	-0.962068	3.25606	1.04042	0.0183636	3.65277	0.0553263	-0.00129266	0.10459	0	0	0	27.1005
1090	4989.6	2012-08-27 12:43:29	112.508	8	1	-0.962068	3.25422	1.04042	0.0186335	3.65277	0.0562048	-0.00116959	0.10459	0	0	0	27.0258
1091	4990.6	2012-08-27 12:43:30	113.51	8	1	-0.962068	3.25206	1.04042	0.018901	3.65277	0.0570751	-0.00110798	0.10459	0	0	0	27.0258
1092	4991.6	2012-08-27 12:43:31	114.511	8	1	-0.962068	3.24991	1.04042	0.0191685	3.65277	0.057945	-0.00110798	0.10459	0	0	0	26.9511
1093	4992.61	2012-08-27 12:43:32	115.512	8	1	-0.962256	3.24806	1.04042	0.019436	3.65277	0.058814	-0.00104647	0.10459	0	0	0	26.9952
1094	4993.61	2012-08-27 12:43:33	116.521	8	1	-0.96188	3.24652	1.04042	0.0197057	3.65277	0.0596897	-0.000984859	0.10459	0	0	0	26.9952
1095	4994.62	2012-08-27 12:43:34	117.525	8	1	0.481226	3.47366	1.04049	0.0198377	3.65301	0.0601183	0.0448737	0.10459	0	0	0	26.9205
1096	4995.63	2012-08-27 12:43:35	118.534	8	1	0.481226	3.47766	1.04062	0.0198377	3.65348	0.0601183	0.0459201	0.10459	0	0	0	26.9952
1097	4996.64	2012-08-27 12:43:36	119.542	8	1	0.481226	3.48013	1.04076	0.0198377	3.65394	0.0601183	0.046905	0.10459	0	0	0	27.0258
1098	4997.64	2012-08-27 12:43:37	120.548	8	1	0.481226	3.4832	1.04089	0.0198377	3.65441	0.0601183	0.00160046	0.10459	0	0	0	27.0258
1099	4998.65	2012-08-27 12:43:38	121.554	8	1	0.481226	3.48536	1.04102	0.0198377	3.65488	0.0601183	0.00141578	0.10459	0	0	0	27.0258
1100	4999.66	2012-08-27 12:43:39	122.563	8	1	0.481226	3.4872	1.04116	0.0198377	3.65535	0.0601183	0.00116954	0.10459	0	0	0	27.0258
1101	5000.66	2012-08-27 12:43:40	123.571	8	1	0.481038	3.48905	1.04129	0.0198377	3.65582	0.0601183	0.00104647	0.10459	0	0	0	27.1005
1102	5001.67	2012-08-27 12:43:41	124.58	8	1	0.481226	3.4909	1.04143	0.0198377	3.65629	0.0601183	0.00104642	0.10459	0	0	0	26.9952
1103	5002.67	2012-08-27 12:43:42	125.58	8	1	-0.480845	3.33978	1.04149	0.0199111	3.6565	0.0603637	-0.029608	0.10459	0	0	0	27.0258
1104	5003.68	2012-08-27 12:43:43	126.584	8	1	-0.480657	3.33763	1.04149	0.0200452	3.6565	0.0608112	-0.0304082	0.10459	0	0	0	26.9511
1105	5004.68	2012-08-27 12:43:44	127.584	8	1	-0.480845	3.33547	1.04149	0.0201788	3.6565	0.0612568	-0.03127	0.10459	0	0	0	26.9511
1106	5005.69	2012-08-27 12:43:45	128.591	8	1	-0.480657	3.33455	1.04149	0.0203132	3.6565	0.0617054	-0.00086174	0.10459	0	0	0	26.9511
1107	5006.69	2012-08-27 12:43:46	129.595	8	1	-0.480657	3.33332	1.04149	0.0204473	3.6565	0.0621524	-0.000738668	0.10459	0	0	0	26.9511
1108	5007.69	2012-08-27 12:43:47	130.597	8	1	-0.480845	3.33208	1.04149	0.0205811	3.6565	0.0625983	-0.000677109	0.10459	0	0	0	27.1005
1109	5008.7	2012-08-27 12:43:48	131.602	8	1	-0.480657	3.33116	1.04149	0.0207152	3.6565	0.0630451	-0.000553989	0.10459	0	0	0	26.9205
1110	5009.7	2012-08-27 12:43:49	132.604	8	1	-0.480845	3.32993	1.04149	0.0208492	3.6565	0.0634912	-0.000553989	0.10459	0	0	0	26.8764
1111	5010.71	2012-08-27 12:43:50	133.614	8	1	-0.480845	3.32901	1.04149	0.020984	3.6565	0.06394	-0.000553989	0.10459	0	0	0	26.8764
1112	5011.71	2012-08-27 12:43:51	134.615	8	1	-0.480657	3.32808	1.04149	0.0211176	3.6565	0.0643848	-0.000553989	0.10459	0	0	0	27.1311
1113	5012.71	2012-08-27 12:43:52	135.619	8	1	-0.480845	3.32716	1.04149	0.0212517	3.6565	0.064831	-0.00049243	0.10459	0	0	0	26.9511
1114	5013.72	2012-08-27 12:43:53	136.629	8	1	-0.480845	3.32624	1.04149	0.0213866	3.6565	0.0652797	-0.00049243	0.10459	0	0	0	27.0258
1115	5014.72	2012-08-27 12:43:54	137.63	8	1	-0.480845	3.32501	1.04149	0.0215203	3.6565	0.0657243	-0.000553989	0.10459	0	0	0	27.0258
1116	5015.73	2012-08-27 12:43:55	138.639	8	1	-0.480657	3.3247	1.04149	0.021655	3.6565	0.0661724	-0.00043087	0.10459	0	0	0	26.8016
1117	5016.74	2012-08-27 12:43:56	139.648	8	1	-0.480845	3.32347	1.04149	0.0217898	3.6565	0.0666203	-0.00049243	0.10459	0	0	0	26.8764
1118	5017.74	2012-08-27 12:43:57	140.65	8	1	-0.480657	3.32316	1.04149	0.0219236	3.6565	0.067065	-0.00043087	0.10459	0	0	0	26.9511
1119	5018.75	2012-08-27 12:43:58	141.659	8	1	-0.480845	3.32224	1.04149	0.0220584	3.6565	0.0675128	-0.000492477	0.10459	0	0	0	26.8764
1120	5019.76	2012-08-27 12:43:59	142.666	8	1	-0.480845	3.32131	1.04149	0.0221928	3.6565	0.0679594	-0.00036931	0.10459	0	0	0	26.9817
1121	5020.76	2012-08-27 12:44:00	143.67	8	1	-0.480657	3.32039	1.04149	0.0223269	3.6565	0.0684047	-0.00043087	0.10459	0	0	0	26.9511
1122	5021.77	2012-08-27 12:44:01	144.673	8	1	-0.480657	3.32008	1.04149	0.0224609	3.6565	0.0688495	-0.000307798	0.10459	0	0	0	26.9069
1123	5022.78	2012-08-27 12:44:02	145.682	8	1	-0.480657	3.31916	1.04149	0.0225956	3.6565	0.0692967	-0.000369358	0.10459	0	0	0	27.0564
1124	5023.78	2012-08-27 12:44:03	146.685	8	1	-0.480845	3.31824	1.04149	0.0227295	3.6565	0.0697412	-0.00036931	0.10459	0	0	0	26.8016
1125	5024.78	2012-08-27 12:44:04	147.689	8	1	-0.480657	3.31793	1.04149	0.0228636	3.6565	0.0701861	-0.00036931	0.10459	0	0	0	26.8764
1126	5025.78	2012-08-27 12:44:05	148.689	8	1	-0.480845	3.31731	1.04149	0.0229972	3.6565	0.0706292	-0.000307751	0.10459	0	0	0	26.9511
1127	5026.79	2012-08-27 12:44:06	149.696	8	1	-0.480845	3.31577	1.04149	0.0231317	3.6565	0.0710752	-0.000492477	0.10459	0	0	0	26.8764
1128	5027.8	2012-08-27 12:44:07	150.701	8	1	-0.481033	3.31516	1.04149	0.0232659	3.6565	0.0715202	-0.00049243	0.10459	0	0	0	26.8764
1129	5028.8	2012-08-27 12:44:08	151.711	8	1	-0.480657	3.31485	1.04149	0.0234006	3.6565	0.071967	-0.000307751	0.10459	0	0	0	26.9511
1130	5029.81	2012-08-27 12:44:09	152.718	8	1	-0.480657	3.31423	1.04149	0.0235352	3.6565	0.0724129	-0.000307751	0.10459	0	0	0	26.9817
1131	5030.81	2012-08-27 12:44:10	153.719	8	1	-0.480845	3.31331	1.04149	0.0236688	3.6565	0.0728557	-0.000430918	0.10459	0	0	0	26.8764
1132	5031.81	2012-08-27 12:44:11	154.72	8	1	-0.480845	3.3127	1.04149	0.0238025	3.6565	0.0732987	-0.000430918	0.10459	0	0	0	26.8016
1133	5032.82	2012-08-27 12:44:12	155.727	8	1	-0.480657	3.31208	1.04149	0.023937	3.6565	0.0737442	-0.00036931	0.10459	0	0	0	26.9511
1134	5033.83	2012-08-27 12:44:13	156.734	8	1	-0.480657	3.31146	1.04149	0.0240715	3.6565	0.0741896	-0.00036931	0.10459	0	0	0	26.8764
1135	5034.83	2012-08-27 12:44:14	157.735	8	1	-0.480845	3.31085	1.04149	0.0242051	3.6565	0.0746322	-0.00036931	0.10459	0	0	0	27.0564
1136	5035.83	2012-08-27 12:44:15	158.735	8	1	-0.480845	3.31054	1.04149	0.0243387	3.6565	0.0750743	-0.000246239	0.10459	0	0	0	26.8322
1137	5036.84	2012-08-27 12:44:16	159.744	8	1	-0.480657	3.30993	1.04149	0.0244734	3.6565	0.0755204	-0.000307798	0.10459	0	0	0	26.9511
1138	5037.84	2012-08-27 12:44:17	160.746	8	1	-0.480845	3.30869	1.04149	0.0246073	3.6565	0.0759632	-0.00043087	0.10459	0	0	0	26.9069
1139	5038.84	2012-08-27 12:44:18	161.747	8	1	-0.480845	3.30839	1.04149	0.0247409	3.6565	0.0764055	-0.000307751	0.10459	0	0	0	26.9511
1140	5039.84	2012-08-27 12:44:19	162.751	8	1	-0.480845	3.30808	1.04149	0.024875	3.6565	0.076849	-0.000184679	0.10459	0	0	0	26.9511
1141	5040.85	2012-08-27 12:44:20	163.759	8	1	-0.480845	3.30746	1.04149	0.0250096	3.6565	0.0772943	-0.000246239	0.10459	0	0	0	26.9817
1142	5041.86	2012-08-27 12:44:21	164.764	8	1	-0.480657	3.30746	1.04149	0.0251438	3.6565	0.0777382	-0.000246239	0.10459	0	0	0	26.8764
1143	5042.86	2012-08-27 12:44:22	165.77	8	1	-0.480657	3.30654	1.04149	0.0252782	3.6565	0.0781825	-0.000307798	0.10459	0	0	0	26.9069
1144	5043.87	2012-08-27 12:44:23	166.779	8	1	-0.480657	3.30592	1.04149	0.0254129	3.6565	0.078628	-0.000369358	0.10459	0	0	0	26.8764
1145	5044.88	2012-08-27 12:44:24	167.789	8	1	-0.480845	3.30531	1.04149	0.0255478	3.6565	0.0790738	-0.00036931	0.10459	0	0	0	26.9511
1146	5045.89	2012-08-27 12:44:25	168.793	8	1	-0.480845	3.305	1.04149	0.0256819	3.6565	0.079517	-0.000184631	0.10459	0	0	0	26.8764
1147	5046.9	2012-08-27 12:44:26	169.803	8	1	-0.96188	3.22775	1.04149	0.0259222	3.6565	0.0802953	-0.0155735	0.10459	0	0	0	26.9817
1148	5047.9	2012-08-27 12:44:27	170.81	8	1	-0.962068	3.22559	1.04149	0.0261914	3.6565	0.0811636	-0.0159428	0.10459	0	0	0	26.9817
1149	5048.91	2012-08-27 12:44:28	171.818	8	1	-0.962068	3.22406	1.04149	0.0264605	3.6565	0.0820316	-0.00104642	0.10459	0	0	0	26.8322
1150	5049.91	2012-08-27 12:44:29	172.821	8	1	-0.962068	3.22252	1.04149	0.0267285	3.6565	0.0828956	-0.000923347	0.10459	0	0	0	26.8764
1151	5050.92	2012-08-27 12:44:30	173.826	8	1	-0.962256	3.22098	1.04149	0.0269971	3.6565	0.0837608	-0.00080018	0.10459	0	0	0	26.9069
1152	5051.93	2012-08-27 12:44:31	174.833	8	1	-0.962068	3.21944	1.04149	0.0272662	3.6565	0.0846275	-0.000800228	0.10459	0	0	0	26.8764
1153	5052.93	2012-08-27 12:44:32	175.841	8	1	-0.96188	3.21852	1.04149	0.0275356	3.6565	0.0854947	-0.000738668	0.10459	0	0	0	26.9069
1154	5053.94	2012-08-27 12:44:33	176.842	8	1	-0.962068	3.21698	1.04149	0.0278031	3.6565	0.0863555	-0.000677109	0.10459	0	0	0	26.9069
1155	5054.94	2012-08-27 12:44:34	177.844	8	1	-0.962068	3.21575	1.04149	0.0280709	3.6565	0.0872168	-0.000738668	0.10459	0	0	0	26.9069
1156	5055.94	2012-08-27 12:44:35	178.848	8	1	-0.96188	3.21482	1.04149	0.0282772	3.6565	0.0878802	-0.000738621	0.10459	0	0	0	26.8322
1157	5056.94	2012-08-27 12:44:36	179.851	8	1	-0.962068	3.21359	1.04149	0.0286073	3.6565	0.0889413	-0.000738668	0.10459	0	0	0	26.9817
1158	5057.95	2012-08-27 12:44:37	180.856	8	1	-0.962068	3.21267	1.04149	0.0288759	3.6565	0.0898041	-0.000615549	0.10459	0	0	0	26.9817
1159	5058.95	2012-08-27 12:44:38	181.86	8	1	0.481226	3.44104	1.0416	0.0289206	3.65688	0.089948	0.045243	0.10459	0	0	0	26.8764
1160	5059.96	2012-08-27 12:44:39	182.867	8	1	0.481226	3.4435	1.04173	0.0289206	3.65734	0.089948	0.0459817	0.10459	0	0	0	26.9069
1161	5060.96	2012-08-27 12:44:40	183.871	8	1	0.481414	3.44596	1.04187	0.0289206	3.6578	0.089948	0.0467204	0.10459	0	0	0	26.9069
1162	5061.97	2012-08-27 12:44:41	184.876	8	1	0.481226	3.4475	1.042	0.0289206	3.65827	0.089948	0.00110803	0.10459	0	0	0	26.8764
1163	5062.97	2012-08-27 12:44:42	185.877	8	1	0.481226	3.44904	1.04214	0.0289206	3.65873	0.089948	0.00104642	0.10459	0	0	0	26.8322
1164	5063.98	2012-08-27 12:44:43	186.882	8	1	0.481226	3.45058	1.04227	0.0289206	3.65919	0.089948	0.000923347	0.10459	0	0	0	26.7269
1165	5064.98	2012-08-27 12:44:44	187.884	8	1	0.481226	3.45243	1.0424	0.0289206	3.65965	0.089948	0.00086174	0.10459	0	0	0	26.8764
1166	5065.98	2012-08-27 12:44:45	188.886	8	1	0.481414	3.45366	1.04254	0.0289206	3.66012	0.089948	0.000861788	0.10459	0	0	0	26.8322
1167	5066.99	2012-08-27 12:44:46	189.895	8	1	0.000190588	3.37794	1.04256	0.0289206	3.66018	0.089948	-0.0146502	0.10459	0	0	0	26.8322
1168	5067.99	2012-08-27 12:44:47	190.901	8	1	0.000190588	3.37825	1.04256	0.0289206	3.66018	0.089948	-0.0148348	0.10459	0	0	0	26.8016
1169	5068.99	2012-08-27 12:44:48	191.901	8	1	0.000190588	3.37856	1.04256	0.0289206	3.66018	0.089948	0	0.10459	0	0	0	26.8322
1170	5070	2012-08-27 12:44:49	192.903	8	1	0.000190588	3.37887	1.04256	0.0289206	3.66018	0.089948	0.000184679	0.10459	0	0	0	26.8764
1171	5071	2012-08-27 12:44:50	193.91	8	1	0.000378419	3.37917	1.04256	0.0289206	3.66018	0.089948	0.000184679	0.10459	0	0	0	26.9069
1172	5072.01	2012-08-27 12:44:51	194.92	8	1	0.000190588	3.37887	1.04256	0.0289206	3.66018	0.089948	0.000123119	0.10459	0	0	0	26.8322
1173	5073.02	2012-08-27 12:44:52	195.924	8	1	0.000190588	3.37887	1.04256	0.0289206	3.66018	0.089948	6.15597e-05	0.10459	0	0	0	26.9069
1174	5074.02	2012-08-27 12:44:53	196.928	8	1	0.000378419	3.37979	1.04256	0.0289206	3.66018	0.089948	0.000184679	0.10459	0	0	0	26.8628
1175	5075.03	2012-08-27 12:44:54	197.935	8	1	0.000378419	3.37948	1.04256	0.0289206	3.66018	0.089948	6.15597e-05	0.10459	0	0	0	26.8322
1176	5076.03	2012-08-27 12:44:55	198.935	8	1	2.75712e-06	3.37948	1.04256	0.0289206	3.66018	0.089948	0	0.10459	0	0	0	26.8322
1177	5077.03	2012-08-27 12:44:56	199.936	8	1	0.000190588	3.3801	1.04256	0.0289206	3.66018	0.089948	0.000184679	0.10459	0	0	0	26.9375
1178	5078.04	2012-08-27 12:44:57	200.945	8	1	0.000190588	3.38041	1.04256	0.0289206	3.66018	0.089948	0.000184631	0.10459	0	0	0	26.9069
1179	5079.04	2012-08-27 12:44:58	201.948	8	1	0.000190588	3.38071	1.04256	0.0289206	3.66018	0.089948	0.000184631	0.10459	0	0	0	26.8016
1180	5080.05	2012-08-27 12:44:59	202.957	8	1	0.000190588	3.38041	1.04256	0.0289206	3.66018	0.089948	6.1512e-05	0.10459	0	0	0	26.9069
1181	5081.06	2012-08-27 12:45:00	203.966	8	1	0.000378419	3.38102	1.04256	0.0289206	3.66018	0.089948	0.000184631	0.10459	0	0	0	26.9069
1182	5082.07	2012-08-27 12:45:01	204.975	8	1	0.000378419	3.38102	1.04256	0.0289206	3.66018	0.089948	0.000123119	0.10459	0	0	0	26.9069
1183	5083.07	2012-08-27 12:45:02	205.978	8	1	-0.480657	3.30469	1.04256	0.0290445	3.66018	0.0903576	-0.0151425	0.10459	0	0	0	26.8628
1184	5084.08	2012-08-27 12:45:03	206.987	8	1	-0.480657	3.30346	1.04256	0.0291793	3.66018	0.0908028	-0.0154503	0.10459	0	0	0	26.8322
1185	5085.08	2012-08-27 12:45:04	207.988	8	1	-0.481033	3.30223	1.04256	0.029313	3.66018	0.0912443	-0.000677109	0.10459	0	0	0	26.9069
1186	5086.09	2012-08-27 12:45:05	208.995	8	1	-0.480845	3.30131	1.04256	0.0294474	3.66018	0.0916883	-0.000553989	0.10459	0	0	0	26.8322
1187	5087.09	2012-08-27 12:45:06	209.997	8	1	-0.480845	3.30069	1.04256	0.0295812	3.66018	0.0921298	-0.00043087	0.10459	0	0	0	26.8322
1188	5088.1	2012-08-27 12:45:08	211.004	8	1	-0.480845	3.29977	1.04256	0.0297157	3.66018	0.0925739	-0.000430918	0.10459	0	0	0	26.9069
1189	5089.11	2012-08-27 12:45:09	212.013	8	1	-0.480845	3.29915	1.04256	0.0298505	3.66018	0.0930185	-0.00043087	0.10459	0	0	0	26.8322
1190	5090.11	2012-08-27 12:45:10	213.016	8	1	-0.480657	3.29885	1.04256	0.0299843	3.66018	0.09346	-0.00036931	0.10459	0	0	0	26.8322
1191	5091.12	2012-08-27 12:45:11	214.024	8	1	-0.480469	3.29823	1.04256	0.0301189	3.66018	0.0939039	-0.000307751	0.10459	0	0	0	26.7575
1192	5092.12	2012-08-27 12:45:12	215.026	8	1	-0.480657	3.29761	1.04256	0.0302527	3.66018	0.0943452	-0.000307798	0.10459	0	0	0	26.7881
1193	5093.13	2012-08-27 12:45:13	216.033	8	1	-0.480845	3.29669	1.04256	0.0303872	3.66018	0.0947886	-0.000369358	0.10459	0	0	0	26.8628
1194	5094.14	2012-08-27 12:45:14	217.042	8	1	-0.480657	3.29608	1.04256	0.0305219	3.66018	0.0952328	-0.000369358	0.10459	0	0	0	26.8628
1195	5095.14	2012-08-27 12:45:15	218.042	8	1	-0.480657	3.29577	1.04256	0.0306555	3.66018	0.095673	-0.000246191	0.10459	0	0	0	26.8322
1196	5096.14	2012-08-27 12:45:16	219.049	8	1	-0.480845	3.29484	1.04256	0.03079	3.66018	0.0961161	-0.000307751	0.10459	0	0	0	26.8322
1197	5097.15	2012-08-27 12:45:17	220.056	8	1	-0.480657	3.29423	1.04256	0.0309245	3.66018	0.0965592	-0.00036931	0.10459	0	0	0	26.8186
1198	5098.16	2012-08-27 12:45:18	221.064	8	1	-0.480657	3.29392	1.04256	0.0310591	3.66018	0.0970026	-0.000307798	0.10459	0	0	0	26.8628
1199	5099.16	2012-08-27 12:45:19	222.071	8	1	-0.480657	3.29331	1.04256	0.0311935	3.66018	0.0974455	-0.000307798	0.10459	0	0	0	26.8628
1200	5100.17	2012-08-27 12:45:20	223.072	8	1	-0.480657	3.29269	1.04256	0.0313272	3.66018	0.0978858	-0.000246191	0.10459	0	0	0	26.7575
1201	5101.18	2012-08-27 12:45:21	224.082	8	1	-0.480845	3.29238	1.04256	0.0314621	3.66018	0.0983298	-0.000246191	0.10459	0	0	0	26.8934
1202	5102.18	2012-08-27 12:45:22	225.084	8	1	-0.480845	3.29177	1.04256	0.0315959	3.66018	0.0987704	-0.000307751	0.10459	0	0	0	26.8322
1203	5103.18	2012-08-27 12:45:23	226.084	8	1	-0.480657	3.29146	1.04256	0.0317295	3.66018	0.09921	-0.000246239	0.10459	0	0	0	26.8628
1204	5104.18	2012-08-27 12:45:24	227.089	8	1	-0.480845	3.29084	1.04256	0.0318637	3.66018	0.0996516	-0.000307798	0.10459	0	0	0	26.8628
1205	5105.18	2012-08-27 12:45:25	228.09	8	1	-0.480657	3.29054	1.04256	0.0319973	3.66018	0.100092	-0.000246239	0.10459	0	0	0	26.9681
1206	5106.19	2012-08-27 12:45:26	229.1	8	1	-0.480845	3.28992	1.04256	0.0321323	3.66018	0.100535	-0.000246239	0.10459	0	0	0	26.9375
1207	5107.2	2012-08-27 12:45:27	230.101	8	1	-0.480657	3.28961	1.04256	0.0322659	3.66018	0.100975	-0.000246239	0.10459	0	0	0	26.8186
1208	5108.2	2012-08-27 12:45:28	231.101	8	1	-0.480657	3.289	1.04256	0.0323995	3.66018	0.101414	-0.000246191	0.10459	0	0	0	26.7881
1209	5109.2	2012-08-27 12:45:29	232.103	8	1	-0.480845	3.28838	1.04256	0.0325333	3.66018	0.101854	-0.000307751	0.10459	0	0	0	26.9239
1210	5110.2	2012-08-27 12:45:30	233.106	8	1	-0.480657	3.28838	1.04256	0.0326672	3.66018	0.102295	-0.000184679	0.10459	0	0	0	26.8934
1211	5111.2	2012-08-27 12:45:31	234.108	8	1	-0.480845	3.28777	1.04256	0.0328009	3.66018	0.102734	-0.000184679	0.10459	0	0	0	26.8934
1212	5112.21	2012-08-27 12:45:32	235.111	8	1	-0.480657	3.28746	1.04256	0.0329337	3.66018	0.103171	-0.000246239	0.10459	0	0	0	26.9239
1213	5113.21	2012-08-27 12:45:33	236.12	8	1	-0.480657	3.28715	1.04256	0.0330696	3.66018	0.103618	-0.000184679	0.10459	0	0	0	26.9239
1214	5114.21	2012-08-27 12:45:34	237.12	8	1	-0.480845	3.28653	1.04256	0.0332032	3.66018	0.104057	-0.000246239	0.10459	0	0	0	26.8934
1215	5115.22	2012-08-27 12:45:35	238.124	8	1	-0.480845	3.28592	1.04256	0.0333373	3.66018	0.104497	-0.000246191	0.10459	0	0	0	26.9681
1216	5116.22	2012-08-27 12:45:36	239.126	8	1	-0.480657	3.28592	1.04256	0.0334711	3.66018	0.104937	-0.000184631	0.10459	0	0	0	26.8934
1217	5117.23	2012-08-27 12:45:37	240.135	8	1	-0.480845	3.2853	1.04256	0.0336059	3.66018	0.10538	-0.000307751	0.10459	0	0	0	26.8628
1218	5118.23	2012-08-27 12:45:38	241.138	8	1	-3.84922	2.75901	1.04256	0.0338502	3.66018	0.106118	-0.105382	0.10459	0	0	0	26.8628
1219	5119.24	2012-08-27 12:45:39	242.147	8	1	-3.84922	2.74762	1.04256	0.0349292	3.66018	0.109088	-0.107598	0.10459	0	0	0	26.8628
1220	5120.25	2012-08-27 12:45:40	243.154	8	1	-3.84922	2.74085	1.04256	0.036006	3.66018	0.112042	-0.108953	0.10459	0	0	0	26.8934
1221	5121.25	2012-08-27 12:45:41	244.158	8	1	-3.84922	2.735	1.04256	0.0370794	3.66018	0.114981	-0.00381641	0.10459	0	0	0	26.9239
1222	5122.26	2012-08-27 12:45:42	245.165	8	1	-3.84922	2.73008	1.04256	0.0381562	3.66018	0.117924	-0.00301623	0.10459	0	0	0	26.8186
1223	5123.26	2012-08-27 12:45:43	246.168	8	1	-3.84922	2.72546	1.04256	0.0392288	3.66018	0.12085	-0.00276999	0.10459	0	0	0	26.8934
1224	5124.27	2012-08-27 12:45:44	247.174	8	1	-3.84922	2.72177	1.04256	0.0403044	3.66018	0.123779	-0.00233908	0.10459	0	0	0	26.8492
1225	5125.28	2012-08-27 12:45:45	248.183	8	1	-3.84922	2.71776	1.04256	0.0413828	3.66018	0.126712	-0.00215445	0.10459	0	0	0	26.8628
1226	5126.28	2012-08-27 12:45:46	249.189	8	1	-2.40593	2.94029	1.04256	0.042391	3.66018	0.129476	0.0432117	0.10459	0	0	0	26.9239
1227	5127.29	2012-08-27 12:45:47	250.192	8	1	-2.40574	2.94121	1.04256	0.0430613	3.66018	0.131448	0.0441966	0.10459	0	0	0	26.7881
1228	5128.29	2012-08-27 12:45:48	251.198	8	1	-2.40574	2.94029	1.04256	0.0437337	3.66018	0.133425	0.044689	0.10459	0	0	0	26.9239
1229	5129.3	2012-08-27 12:45:49	252.205	8	1	-2.40574	2.93906	1.04256	0.0444066	3.66018	0.135403	-0.00036931	0.10459	0	0	0	26.9239
1230	5130.31	2012-08-27 12:45:50	253.212	8	1	-2.40574	2.93782	1.04256	0.0450796	3.66018	0.13738	-0.00049243	0.10459	0	0	0	26.8492
1231	5131.32	2012-08-27 12:45:51	254.222	8	1	-2.40574	2.9369	1.04256	0.045754	3.66018	0.139361	-0.000554037	0.10459	0	0	0	26.8934
1232	5132.32	2012-08-27 12:45:52	255.225	8	1	-2.40593	2.93567	1.04256	0.0464242	3.66018	0.141329	-0.000553989	0.10459	0	0	0	26.8934
1233	5133.33	2012-08-27 12:45:53	256.232	8	1	-2.40574	2.93444	1.04256	0.0470972	3.66018	0.143305	-0.000615549	0.10459	0	0	0	26.8492
1234	5134.33	2012-08-27 12:45:54	257.241	8	1	-2.40574	2.93382	1.04256	0.0477715	3.66018	0.145283	-0.000554037	0.10459	0	0	0	26.8492
1235	5135.34	2012-08-27 12:45:55	258.244	8	1	-2.40593	2.93228	1.04256	0.0484419	3.66018	0.147249	-0.000615549	0.10459	0	0	0	26.9239
1236	5136.35	2012-08-27 12:45:56	259.253	8	1	-2.40555	2.93167	1.04256	0.0491162	3.66018	0.149226	-0.000553989	0.10459	0	0	0	26.9545
1237	5137.36	2012-08-27 12:45:57	260.263	8	1	-2.40574	2.93044	1.04256	0.0497912	3.66018	0.151205	-0.000554037	0.10459	0	0	0	26.8186
1238	5138.36	2012-08-27 12:45:58	261.265	8	1	-2.40574	2.92982	1.04256	0.0504609	3.66018	0.153167	-0.00049243	0.10459	0	0	0	26.8798
1239	5139.37	2012-08-27 12:45:59	262.274	8	1	-2.40574	2.92921	1.04256	0.0511351	3.66018	0.155142	-0.00036931	0.10459	0	0	0	26.9239
1240	5140.37	2012-08-27 12:46:00	263.28	8	1	-2.40555	2.92798	1.04256	0.0518074	3.66018	0.157111	-0.00049243	0.10459	0	0	0	26.9545
1241	5141.38	2012-08-27 12:46:01	264.287	8	1	-2.40574	2.92705	1.04256	0.0524805	3.66018	0.159081	-0.00043087	0.10459	0	0	0	26.8492
1242	5142.39	2012-08-27 12:46:02	265.292	8	1	-2.40574	2.92674	1.04256	0.053152	3.66018	0.161047	-0.00036931	0.10459	0	0	0	26.8798
1243	5143.39	2012-08-27 12:46:03	266.299	8	1	-2.40574	2.92582	1.04256	0.053825	3.66018	0.163016	-0.00036931	0.10459	0	0	0	26.8798
1244	5144.4	2012-08-27 12:46:04	267.309	8	1	-2.40593	2.9249	1.04256	0.0545	3.66018	0.164991	-0.000369358	0.10459	0	0	0	26.9104
1245	5145.41	2012-08-27 12:46:05	268.317	8	1	-2.40574	2.92428	1.04256	0.0551736	3.66018	0.166961	-0.000369358	0.10459	0	0	0	26.7745
1246	5146.41	2012-08-27 12:46:06	269.317	8	1	-2.40574	2.92367	1.04256	0.055842	3.66018	0.168915	-0.00036931	0.10459	0	0	0	26.9545
1247	5147.42	2012-08-27 12:46:07	270.325	8	1	-2.40574	2.92274	1.04256	0.0565157	3.66018	0.170884	-0.00036931	0.10459	0	0	0	26.9545
1248	5148.43	2012-08-27 12:46:08	271.334	8	1	-2.40574	2.92244	1.04256	0.0571899	3.66018	0.172855	-0.000307751	0.10459	0	0	0	26.7303
1249	5149.43	2012-08-27 12:46:09	272.336	8	1	-2.40574	2.92182	1.04256	0.057859	3.66018	0.17481	-0.000307798	0.10459	0	0	0	26.8798
1250	5150.44	2012-08-27 12:46:10	273.345	8	1	0.962825	3.44966	1.04264	0.058312	3.66048	0.176134	0.105321	0.10459	0	0	0	26.9545
1251	5151.45	2012-08-27 12:46:11	274.353	8	1	0.962825	3.45581	1.04291	0.058312	3.66141	0.176134	0.106737	0.10459	0	0	0	26.9851
1252	5152.45	2012-08-27 12:46:12	275.356	8	1	0.962825	3.4595	1.04318	0.058312	3.66234	0.176134	0.107598	0.10459	0	0	0	26.9851
1253	5153.46	2012-08-27 12:46:13	276.366	8	1	0.962825	3.46258	1.04345	0.058312	3.66328	0.176134	0.00203133	0.10459	0	0	0	26.8798
1254	5154.46	2012-08-27 12:46:14	277.367	8	1	0.962637	3.46504	1.04372	0.058312	3.6642	0.176134	0.00153885	0.10459	0	0	0	26.9239
1255	5155.46	2012-08-27 12:46:15	278.367	8	1	0.962825	3.46781	1.04399	0.058312	3.66513	0.176134	0.00141573	0.10459	0	0	0	26.8968
1256	5156.47	2012-08-27 12:46:16	279.372	8	1	0.962825	3.47028	1.04426	0.058312	3.66606	0.176134	0.00141578	0.10459	0	0	0	26.9851
1257	5157.47	2012-08-27 12:46:17	280.375	8	1	0.962825	3.47212	1.04452	0.058312	3.66699	0.176134	0.0012311	0.10459	0	0	0	26.8662
1258	5158.48	2012-08-27 12:46:18	281.384	8	1	-0.962068	3.17235	1.0447	0.0584045	3.6676	0.176428	-0.0592776	0.10459	0	0	0	27.0157
1259	5159.48	2012-08-27 12:46:19	282.384	8	1	-0.962068	3.1705	1.0447	0.0586717	3.6676	0.177275	-0.0600778	0.10459	0	0	0	26.8492
1260	5160.49	2012-08-27 12:46:20	283.394	8	1	-0.962256	3.16989	1.0447	0.0589417	3.6676	0.178131	-0.0606318	0.10459	0	0	0	26.9545
1261	5161.49	2012-08-27 12:46:21	284.399	8	1	-0.96188	3.16958	1.0447	0.0592102	3.6676	0.178982	-0.00036931	0.10459	0	0	0	26.9545
1262	5162.5	2012-08-27 12:46:22	285.402	8	1	-0.962068	3.16896	1.0447	0.0594783	3.6676	0.179832	-0.000246191	0.10459	0	0	0	26.9104
1263	5163.5	2012-08-27 12:46:23	286.41	8	1	-0.962068	3.16896	1.0447	0.0597477	3.6676	0.180685	-0.000123119	0.10459	0	0	0	27.0462
1264	5164.51	2012-08-27 12:46:24	287.418	8	1	-0.962256	3.16835	1.0447	0.060017	3.6676	0.181539	-0.000246239	0.10459	0	0	0	27.0021
1265	5165.51	2012-08-27 12:46:25	288.419	8	1	-0.961692	3.16866	1.0447	0.0602846	3.6676	0.182387	0	0.10459	0	0	0	26.9104
1266	5166.52	2012-08-27 12:46:26	289.423	8	1	-0.962068	3.16835	1.0447	0.0605529	3.6676	0.183237	-6.15597e-05	0.10459	0	0	0	27.0157
1267	5167.53	2012-08-27 12:46:27	290.432	8	1	-0.96188	3.16835	1.0447	0.0608225	3.6676	0.184091	0	0.10459	0	0	0	26.9104
1268	5168.53	2012-08-27 12:46:28	291.439	8	1	-0.962068	3.16835	1.0447	0.0610914	3.6676	0.184943	0	0.10459	0	0	0	26.8492
1269	5169.54	2012-08-27 12:46:29	292.443	8	1	-0.962068	3.16804	1.0447	0.0613599	3.6676	0.185794	-6.15597e-05	0.10459	0	0	0	26.8492
1270	5170.54	2012-08-27 12:46:30	293.444	8	1	-0.962068	3.16804	1.0447	0.0616275	3.6676	0.186641	-6.15597e-05	0.10459	0	0	0	27.0021
1271	5171.54	2012-08-27 12:46:31	294.451	8	1	-0.962256	3.16773	1.0447	0.0618964	3.6676	0.187493	-6.15597e-05	0.10459	0	0	0	27.0021
1272	5172.55	2012-08-27 12:46:32	295.457	8	1	-0.962068	3.16773	1.0447	0.0621652	3.6676	0.188345	-6.15597e-05	0.10459	0	0	0	26.8798
1273	5173.56	2012-08-27 12:46:33	296.463	8	1	-0.962068	3.16773	1.0447	0.0624341	3.6676	0.189196	-6.15597e-05	0.10459	0	0	0	26.9715
1274	5174.56	2012-08-27 12:46:34	297.471	8	1	-0.962068	3.16773	1.0447	0.0627034	3.6676	0.19005	-6.15597e-05	0.10459	0	0	0	26.8051
1275	5175.57	2012-08-27 12:46:35	298.479	8	1	-0.962256	3.16773	1.0447	0.0629728	3.6676	0.190903	-6.15597e-05	0.10459	0	0	0	26.9409
1276	5176.57	2012-08-27 12:46:36	299.479	8	1	-0.962068	3.16742	1.0447	0.0632402	3.6676	0.19175	0	0.10459	0	0	0	26.9715
1277	5177.58	2012-08-27 12:46:37	300.485	8	1	-0.962068	3.16742	1.0447	0.0635089	3.6676	0.192601	-6.15597e-05	0.10459	0	0	0	27.0157
1278	5178.58	2012-08-27 12:46:38	301.488	8	1	-0.96188	3.16742	1.0447	0.063777	3.6676	0.19345	-6.15597e-05	0.10459	0	0	0	26.9409
1279	5179.59	2012-08-27 12:46:39	302.492	8	1	-0.962256	3.16742	1.0447	0.0640453	3.6676	0.1943	0	0.10459	0	0	0	26.9715
1280	5180.59	2012-08-27 12:46:40	303.498	8	1	-0.96188	3.16742	1.0447	0.0643141	3.6676	0.195152	0	0.10459	0	0	0	27.0462
1281	5181.6	2012-08-27 12:46:41	304.504	8	1	-0.962068	3.16742	1.0447	0.064583	3.6676	0.196003	0	0.10459	0	0	0	26.8356
1282	5182.6	2012-08-27 12:46:42	305.506	8	1	-0.96188	3.16742	1.0447	0.0648508	3.6676	0.196851	6.15597e-05	0.10459	0	0	0	27.0768
1283	5183.61	2012-08-27 12:46:43	306.515	8	1	-0.962068	3.16712	1.0447	0.0651205	3.6676	0.197705	-0.000123119	0.10459	0	0	0	26.9545
1284	5184.62	2012-08-27 12:46:44	307.525	8	1	-0.962068	3.16712	1.0447	0.0653902	3.6676	0.19856	-6.15597e-05	0.10459	0	0	0	26.8051
1285	5185.62	2012-08-27 12:46:45	308.529	8	1	-0.962068	3.16712	1.0447	0.0656587	3.6676	0.19941	-6.15597e-05	0.10459	0	0	0	26.7915
1286	5186.63	2012-08-27 12:46:46	309.534	8	1	-0.962068	3.16681	1.0447	0.0659273	3.6676	0.200261	-6.15597e-05	0.10459	0	0	0	26.9274
1287	5187.63	2012-08-27 12:46:47	310.535	8	1	-0.962068	3.16681	1.0447	0.0661948	3.6676	0.201108	-6.15597e-05	0.10459	0	0	0	26.9274
1288	5188.63	2012-08-27 12:46:48	311.538	8	1	-0.962068	3.16712	1.0447	0.0664628	3.6676	0.201957	0	0.10459	0	0	0	26.9579
1289	5189.64	2012-08-27 12:46:49	312.546	8	1	-0.962068	3.16712	1.0447	0.0667322	3.6676	0.20281	6.15597e-05	0.10459	0	0	0	26.8221
1290	5190.65	2012-08-27 12:46:50	313.556	8	1	1.9249	3.62047	1.04498	0.0668603	3.66861	0.203215	0.0907323	0.10459	0	0	0	26.9579
1291	5191.65	2012-08-27 12:46:51	314.56	8	1	1.92508	3.62509	1.04552	0.0668603	3.67056	0.203215	0.0916556	0.10459	0	0	0	26.9715
1292	5192.66	2012-08-27 12:46:52	315.562	8	1	1.92508	3.62909	1.04605	0.0668603	3.6725	0.203215	0.0924559	0.10459	0	0	0	26.8968
1293	5193.66	2012-08-27 12:46:53	316.569	8	1	1.92508	3.63217	1.04659	0.0668603	3.67445	0.203215	0.00190821	0.10459	0	0	0	26.9274
1294	5194.67	2012-08-27 12:46:54	317.578	8	1	1.92508	3.63463	1.04713	0.0668603	3.67641	0.203215	0.00160046	0.10459	0	0	0	27.0021
1295	5195.68	2012-08-27 12:46:55	318.587	8	1	1.92527	3.63771	1.04767	0.0668603	3.67838	0.203215	0.00147734	0.10459	0	0	0	27.0632
1296	5196.68	2012-08-27 12:46:56	319.591	8	1	1.92508	3.64017	1.04821	0.0668603	3.68033	0.203215	0.00141578	0.10459	0	0	0	26.9715
1297	5197.69	2012-08-27 12:46:57	320.6	8	1	1.92508	3.64263	1.04875	0.0668603	3.68229	0.203215	0.00129266	0.10459	0	0	0	27.0021
1298	5198.7	2012-08-27 12:46:58	321.607	8	1	0.000190588	3.34224	1.04896	0.0668603	3.68308	0.203215	-0.0592161	0.10459	0	0	0	27.0632
1299	5199.7	2012-08-27 12:46:59	322.611	8	1	0.000190588	3.34101	1.04896	0.0668603	3.68308	0.203215	-0.0599547	0.10459	0	0	0	26.9885
1300	5200.71	2012-08-27 12:47:00	323.62	8	1	0.000190588	3.34039	1.04896	0.0668603	3.68308	0.203215	-0.0605087	0.10459	0	0	0	26.9579
1301	5201.72	2012-08-27 12:47:01	324.628	8	1	0.000190588	3.34009	1.04896	0.0668603	3.68308	0.203215	-0.000307751	0.10459	0	0	0	26.9885
1302	5202.73	2012-08-27 12:47:02	325.634	8	1	0.000190588	3.34009	1.04896	0.0668603	3.68308	0.203215	-0.000123119	0.10459	0	0	0	26.9274
1303	5203.73	2012-08-27 12:47:03	326.637	8	1	0.000190588	3.34039	1.04896	0.0668603	3.68308	0.203215	0	0.10459	0	0	0	26.8526
1304	5204.74	2012-08-27 12:47:04	327.644	8	1	0.000190588	3.33978	1.04896	0.0668603	3.68308	0.203215	-0.000123119	0.10459	0	0	0	27.0021
1305	5205.75	2012-08-27 12:47:05	328.651	8	1	2.75712e-06	3.34009	1.04896	0.0668603	3.68308	0.203215	0	0.10459	0	0	0	26.9138
1306	5206.75	2012-08-27 12:47:06	329.655	8	1	0.000190588	3.34039	1.04896	0.0668603	3.68308	0.203215	6.15597e-05	0.10459	0	0	0	26.9138
1307	5207.76	2012-08-27 12:47:07	330.665	8	1	0.000190588	3.34039	1.04896	0.0668603	3.68308	0.203215	6.15597e-05	0.10459	0	0	0	26.9885
1308	5208.77	2012-08-27 12:47:08	331.674	8	1	0.000190588	3.34039	1.04896	0.0668603	3.68308	0.203215	6.15597e-05	0.10459	0	0	0	26.9885
1309	5209.78	2012-08-27 12:47:09	332.683	8	1	2.75712e-06	3.34009	1.04896	0.0668603	3.68308	0.203215	0	0.10459	0	0	0	26.9579
1310	5210.79	2012-08-27 12:47:10	333.692	8	1	0.000190588	3.34039	1.04896	0.0668603	3.68308	0.203215	-6.15597e-05	0.10459	0	0	0	27.0327
1311	5211.79	2012-08-27 12:47:11	334.698	8	1	0.000190588	3.3407	1.04896	0.0668603	3.68308	0.203215	0.000123119	0.10459	0	0	0	26.9579
1312	5212.8	2012-08-27 12:47:12	335.705	8	1	0.000190588	3.3407	1.04896	0.0668603	3.68308	0.203215	6.15597e-05	0.10459	0	0	0	26.9885
1313	5213.8	2012-08-27 12:47:13	336.71	8	1	0.000378419	3.3407	1.04896	0.0668603	3.68308	0.203215	6.15597e-05	0.10459	0	0	0	26.9138
1314	5214.81	2012-08-27 12:47:14	337.715	8	1	0.000190588	3.34101	1.04896	0.0668603	3.68308	0.203215	6.15597e-05	0.10459	0	0	0	26.9444
1315	5215.81	2012-08-27 12:47:15	338.721	8	1	0.000378419	3.34101	1.04896	0.0668603	3.68308	0.203215	6.15597e-05	0.10459	0	0	0	27.0632
1316	5216.82	2012-08-27 12:47:16	339.728	8	1	0.000378419	3.34132	1.04896	0.0668603	3.68308	0.203215	6.15597e-05	0.10459	0	0	0	26.9138
1317	5217.82	2012-08-27 12:47:17	340.731	8	1	0.000190588	3.34132	1.04896	0.0668603	3.68308	0.203215	0.000123119	0.10459	0	0	0	27.0632
1318	5218.83	2012-08-27 12:47:18	341.736	8	1	0.000190588	3.34132	1.04896	0.0668603	3.68308	0.203215	0	0.10459	0	0	0	27.0327
1319	5219.83	2012-08-27 12:47:19	342.741	8	1	0.000190588	3.34163	1.04896	0.0668603	3.68308	0.203215	6.1512e-05	0.10459	0	0	0	27.0191
1320	5220.84	2012-08-27 12:47:20	343.742	8	1	0.000190588	3.34163	1.04896	0.0668603	3.68308	0.203215	6.1512e-05	0.10459	0	0	0	26.9885
1321	5221.84	2012-08-27 12:47:21	344.742	8	1	0.000190588	3.34193	1.04896	0.0668603	3.68308	0.203215	0.000123072	0.10459	0	0	0	26.9885
1322	5222.84	2012-08-27 12:47:22	345.744	8	1	0.000190588	3.34163	1.04896	0.0668603	3.68308	0.203215	6.1512e-05	0.10459	0	0	0	26.9138
1323	5223.84	2012-08-27 12:47:23	346.745	8	1	0.000190588	3.34193	1.04896	0.0668603	3.68308	0.203215	0.000123072	0.10459	0	0	0	26.9444
1324	5224.85	2012-08-27 12:47:24	347.754	8	1	0.000378419	3.34193	1.04896	0.0668603	3.68308	0.203215	6.15597e-05	0.10459	0	0	0	26.9444
1325	5225.85	2012-08-27 12:47:25	348.758	8	1	0.000190588	3.34224	1.04896	0.0668603	3.68308	0.203215	6.15597e-05	0.10459	0	0	0	26.9444
1326	5226.85	2012-08-27 12:47:26	349.76	8	1	2.75712e-06	3.34193	1.04896	0.0668603	3.68308	0.203215	-6.15597e-05	0.10459	0	0	0	26.8391
1327	5227.85	2012-08-27 12:47:27	350.76	8	1	0.000378419	3.34255	1.04896	0.0668603	3.68308	0.203215	0.000123119	0.10459	0	0	0	26.9444
1328	5228.86	2012-08-27 12:47:28	351.763	8	1	2.75712e-06	3.34224	1.04896	0.0668603	3.68308	0.203215	0	0.10459	0	0	0	26.9138
1329	5229.86	2012-08-27 12:47:29	352.764	8	1	0.000190588	3.34224	1.04896	0.0668603	3.68308	0.203215	0	0.10459	0	0	0	26.8697
1330	5230.87	2012-08-27 12:47:30	353.773	8	1	2.75712e-06	3.34255	1.04896	0.0668603	3.68308	0.203215	6.15597e-05	0.10459	0	0	0	26.9444
1331	5231.87	2012-08-27 12:47:31	354.775	8	1	0.000378419	3.34286	1.04896	0.0668603	3.68308	0.203215	6.15597e-05	0.10459	0	0	0	26.9444
1332	5232.88	2012-08-27 12:47:32	355.782	8	1	0.000190588	3.34255	1.04896	0.0668603	3.68308	0.203215	6.15597e-05	0.10459	0	0	0	27.0191
1333	5233.88	2012-08-27 12:47:33	356.784	8	1	0.000378419	3.34286	1.04896	0.0668603	3.68308	0.203215	6.15597e-05	0.10459	0	0	0	27.0191
1334	5234.88	2012-08-27 12:47:34	357.787	8	1	0.000190588	3.34286	1.04896	0.0668603	3.68308	0.203215	6.15597e-05	0.10459	0	0	0	26.9444
1335	5235.88	2012-08-27 12:47:35	358.787	8	1	0.000190588	3.34286	1.04896	0.0668603	3.68308	0.203215	0	0.10459	0	0	0	26.9444
1336	5236.88	2012-08-27 12:47:36	359.79	8	1	2.75712e-06	3.34286	1.04896	0.0668603	3.68308	0.203215	0	0.10459	0	0	0	27.0497
1337	5237.88	2012-08-27 12:47:37	360.791	8	1	0.000190588	3.34316	1.04896	0.0668603	3.68308	0.203215	6.15597e-05	0.10459	0	0	0	26.9444
1338	5238.1	2012-08-27 12:47:38	361.004	8	1	0.000378419	3.34316	1.04896	0.0668603	3.68308	0.203215	6.15597e-05	0.10459	0	0	0	27.0191
1339	5238.1	2012-08-27 12:47:38	7.69919e-07	9	1	0	3.34316	1.04896	0.0668603	3.68308	0.203215	0	0.10459	0	0	0	26.9444
1340	5239.11	2012-08-27 12:47:39	1.00805	8	1	0.000190588	3.34316	1.04896	0.0668603	3.68308	0.203215	6.15597e-05	0.10459	0	0	0	26.9138
1341	5240.11	2012-08-27 12:47:40	2.01036	8	1	0.000378419	3.34347	1.04896	0.0668603	3.68308	0.203215	0.000123119	0.10459	0	0	0	26.9444
1342	5241.12	2012-08-27 12:47:41	3.01716	8	1	0.000190588	3.34347	1.04896	0.0668603	3.68309	0.203215	6.15597e-05	0.10459	0	0	0	26.9444
1343	5242.13	2012-08-27 12:47:42	4.02521	8	1	0.000190588	3.34347	1.04896	0.0668603	3.68309	0.203215	6.15597e-05	0.10459	0	0	0	26.9444
1344	5243.13	2012-08-27 12:47:43	5.03219	8	1	0.000190588	3.34347	1.04896	0.0668603	3.68309	0.203215	6.15597e-05	0.10459	0	0	0	26.8697
1345	5244.14	2012-08-27 12:47:44	6.03628	8	1	2.75712e-06	3.34347	1.04896	0.0668603	3.68309	0.203215	6.15597e-05	0.10459	0	0	0	27.0191
1346	5245.15	2012-08-27 12:47:45	7.04677	8	1	0.000190588	3.34347	1.04896	0.0668603	3.68309	0.203215	6.15597e-05	0.10459	0	0	0	26.9444
1347	5246.15	2012-08-27 12:47:46	8.0474	8	1	0.000190588	3.34347	1.04896	0.0668603	3.68309	0.203215	0	0.10459	0	0	0	26.9444
1348	5247.16	2012-08-27 12:47:47	9.05558	8	1	0.000190588	3.34378	1.04896	0.0668603	3.68309	0.203215	0	0.10459	0	0	0	26.7949
1349	5248.16	2012-08-27 12:47:48	10.0617	8	1	0.000190588	3.34378	1.04896	0.0668603	3.68309	0.203215	6.15597e-05	0.10459	0	0	0	26.8697
1350	5249.17	2012-08-27 12:47:49	11.0666	8	1	0.000190588	3.34409	1.04896	0.0668603	3.68309	0.203215	0	0.10459	0	0	0	27.0191
1351	5250.17	2012-08-27 12:47:50	12.0676	8	1	0.000378419	3.3444	1.04896	0.0668603	3.68309	0.203215	0.000123119	0.10459	0	0	0	26.9444
1352	5251.17	2012-08-27 12:47:51	13.0727	8	1	0.000190588	3.34409	1.04896	0.0668603	3.68309	0.203215	6.15597e-05	0.10459	0	0	0	27.0497
1353	5252.18	2012-08-27 12:47:52	14.0787	8	1	0.000190588	3.34409	1.04896	0.0668603	3.68309	0.203215	6.15597e-05	0.10459	0	0	0	26.9444
1354	5253.19	2012-08-27 12:47:53	15.0878	8	1	0.000190588	3.34409	1.04896	0.0668603	3.68309	0.203215	0	0.10459	0	0	0	26.9444
1355	5254.19	2012-08-27 12:47:54	16.0888	8	1	0.000190588	3.3444	1.04896	0.0668603	3.68309	0.203215	6.15597e-05	0.10459	0	0	0	26.8697
1356	5255.19	2012-08-27 12:47:55	17.0929	8	1	-0.480657	3.26961	1.04896	0.0668686	3.68309	0.203243	-0.0148963	0.10459	0	0	0	26.9444
1357	5256.2	2012-08-27 12:47:56	18.0991	8	1	-0.480845	3.26838	1.04896	0.067003	3.68309	0.203682	-0.0151426	0.10459	0	0	0	26.975
1358	5257.2	2012-08-27 12:47:57	19.1001	8	1	-0.480845	3.26745	1.04896	0.0671366	3.68309	0.204119	-0.0153273	0.10459	0	0	0	26.8697
1359	5258.21	2012-08-27 12:47:58	20.11	8	1	-0.480845	3.26684	1.04896	0.0672715	3.68309	0.204559	-0.00036931	0.10459	0	0	0	26.8697
1360	5259.22	2012-08-27 12:47:59	21.119	8	1	-0.480657	3.26653	1.04896	0.0674063	3.68309	0.205	-0.000307751	0.10459	0	0	0	26.9444
1361	5260.23	2012-08-27 12:48:00	22.1271	8	1	-0.480657	3.26591	1.04896	0.0675409	3.68309	0.205439	-0.000307751	0.10459	0	0	0	27.0497
1362	5261.24	2012-08-27 12:48:01	23.1353	8	1	-0.480845	3.26561	1.04896	0.0676755	3.68309	0.205879	-0.000246239	0.10459	0	0	0	26.9002
1363	5262.24	2012-08-27 12:48:02	24.1402	8	1	-0.480845	3.2653	1.04896	0.0678097	3.68309	0.206317	-0.000184679	0.10459	0	0	0	26.975
1364	5263.25	2012-08-27 12:48:03	25.1493	8	1	-0.480657	3.26468	1.04896	0.0679445	3.68309	0.206757	-0.000184679	0.10459	0	0	0	27.0497
1365	5264.26	2012-08-27 12:48:04	26.1555	8	1	-0.480845	3.26407	1.04896	0.0680789	3.68309	0.207196	-0.000246239	0.10459	0	0	0	26.9444
1366	5265.26	2012-08-27 12:48:05	27.1614	8	1	-0.480657	3.26376	1.04896	0.0682132	3.68309	0.207634	-0.000246239	0.10459	0	0	0	26.9002
1367	5266.27	2012-08-27 12:48:06	28.1684	8	1	-0.480657	3.26376	1.04896	0.0683477	3.68309	0.208073	-0.000184679	0.10459	0	0	0	26.9002
1368	5267.27	2012-08-27 12:48:07	29.1734	8	1	-0.480845	3.26345	1.04896	0.0684805	3.68309	0.208507	-0.000184631	0.10459	0	0	0	26.9002
1369	5268.28	2012-08-27 12:48:08	30.1815	8	1	-0.480845	3.26284	1.04896	0.0686165	3.68309	0.208951	-0.000246191	0.10459	0	0	0	26.9308
1370	5269.28	2012-08-27 12:48:09	31.1816	8	1	-0.480657	3.26314	1.04896	0.0687501	3.68309	0.209386	-6.15597e-05	0.10459	0	0	0	26.8255
1371	5270.28	2012-08-27 12:48:10	32.1817	8	1	-0.480657	3.26253	1.04896	0.0688836	3.68309	0.209822	-0.000184679	0.10459	0	0	0	26.9002
1372	5271.29	2012-08-27 12:48:11	33.1846	8	1	-0.480845	3.26222	1.04896	0.0690176	3.68309	0.210259	-0.000184679	0.10459	0	0	0	26.9444
1373	5272.29	2012-08-27 12:48:12	34.1858	8	1	-0.480845	3.26222	1.04896	0.0691513	3.68309	0.210695	-6.15597e-05	0.10459	0	0	0	26.8255
1374	5273.29	2012-08-27 12:48:13	35.1938	8	1	-0.480657	3.2616	1.04896	0.0692859	3.68309	0.211134	-0.000123119	0.10459	0	0	0	26.9002
1375	5274.3	2012-08-27 12:48:14	36.1958	8	1	-0.480657	3.2616	1.04896	0.0694197	3.68309	0.211571	-0.000123119	0.10459	0	0	0	26.8561
1376	5275.3	2012-08-27 12:48:15	37.2	8	1	-0.480657	3.2613	1.04896	0.0695538	3.68309	0.212008	-0.000123119	0.10459	0	0	0	26.9002
1377	5276.31	2012-08-27 12:48:16	38.2049	8	1	-0.480845	3.26099	1.04896	0.069688	3.68309	0.212446	-0.000123119	0.10459	0	0	0	26.9308
1378	5277.31	2012-08-27 12:48:17	39.207	8	1	-0.480845	3.26037	1.04896	0.0698218	3.68309	0.212882	-0.000184631	0.10459	0	0	0	26.9308
1379	5278.32	2012-08-27 12:48:18	40.2162	8	1	-0.480657	3.26068	1.04896	0.0699566	3.68309	0.213322	-0.000123119	0.10459	0	0	0	26.9308
1380	5279.33	2012-08-27 12:48:19	41.2261	8	1	-0.480657	3.26068	1.04896	0.0700914	3.68309	0.213761	-6.15597e-05	0.10459	0	0	0	26.9614
1381	5280.33	2012-08-27 12:48:20	42.2342	8	1	-0.480657	3.26037	1.04896	0.0702261	3.68309	0.2142	-6.1512e-05	0.10459	0	0	0	26.8697
1382	5281.34	2012-08-27 12:48:21	43.2402	8	1	-0.480845	3.25976	1.04896	0.0703604	3.68309	0.214638	-0.000123119	0.10459	0	0	0	26.975
1383	5282.34	2012-08-27 12:48:22	44.2422	8	1	-0.480845	3.25976	1.04896	0.0704942	3.68309	0.215075	-0.000123119	0.10459	0	0	0	26.9308
1384	5283.35	2012-08-27 12:48:23	45.2465	8	1	-0.962068	3.18466	1.04896	0.0706563	3.68309	0.215599	-0.015081	0.10459	0	0	0	26.9308
1385	5284.36	2012-08-27 12:48:24	46.2554	8	1	-0.96188	3.18312	1.04896	0.0709259	3.68309	0.216457	-0.0153273	0.10459	0	0	0	26.9308
1386	5285.36	2012-08-27 12:48:25	47.2625	8	1	-0.96188	3.18251	1.04896	0.0711951	3.68309	0.217314	-0.0154503	0.10459	0	0	0	26.9614
1387	5286.37	2012-08-27 12:48:26	48.2714	8	1	-0.962068	3.18127	1.04896	0.0714647	3.68309	0.218172	-0.00049243	0.10459	0	0	0	26.9308
1388	5287.37	2012-08-27 12:48:27	49.2725	8	1	-0.96188	3.18066	1.04896	0.0717322	3.68309	0.219023	-0.00043087	0.10459	0	0	0	26.9614
1389	5288.37	2012-08-27 12:48:28	50.2726	8	1	-0.962068	3.18035	1.04896	0.0719995	3.68309	0.219873	-0.000369358	0.10459	0	0	0	26.8561
1390	5289.38	2012-08-27 12:48:29	51.2756	8	1	-0.962068	3.17974	1.04896	0.0722675	3.68309	0.220725	-0.000246239	0.10459	0	0	0	26.9308
1391	5290.38	2012-08-27 12:48:30	52.2816	8	1	-0.962068	3.17912	1.04896	0.0725364	3.68309	0.22158	-0.000246191	0.10459	0	0	0	26.9308
1392	5291.38	2012-08-27 12:48:31	53.2828	8	1	-0.962068	3.1785	1.04896	0.0728039	3.68309	0.22243	-0.000307751	0.10459	0	0	0	26.9308
1393	5292.39	2012-08-27 12:48:32	54.2927	8	1	-0.962068	3.17789	1.04896	0.0730738	3.68309	0.223288	-0.000307798	0.10459	0	0	0	26.992
1394	5293.4	2012-08-27 12:48:33	55.2998	8	1	-0.962068	3.17758	1.04896	0.0733429	3.68309	0.224143	-0.000246239	0.10459	0	0	0	26.9308
1395	5294.41	2012-08-27 12:48:34	56.309	8	1	-0.962068	3.17727	1.04896	0.0736126	3.68309	0.225	-0.000246239	0.10459	0	0	0	26.8867
1396	5295.41	2012-08-27 12:48:35	57.3099	8	1	0.481226	3.40226	1.049	0.0738018	3.68322	0.225601	0.0448737	0.10459	0	0	0	26.8867
1397	5296.42	2012-08-27 12:48:36	58.3169	8	1	0.481226	3.40503	1.04914	0.0738018	3.68368	0.225601	0.0455508	0.10459	0	0	0	26.9002
1398	5297.42	2012-08-27 12:48:37	59.3229	8	1	0.481226	3.40657	1.04927	0.0738018	3.68413	0.225601	0.0459817	0.10459	0	0	0	27.0361
1399	5298.42	2012-08-27 12:48:38	60.324	8	1	0.481038	3.40749	1.0494	0.0738018	3.68459	0.225601	0.000738668	0.10459	0	0	0	27.0055
1400	5299.43	2012-08-27 12:48:39	61.3332	8	1	0.481226	3.40903	1.04954	0.0738018	3.68505	0.225601	0.000677109	0.10459	0	0	0	26.9614
1401	5300.44	2012-08-27 12:48:40	62.3421	8	1	0.481226	3.40964	1.04967	0.0738018	3.68551	0.225601	0.000553989	0.10459	0	0	0	26.9614
1402	5301.44	2012-08-27 12:48:41	63.3442	8	1	0.481226	3.41118	1.04981	0.0738018	3.68597	0.225601	0.000615549	0.10459	0	0	0	26.9614
1403	5302.45	2012-08-27 12:48:42	64.3477	8	1	0.481226	3.41211	1.04994	0.0738018	3.68642	0.225601	0.000553989	0.10459	0	0	0	26.9614
1404	5303.45	2012-08-27 12:48:43	65.3483	8	1	0.000190588	3.33763	1.05003	0.0738018	3.68673	0.225601	-0.0145885	0.10459	0	0	0	26.9614
1405	5304.46	2012-08-27 12:48:44	66.3554	8	1	0.000190588	3.33732	1.05003	0.0738018	3.68673	0.225601	-0.0147732	0.10459	0	0	0	26.9614
1406	5305.46	2012-08-27 12:48:45	67.3604	8	1	0.000190588	3.33732	1.05003	0.0738018	3.68673	0.225601	-0.0149579	0.10459	0	0	0	26.992
1407	5306.47	2012-08-27 12:48:46	68.3695	8	1	0.000378419	3.33763	1.05003	0.0738018	3.68673	0.225601	6.15597e-05	0.10459	0	0	0	26.9173
1408	5307.48	2012-08-27 12:48:47	69.3778	8	1	0.000190588	3.33763	1.05003	0.0738018	3.68673	0.225601	6.15597e-05	0.10459	0	0	0	26.9614
1409	5308.49	2012-08-27 12:48:48	70.3875	8	1	0.000378419	3.33793	1.05003	0.0738018	3.68673	0.225601	6.15597e-05	0.10459	0	0	0	26.8867
1410	5309.49	2012-08-27 12:48:49	71.3936	8	1	0.000190588	3.33763	1.05003	0.0738018	3.68673	0.225601	0	0.10459	0	0	0	26.8867
1411	5310.5	2012-08-27 12:48:50	72.4038	8	1	0.000190588	3.33793	1.05003	0.0738018	3.68673	0.225601	0	0.10459	0	0	0	26.8867
1412	5311.51	2012-08-27 12:48:51	73.4057	8	1	2.75712e-06	3.33824	1.05003	0.0738018	3.68673	0.225601	6.1512e-05	0.10459	0	0	0	26.9614
1413	5312.52	2012-08-27 12:48:52	74.4148	8	1	0.000190588	3.33855	1.05003	0.0738018	3.68673	0.225601	0.000123072	0.10459	0	0	0	26.992
1414	5313.52	2012-08-27 12:48:53	75.424	8	1	0.000190588	3.33886	1.05003	0.0738018	3.68673	0.225601	0.000123119	0.10459	0	0	0	26.992
1415	5314.53	2012-08-27 12:48:54	76.4279	8	1	0.000190588	3.33886	1.05003	0.0738018	3.68673	0.225601	0.000123119	0.10459	0	0	0	26.9173
1416	5315.54	2012-08-27 12:48:55	77.4384	8	1	0.000190588	3.33916	1.05003	0.0738018	3.68673	0.225601	0.000123119	0.10459	0	0	0	26.9614
1417	5316.55	2012-08-27 12:48:56	78.4479	8	1	2.75712e-06	3.33916	1.05003	0.0738018	3.68674	0.225601	6.15597e-05	0.10459	0	0	0	26.992
1418	5317.55	2012-08-27 12:48:57	79.452	8	1	0.000378419	3.33947	1.05003	0.0738018	3.68674	0.225601	0.000123119	0.10459	0	0	0	26.9614
1419	5318.55	2012-08-27 12:48:58	80.4542	8	1	0.000190588	3.33947	1.05003	0.0738018	3.68674	0.225601	6.15597e-05	0.10459	0	0	0	26.9173
1420	5319.56	2012-08-27 12:48:59	81.464	8	1	-0.480657	3.26437	1.05003	0.0738582	3.68674	0.225785	-0.0149579	0.10459	0	0	0	26.9173
1421	5320.57	2012-08-27 12:49:00	82.4651	8	1	-0.480845	3.26345	1.05003	0.0739919	3.68674	0.226221	-0.0152041	0.10459	0	0	0	26.992
1422	5321.57	2012-08-27 12:49:01	83.4743	8	1	-0.480845	3.26284	1.05003	0.0741266	3.68674	0.226661	-0.0153888	0.10459	0	0	0	26.992
1423	5322.58	2012-08-27 12:49:02	84.4822	8	1	-0.480657	3.26253	1.05003	0.0742613	3.68674	0.2271	-0.000307751	0.10459	0	0	0	26.9173
1424	5323.58	2012-08-27 12:49:03	85.4845	8	1	-0.480657	3.26222	1.05003	0.0743951	3.68674	0.227537	-0.000184679	0.10459	0	0	0	26.9614
1425	5324.59	2012-08-27 12:49:04	86.4883	8	1	-0.480845	3.2616	1.05003	0.0745292	3.68674	0.227974	-0.000246239	0.10459	0	0	0	26.992
1426	5325.59	2012-08-27 12:49:05	87.4913	8	1	-0.480657	3.2613	1.05003	0.0746631	3.68674	0.228411	-0.000184679	0.10459	0	0	0	26.992
1427	5326.59	2012-08-27 12:49:06	88.4936	8	1	-0.480657	3.26099	1.05003	0.0747969	3.68674	0.228848	-0.000184679	0.10459	0	0	0	26.8867
1428	5327.6	2012-08-27 12:49:07	89.4975	8	1	-0.480845	3.26068	1.05003	0.074931	3.68674	0.229285	-0.000184679	0.10459	0	0	0	26.9173
1429	5328.61	2012-08-27 12:49:08	90.5065	8	1	-0.480845	3.26037	1.05003	0.0750658	3.68674	0.229724	-0.000184631	0.10459	0	0	0	26.9173
1430	5329.62	2012-08-27 12:49:09	91.5155	8	1	-0.480845	3.25976	1.05003	0.0752005	3.68674	0.230164	-0.000246191	0.10459	0	0	0	26.9173
1431	5330.63	2012-08-27 12:49:10	92.5246	8	1	-0.480845	3.25976	1.05003	0.0753353	3.68674	0.230603	-0.000123119	0.10459	0	0	0	26.992
1432	5331.63	2012-08-27 12:49:11	93.5308	8	1	-0.480657	3.25976	1.05003	0.0754697	3.68674	0.231041	-6.15597e-05	0.10459	0	0	0	26.992
1433	5332.63	2012-08-27 12:49:12	94.5337	8	1	-0.480657	3.25945	1.05003	0.0756036	3.68674	0.231477	-0.000123119	0.10459	0	0	0	26.992
1434	5333.64	2012-08-27 12:49:13	95.5368	8	1	-0.480845	3.25914	1.05003	0.0757375	3.68674	0.231914	-0.000123119	0.10459	0	0	0	26.992
1435	5334.64	2012-08-27 12:49:14	96.5382	8	1	-0.480657	3.25883	1.05003	0.0758713	3.68674	0.23235	-0.000123119	0.10459	0	0	0	26.9614
1436	5335.65	2012-08-27 12:49:15	97.5469	8	1	-0.480657	3.25883	1.05003	0.076006	3.68674	0.232789	-6.15597e-05	0.10459	0	0	0	26.992
1437	5336.65	2012-08-27 12:49:16	98.5469	8	1	-0.480657	3.25853	1.05003	0.0761395	3.68674	0.233224	-0.000123119	0.10459	0	0	0	26.992
1438	5337.66	2012-08-27 12:49:17	99.5559	8	1	-0.480657	3.25853	1.05003	0.0762743	3.68674	0.233663	-6.15597e-05	0.10459	0	0	0	26.9308
1439	5338.67	2012-08-27 12:49:18	100.565	8	1	-0.480845	3.25822	1.05003	0.0764091	3.68674	0.234102	-0.000123119	0.10459	0	0	0	26.992
1440	5339.67	2012-08-27 12:49:19	101.566	8	1	-0.480845	3.25791	1.05003	0.0765428	3.68674	0.234538	-0.000123119	0.10459	0	0	0	26.9173
1441	5340.67	2012-08-27 12:49:20	102.573	8	1	-0.480845	3.2576	1.05003	0.0766772	3.68674	0.234976	-0.000184679	0.10459	0	0	0	26.9173
1442	5341.68	2012-08-27 12:49:21	103.582	8	1	-0.480845	3.2576	1.05003	0.076812	3.68674	0.235415	-6.15597e-05	0.10459	0	0	0	26.8867
1443	5342.69	2012-08-27 12:49:22	104.586	8	1	-0.480845	3.25791	1.05003	0.0769461	3.68674	0.235852	0	0.10459	0	0	0	26.9614
1444	5343.7	2012-08-27 12:49:23	105.596	8	1	-0.962068	3.18158	1.05003	0.0771577	3.68674	0.23653	-0.0152657	0.10459	0	0	0	26.8867
1445	5344.7	2012-08-27 12:49:24	106.604	8	1	-0.96188	3.18066	1.05003	0.0774271	3.68674	0.237387	-0.0153888	0.10459	0	0	0	26.992
1446	5345.71	2012-08-27 12:49:25	107.605	8	1	-0.962068	3.17974	1.05003	0.0776947	3.68674	0.238238	-0.0155119	0.10459	0	0	0	26.9173
1447	5346.71	2012-08-27 12:49:26	108.61	8	1	-0.962068	3.17912	1.05003	0.0779632	3.68674	0.239091	-0.00036931	0.10459	0	0	0	26.992
1448	5347.71	2012-08-27 12:49:27	109.61	8	1	-0.962068	3.1785	1.05003	0.0782305	3.68674	0.239941	-0.00036931	0.10459	0	0	0	26.9173
1449	5348.72	2012-08-27 12:49:28	110.62	8	1	-0.962068	3.17789	1.05003	0.0785001	3.68674	0.240798	-0.00036931	0.10459	0	0	0	26.9173
1450	5349.73	2012-08-27 12:49:29	111.629	8	1	-0.962068	3.17727	1.05003	0.0787698	3.68674	0.241655	-0.000307798	0.10459	0	0	0	26.9614
1451	5350.74	2012-08-27 12:49:30	112.635	8	1	-0.962068	3.17666	1.05003	0.0790387	3.68674	0.242509	-0.000307798	0.10459	0	0	0	26.8561
1452	5351.74	2012-08-27 12:49:31	113.637	8	1	-0.96188	3.17635	1.05003	0.0793064	3.68674	0.24336	-0.000246239	0.10459	0	0	0	26.992
1453	5352.74	2012-08-27 12:49:32	114.639	8	1	-0.962068	3.17573	1.05003	0.0795742	3.68674	0.24421	-0.000307751	0.10459	0	0	0	26.8425
1454	5353.75	2012-08-27 12:49:33	115.649	8	1	-0.962068	3.17543	1.05003	0.0798441	3.68674	0.245067	-0.000246191	0.10459	0	0	0	26.7372
1455	5354.76	2012-08-27 12:49:34	116.656	8	1	-0.962068	3.17481	1.05003	0.0801132	3.68674	0.245922	-0.000246239	0.10459	0	0	0	26.8425
1456	5355.76	2012-08-27 12:49:35	117.661	8	1	0.481226	3.40164	1.05012	0.0802155	3.68702	0.246246	0.0451815	0.10459	0	0	0	26.812
1457	5356.76	2012-08-27 12:49:36	118.664	8	1	0.481038	3.40349	1.05025	0.0802155	3.68747	0.246246	0.0456739	0.10459	0	0	0	26.992
1458	5357.77	2012-08-27 12:49:37	119.672	8	1	0.481038	3.40503	1.05038	0.0802155	3.68793	0.246246	0.00166202	0.10459	0	0	0	26.9308
1459	5358.78	2012-08-27 12:49:38	120.68	8	1	0.481226	3.40657	1.05052	0.0802155	3.68839	0.246246	0.00086174	0.10459	0	0	0	26.8867
1460	5359.78	2012-08-27 12:49:39	121.681	8	1	0.481226	3.40718	1.05065	0.0802155	3.68884	0.246246	0.000615549	0.10459	0	0	0	26.9173
1461	5360.78	2012-08-27 12:49:40	122.682	8	1	0.481226	3.40841	1.05079	0.0802155	3.6893	0.246246	0.000553989	0.10459	0	0	0	26.8867
1462	5361.79	2012-08-27 12:49:42	123.69	8	1	0.481226	3.40934	1.05092	0.0802155	3.68976	0.246246	0.000492477	0.10459	0	0	0	26.9614
1463	5362.8	2012-08-27 12:49:43	124.696	8	1	0.481226	3.41026	1.05106	0.0802155	3.69022	0.246246	0.00043087	0.10459	0	0	0	26.9614
1464	5363.8	2012-08-27 12:49:44	125.702	8	1	-0.480657	3.25976	1.0511	0.0803029	3.69037	0.246531	-0.0297927	0.10459	0	0	0	26.992
1465	5364.81	2012-08-27 12:49:45	126.711	8	1	-0.480845	3.25914	1.0511	0.0804377	3.69037	0.246971	-0.0301004	0.10459	0	0	0	26.8867
1466	5365.82	2012-08-27 12:49:46	127.716	8	1	-0.480845	3.25853	1.0511	0.0805719	3.69037	0.247408	-0.000677109	0.10459	0	0	0	26.8867
1467	5366.83	2012-08-27 12:49:47	128.725	8	1	-0.480657	3.25791	1.0511	0.0807066	3.69037	0.247847	-0.000307798	0.10459	0	0	0	26.8867
1468	5367.83	2012-08-27 12:49:48	129.734	8	1	-0.480657	3.25791	1.0511	0.0808414	3.69037	0.248286	-0.000184679	0.10459	0	0	0	26.9173
1469	5368.84	2012-08-27 12:49:49	130.743	8	1	-0.480845	3.2573	1.0511	0.0809761	3.69037	0.248725	-0.000246239	0.10459	0	0	0	26.992
1470	5369.85	2012-08-27 12:49:50	131.75	8	1	-0.480845	3.25699	1.0511	0.0811106	3.69037	0.249163	-0.000184631	0.10459	0	0	0	27.0667
1471	5370.86	2012-08-27 12:49:51	132.755	8	1	-0.480845	3.25668	1.0511	0.0812448	3.69037	0.2496	-0.000184631	0.10459	0	0	0	26.9614
1472	5371.86	2012-08-27 12:49:52	133.757	8	1	-0.480657	3.25668	1.0511	0.0813786	3.69037	0.250036	-0.000123072	0.10459	0	0	0	26.992
1473	5372.86	2012-08-27 12:49:53	134.758	8	1	-0.480657	3.25668	1.0511	0.0815123	3.69037	0.250471	-6.15597e-05	0.10459	0	0	0	26.9614
1474	5373.87	2012-08-27 12:49:54	135.766	8	1	-0.480845	3.25637	1.0511	0.0816469	3.69037	0.250909	-0.000123119	0.10459	0	0	0	26.9614
1475	5374.88	2012-08-27 12:49:55	136.776	8	1	-0.480657	3.25637	1.0511	0.0817818	3.69037	0.251349	-6.15597e-05	0.10459	0	0	0	26.9173
1476	5375.88	2012-08-27 12:49:56	137.784	8	1	-0.480657	3.25576	1.0511	0.0819164	3.69037	0.251787	-0.000123119	0.10459	0	0	0	26.8425
1477	5376.89	2012-08-27 12:49:57	138.785	8	1	-0.480657	3.25576	1.0511	0.0820501	3.69037	0.252222	-0.000123119	0.10459	0	0	0	26.992
1478	5377.89	2012-08-27 12:49:58	139.788	8	1	-0.480845	3.25576	1.0511	0.0821841	3.69037	0.252658	-6.15597e-05	0.10459	0	0	0	26.9614
1479	5378.9	2012-08-27 12:49:59	140.797	8	1	-0.480845	3.25545	1.0511	0.0823188	3.69037	0.253097	-6.15597e-05	0.10459	0	0	0	26.8867
1480	5379.91	2012-08-27 12:50:00	141.805	8	1	-0.480845	3.25545	1.0511	0.0824534	3.69037	0.253535	-6.15597e-05	0.10459	0	0	0	26.992
1481	5380.91	2012-08-27 12:50:01	142.81	8	1	-0.480657	3.25545	1.0511	0.0825877	3.69037	0.253972	-6.15597e-05	0.10459	0	0	0	26.9614
1482	5381.92	2012-08-27 12:50:02	143.82	8	1	-0.480845	3.25483	1.0511	0.0827226	3.69037	0.254412	-0.000123119	0.10459	0	0	0	26.8561
1483	5382.93	2012-08-27 12:50:03	144.827	8	1	-0.480657	3.25514	1.0511	0.0828571	3.69037	0.254849	-6.15597e-05	0.10459	0	0	0	26.812
1484	5383.93	2012-08-27 12:50:04	145.833	8	1	-0.480845	3.25483	1.0511	0.0829914	3.69037	0.255287	-6.15597e-05	0.10459	0	0	0	26.992
1485	5384.94	2012-08-27 12:50:05	146.838	8	1	-0.480845	3.25483	1.0511	0.0831256	3.69037	0.255724	0	0.10459	0	0	0	26.992
1486	5385.94	2012-08-27 12:50:06	147.842	8	1	-0.480657	3.25453	1.0511	0.0832597	3.69037	0.25616	-6.15597e-05	0.10459	0	0	0	26.9173
1487	5386.95	2012-08-27 12:50:07	148.85	8	1	-0.480845	3.25453	1.0511	0.0833943	3.69037	0.256598	-6.15597e-05	0.10459	0	0	0	26.992
1488	5387.95	2012-08-27 12:50:08	149.85	8	1	-0.480657	3.25422	1.0511	0.0835279	3.69037	0.257033	-6.15597e-05	0.10459	0	0	0	26.992
1489	5388.95	2012-08-27 12:50:09	150.854	8	1	-0.480657	3.25422	1.0511	0.083662	3.69037	0.257469	-6.15597e-05	0.10459	0	0	0	26.9614
1490	5389.96	2012-08-27 12:50:10	151.86	8	1	-0.480845	3.25391	1.0511	0.0837962	3.69037	0.257906	-6.1512e-05	0.10459	0	0	0	26.8867
1491	5390.97	2012-08-27 12:50:11	152.869	8	1	-0.480657	3.25422	1.0511	0.083931	3.69037	0.258344	-6.15597e-05	0.10459	0	0	0	26.9173
1492	5391.97	2012-08-27 12:50:12	153.872	8	1	-0.480845	3.25422	1.0511	0.0840649	3.69037	0.25878	-6.15597e-05	0.10459	0	0	0	26.9173
1493	5392.97	2012-08-27 12:50:13	154.872	8	1	-0.480657	3.25422	1.0511	0.0841984	3.69037	0.259215	0	0.10459	0	0	0	26.9173
1494	5393.97	2012-08-27 12:50:14	155.873	8	1	-0.480657	3.25391	1.0511	0.0843321	3.69037	0.25965	-6.1512e-05	0.10459	0	0	0	26.992
1495	5394.98	2012-08-27 12:50:15	156.879	8	1	-0.480845	3.25391	1.0511	0.0844665	3.69037	0.260087	0	0.10459	0	0	0	26.9479
1496	5395.99	2012-08-27 12:50:16	157.888	8	1	-0.480845	3.2536	1.0511	0.0846012	3.69037	0.260525	0	0.10459	0	0	0	26.8867
1497	5397	2012-08-27 12:50:17	158.897	8	1	-0.480845	3.2536	1.0511	0.084736	3.69037	0.260964	-6.15597e-05	0.10459	0	0	0	26.992
1498	5398	2012-08-27 12:50:18	159.898	8	1	-0.480845	3.25329	1.0511	0.0848696	3.69037	0.261399	-6.15597e-05	0.10459	0	0	0	26.9614
1499	5399	2012-08-27 12:50:19	160.898	8	1	-0.480845	3.25329	1.0511	0.0850032	3.69037	0.261833	-6.15597e-05	0.10459	0	0	0	26.9173
1500	5400	2012-08-27 12:50:20	161.9	8	1	-0.480845	3.25329	1.0511	0.0851371	3.69037	0.262269	-6.15597e-05	0.10459	0	0	0	26.9614
1501	5401.01	2012-08-27 12:50:21	162.906	8	1	-0.480845	3.25299	1.0511	0.0852714	3.69037	0.262706	-0.000184679	0.10459	0	0	0	26.9614
1502	5402.01	2012-08-27 12:50:22	163.907	8	1	-0.480845	3.25329	1.0511	0.0854051	3.69037	0.263141	0	0.10459	0	0	0	26.8867
1503	5403.01	2012-08-27 12:50:23	164.907	8	1	-0.480657	3.25329	1.0511	0.0855386	3.69037	0.263575	-6.15597e-05	0.10459	0	0	0	26.8867
1504	5404.02	2012-08-27 12:50:24	165.917	8	1	-0.480845	3.25299	1.0511	0.0856735	3.69037	0.264014	-6.15597e-05	0.10459	0	0	0	26.812
1505	5405.03	2012-08-27 12:50:25	166.925	8	1	-0.480845	3.25299	1.0511	0.0858082	3.69037	0.264452	-6.15597e-05	0.10459	0	0	0	26.992
1506	5406.03	2012-08-27 12:50:26	167.926	8	1	-0.480845	3.25299	1.0511	0.0859418	3.69037	0.264887	0	0.10459	0	0	0	26.9308
1507	5407.03	2012-08-27 12:50:27	168.926	8	1	-0.480657	3.25299	1.0511	0.0860754	3.69037	0.265321	-6.15597e-05	0.10459	0	0	0	26.8867
1508	5408.03	2012-08-27 12:50:28	169.933	8	1	-0.962068	3.17666	1.0511	0.086331	3.69037	0.266134	-0.0152657	0.10459	0	0	0	26.812
1509	5409.03	2012-08-27 12:50:29	170.935	8	1	-0.962068	3.17604	1.0511	0.0865987	3.69037	0.266985	-0.0153888	0.10459	0	0	0	26.8561
1510	5410.04	2012-08-27 12:50:30	171.937	8	1	-0.962068	3.17543	1.0511	0.0868665	3.69037	0.267835	-0.00049243	0.10459	0	0	0	26.9614
1511	5411.04	2012-08-27 12:50:31	172.943	8	1	-0.962068	3.17481	1.0511	0.0871325	3.69037	0.26868	-0.000307751	0.10459	0	0	0	26.8867
1512	5412.05	2012-08-27 12:50:32	173.945	8	1	-0.962068	3.1742	1.0511	0.0874031	3.69037	0.269539	-0.000307798	0.10459	0	0	0	26.8867
1513	5413.05	2012-08-27 12:50:33	174.952	8	1	-0.962068	3.17358	1.0511	0.0876723	3.69037	0.270393	-0.000307798	0.10459	0	0	0	27.0361
1514	5414.06	2012-08-27 12:50:34	175.959	8	1	-0.962256	3.17327	1.0511	0.0879414	3.69037	0.271247	-0.000246239	0.10459	0	0	0	26.992
1515	5415.07	2012-08-27 12:50:35	176.967	8	1	-0.962068	3.17297	1.0511	0.0882108	3.69037	0.272102	-0.000184631	0.10459	0	0	0	26.9614
1516	5416.07	2012-08-27 12:50:36	177.969	8	1	-0.962068	3.17235	1.0511	0.0884786	3.69037	0.272952	-0.000246191	0.10459	0	0	0	26.992
1517	5417.08	2012-08-27 12:50:37	178.978	8	1	-0.962068	3.17173	1.0511	0.0887482	3.69037	0.273807	-0.000246239	0.10459	0	0	0	26.9614
1518	5418.08	2012-08-27 12:50:38	179.98	8	1	-0.962068	3.17173	1.0511	0.089016	3.69037	0.274656	-0.000184679	0.10459	0	0	0	26.8867
1519	5419.09	2012-08-27 12:50:39	180.986	8	1	-0.962068	3.17143	1.0511	0.0892849	3.69037	0.275509	-0.000184679	0.10459	0	0	0	26.992
1520	5420.1	2012-08-27 12:50:40	181.995	8	1	0.481226	3.39918	1.05123	0.0892939	3.69081	0.275538	0.0453661	0.10459	0	0	0	26.9173
1521	5421.1	2012-08-27 12:50:41	183	8	1	0.481226	3.40103	1.05137	0.0892939	3.69127	0.275538	0.0459201	0.10459	0	0	0	26.8867
1522	5422.11	2012-08-27 12:50:42	184.007	8	1	0.481226	3.40226	1.0515	0.0892939	3.69173	0.275538	0.00104647	0.10459	0	0	0	26.812
1523	5423.11	2012-08-27 12:50:43	185.013	8	1	0.481414	3.4038	1.05163	0.0892939	3.69218	0.275538	0.000800228	0.10459	0	0	0	26.8425
1524	5424.12	2012-08-27 12:50:44	186.018	8	1	0.481226	3.40441	1.05177	0.0892939	3.69264	0.275538	0.000615549	0.10459	0	0	0	26.8867
1525	5425.12	2012-08-27 12:50:45	187.019	8	1	0.481226	3.40564	1.0519	0.0892939	3.6931	0.275538	0.000615549	0.10459	0	0	0	26.8867
1526	5426.13	2012-08-27 12:50:46	188.028	8	1	0.481226	3.40657	1.05204	0.0892939	3.69356	0.275538	0.000615549	0.10459	0	0	0	26.8867
1527	5427.14	2012-08-27 12:50:47	189.036	8	1	0.000190588	3.33301	1.05217	0.0892939	3.69401	0.275538	-0.0144039	0.10459	0	0	0	26.9002
1528	5428.14	2012-08-27 12:50:48	190.039	8	1	0.000190588	3.33208	1.05217	0.0892939	3.69401	0.275538	-0.0147733	0.10459	0	0	0	26.9614
1529	5429.14	2012-08-27 12:50:49	191.042	8	1	0.000190588	3.3327	1.05217	0.0892939	3.69401	0.275538	-0.0147732	0.10459	0	0	0	26.9173
1530	5430.15	2012-08-27 12:50:50	192.048	8	1	0.000190588	3.33239	1.05217	0.0892939	3.69401	0.275538	0	0.10459	0	0	0	26.9614
1531	5431.15	2012-08-27 12:50:51	193.053	8	1	0.000190588	3.33239	1.05217	0.0892939	3.69401	0.275538	6.15597e-05	0.10459	0	0	0	26.8867
1532	5432.16	2012-08-27 12:50:52	194.061	8	1	0.000190588	3.3327	1.05217	0.0892939	3.69401	0.275538	6.15597e-05	0.10459	0	0	0	26.812
1533	5433.16	2012-08-27 12:50:53	195.062	8	1	0.000190588	3.33301	1.05217	0.0892939	3.69401	0.275538	6.15597e-05	0.10459	0	0	0	26.9614
1534	5434.16	2012-08-27 12:50:54	196.063	8	1	0.000378419	3.33301	1.05217	0.0892939	3.69401	0.275538	0.000123119	0.10459	0	0	0	26.8867
1535	5435.17	2012-08-27 12:50:55	197.072	8	1	0.000190588	3.33332	1.05217	0.0892939	3.69401	0.275538	0.000123119	0.10459	0	0	0	27.0055
1536	5436.18	2012-08-27 12:50:56	198.075	8	1	0.000190588	3.33362	1.05217	0.0892939	3.69401	0.275538	0.000123119	0.10459	0	0	0	26.9614
1537	5437.18	2012-08-27 12:50:57	199.084	8	1	0.000378419	3.33393	1.05217	0.0892939	3.69401	0.275538	0.000184679	0.10459	0	0	0	26.9614
1538	5438.19	2012-08-27 12:50:58	200.089	8	1	0.000190588	3.33424	1.05217	0.0892939	3.69401	0.275538	0.000123119	0.10459	0	0	0	26.8255
1539	5439.19	2012-08-27 12:50:59	201.091	8	1	0.000190588	3.33424	1.05217	0.0892939	3.69401	0.275538	0.000123119	0.10459	0	0	0	27.0055
1540	5440.19	2012-08-27 12:51:00	202.091	8	1	2.75712e-06	3.33455	1.05217	0.0892939	3.69401	0.275538	0.000123119	0.10459	0	0	0	26.9002
1541	5441.2	2012-08-27 12:51:01	203.1	8	1	2.75712e-06	3.33455	1.05217	0.0892939	3.69401	0.275538	6.15597e-05	0.10459	0	0	0	26.7814
1542	5442.21	2012-08-27 12:51:02	204.109	8	1	2.75712e-06	3.33486	1.05217	0.0892939	3.69401	0.275538	0.000123119	0.10459	0	0	0	26.9614
1543	5443.21	2012-08-27 12:51:03	205.111	8	1	-0.480657	3.26007	1.05217	0.089304	3.69401	0.275571	-0.0148963	0.10459	0	0	0	26.8867
1544	5444.21	2012-08-27 12:51:04	206.111	8	1	-0.480845	3.25914	1.05217	0.0894376	3.69401	0.276006	-0.015081	0.10459	0	0	0	26.8867
1545	5445.22	2012-08-27 12:51:05	207.12	8	1	-0.480845	3.25883	1.05217	0.0895724	3.69401	0.276445	-0.0152657	0.10459	0	0	0	27.0055
1546	5446.23	2012-08-27 12:51:06	208.127	8	1	-0.480845	3.25822	1.05217	0.0897069	3.69401	0.276884	-0.000307798	0.10459	0	0	0	26.9308
1547	5447.24	2012-08-27 12:51:07	209.136	8	1	-0.480845	3.25791	1.05217	0.0898416	3.69401	0.277323	-0.000246239	0.10459	0	0	0	26.8255
1548	5448.24	2012-08-27 12:51:08	210.138	8	1	-0.480845	3.2573	1.05217	0.0899755	3.69401	0.277759	-0.000246239	0.10459	0	0	0	26.975
1549	5449.25	2012-08-27 12:51:09	211.146	8	1	-0.480845	3.25699	1.05217	0.09011	3.69401	0.278197	-0.000184631	0.10459	0	0	0	26.9308
1550	5450.25	2012-08-27 12:51:10	212.149	8	1	-0.480845	3.25699	1.05217	0.0902439	3.69401	0.278633	-0.000184631	0.10459	0	0	0	26.9002
1551	5451.25	2012-08-27 12:51:11	213.151	8	1	-0.480845	3.25637	1.05217	0.0903778	3.69401	0.279069	-0.000123119	0.10459	0	0	0	26.975
1552	5452.26	2012-08-27 12:51:12	214.155	8	1	-0.480657	3.25637	1.05217	0.0905119	3.69401	0.279506	-0.000123119	0.10459	0	0	0	26.9002
1553	5453.26	2012-08-27 12:51:13	215.162	8	1	-0.480845	3.25606	1.05217	0.0906464	3.69401	0.279944	-0.000123119	0.10459	0	0	0	26.9308
1554	5454.27	2012-08-27 12:51:14	216.17	8	1	-0.480845	3.25576	1.05217	0.090781	3.69401	0.280382	-0.000184679	0.10459	0	0	0	26.9002
1555	5455.28	2012-08-27 12:51:15	217.178	8	1	-0.480845	3.25576	1.05217	0.0909156	3.69401	0.28082	-0.000123119	0.10459	0	0	0	26.8697
1556	5456.28	2012-08-27 12:51:16	218.181	8	1	-0.480657	3.25545	1.05217	0.0910496	3.69401	0.281256	-0.000123119	0.10459	0	0	0	26.9444
1557	5457.28	2012-08-27 12:51:17	219.184	8	1	-0.480845	3.25514	1.05217	0.0911836	3.69401	0.281693	-0.000123119	0.10459	0	0	0	26.975
1558	5458.29	2012-08-27 12:51:18	220.191	8	1	-0.480845	3.25514	1.05217	0.0913181	3.69401	0.28213	-0.000123119	0.10459	0	0	0	26.975
1559	5459.29	2012-08-27 12:51:19	221.191	8	1	-0.480845	3.25483	1.05217	0.0914517	3.69401	0.282565	-0.000123119	0.10459	0	0	0	26.8697
1560	5460.3	2012-08-27 12:51:20	222.195	8	1	-0.480845	3.25483	1.05217	0.0915857	3.69401	0.283002	-6.15597e-05	0.10459	0	0	0	27.0497
1561	5461.31	2012-08-27 12:51:21	223.205	8	1	-0.480657	3.25453	1.05217	0.0917206	3.69401	0.283441	-6.15597e-05	0.10459	0	0	0	26.9444
1562	5462.31	2012-08-27 12:51:22	224.206	8	1	-0.480657	3.25422	1.05217	0.0918543	3.69401	0.283875	-0.000184679	0.10459	0	0	0	27.0191
1563	5463.31	2012-08-27 12:51:23	225.207	8	1	-0.480845	3.25391	1.05217	0.091988	3.69401	0.284311	-0.000123072	0.10459	0	0	0	26.9444
1564	5464.31	2012-08-27 12:51:24	226.21	8	1	-0.480845	3.25391	1.05217	0.092122	3.69401	0.284747	-0.000123072	0.10459	0	0	0	26.9444
1565	5465.32	2012-08-27 12:51:25	227.218	8	1	-0.480845	3.25422	1.05217	0.0922566	3.69401	0.285185	0	0.10459	0	0	0	27.0938
1566	5466.32	2012-08-27 12:51:26	228.221	8	1	-0.480657	3.25422	1.05217	0.0923906	3.69401	0.285621	0	0.10459	0	0	0	26.9885
1567	5467.33	2012-08-27 12:51:27	229.23	8	1	-0.480845	3.2536	1.05217	0.0925253	3.69401	0.286059	-0.000123072	0.10459	0	0	0	26.9444
1568	5468.34	2012-08-27 12:51:28	230.239	8	1	-0.480845	3.2536	1.05217	0.0926601	3.69401	0.286498	-6.15597e-05	0.10459	0	0	0	26.9002
1569	5469.35	2012-08-27 12:51:29	231.249	8	1	-0.480845	3.2536	1.05217	0.0927949	3.69401	0.286936	-6.15597e-05	0.10459	0	0	0	27.0938
1570	5470.36	2012-08-27 12:51:30	232.257	8	1	-0.480657	3.25329	1.05217	0.0929296	3.69401	0.287374	-6.15597e-05	0.10459	0	0	0	26.9444
1571	5471.36	2012-08-27 12:51:31	233.264	8	1	-0.480657	3.25329	1.05217	0.093064	3.69401	0.287812	-6.15597e-05	0.10459	0	0	0	27.0191
1572	5472.36	2012-08-27 12:51:32	234.264	8	1	-0.480845	3.25329	1.05217	0.0931976	3.69401	0.288246	0	0.10459	0	0	0	27.0327
1573	5473.37	2012-08-27 12:51:33	235.267	8	1	-0.480845	3.25299	1.05217	0.0932941	3.69401	0.28856	-0.000123119	0.10459	0	0	0	27.0632
1574	5474.37	2012-08-27 12:51:34	236.27	8	1	-0.480845	3.25299	1.05217	0.0934655	3.69401	0.289118	-6.15597e-05	0.10459	0	0	0	27.0938
1575	5475.37	2012-08-27 12:51:35	237.271	8	1	-0.481033	3.25299	1.05217	0.0935992	3.69401	0.289553	0	0.10459	0	0	0	27.0632
1576	5476.37	2012-08-27 12:51:36	238.273	8	1	-0.480845	3.25268	1.05217	0.093733	3.69401	0.289988	0	0.10459	0	0	0	27.138
1577	5477.38	2012-08-27 12:51:37	239.275	8	1	-0.480845	3.25237	1.05217	0.0938669	3.69401	0.290423	-0.000123119	0.10459	0	0	0	27.0191
1578	5478.38	2012-08-27 12:51:38	240.275	8	1	-0.480657	3.25268	1.05217	0.0940004	3.69401	0.290858	0	0.10459	0	0	0	27.138
1579	5479.38	2012-08-27 12:51:39	241.276	8	1	-3.84922	2.72515	1.05217	0.0943886	3.69401	0.291969	-0.105567	0.10459	0	0	0	27.0938
1580	5480.38	2012-08-27 12:51:40	242.28	8	1	-3.84922	2.71776	1.05217	0.0954622	3.69401	0.29489	-0.106983	0.10459	0	0	0	27.0632
1581	5481.39	2012-08-27 12:51:41	243.289	8	1	-3.84922	2.71346	1.05217	0.0965412	3.69401	0.297821	-0.107783	0.10459	0	0	0	27.1685
1582	5482.4	2012-08-27 12:51:42	244.297	8	1	-3.84922	2.70945	1.05217	0.0976189	3.69401	0.300743	-0.00252376	0.10459	0	0	0	27.1074
1583	5483.4	2012-08-27 12:51:43	245.3	8	1	-3.84922	2.70607	1.05217	0.0986914	3.69401	0.303647	-0.00203133	0.10459	0	0	0	27.2127
1584	5484.41	2012-08-27 12:51:44	246.305	8	1	-3.84922	2.70299	1.05217	0.0997661	3.69401	0.306553	-0.00178509	0.10459	0	0	0	27.138
1585	5485.41	2012-08-27 12:51:45	247.311	8	1	-3.84922	2.70053	1.05217	0.100842	3.69401	0.309459	-0.00153885	0.10459	0	0	0	27.1074
1586	5486.41	2012-08-27 12:51:46	248.311	8	1	-3.84922	2.69776	1.05217	0.101911	3.69401	0.312345	-0.00147734	0.10459	0	0	0	27.138
1587	5487.42	2012-08-27 12:51:47	249.319	8	1	-2.40574	2.92182	1.05217	0.102872	3.69401	0.31498	0.0440119	0.10459	0	0	0	27.1821
1588	5488.42	2012-08-27 12:51:48	250.322	8	1	-2.40593	2.92213	1.05217	0.103541	3.69401	0.316937	0.0445659	0.10459	0	0	0	27.1515
1589	5489.43	2012-08-27 12:51:49	251.332	8	1	-2.40593	2.92182	1.05217	0.104216	3.69401	0.31891	0.0450583	0.10459	0	0	0	27.138
1590	5490.44	2012-08-27 12:51:50	252.337	8	1	-2.40593	2.9212	1.05217	0.104888	3.69401	0.320872	-0.000184679	0.10459	0	0	0	27.1074
1591	5491.44	2012-08-27 12:51:51	253.342	8	1	-2.40574	2.92059	1.05217	0.10556	3.69401	0.322834	-0.000307751	0.10459	0	0	0	27.1074
1592	5492.44	2012-08-27 12:51:52	254.342	8	1	-2.40593	2.91997	1.05217	0.106228	3.69401	0.324786	-0.000307751	0.10459	0	0	0	27.1515
1593	5493.45	2012-08-27 12:51:53	255.346	8	1	-2.40574	2.91936	1.05217	0.106899	3.69401	0.326744	-0.000307751	0.10459	0	0	0	27.1074
1594	5494.45	2012-08-27 12:51:54	256.351	8	1	-2.40593	2.91874	1.05217	0.107571	3.69401	0.328705	-0.000307798	0.10459	0	0	0	27.0768
1595	5495.46	2012-08-27 12:51:55	257.356	8	1	-2.40574	2.91813	1.05217	0.108243	3.69401	0.330666	-0.000307798	0.10459	0	0	0	27.0462
1596	5496.46	2012-08-27 12:51:56	258.361	8	1	-2.40574	2.9172	1.05217	0.108914	3.69401	0.332625	-0.00043087	0.10459	0	0	0	27.1821
1597	5497.47	2012-08-27 12:51:57	259.37	8	1	-2.40574	2.9169	1.05217	0.109588	3.69401	0.334592	-0.000307751	0.10459	0	0	0	27.1821
1598	5498.48	2012-08-27 12:51:58	260.376	8	1	-2.40593	2.91628	1.05217	0.110261	3.69401	0.336553	-0.000307751	0.10459	0	0	0	27.0768
1599	5499.48	2012-08-27 12:51:59	261.379	8	1	-2.40574	2.91566	1.05217	0.110931	3.69401	0.338507	-0.00036931	0.10459	0	0	0	27.3315
1600	5500.48	2012-08-27 12:52:00	262.38	8	1	-2.40593	2.91505	1.05217	0.1116	3.69401	0.340458	-0.000369358	0.10459	0	0	0	27.2262
1601	5501.49	2012-08-27 12:52:01	263.388	8	1	-2.40574	2.91474	1.05217	0.112274	3.69401	0.342421	-0.000307798	0.10459	0	0	0	27.2568
1602	5502.49	2012-08-27 12:52:02	264.388	8	1	-2.40555	2.91443	1.05217	0.112942	3.69401	0.344369	-0.000184679	0.10459	0	0	0	27.0904
1603	5503.49	2012-08-27 12:52:03	265.389	8	1	-2.40574	2.91382	1.05217	0.11361	3.69401	0.346317	-0.000123072	0.10459	0	0	0	27.2703
1604	5504.5	2012-08-27 12:52:04	266.397	8	1	-2.40574	2.91351	1.05217	0.114284	3.69401	0.348281	-0.000184631	0.10459	0	0	0	27.1209
1605	5505.5	2012-08-27 12:52:05	267.404	8	1	-2.40574	2.91259	1.05217	0.114957	3.69401	0.350241	-0.000307798	0.10459	0	0	0	27.2568
1606	5506.51	2012-08-27 12:52:06	268.407	8	1	-2.40574	2.91228	1.05217	0.115628	3.69401	0.352193	-0.000246239	0.10459	0	0	0	27.3315
1607	5507.51	2012-08-27 12:52:07	269.412	8	1	-2.40574	2.91166	1.05217	0.116299	3.69401	0.354147	-0.000307798	0.10459	0	0	0	27.1345
1608	5508.52	2012-08-27 12:52:08	270.417	8	1	-2.40593	2.91136	1.05217	0.116971	3.69401	0.356105	-0.000246239	0.10459	0	0	0	27.3009
1609	5509.52	2012-08-27 12:52:09	271.422	8	1	-2.40574	2.91105	1.05217	0.117642	3.69401	0.358058	-0.000184679	0.10459	0	0	0	27.1651
1610	5510.53	2012-08-27 12:52:10	272.432	8	1	-2.40574	2.91043	1.05217	0.118317	3.69401	0.360023	-0.000307751	0.10459	0	0	0	27.2262
1611	5511.53	2012-08-27 12:52:11	273.433	8	1	0.962825	3.43888	1.05227	0.118722	3.69437	0.361202	0.105567	0.10459	0	0	0	27.1651
1612	5512.54	2012-08-27 12:52:12	274.435	8	1	0.962637	3.44412	1.05254	0.118722	3.69529	0.361202	0.106675	0.10459	0	0	0	27.0598
1613	5513.54	2012-08-27 12:52:13	275.437	8	1	0.962637	3.44781	1.05281	0.118722	3.69621	0.361202	0.107537	0.10459	0	0	0	27.2092
1614	5514.55	2012-08-27 12:52:14	276.445	8	1	0.962825	3.45119	1.05308	0.118722	3.69714	0.361202	0.00203133	0.10459	0	0	0	27.1651
1615	5515.55	2012-08-27 12:52:15	277.453	8	1	0.962825	3.45366	1.05335	0.118722	3.69807	0.361202	0.0015389	0.10459	0	0	0	26.9987
1616	5516.56	2012-08-27 12:52:16	278.461	8	1	0.962825	3.45612	1.05362	0.118722	3.69901	0.361202	0.00141578	0.10459	0	0	0	27.1345
1617	5517.57	2012-08-27 12:52:17	279.471	8	1	0.962637	3.45827	1.05389	0.118722	3.69994	0.361202	0.00129266	0.10459	0	0	0	27.1345
1618	5518.58	2012-08-27 12:52:18	280.481	8	1	0.962825	3.46043	1.05416	0.118722	3.70087	0.361202	0.00116954	0.10459	0	0	0	27.0904
1619	5519.58	2012-08-27 12:52:19	281.481	8	1	-0.962068	3.16065	1.05431	0.118839	3.70139	0.361571	-0.0592161	0.10459	0	0	0	27.2398
1620	5520.59	2012-08-27 12:52:20	282.488	8	1	-0.962068	3.15912	1.05431	0.119108	3.70139	0.362422	-0.0598931	0.10459	0	0	0	27.1345
1621	5521.59	2012-08-27 12:52:21	283.49	8	1	-0.962068	3.15819	1.05431	0.119376	3.70139	0.363267	-0.0605703	0.10459	0	0	0	27.1651
1622	5522.6	2012-08-27 12:52:22	284.497	8	1	-0.96188	3.15819	1.05431	0.119645	3.70139	0.364117	-0.000307798	0.10459	0	0	0	27.2839
1623	5523.6	2012-08-27 12:52:23	285.497	8	1	-0.962068	3.15788	1.05431	0.119912	3.70139	0.364961	-0.000184679	0.10459	0	0	0	27.1345
1624	5524.6	2012-08-27 12:52:24	286.497	8	1	-0.962068	3.15758	1.05431	0.120179	3.70139	0.365805	-0.000123119	0.10459	0	0	0	27.0462
1625	5525.61	2012-08-27 12:52:25	287.505	8	1	-0.962068	3.15788	1.05431	0.120449	3.70139	0.366656	-6.15597e-05	0.10459	0	0	0	27.2092
1626	5526.61	2012-08-27 12:52:26	288.509	8	1	-0.962068	3.15758	1.05431	0.120717	3.70139	0.367503	-6.15597e-05	0.10459	0	0	0	27.2703
1627	5527.62	2012-08-27 12:52:27	289.519	8	1	-0.96188	3.15788	1.05431	0.120987	3.70139	0.368355	6.15597e-05	0.10459	0	0	0	27.1345
1628	5528.63	2012-08-27 12:52:28	290.527	8	1	-0.962068	3.15758	1.05431	0.121256	3.70139	0.369205	0	0.10459	0	0	0	27.1345
1629	5529.64	2012-08-27 12:52:29	291.537	8	1	-0.962068	3.15758	1.05431	0.121526	3.70139	0.370057	0	0.10459	0	0	0	27.1039
1630	5530.64	2012-08-27 12:52:30	292.537	8	1	-0.962068	3.15758	1.05431	0.121793	3.70139	0.370901	-6.15597e-05	0.10459	0	0	0	27.1039
1631	5531.64	2012-08-27 12:52:31	293.542	8	1	-0.96188	3.15758	1.05431	0.122062	3.70139	0.371749	0	0.10459	0	0	0	26.9987
1632	5532.64	2012-08-27 12:52:32	294.544	8	1	-0.962256	3.15758	1.05431	0.12233	3.70139	0.372595	0	0.10459	0	0	0	27.1651
1633	5533.65	2012-08-27 12:52:33	295.547	8	1	-0.962068	3.15788	1.05431	0.122598	3.70139	0.373441	6.15597e-05	0.10459	0	0	0	27.0734
1634	5534.66	2012-08-27 12:52:34	296.555	8	1	-0.962068	3.15758	1.05431	0.122867	3.70139	0.374292	0	0.10459	0	0	0	27.2533
1635	5535.66	2012-08-27 12:52:35	297.561	8	1	-0.962068	3.15758	1.05431	0.123136	3.70139	0.375141	0	0.10459	0	0	0	27.1786
1636	5536.66	2012-08-27 12:52:36	298.561	8	1	-0.962068	3.15788	1.05431	0.123403	3.70139	0.375985	0	0.10459	0	0	0	27.1345
1637	5537.67	2012-08-27 12:52:37	299.571	8	1	-0.962068	3.15788	1.05431	0.123673	3.70139	0.376837	6.15597e-05	0.10459	0	0	0	27.1786
1638	5538.67	2012-08-27 12:52:38	300.572	8	1	-0.962068	3.15788	1.05431	0.123941	3.70139	0.377682	0	0.10459	0	0	0	27.1481
1639	5539.67	2012-08-27 12:52:39	301.573	8	1	-0.962068	3.15758	1.05431	0.124208	3.70139	0.378527	0	0.10459	0	0	0	27.2533
1640	5540.68	2012-08-27 12:52:40	302.577	8	1	-0.962068	3.15788	1.05431	0.124476	3.70139	0.379374	6.15597e-05	0.10459	0	0	0	27.1481
1641	5541.68	2012-08-27 12:52:41	303.58	8	1	-0.962068	3.15788	1.05431	0.124745	3.70139	0.380221	6.15597e-05	0.10459	0	0	0	27.2533
1642	5542.69	2012-08-27 12:52:42	304.59	8	1	-0.962068	3.15788	1.05431	0.125014	3.70139	0.381073	6.15597e-05	0.10459	0	0	0	27.2228
1643	5543.69	2012-08-27 12:52:43	305.59	8	1	-0.96188	3.15788	1.05431	0.125282	3.70139	0.381917	0	0.10459	0	0	0	27.2228
1644	5544.7	2012-08-27 12:52:44	306.597	8	1	-0.962068	3.15758	1.05431	0.125551	3.70139	0.382766	0	0.10459	0	0	0	27.1786
1645	5545.7	2012-08-27 12:52:45	307.604	8	1	-0.962068	3.15788	1.05431	0.12582	3.70139	0.383616	6.15597e-05	0.10459	0	0	0	27.328
1646	5546.71	2012-08-27 12:52:46	308.612	8	1	-0.96188	3.15819	1.05431	0.126089	3.70139	0.384467	6.15597e-05	0.10459	0	0	0	27.4027
1647	5547.72	2012-08-27 12:52:47	309.615	8	1	-0.962068	3.15788	1.05431	0.126357	3.70139	0.385313	0	0.10459	0	0	0	27.2228
1648	5548.72	2012-08-27 12:52:48	310.617	8	1	-0.962256	3.15788	1.05431	0.126625	3.70139	0.386158	0	0.10459	0	0	0	27.1175
1649	5549.72	2012-08-27 12:52:49	311.619	8	1	-0.962068	3.15788	1.05431	0.126893	3.70139	0.387004	0	0.10459	0	0	0	27.2839
1650	5550.72	2012-08-27 12:52:50	312.622	8	1	-0.962068	3.15788	1.05431	0.127161	3.70139	0.38785	0	0.10459	0	0	0	27.2228
1651	5551.73	2012-08-27 12:52:51	313.63	8	1	1.92508	3.61155	1.05462	0.127271	3.70252	0.388198	0.0907323	0.10459	0	0	0	27.1786
1652	5552.74	2012-08-27 12:52:52	314.635	8	1	1.92508	3.61616	1.05516	0.127271	3.70446	0.388198	0.0916556	0.10459	0	0	0	27.2228
1653	5553.74	2012-08-27 12:52:53	315.639	8	1	1.92508	3.61986	1.0557	0.127271	3.70641	0.388198	0.0923327	0.10459	0	0	0	27.1481
1654	5554.74	2012-08-27 12:52:54	316.641	8	1	1.92508	3.62263	1.05623	0.127271	3.70835	0.388198	0.00184669	0.10459	0	0	0	27.2669
1655	5555.75	2012-08-27 12:52:55	317.65	8	1	1.92527	3.6254	1.05677	0.127271	3.7103	0.388198	0.00160046	0.10459	0	0	0	27.4469
1656	5556.76	2012-08-27 12:52:56	318.659	8	1	1.92508	3.62755	1.05731	0.127271	3.71226	0.388198	0.00129266	0.10459	0	0	0	27.1617
1657	5557.76	2012-08-27 12:52:57	319.661	8	1	1.92508	3.63001	1.05785	0.127271	3.7142	0.388198	0.00129266	0.10459	0	0	0	27.3416
1658	5558.77	2012-08-27 12:52:58	320.667	8	1	1.92508	3.63186	1.05839	0.127271	3.71616	0.388198	0.00116954	0.10459	0	0	0	27.1175
1659	5559.77	2012-08-27 12:52:59	321.667	8	1	0.000378419	3.33208	1.05857	0.127271	3.71681	0.388198	-0.0592161	0.10459	0	0	0	27.1175
1660	5560.77	2012-08-27 12:53:00	322.667	8	1	0.000190588	3.33055	1.05857	0.127271	3.71681	0.388198	-0.0600163	0.10459	0	0	0	27.2669
1661	5561.77	2012-08-27 12:53:01	323.67	8	1	0.000190588	3.33024	1.05857	0.127271	3.71682	0.388198	-0.00104642	0.10459	0	0	0	27.1617
1662	5562.78	2012-08-27 12:53:02	324.677	8	1	0.000190588	3.32993	1.05857	0.127271	3.71682	0.388198	-0.000307798	0.10459	0	0	0	27.1617
1663	5563.78	2012-08-27 12:53:03	325.677	8	1	0.000190588	3.32993	1.05857	0.127271	3.71682	0.388198	-0.000184679	0.10459	0	0	0	27.2228
1664	5564.78	2012-08-27 12:53:04	326.678	8	1	0.000190588	3.32993	1.05857	0.127271	3.71682	0.388198	0	0.10459	0	0	0	27.1481
1665	5565.79	2012-08-27 12:53:05	327.688	8	1	0.000378419	3.33024	1.05857	0.127271	3.71682	0.388198	0.000123119	0.10459	0	0	0	27.1617
1666	5566.8	2012-08-27 12:53:07	328.695	8	1	0.000190588	3.32993	1.05857	0.127271	3.71682	0.388198	0	0.10459	0	0	0	27.2669
1667	5567.8	2012-08-27 12:53:08	329.697	8	1	0.000190588	3.33024	1.05857	0.127271	3.71682	0.388198	6.15597e-05	0.10459	0	0	0	27.2669
1668	5568.8	2012-08-27 12:53:09	330.704	8	1	0.000190588	3.33024	1.05857	0.127271	3.71682	0.388198	6.15597e-05	0.10459	0	0	0	27.1617
1669	5569.81	2012-08-27 12:53:10	331.711	8	1	0.000190588	3.33024	1.05857	0.127271	3.71682	0.388198	6.15597e-05	0.10459	0	0	0	27.1311
1670	5570.81	2012-08-27 12:53:11	332.712	8	1	0.000190588	3.33055	1.05857	0.127271	3.71682	0.388198	0.000123119	0.10459	0	0	0	27.2364
1671	5571.82	2012-08-27 12:53:12	333.716	8	1	0.000190588	3.33024	1.05857	0.127271	3.71682	0.388198	6.15597e-05	0.10459	0	0	0	27.1175
1672	5572.82	2012-08-27 12:53:13	334.72	8	1	2.75712e-06	3.33055	1.05857	0.127271	3.71682	0.388198	6.15597e-05	0.10459	0	0	0	27.1617
1673	5573.82	2012-08-27 12:53:14	335.72	8	1	0.000190588	3.33085	1.05857	0.127271	3.71682	0.388198	0	0.10459	0	0	0	27.2058
1674	5574.83	2012-08-27 12:53:15	336.729	8	1	2.75712e-06	3.33055	1.05857	0.127271	3.71682	0.388198	0	0.10459	0	0	0	27.2364
1675	5575.84	2012-08-27 12:53:16	337.738	8	1	0.000190588	3.33085	1.05857	0.127271	3.71682	0.388198	0	0.10459	0	0	0	27.1311
1676	5576.84	2012-08-27 12:53:17	338.742	8	1	0.000190588	3.33116	1.05857	0.127271	3.71682	0.388198	6.15597e-05	0.10459	0	0	0	27.2058
1677	5577.85	2012-08-27 12:53:18	339.745	8	1	0.000190588	3.33085	1.05857	0.127271	3.71682	0.388198	0	0.10459	0	0	0	27.2364
1678	5578.85	2012-08-27 12:53:19	340.754	8	1	0.000378419	3.33116	1.05857	0.127271	3.71682	0.388198	0	0.10459	0	0	0	27.3111
1679	5579.86	2012-08-27 12:53:20	341.763	8	1	0.000190588	3.33147	1.05857	0.127271	3.71682	0.388198	6.15597e-05	0.10459	0	0	0	27.1311
1680	5580.87	2012-08-27 12:53:21	342.771	8	1	0.000190588	3.33147	1.05857	0.127271	3.71682	0.388198	0	0.10459	0	0	0	27.2364
1681	5581.87	2012-08-27 12:53:22	343.772	8	1	0.000190588	3.33147	1.05857	0.127271	3.71682	0.388198	6.15597e-05	0.10459	0	0	0	27.2058
1682	5582.87	2012-08-27 12:53:23	344.774	8	1	0.000190588	3.33147	1.05857	0.127271	3.71682	0.388198	0	0.10459	0	0	0	27.2058
1683	5583.88	2012-08-27 12:53:24	345.775	8	1	0.000190588	3.33178	1.05857	0.127271	3.71682	0.388198	6.1512e-05	0.10459	0	0	0	27.2499
1684	5584.88	2012-08-27 12:53:25	346.776	8	1	0.000190588	3.33208	1.05857	0.127271	3.71682	0.388198	6.15597e-05	0.10459	0	0	0	27.0258
1685	5585.88	2012-08-27 12:53:26	347.779	8	1	0.000190588	3.33178	1.05857	0.127271	3.71682	0.388198	0	0.10459	0	0	0	27.3552
1686	5586.89	2012-08-27 12:53:27	348.786	8	1	0.000190588	3.33208	1.05857	0.127271	3.71682	0.388198	6.15597e-05	0.10459	0	0	0	27.1311
1687	5587.89	2012-08-27 12:53:28	349.787	8	1	2.75712e-06	3.33208	1.05857	0.127271	3.71682	0.388198	-6.15597e-05	0.10459	0	0	0	27.2058
1688	5588.89	2012-08-27 12:53:29	350.791	8	1	2.75712e-06	3.33208	1.05857	0.127271	3.71682	0.388198	0	0.10459	0	0	0	27.2805
1689	5589.89	2012-08-27 12:53:30	351.793	8	1	0.000378419	3.33239	1.05857	0.127271	3.71682	0.388198	6.15597e-05	0.10459	0	0	0	27.1752
1690	5590.9	2012-08-27 12:53:31	352.8	8	1	0.000190588	3.3327	1.05857	0.127271	3.71682	0.388198	6.15597e-05	0.10459	0	0	0	27.2499
1691	5591.91	2012-08-27 12:53:32	353.806	8	1	0.000190588	3.3327	1.05857	0.127271	3.71682	0.388198	6.15597e-05	0.10459	0	0	0	27.2805
1692	5592.91	2012-08-27 12:53:33	354.812	8	1	0.000190588	3.3327	1.05857	0.127271	3.71682	0.388198	6.15597e-05	0.10459	0	0	0	27.2058
1693	5593.92	2012-08-27 12:53:34	355.822	8	1	0.000190588	3.3327	1.05857	0.127271	3.71682	0.388198	0	0.10459	0	0	0	27.2058
1694	5594.93	2012-08-27 12:53:35	356.827	8	1	0.000190588	3.3327	1.05857	0.127271	3.71682	0.388198	0	0.10459	0	0	0	27.1752
1695	5595.93	2012-08-27 12:53:36	357.827	8	1	0.000190588	3.33301	1.05857	0.127271	3.71682	0.388198	6.15597e-05	0.10459	0	0	0	27.1311
1696	5596.93	2012-08-27 12:53:37	358.831	8	1	0.000190588	3.33301	1.05857	0.127271	3.71682	0.388198	0	0.10459	0	0	0	27.2058
1697	5597.94	2012-08-27 12:53:38	359.835	8	1	0.000190588	3.33301	1.05857	0.127271	3.71682	0.388198	0	0.10459	0	0	0	27.1752
1698	5598.94	2012-08-27 12:53:39	360.836	8	1	0.000378419	3.33301	1.05857	0.127271	3.71682	0.388198	0	0.10459	0	0	0	27.2058
1699	5599.1	2012-08-27 12:53:39	361.003	8	1	0.000190588	3.33332	1.05857	0.127271	3.71682	0.388198	6.15597e-05	0.10459	0	0	0	27.0258
1700	5599.11	2012-08-27 12:53:39	7.69919e-07	9	1	0	3.33332	1.05857	0.127271	3.71682	0.388198	6.15597e-05	0.10459	0	0	0	27.2499
1701	5600.11	2012-08-27 12:53:40	1.00507	8	1	2.75712e-06	3.33301	1.05857	0.127271	3.71682	0.388198	0	0.10459	0	0	0	27.3246
1702	5601.12	2012-08-27 12:53:41	2.01412	8	1	0.000190588	3.33332	1.05857	0.127271	3.71682	0.388198	6.15597e-05	0.10459	0	0	0	27.2058
1703	5602.13	2012-08-27 12:53:42	3.02015	8	1	0.000378419	3.33332	1.05857	0.127271	3.71682	0.388198	0	0.10459	0	0	0	27.3552
1704	5603.13	2012-08-27 12:53:43	4.0273	8	1	0.000190588	3.33332	1.05857	0.127271	3.71682	0.388198	0	0.10459	0	0	0	27.2499
1705	5604.14	2012-08-27 12:53:44	5.03124	8	1	0.000190588	3.33362	1.05857	0.127271	3.71682	0.388198	6.15597e-05	0.10459	0	0	0	27.1005
1706	5605.14	2012-08-27 12:53:45	6.0353	8	1	0.000378419	3.33332	1.05857	0.127271	3.71682	0.388198	6.15597e-05	0.10459	0	0	0	27.1311
1707	5606.15	2012-08-27 12:53:46	7.04079	8	1	0.000190588	3.33332	1.05857	0.127271	3.71682	0.388198	-6.15597e-05	0.10459	0	0	0	27.1005
1708	5607.15	2012-08-27 12:53:47	8.0484	8	1	0.000190588	3.33393	1.05857	0.127271	3.71682	0.388198	0.000123119	0.10459	0	0	0	27.2058
1709	5608.16	2012-08-27 12:53:48	9.05745	8	1	0.000190588	3.33362	1.05857	0.127271	3.71682	0.388198	0	0.10459	0	0	0	27.2058
1710	5609.16	2012-08-27 12:53:49	10.0595	8	1	0.000190588	3.33393	1.05857	0.127271	3.71682	0.388198	0	0.10459	0	0	0	27.1005
1711	5610.16	2012-08-27 12:53:50	11.0595	8	1	2.75712e-06	3.33393	1.05857	0.127271	3.71682	0.388198	6.15597e-05	0.10459	0	0	0	27.1752
1712	5611.17	2012-08-27 12:53:51	12.0676	8	1	0.000190588	3.33393	1.05857	0.127271	3.71682	0.388198	0	0.10459	0	0	0	27.2499
1713	5612.17	2012-08-27 12:53:52	13.0678	8	1	0.000190588	3.33424	1.05857	0.127271	3.71682	0.388198	6.15597e-05	0.10459	0	0	0	27.2805
1714	5613.18	2012-08-27 12:53:53	14.0697	8	1	0.000190588	3.33393	1.05857	0.127271	3.71682	0.388198	6.15597e-05	0.10459	0	0	0	27.1752
1715	5614.18	2012-08-27 12:53:54	15.0729	8	1	0.000190588	3.33424	1.05857	0.127271	3.71682	0.388198	6.15597e-05	0.10459	0	0	0	27.1005
1716	5615.19	2012-08-27 12:53:55	16.0818	8	1	0.000190588	3.33424	1.05857	0.127271	3.71682	0.388198	6.15597e-05	0.10459	0	0	0	27.2058
1717	5616.19	2012-08-27 12:53:56	17.0849	8	1	-0.480845	3.25945	1.05857	0.127279	3.71682	0.388226	-0.0149579	0.10459	0	0	0	27.2058
1718	5617.19	2012-08-27 12:53:57	18.0871	8	1	-0.480657	3.25883	1.05857	0.127413	3.71682	0.388662	-0.015081	0.10459	0	0	0	27.2058
1719	5618.2	2012-08-27 12:53:58	19.091	8	1	-0.480657	3.25791	1.05857	0.127547	3.71682	0.389099	-0.0152657	0.10459	0	0	0	27.2058
1720	5619.2	2012-08-27 12:53:59	20.0971	8	1	-0.480845	3.2573	1.05857	0.127682	3.71682	0.389537	-0.000369358	0.10459	0	0	0	27.1752
1721	5620.21	2012-08-27 12:54:00	21.1	8	1	-0.480845	3.25699	1.05857	0.127816	3.71682	0.389973	-0.000246191	0.10459	0	0	0	27.2805
1722	5621.21	2012-08-27 12:54:01	22.1001	8	1	-0.481033	3.25637	1.05857	0.127949	3.71682	0.390408	-0.000246191	0.10459	0	0	0	27.2499
1723	5622.21	2012-08-27 12:54:02	23.1002	8	1	-0.480845	3.25606	1.05857	0.128083	3.71682	0.390843	-0.000184679	0.10459	0	0	0	27.1752
1724	5623.21	2012-08-27 12:54:03	24.1024	8	1	-0.480845	3.25576	1.05857	0.128217	3.71682	0.391279	-0.000184679	0.10459	0	0	0	27.2058
1725	5624.21	2012-08-27 12:54:04	25.1053	8	1	-0.480657	3.25545	1.05857	0.128351	3.71682	0.391715	-0.000184679	0.10459	0	0	0	27.2499
1726	5625.21	2012-08-27 12:54:05	26.1083	8	1	-0.480657	3.25514	1.05857	0.128485	3.71682	0.392151	-0.000184679	0.10459	0	0	0	27.1752
1727	5626.22	2012-08-27 12:54:06	27.1104	8	1	-0.480845	3.25483	1.05857	0.128618	3.71682	0.392587	-0.000184679	0.10459	0	0	0	27.1752
1728	5627.22	2012-08-27 12:54:07	28.1194	8	1	-0.480845	3.25453	1.05857	0.128753	3.71682	0.393025	-0.000184679	0.10459	0	0	0	27.1752
1729	5628.23	2012-08-27 12:54:08	29.1276	8	1	-0.480845	3.25422	1.05857	0.128888	3.71682	0.393463	-0.000123119	0.10459	0	0	0	27.2499
1730	5629.24	2012-08-27 12:54:09	30.1297	8	1	-0.480657	3.25422	1.05857	0.129022	3.71682	0.393899	-6.15597e-05	0.10459	0	0	0	27.2805
1731	5630.24	2012-08-27 12:54:10	31.1396	8	1	-0.480657	3.25391	1.05857	0.129156	3.71682	0.394338	-6.1512e-05	0.10459	0	0	0	27.2499
1732	5631.25	2012-08-27 12:54:11	32.1397	8	1	-0.480845	3.25329	1.05857	0.12929	3.71682	0.394772	-0.000184631	0.10459	0	0	0	27.1752
1733	5632.25	2012-08-27 12:54:12	33.1437	8	1	-0.480657	3.2536	1.05857	0.129424	3.71682	0.395208	-0.000123072	0.10459	0	0	0	27.2499
1734	5633.25	2012-08-27 12:54:13	34.1437	8	1	-0.480657	3.25299	1.05857	0.129558	3.71682	0.395643	-6.15597e-05	0.10459	0	0	0	27.2058
1735	5634.26	2012-08-27 12:54:14	35.1528	8	1	-0.480657	3.25299	1.05857	0.129692	3.71682	0.396081	-0.000123119	0.10459	0	0	0	27.1752
1736	5635.27	2012-08-27 12:54:15	36.1608	8	1	-0.480845	3.25268	1.05857	0.129827	3.71682	0.396519	-0.000123119	0.10459	0	0	0	27.2805
1737	5636.27	2012-08-27 12:54:16	37.1631	8	1	-0.480845	3.25268	1.05857	0.129961	3.71682	0.396954	-6.15597e-05	0.10459	0	0	0	27.0258
1738	5637.27	2012-08-27 12:54:17	38.1669	8	1	-0.480657	3.25237	1.05857	0.130095	3.71682	0.39739	-0.000123119	0.10459	0	0	0	27.1005
1739	5638.28	2012-08-27 12:54:18	39.171	8	1	-0.480845	3.25176	1.05857	0.130229	3.71682	0.397827	-0.000184679	0.10459	0	0	0	27.2499
1740	5639.28	2012-08-27 12:54:19	40.1723	8	1	-0.480845	3.25206	1.05857	0.130363	3.71682	0.398261	-0.000123119	0.10459	0	0	0	27.3246
1741	5640.28	2012-08-27 12:54:20	41.1741	8	1	-0.480845	3.25176	1.05857	0.130496	3.71682	0.398696	-6.15597e-05	0.10459	0	0	0	27.3246
1742	5641.28	2012-08-27 12:54:21	42.1781	8	1	-0.480845	3.25145	1.05857	0.130631	3.71682	0.399132	-6.15597e-05	0.10459	0	0	0	27.1752
1743	5642.29	2012-08-27 12:54:22	43.1861	8	1	-0.480845	3.25176	1.05857	0.130765	3.71682	0.39957	-6.15597e-05	0.10459	0	0	0	27.1311
1744	5643.3	2012-08-27 12:54:23	44.1942	8	1	-0.480657	3.25145	1.05857	0.1309	3.71682	0.400008	-0.000123119	0.10459	0	0	0	27.2499
1745	5644.3	2012-08-27 12:54:24	45.1944	8	1	-0.962068	3.17604	1.05857	0.131056	3.71682	0.400511	-0.0151425	0.10459	0	0	0	27.2058
1746	5645.3	2012-08-27 12:54:25	46.1983	8	1	-0.962068	3.17481	1.05857	0.131324	3.71682	0.401363	-0.0153272	0.10459	0	0	0	26.9817
1747	5646.31	2012-08-27 12:54:26	47.2003	8	1	-0.962068	3.1742	1.05857	0.131592	3.71682	0.402213	-0.0153888	0.10459	0	0	0	27.1752
1748	5647.31	2012-08-27 12:54:27	48.2026	8	1	-0.962068	3.17327	1.05857	0.13186	3.71682	0.403063	-0.000430918	0.10459	0	0	0	27.1752
1749	5648.32	2012-08-27 12:54:28	49.2105	8	1	-0.962068	3.17266	1.05857	0.132129	3.71682	0.403918	-0.00036931	0.10459	0	0	0	27.1752
1750	5649.32	2012-08-27 12:54:29	50.2157	8	1	-0.962068	3.17204	1.05857	0.132398	3.71682	0.40477	-0.000307751	0.10459	0	0	0	27.1752
1751	5650.32	2012-08-27 12:54:30	51.216	8	1	-0.962256	3.17143	1.05857	0.132665	3.71682	0.405618	-0.00036931	0.10459	0	0	0	27.1005
1752	5651.32	2012-08-27 12:54:31	52.2177	8	1	-0.962068	3.17112	1.05857	0.132933	3.71682	0.406467	-0.000246239	0.10459	0	0	0	27.1752
1753	5652.33	2012-08-27 12:54:32	53.2247	8	1	-0.962068	3.1705	1.05857	0.133202	3.71682	0.40732	-0.000246239	0.10459	0	0	0	27.1752
1754	5653.33	2012-08-27 12:54:33	54.2277	8	1	-0.96188	3.17019	1.05857	0.13347	3.71682	0.40817	-0.000184679	0.10459	0	0	0	27.2499
1755	5654.34	2012-08-27 12:54:34	55.2318	8	1	-0.96188	3.16958	1.05857	0.133738	3.71682	0.409021	-0.000184631	0.10459	0	0	0	27.1752
1756	5655.34	2012-08-27 12:54:35	56.2388	8	1	-0.962068	3.16927	1.05857	0.134007	3.71682	0.409874	-0.000184631	0.10459	0	0	0	27.2499
1757	5656.35	2012-08-27 12:54:36	57.2429	8	1	0.481226	3.39426	1.0586	0.134222	3.71691	0.410554	0.0448737	0.10459	0	0	0	27.2499
1758	5657.36	2012-08-27 12:54:37	58.2519	8	1	0.481226	3.39672	1.05873	0.134222	3.71737	0.410554	0.0454277	0.10459	0	0	0	27.1752
1759	5658.36	2012-08-27 12:54:38	59.2551	8	1	0.481226	3.39826	1.05886	0.134222	3.71783	0.410554	0.045797	0.10459	0	0	0	27.2499
1760	5659.36	2012-08-27 12:54:39	60.2581	8	1	0.481226	3.3998	1.059	0.134222	3.71828	0.410554	0.0009233	0.10459	0	0	0	27.0564
1761	5660.37	2012-08-27 12:54:40	61.2671	8	1	0.481226	3.40103	1.05913	0.134222	3.71874	0.410554	0.000738668	0.10459	0	0	0	27.2499
1762	5661.38	2012-08-27 12:54:41	62.2752	8	1	0.481226	3.40195	1.05927	0.134222	3.7192	0.410554	0.000615549	0.10459	0	0	0	27.1752
1763	5662.39	2012-08-27 12:54:42	63.2802	8	1	0.481226	3.40318	1.0594	0.134222	3.71966	0.410554	0.000553989	0.10459	0	0	0	27.2058
1764	5663.39	2012-08-27 12:54:43	64.2802	8	1	0.481226	3.4038	1.05954	0.134222	3.72011	0.410554	0.00049243	0.10459	0	0	0	27.1005
1765	5664.39	2012-08-27 12:54:44	65.2863	8	1	0.000190588	3.32931	1.05964	0.134222	3.72045	0.410554	-0.0145886	0.10459	0	0	0	27.1752
1766	5665.4	2012-08-27 12:54:45	66.2953	8	1	0.000190588	3.32931	1.05964	0.134222	3.72045	0.410554	-0.0147732	0.10459	0	0	0	27.2805
1767	5666.4	2012-08-27 12:54:46	67.2957	8	1	0.000190588	3.32931	1.05964	0.134222	3.72045	0.410554	-0.0149579	0.10459	0	0	0	27.0564
1768	5667.41	2012-08-27 12:54:47	68.3014	8	1	0.000190588	3.32931	1.05964	0.134222	3.72045	0.410554	6.15597e-05	0.10459	0	0	0	27.1311
1769	5668.41	2012-08-27 12:54:48	69.3085	8	1	0.000190588	3.32931	1.05964	0.134222	3.72045	0.410554	0	0.10459	0	0	0	27.2499
1770	5669.41	2012-08-27 12:54:49	70.3095	8	1	0.000190588	3.32962	1.05964	0.134222	3.72045	0.410554	6.15597e-05	0.10459	0	0	0	27.0258
1771	5670.42	2012-08-27 12:54:50	71.3165	8	1	2.75712e-06	3.32962	1.05964	0.134222	3.72045	0.410554	6.15597e-05	0.10459	0	0	0	27.1752
1772	5671.42	2012-08-27 12:54:51	72.3186	8	1	0.000190588	3.33024	1.05964	0.134222	3.72045	0.410554	0.000123119	0.10459	0	0	0	27.2058
1773	5672.43	2012-08-27 12:54:52	73.3246	8	1	2.75712e-06	3.33024	1.05964	0.134222	3.72045	0.410554	6.15597e-05	0.10459	0	0	0	27.2499
1774	5673.43	2012-08-27 12:54:53	74.3267	8	1	0.000190588	3.33055	1.05964	0.134222	3.72045	0.410554	0.000123119	0.10459	0	0	0	27.1311
1775	5674.44	2012-08-27 12:54:54	75.3357	8	1	0.000190588	3.33055	1.05964	0.134222	3.72045	0.410554	6.15597e-05	0.10459	0	0	0	27.2058
1776	5675.44	2012-08-27 12:54:55	76.3378	8	1	0.000190588	3.33055	1.05964	0.134222	3.72045	0.410554	0	0.10459	0	0	0	27.1005
1777	5676.44	2012-08-27 12:54:56	77.3389	8	1	0.000190588	3.33085	1.05964	0.134222	3.72045	0.410554	0.000123119	0.10459	0	0	0	27.1311
1778	5677.45	2012-08-27 12:54:57	78.3471	8	1	0.000190588	3.33116	1.05964	0.134222	3.72045	0.410554	6.15597e-05	0.10459	0	0	0	27.1752
1779	5678.45	2012-08-27 12:54:58	79.3481	8	1	0.000378419	3.33147	1.05964	0.134222	3.72045	0.410554	0.000123119	0.10459	0	0	0	27.1752
1780	5679.46	2012-08-27 12:54:59	80.351	8	1	0.000190588	3.33147	1.05964	0.134222	3.72045	0.410554	6.15597e-05	0.10459	0	0	0	27.1005
1781	5680.46	2012-08-27 12:55:00	81.3572	8	1	-0.480657	3.25668	1.05964	0.134267	3.72045	0.4107	-0.0148963	0.10459	0	0	0	27.1005
1782	5681.46	2012-08-27 12:55:01	82.3591	8	1	-0.480845	3.25545	1.05964	0.1344	3.72045	0.411135	-0.0151426	0.10459	0	0	0	27.2499
1783	5682.47	2012-08-27 12:55:02	83.3662	8	1	-0.480845	3.25483	1.05964	0.134535	3.72045	0.411573	-0.0153888	0.10459	0	0	0	27.1311
1784	5683.47	2012-08-27 12:55:03	84.3665	8	1	-0.480845	3.25453	1.05964	0.134669	3.72045	0.412008	-0.000307798	0.10459	0	0	0	27.1752
1785	5684.47	2012-08-27 12:55:04	85.3693	8	1	-0.480657	3.25422	1.05964	0.134802	3.72045	0.412444	-0.000246239	0.10459	0	0	0	27.1752
1786	5685.48	2012-08-27 12:55:06	86.3713	8	1	-0.480657	3.25391	1.05964	0.134936	3.72045	0.412879	-0.000123072	0.10459	0	0	0	27.2499
1787	5686.48	2012-08-27 12:55:07	87.3764	8	1	-0.480845	3.2536	1.05964	0.135071	3.72045	0.413316	-0.000184631	0.10459	0	0	0	27.1005
1788	5687.49	2012-08-27 12:55:08	88.3825	8	1	-0.480845	3.25329	1.05964	0.135205	3.72045	0.413753	-0.000184631	0.10459	0	0	0	27.1005
1789	5688.49	2012-08-27 12:55:09	89.3855	8	1	-0.480845	3.25299	1.05964	0.135339	3.72045	0.414189	-0.000184679	0.10459	0	0	0	27.1005
1790	5689.5	2012-08-27 12:55:10	90.3955	8	1	-0.480657	3.25268	1.05964	0.135474	3.72045	0.414628	-0.000184679	0.10459	0	0	0	27.1311
1791	5690.5	2012-08-27 12:55:11	91.3976	8	1	-0.480657	3.25268	1.05964	0.135608	3.72045	0.415063	-0.000123119	0.10459	0	0	0	27.1311
1792	5691.51	2012-08-27 12:55:12	92.4048	8	1	-0.480845	3.25237	1.05964	0.135742	3.72045	0.415501	-0.000123119	0.10459	0	0	0	27.1311
1793	5692.52	2012-08-27 12:55:13	93.4107	8	1	-0.480657	3.25206	1.05964	0.135876	3.72045	0.415938	-0.000123119	0.10459	0	0	0	27.1752
1794	5693.52	2012-08-27 12:55:14	94.4119	8	1	-0.480845	3.25206	1.05964	0.13601	3.72045	0.416372	-0.000123119	0.10459	0	0	0	27.1752
1795	5694.53	2012-08-27 12:55:15	95.4209	8	1	-0.480845	3.25176	1.05964	0.136145	3.72045	0.41681	-0.000123119	0.10459	0	0	0	27.1311
1796	5695.53	2012-08-27 12:55:16	96.4238	8	1	-0.480845	3.25176	1.05964	0.136279	3.72045	0.417246	-6.15597e-05	0.10459	0	0	0	27.1752
1797	5696.53	2012-08-27 12:55:17	97.4249	8	1	-0.480845	3.25145	1.05964	0.136412	3.72045	0.417681	-6.15597e-05	0.10459	0	0	0	26.9511
1798	5697.54	2012-08-27 12:55:18	98.432	8	1	-0.480845	3.25114	1.05964	0.136547	3.72045	0.418118	-0.000123119	0.10459	0	0	0	27.1752
1799	5698.54	2012-08-27 12:55:19	99.4369	8	1	-0.480845	3.25083	1.05964	0.136681	3.72045	0.418554	-0.000123119	0.10459	0	0	0	27.1752
1800	5699.54	2012-08-27 12:55:20	100.437	8	1	-0.480469	3.25083	1.05964	0.136815	3.72045	0.418989	-6.15597e-05	0.10459	0	0	0	27.1005
1801	5700.55	2012-08-27 12:55:21	101.447	8	1	-0.480845	3.25022	1.05964	0.13695	3.72045	0.419427	-0.000184631	0.10459	0	0	0	27.2058
1802	5701.56	2012-08-27 12:55:22	102.453	8	1	-0.480845	3.25052	1.05964	0.137084	3.72045	0.419864	-0.000123072	0.10459	0	0	0	27.1005
1803	5702.56	2012-08-27 12:55:23	103.457	8	1	-0.480657	3.25022	1.05964	0.137218	3.72045	0.4203	-0.000123072	0.10459	0	0	0	27.1752
1804	5703.56	2012-08-27 12:55:24	104.458	8	1	-0.480845	3.25022	1.05964	0.137352	3.72045	0.420734	-6.15597e-05	0.10459	0	0	0	27.1005
1805	5704.56	2012-08-27 12:55:25	105.459	8	1	-0.962068	3.1745	1.05964	0.137542	3.72045	0.421343	-0.0152041	0.10459	0	0	0	27.1005
1806	5705.57	2012-08-27 12:55:26	106.464	8	1	-0.962068	3.17358	1.05964	0.13781	3.72045	0.422195	-0.0153273	0.10459	0	0	0	27.1311
1807	5706.58	2012-08-27 12:55:27	107.474	8	1	-0.962068	3.17297	1.05964	0.13808	3.72045	0.423052	-0.0154503	0.10459	0	0	0	27.0564
1808	5707.58	2012-08-27 12:55:28	108.477	8	1	-0.962068	3.17204	1.05964	0.138348	3.72045	0.423902	-0.00043087	0.10459	0	0	0	27.1311
1809	5708.59	2012-08-27 12:55:29	109.484	8	1	-0.962068	3.17173	1.05964	0.138617	3.72045	0.424756	-0.000246239	0.10459	0	0	0	27.1005
1810	5709.6	2012-08-27 12:55:30	110.491	8	1	-0.962068	3.17081	1.05964	0.138886	3.72045	0.425609	-0.000369358	0.10459	0	0	0	27.1311
1811	5710.6	2012-08-27 12:55:31	111.492	8	1	-0.962068	3.1705	1.05964	0.139154	3.72045	0.426457	-0.000307798	0.10459	0	0	0	27.0258
1812	5711.6	2012-08-27 12:55:32	112.496	8	1	-0.962068	3.16989	1.05964	0.139422	3.72045	0.427308	-0.000307798	0.10459	0	0	0	27.1311
1813	5712.61	2012-08-27 12:55:33	113.506	8	1	-0.962068	3.16958	1.05964	0.139692	3.72045	0.428163	-0.000246191	0.10459	0	0	0	27.1311
1814	5713.61	2012-08-27 12:55:34	114.509	8	1	-0.962068	3.16896	1.05964	0.13996	3.72045	0.429013	-0.000307751	0.10459	0	0	0	27.0564
1815	5714.62	2012-08-27 12:55:35	115.512	8	1	-0.962068	3.16866	1.05964	0.140228	3.72045	0.429862	-0.000184679	0.10459	0	0	0	27.1311
1816	5715.63	2012-08-27 12:55:36	116.52	8	1	-0.962068	3.16804	1.05964	0.140497	3.72045	0.430715	-0.000307798	0.10459	0	0	0	27.1005
1817	5716.63	2012-08-27 12:55:37	117.521	8	1	0.481226	3.39456	1.0597	0.140632	3.72067	0.431143	0.0451815	0.10459	0	0	0	27.2805
1818	5717.63	2012-08-27 12:55:38	118.528	8	1	0.481038	3.39672	1.05984	0.140632	3.72113	0.431143	0.0456123	0.10459	0	0	0	27.1005
1819	5718.64	2012-08-27 12:55:39	119.531	8	1	0.481038	3.39795	1.05997	0.140632	3.72159	0.431143	0.0460433	0.10459	0	0	0	27.1311
1820	5719.64	2012-08-27 12:55:40	120.536	8	1	0.481226	3.39918	1.0601	0.140632	3.72204	0.431143	0.000800228	0.10459	0	0	0	27.2058
1821	5720.64	2012-08-27 12:55:41	121.537	8	1	0.481414	3.40072	1.06024	0.140632	3.7225	0.431143	0.000738668	0.10459	0	0	0	27.1005
1822	5721.65	2012-08-27 12:55:42	122.544	8	1	0.481226	3.40164	1.06037	0.140632	3.72296	0.431143	0.000615549	0.10459	0	0	0	27.2058
1823	5722.66	2012-08-27 12:55:43	123.552	8	1	0.481226	3.40257	1.06051	0.140632	3.72341	0.431143	0.000615549	0.10459	0	0	0	26.8764
1824	5723.67	2012-08-27 12:55:44	124.56	8	1	0.481226	3.40318	1.06064	0.140632	3.72387	0.431143	0.00049243	0.10459	0	0	0	27.1005
1825	5724.67	2012-08-27 12:55:45	125.569	8	1	-0.480845	3.25299	1.0607	0.140704	3.72408	0.431377	-0.0297311	0.10459	0	0	0	27.0564
1826	5725.68	2012-08-27 12:55:46	126.571	8	1	-0.480845	3.25206	1.0607	0.140838	3.72408	0.431812	-0.030162	0.10459	0	0	0	27.0564
1827	5726.68	2012-08-27 12:55:47	127.578	8	1	-0.480657	3.25145	1.0607	0.140972	3.72408	0.432249	-0.0304698	0.10459	0	0	0	27.1005
1828	5727.69	2012-08-27 12:55:48	128.583	8	1	-0.480845	3.25114	1.0607	0.141107	3.72408	0.432686	-0.000307798	0.10459	0	0	0	27.1005
1829	5728.69	2012-08-27 12:55:49	129.587	8	1	-0.480845	3.25083	1.0607	0.141241	3.72408	0.433122	-0.000246239	0.10459	0	0	0	27.0564
1830	5729.7	2012-08-27 12:55:50	130.593	8	1	-0.480845	3.25083	1.0607	0.141375	3.72408	0.433558	-0.000184679	0.10459	0	0	0	27.0564
1831	5730.7	2012-08-27 12:55:51	131.596	8	1	-0.480657	3.25052	1.0607	0.141509	3.72408	0.433994	-0.000123072	0.10459	0	0	0	27.0564
1832	5731.71	2012-08-27 12:55:52	132.6	8	1	-0.480845	3.25022	1.0607	0.141643	3.72408	0.434429	-0.000123072	0.10459	0	0	0	27.1005
1833	5732.71	2012-08-27 12:55:53	133.601	8	1	-0.480845	3.24991	1.0607	0.141777	3.72408	0.434864	-0.000184631	0.10459	0	0	0	27.1311
1834	5733.71	2012-08-27 12:55:54	134.603	8	1	-0.480845	3.2496	1.0607	0.141911	3.72408	0.435299	-0.000184679	0.10459	0	0	0	27.1311
1835	5734.71	2012-08-27 12:55:55	135.604	8	1	-0.480845	3.2496	1.0607	0.142044	3.72408	0.435733	-0.000123119	0.10459	0	0	0	27.2058
1836	5735.72	2012-08-27 12:55:56	136.612	8	1	-0.480845	3.2496	1.0607	0.142179	3.72408	0.436171	-0.000123119	0.10459	0	0	0	27.0258
1837	5736.72	2012-08-27 12:55:57	137.617	8	1	-0.480657	3.24929	1.0607	0.142313	3.72408	0.436607	-0.000123119	0.10459	0	0	0	27.1005
1838	5737.72	2012-08-27 12:55:58	138.619	8	1	-0.480845	3.24929	1.0607	0.142447	3.72408	0.437042	-6.15597e-05	0.10459	0	0	0	27.1311
1839	5738.73	2012-08-27 12:55:59	139.629	8	1	-0.480845	3.24899	1.0607	0.142582	3.72408	0.43748	-0.000123119	0.10459	0	0	0	27.0258
1840	5739.74	2012-08-27 12:56:00	140.638	8	1	-0.480845	3.24899	1.0607	0.142717	3.72408	0.437918	-6.15597e-05	0.10459	0	0	0	26.9511
1841	5740.75	2012-08-27 12:56:01	141.643	8	1	-0.480845	3.24899	1.0607	0.142851	3.72408	0.438354	-6.15597e-05	0.10459	0	0	0	27.1005
1842	5741.75	2012-08-27 12:56:02	142.646	8	1	-0.480845	3.24868	1.0607	0.142985	3.72408	0.438789	-0.000123119	0.10459	0	0	0	27.1311
1843	5742.75	2012-08-27 12:56:03	143.646	8	1	-0.480845	3.24868	1.0607	0.143118	3.72408	0.439223	-6.15597e-05	0.10459	0	0	0	27.0564
1844	5743.75	2012-08-27 12:56:04	144.649	8	1	-0.480657	3.24868	1.0607	0.143252	3.72408	0.439658	0	0.10459	0	0	0	27.1311
1845	5744.76	2012-08-27 12:56:05	145.652	8	1	-0.480845	3.24837	1.0607	0.143386	3.72408	0.440093	-0.000123119	0.10459	0	0	0	27.0564
1846	5745.76	2012-08-27 12:56:06	146.656	8	1	-0.480657	3.24837	1.0607	0.14352	3.72408	0.440529	-6.15597e-05	0.10459	0	0	0	27.0564
1847	5746.77	2012-08-27 12:56:07	147.663	8	1	-0.480845	3.24806	1.0607	0.143655	3.72408	0.440966	-6.15597e-05	0.10459	0	0	0	27.0258
1848	5747.78	2012-08-27 12:56:08	148.672	8	1	-0.480845	3.24837	1.0607	0.14379	3.72408	0.441404	0	0.10459	0	0	0	26.9069
1849	5748.79	2012-08-27 12:56:09	149.682	8	1	-0.480845	3.24806	1.0607	0.143924	3.72408	0.441841	-6.15597e-05	0.10459	0	0	0	27.0564
1850	5749.79	2012-08-27 12:56:10	150.689	8	1	-0.480657	3.24806	1.0607	0.144059	3.72408	0.442278	-6.15597e-05	0.10459	0	0	0	26.9069
1851	5750.8	2012-08-27 12:56:11	151.698	8	1	-0.480657	3.24806	1.0607	0.144194	3.72408	0.442716	-6.15597e-05	0.10459	0	0	0	26.9511
1852	5751.81	2012-08-27 12:56:12	152.7	8	1	-0.480845	3.24806	1.0607	0.144327	3.72408	0.44315	-6.15597e-05	0.10459	0	0	0	26.9511
1853	5752.81	2012-08-27 12:56:13	153.704	8	1	-0.480657	3.24775	1.0607	0.144462	3.72408	0.443586	-6.15597e-05	0.10459	0	0	0	27.0564
1854	5753.81	2012-08-27 12:56:14	154.706	8	1	-0.480657	3.24775	1.0607	0.144595	3.72408	0.444021	-6.15597e-05	0.10459	0	0	0	27.0564
1855	5754.82	2012-08-27 12:56:15	155.712	8	1	-0.480845	3.24745	1.0607	0.14473	3.72408	0.444457	-0.000123072	0.10459	0	0	0	27.0564
1856	5755.82	2012-08-27 12:56:16	156.717	8	1	-0.480657	3.24775	1.0607	0.144864	3.72408	0.444893	0	0.10459	0	0	0	27.0564
1857	5756.83	2012-08-27 12:56:17	157.725	8	1	-0.480845	3.24745	1.0607	0.144999	3.72408	0.44533	-6.1512e-05	0.10459	0	0	0	27.0564
1858	5757.84	2012-08-27 12:56:18	158.735	8	1	-0.480845	3.24745	1.0607	0.145133	3.72408	0.445768	-6.1512e-05	0.10459	0	0	0	27.0258
1859	5758.84	2012-08-27 12:56:19	159.735	8	1	-0.480657	3.24745	1.0607	0.145267	3.72408	0.446202	0	0.10459	0	0	0	27.0869
1860	5759.84	2012-08-27 12:56:20	160.738	8	1	-0.480657	3.24745	1.0607	0.145401	3.72408	0.446637	0	0.10459	0	0	0	27.0258
1861	5760.85	2012-08-27 12:56:21	161.74	8	1	-0.480657	3.24745	1.0607	0.145535	3.72408	0.447071	-6.1512e-05	0.10459	0	0	0	26.9511
1862	5761.85	2012-08-27 12:56:22	162.742	8	1	-0.480845	3.24745	1.0607	0.145669	3.72408	0.447506	0	0.10459	0	0	0	27.0258
1863	5762.85	2012-08-27 12:56:23	163.744	8	1	-0.480657	3.24714	1.0607	0.145802	3.72408	0.44794	0	0.10459	0	0	0	27.1311
1864	5763.86	2012-08-27 12:56:24	164.752	8	1	-0.480657	3.24714	1.0607	0.145937	3.72408	0.448377	-6.15597e-05	0.10459	0	0	0	27.0564
1865	5764.86	2012-08-27 12:56:25	165.752	8	1	-0.480657	3.24714	1.0607	0.146071	3.72408	0.448811	6.15597e-05	0.10459	0	0	0	27.0564
1866	5765.87	2012-08-27 12:56:26	166.761	8	1	-0.480845	3.24714	1.0607	0.146205	3.72408	0.449248	0	0.10459	0	0	0	27.0258
1867	5766.87	2012-08-27 12:56:27	167.761	8	1	-0.480657	3.24683	1.0607	0.146339	3.72408	0.449682	0	0.10459	0	0	0	27.0564
1868	5767.87	2012-08-27 12:56:28	168.765	8	1	-0.480845	3.24683	1.0607	0.146473	3.72408	0.450117	0	0.10459	0	0	0	27.0258
1869	5768.88	2012-08-27 12:56:29	169.774	8	1	-0.962068	3.1705	1.0607	0.14671	3.72408	0.450873	-0.0153273	0.10459	0	0	0	26.9817
1870	5769.89	2012-08-27 12:56:30	170.784	8	1	-0.962068	3.17019	1.0607	0.14698	3.72408	0.451728	-0.0152657	0.10459	0	0	0	26.9817
1871	5770.89	2012-08-27 12:56:31	171.786	8	1	-0.962068	3.16927	1.0607	0.147248	3.72408	0.452577	-0.00049243	0.10459	0	0	0	26.9069
1872	5771.9	2012-08-27 12:56:32	172.794	8	1	-0.962068	3.16896	1.0607	0.147517	3.72408	0.453431	-0.000307751	0.10459	0	0	0	26.9069
1873	5772.9	2012-08-27 12:56:33	173.795	8	1	-0.962068	3.16804	1.0607	0.147785	3.72408	0.454278	-0.00036931	0.10459	0	0	0	26.9681
1874	5773.91	2012-08-27 12:56:34	174.8	8	1	-0.962068	3.16773	1.0607	0.148053	3.72408	0.455129	-0.000307798	0.10459	0	0	0	27.0122
1875	5774.91	2012-08-27 12:56:35	175.804	8	1	-0.962068	3.16773	1.0607	0.148322	3.72408	0.455979	-0.000184679	0.10459	0	0	0	26.9375
1876	5775.91	2012-08-27 12:56:36	176.809	8	1	-0.962068	3.16712	1.0607	0.14859	3.72408	0.45683	-0.000246239	0.10459	0	0	0	26.9817
1877	5776.92	2012-08-27 12:56:37	177.819	8	1	-0.962068	3.1665	1.0607	0.14886	3.72408	0.457685	-0.000246191	0.10459	0	0	0	26.9817
1878	5777.93	2012-08-27 12:56:38	178.828	8	1	-0.962256	3.16619	1.0607	0.14913	3.72408	0.458539	-0.000246191	0.10459	0	0	0	27.0122
1879	5778.93	2012-08-27 12:56:39	179.828	8	1	-0.962068	3.16589	1.0607	0.149397	3.72408	0.459385	-0.000123119	0.10459	0	0	0	26.8628
1880	5779.94	2012-08-27 12:56:40	180.832	8	1	-0.962068	3.16527	1.0607	0.149665	3.72408	0.460234	-0.000246239	0.10459	0	0	0	26.8934
1881	5780.94	2012-08-27 12:56:41	181.832	8	1	0.481226	3.39272	1.06081	0.149713	3.72445	0.460385	0.0453661	0.10459	0	0	0	26.9681
1882	5781.94	2012-08-27 12:56:42	182.833	8	1	0.481226	3.39456	1.06095	0.149713	3.72491	0.460385	0.045797	0.10459	0	0	0	26.9375
1883	5782.95	2012-08-27 12:56:43	183.841	8	1	0.481226	3.3961	1.06108	0.149713	3.72536	0.460385	0.00116959	0.10459	0	0	0	27.0869
1884	5783.95	2012-08-27 12:56:44	184.849	8	1	0.481414	3.39703	1.06122	0.149713	3.72582	0.460385	0.000738668	0.10459	0	0	0	27.0869
1885	5784.96	2012-08-27 12:56:45	185.857	8	1	0.481226	3.39856	1.06135	0.149713	3.72627	0.460385	0.000738668	0.10459	0	0	0	27.0869
1886	5785.96	2012-08-27 12:56:46	186.858	8	1	0.481226	3.39949	1.06148	0.149713	3.72673	0.460385	0.000615597	0.10459	0	0	0	27.0564
1887	5786.97	2012-08-27 12:56:47	187.869	8	1	0.481226	3.40041	1.06162	0.149713	3.72719	0.460385	0.000615549	0.10459	0	0	0	26.9375
1888	5787.98	2012-08-27 12:56:48	188.87	8	1	0.481226	3.40133	1.06175	0.149713	3.72765	0.460385	0.00043087	0.10459	0	0	0	27.0122
1889	5788.98	2012-08-27 12:56:49	189.871	8	1	2.75712e-06	3.32655	1.06177	0.149713	3.72771	0.460385	-0.0146501	0.10459	0	0	0	26.9681
1890	5789.98	2012-08-27 12:56:50	190.872	8	1	0.000190588	3.32624	1.06177	0.149713	3.72771	0.460385	-0.0148963	0.10459	0	0	0	26.9817
1891	5790.98	2012-08-27 12:56:51	191.878	8	1	0.000190588	3.32655	1.06177	0.149713	3.72771	0.460385	0	0.10459	0	0	0	26.9375
1892	5791.98	2012-08-27 12:56:52	192.879	8	1	0.000378419	3.32685	1.06177	0.149713	3.72771	0.460385	6.15597e-05	0.10459	0	0	0	26.9239
1893	5792.99	2012-08-27 12:56:53	193.888	8	1	0.000190588	3.32716	1.06177	0.149713	3.72771	0.460385	0.000123119	0.10459	0	0	0	27.1175
1894	5794	2012-08-27 12:56:54	194.893	8	1	0.000190588	3.32747	1.06177	0.149713	3.72771	0.460385	0.000123119	0.10459	0	0	0	27.0869
1895	5795	2012-08-27 12:56:55	195.897	8	1	0.000190588	3.32747	1.06177	0.149713	3.72771	0.460385	0.000123119	0.10459	0	0	0	26.9681
1896	5796	2012-08-27 12:56:56	196.897	8	1	0.000190588	3.32778	1.06177	0.149713	3.72771	0.460385	0.000184679	0.10459	0	0	0	26.9987
1897	5797.01	2012-08-27 12:56:57	197.902	8	1	0.000190588	3.32778	1.06177	0.149713	3.72771	0.460385	6.15597e-05	0.10459	0	0	0	26.9817
1898	5798.01	2012-08-27 12:56:58	198.909	8	1	0.000190588	3.32808	1.06177	0.149713	3.72771	0.460385	0.000123119	0.10459	0	0	0	26.9375
1899	5799.02	2012-08-27 12:56:59	199.919	8	1	0.000190588	3.32808	1.06177	0.149713	3.72771	0.460385	6.15597e-05	0.10459	0	0	0	26.9375
1900	5800.02	2012-08-27 12:57:00	200.919	8	1	0.000190588	3.32839	1.06177	0.149713	3.72771	0.460385	6.15597e-05	0.10459	0	0	0	26.8934
1901	5801.03	2012-08-27 12:57:01	201.923	8	1	0.000190588	3.3287	1.06177	0.149713	3.72771	0.460385	6.1512e-05	0.10459	0	0	0	26.9681
1902	5802.04	2012-08-27 12:57:02	202.931	8	1	0.000378419	3.32901	1.06177	0.149713	3.72771	0.460385	0.000123072	0.10459	0	0	0	27.0428
1903	5803.04	2012-08-27 12:57:03	203.935	8	1	0.000190588	3.32901	1.06177	0.149713	3.72771	0.460385	0.000123072	0.10459	0	0	0	27.0428
1904	5804.05	2012-08-27 12:57:04	204.943	8	1	0.000190588	3.32901	1.06177	0.149713	3.72771	0.460385	6.15597e-05	0.10459	0	0	0	26.9375
1905	5805.05	2012-08-27 12:57:05	205.945	8	1	-0.480845	3.2536	1.06177	0.149836	3.72771	0.460784	-0.015081	0.10459	0	0	0	26.8628
1906	5806.05	2012-08-27 12:57:06	206.947	8	1	-0.480845	3.25299	1.06177	0.14997	3.72771	0.461219	-0.0152041	0.10459	0	0	0	27.0428
1907	5807.06	2012-08-27 12:57:07	207.951	8	1	-0.480845	3.25268	1.06177	0.150104	3.72771	0.461655	-0.000307751	0.10459	0	0	0	26.8934
1908	5808.06	2012-08-27 12:57:08	208.957	8	1	-0.480845	3.25206	1.06177	0.150238	3.72771	0.462092	-0.000246239	0.10459	0	0	0	26.9375
1909	5809.07	2012-08-27 12:57:09	209.968	8	1	-0.480845	3.25176	1.06177	0.150373	3.72771	0.462531	-0.000246239	0.10459	0	0	0	26.9069
1910	5810.07	2012-08-27 12:57:10	210.969	8	1	-0.480845	3.25145	1.06177	0.150507	3.72771	0.462966	-0.000246239	0.10459	0	0	0	26.9375
1911	5811.08	2012-08-27 12:57:11	211.971	8	1	-0.480845	3.25114	1.06177	0.15064	3.72771	0.463401	-0.000123119	0.10459	0	0	0	26.9681
1912	5812.08	2012-08-27 12:57:12	212.978	8	1	-0.480845	3.25114	1.06177	0.150775	3.72771	0.463838	-0.000123119	0.10459	0	0	0	26.8628
1913	5813.09	2012-08-27 12:57:13	213.982	8	1	-0.480845	3.25083	1.06177	0.150909	3.72771	0.464274	-0.000123119	0.10459	0	0	0	26.9987
1914	5814.09	2012-08-27 12:57:14	214.984	8	1	-0.480845	3.25052	1.06177	0.151043	3.72771	0.464709	-0.000123072	0.10459	0	0	0	26.8628
1915	5815.1	2012-08-27 12:57:15	215.992	8	1	-0.480845	3.25022	1.06177	0.151177	3.72771	0.465147	-0.000123072	0.10459	0	0	0	27.0428
1916	5816.1	2012-08-27 12:57:16	216.995	8	1	-0.481033	3.24991	1.06177	0.151311	3.72771	0.465582	-0.000184631	0.10459	0	0	0	26.9987
1917	5817.11	2012-08-27 12:57:17	218	8	1	-0.480657	3.24991	1.06177	0.151446	3.72771	0.466018	-0.000123119	0.10459	0	0	0	26.9681
1918	5818.11	2012-08-27 12:57:18	219.005	8	1	-0.480845	3.2496	1.06177	0.15158	3.72771	0.466455	-0.000184679	0.10459	0	0	0	27.0734
1919	5819.11	2012-08-27 12:57:19	220.006	8	1	-0.480845	3.24929	1.06177	0.151714	3.72771	0.466889	-0.000184679	0.10459	0	0	0	27.0428
1920	5820.11	2012-08-27 12:57:20	221.009	8	1	-0.480657	3.24929	1.06177	0.151848	3.72771	0.467325	-0.000184679	0.10459	0	0	0	26.9681
1921	5821.12	2012-08-27 12:57:21	222.016	8	1	-0.480845	3.24899	1.06177	0.151982	3.72771	0.467761	-0.000123119	0.10459	0	0	0	26.9681
1922	5822.13	2012-08-27 12:57:22	223.02	8	1	-0.480657	3.24899	1.06177	0.152116	3.72771	0.468197	-0.000123119	0.10459	0	0	0	26.9681
1923	5823.13	2012-08-27 12:57:23	224.022	8	1	-0.480657	3.24899	1.06177	0.15225	3.72771	0.468632	-6.15597e-05	0.10459	0	0	0	27.1481
1924	5824.13	2012-08-27 12:57:24	225.023	8	1	-0.480845	3.24868	1.06177	0.152384	3.72771	0.469066	-6.15597e-05	0.10459	0	0	0	27.0122
1925	5825.14	2012-08-27 12:57:25	226.031	8	1	-0.480845	3.24868	1.06177	0.152518	3.72771	0.469504	-6.15597e-05	0.10459	0	0	0	26.9239
1926	5826.14	2012-08-27 12:57:26	227.033	8	1	-0.480845	3.24837	1.06177	0.152652	3.72771	0.469939	-0.000123119	0.10459	0	0	0	27.1175
1927	5827.14	2012-08-27 12:57:27	228.037	8	1	-0.480657	3.24837	1.06177	0.152786	3.72771	0.470374	-0.000123119	0.10459	0	0	0	27.0428
1928	5828.15	2012-08-27 12:57:28	229.042	8	1	-0.480657	3.24837	1.06177	0.15292	3.72771	0.47081	0	0.10459	0	0	0	26.9681
1929	5829.15	2012-08-27 12:57:29	230.045	8	1	-0.480845	3.24806	1.06177	0.153054	3.72771	0.471245	-6.15597e-05	0.10459	0	0	0	27.0734
1930	5830.16	2012-08-27 12:57:30	231.053	8	1	-0.480845	3.24837	1.06177	0.153189	3.72771	0.471682	0	0.10459	0	0	0	27.0428
1931	5831.16	2012-08-27 12:57:31	232.053	8	1	-0.480845	3.24806	1.06177	0.153323	3.72771	0.472116	0	0.10459	0	0	0	27.1617
1932	5832.16	2012-08-27 12:57:32	233.055	8	1	-0.480657	3.24806	1.06177	0.153456	3.72771	0.472551	0	0.10459	0	0	0	27.1481
1933	5833.17	2012-08-27 12:57:33	234.061	8	1	-0.480657	3.24775	1.06177	0.153591	3.72771	0.472987	-0.000123119	0.10459	0	0	0	27.1481
1934	5834.17	2012-08-27 12:57:34	235.065	8	1	-0.480657	3.24775	1.06177	0.153725	3.72771	0.473423	0	0.10459	0	0	0	27.0428
1935	5835.18	2012-08-27 12:57:35	236.074	8	1	-0.480845	3.24745	1.06177	0.15386	3.72771	0.47386	-6.1512e-05	0.10459	0	0	0	27.0292
1936	5836.19	2012-08-27 12:57:36	237.082	8	1	-0.480845	3.24745	1.06177	0.153994	3.72771	0.474298	0	0.10459	0	0	0	27.0428
1937	5837.19	2012-08-27 12:57:37	238.089	8	1	-0.480845	3.24714	1.06177	0.154129	3.72771	0.474734	-6.15597e-05	0.10459	0	0	0	27.0734
1938	5838.19	2012-08-27 12:57:38	239.089	8	1	-0.480845	3.24714	1.06177	0.154262	3.72771	0.475168	-6.15597e-05	0.10459	0	0	0	27.1481
1939	5839.2	2012-08-27 12:57:39	240.098	8	1	-0.480845	3.24714	1.06177	0.154397	3.72771	0.475606	0	0.10459	0	0	0	27.1175
1940	5840.21	2012-08-27 12:57:40	241.107	8	1	-3.84922	2.7233	1.06177	0.154596	3.72771	0.476214	-0.104828	0.10459	0	0	0	27.1922
1941	5841.22	2012-08-27 12:57:41	242.114	8	1	-3.84922	2.71376	1.06177	0.155672	3.72771	0.47914	-0.106675	0.10459	0	0	0	27.1481
1942	5842.22	2012-08-27 12:57:42	243.116	8	1	-3.84922	2.70884	1.06177	0.156744	3.72771	0.482045	-0.107722	0.10459	0	0	0	27.1922
1943	5843.23	2012-08-27 12:57:43	244.125	8	1	-3.84922	2.70484	1.06177	0.157823	3.72771	0.484965	-0.00270844	0.10459	0	0	0	27.2533
1944	5844.24	2012-08-27 12:57:44	245.135	8	1	-3.84922	2.70114	1.06177	0.158903	3.72771	0.487885	-0.00221601	0.10459	0	0	0	27.1786
1945	5845.25	2012-08-27 12:57:45	246.144	8	1	-3.84922	2.69776	1.06177	0.159982	3.72771	0.490797	-0.00196977	0.10459	0	0	0	27.328
1946	5846.26	2012-08-27 12:57:46	247.15	8	1	-3.84922	2.69468	1.06177	0.161057	3.72771	0.493697	-0.00190821	0.10459	0	0	0	27.328
1947	5847.26	2012-08-27 12:57:47	248.157	8	1	-3.84922	2.69222	1.06177	0.162133	3.72771	0.496595	-0.00160046	0.10459	0	0	0	27.328
1948	5848.26	2012-08-27 12:57:48	249.159	8	1	-2.40574	2.91505	1.06177	0.163153	3.72771	0.49936	0.0435195	0.10459	0	0	0	27.2228
1949	5849.27	2012-08-27 12:57:49	250.166	8	1	-2.40574	2.91566	1.06177	0.163826	3.72771	0.50132	0.0443197	0.10459	0	0	0	27.4333
1950	5850.27	2012-08-27 12:57:50	251.168	8	1	-2.40593	2.91536	1.06177	0.164495	3.72771	0.503273	0.0448737	0.10459	0	0	0	27.2975
1951	5851.27	2012-08-27 12:57:51	252.168	8	1	-2.40574	2.91474	1.06177	0.165164	3.72771	0.505221	-0.000123119	0.10459	0	0	0	27.2975
1952	5852.28	2012-08-27 12:57:52	253.175	8	1	-2.40574	2.91443	1.06177	0.165837	3.72771	0.507182	-0.000307798	0.10459	0	0	0	27.2975
1953	5853.28	2012-08-27 12:57:53	254.177	8	1	-2.40574	2.91382	1.06177	0.166506	3.72771	0.509134	-0.000307751	0.10459	0	0	0	27.2975
1954	5854.29	2012-08-27 12:57:54	255.186	8	1	-2.40574	2.91289	1.06177	0.167181	3.72771	0.511098	-0.00036931	0.10459	0	0	0	27.3586
1955	5855.3	2012-08-27 12:57:55	256.195	8	1	-2.40574	2.91228	1.06177	0.167855	3.72771	0.513062	-0.000369358	0.10459	0	0	0	27.3892
1956	5856.3	2012-08-27 12:57:56	257.195	8	1	-2.40574	2.91166	1.06177	0.168523	3.72771	0.515008	-0.000307798	0.10459	0	0	0	27.328
1957	5857.31	2012-08-27 12:57:57	258.2	8	1	-2.40593	2.91105	1.06177	0.169195	3.72771	0.516964	-0.000430918	0.10459	0	0	0	27.2228
1958	5858.31	2012-08-27 12:57:58	259.209	8	1	-2.40574	2.91043	1.06177	0.169869	3.72771	0.518926	-0.00036931	0.10459	0	0	0	27.2669
1959	5859.32	2012-08-27 12:57:59	260.216	8	1	-2.40593	2.90951	1.06177	0.170542	3.72771	0.520885	-0.00036931	0.10459	0	0	0	27.3586
1960	5860.32	2012-08-27 12:58:00	261.218	8	1	-2.40593	2.90889	1.06177	0.171212	3.72771	0.522833	-0.000369358	0.10459	0	0	0	27.2975
1961	5861.32	2012-08-27 12:58:01	262.219	8	1	-2.40593	2.90828	1.06177	0.171881	3.72771	0.524779	-0.000307798	0.10459	0	0	0	27.2228
1962	5862.32	2012-08-27 12:58:02	263.219	8	1	-2.40574	2.90797	1.06177	0.172549	3.72771	0.526722	-0.000307798	0.10459	0	0	0	27.2839
1963	5863.33	2012-08-27 12:58:03	264.226	8	1	-2.40574	2.90705	1.06177	0.173222	3.72771	0.528679	-0.00043087	0.10459	0	0	0	27.4197
1964	5864.34	2012-08-27 12:58:04	265.232	8	1	-2.40593	2.90674	1.06177	0.173894	3.72771	0.530634	-0.000307751	0.10459	0	0	0	27.2839
1965	5865.34	2012-08-27 12:58:05	266.238	8	1	-2.40593	2.90643	1.06177	0.174567	3.72771	0.532588	-0.000246239	0.10459	0	0	0	27.2092
1966	5866.35	2012-08-27 12:58:06	267.244	8	1	-2.40574	2.90582	1.06177	0.175239	3.72771	0.53454	-0.000307798	0.10459	0	0	0	27.3892
1967	5867.35	2012-08-27 12:58:07	268.247	8	1	-2.40574	2.9052	1.06177	0.175909	3.72771	0.536489	-0.000307798	0.10459	0	0	0	27.3892
1968	5868.36	2012-08-27 12:58:08	269.25	8	1	-2.40574	2.90458	1.06177	0.17658	3.72771	0.538436	-0.000246239	0.10459	0	0	0	27.2839
1969	5869.36	2012-08-27 12:58:09	270.251	8	1	-2.40555	2.90428	1.06177	0.177248	3.72771	0.540378	-0.000246191	0.10459	0	0	0	27.328
1970	5870.36	2012-08-27 12:58:10	271.255	8	1	-2.40593	2.90397	1.06177	0.177919	3.72771	0.542326	-0.000246191	0.10459	0	0	0	27.2975
1971	5871.36	2012-08-27 12:58:11	272.255	8	1	-2.40574	2.90366	1.06177	0.178587	3.72771	0.544267	-0.000184631	0.10459	0	0	0	27.328
1972	5872.36	2012-08-27 12:58:12	273.256	8	1	0.962449	3.42996	1.06183	0.1791	3.72792	0.545754	0.105198	0.10459	0	0	0	27.2533
1973	5873.36	2012-08-27 12:58:13	274.256	8	1	0.962637	3.43673	1.0621	0.1791	3.72884	0.545754	0.106613	0.10459	0	0	0	27.3892
1974	5874.37	2012-08-27 12:58:14	275.262	8	1	0.962637	3.44042	1.06237	0.1791	3.72976	0.545754	0.107414	0.10459	0	0	0	27.2839
1975	5875.37	2012-08-27 12:58:15	276.267	8	1	0.962637	3.44381	1.06264	0.1791	3.73069	0.545754	0.00215445	0.10459	0	0	0	27.4197
1976	5876.38	2012-08-27 12:58:16	277.275	8	1	0.962825	3.44658	1.06291	0.1791	3.73162	0.545754	0.00172353	0.10459	0	0	0	27.3892
1977	5877.38	2012-08-27 12:58:17	278.278	8	1	0.962637	3.44873	1.06318	0.1791	3.73254	0.545754	0.00153885	0.10459	0	0	0	27.2533
1978	5878.39	2012-08-27 12:58:18	279.282	8	1	0.962825	3.45119	1.06344	0.1791	3.73347	0.545754	0.00135422	0.10459	0	0	0	27.2228
1979	5879.39	2012-08-27 12:58:19	280.287	8	1	0.962637	3.45335	1.06371	0.1791	3.7344	0.545754	0.00116954	0.10459	0	0	0	27.4197
1980	5880.39	2012-08-27 12:58:20	281.287	8	1	-0.962068	3.15481	1.06391	0.179165	3.73509	0.54596	-0.0589698	0.10459	0	0	0	27.328
1981	5881.39	2012-08-27 12:58:21	282.289	8	1	-0.962068	3.15265	1.06391	0.179432	3.73509	0.546804	-0.0598316	0.10459	0	0	0	27.3145
1982	5882.4	2012-08-27 12:58:22	283.291	8	1	-0.962068	3.15204	1.06391	0.1797	3.73509	0.547648	-0.0604472	0.10459	0	0	0	27.2839
1983	5883.4	2012-08-27 12:58:23	284.294	8	1	-0.962068	3.15111	1.06391	0.179965	3.73509	0.548484	-0.000492477	0.10459	0	0	0	27.2092
1984	5884.41	2012-08-27 12:58:24	285.301	8	1	-0.96188	3.15111	1.06391	0.180237	3.73509	0.549341	-0.000246239	0.10459	0	0	0	27.3756
1985	5885.41	2012-08-27 12:58:25	286.302	8	1	-0.962068	3.15111	1.06391	0.180505	3.73509	0.550184	-6.15597e-05	0.10459	0	0	0	27.4503
1986	5886.41	2012-08-27 12:58:26	287.308	8	1	-0.962068	3.1508	1.06391	0.180773	3.73509	0.55103	-6.15597e-05	0.10459	0	0	0	27.3756
1987	5887.42	2012-08-27 12:58:27	288.313	8	1	-0.96188	3.15111	1.06391	0.181042	3.73509	0.551876	0	0.10459	0	0	0	27.4503
1988	5888.42	2012-08-27 12:58:28	289.316	8	1	-0.96188	3.15111	1.06391	0.181307	3.73509	0.552712	0	0.10459	0	0	0	27.345
1989	5889.43	2012-08-27 12:58:29	290.326	8	1	-0.962068	3.1508	1.06391	0.18158	3.73509	0.553571	-6.15597e-05	0.10459	0	0	0	27.3145
1990	5890.44	2012-08-27 12:58:30	291.334	8	1	-0.96188	3.15111	1.06391	0.181849	3.73509	0.55442	6.15597e-05	0.10459	0	0	0	27.3145
1991	5891.44	2012-08-27 12:58:31	292.335	8	1	-0.962068	3.1508	1.06391	0.182117	3.73509	0.555263	0	0.10459	0	0	0	27.3009
1992	5892.44	2012-08-27 12:58:32	293.337	8	1	-0.96188	3.15111	1.06391	0.182384	3.73509	0.556107	0	0.10459	0	0	0	27.345
1993	5893.45	2012-08-27 12:58:33	294.343	8	1	-0.962068	3.15111	1.06391	0.182653	3.73509	0.556954	6.15597e-05	0.10459	0	0	0	27.3315
1994	5894.45	2012-08-27 12:58:34	295.347	8	1	-0.962068	3.1508	1.06391	0.182922	3.73509	0.557799	-6.15597e-05	0.10459	0	0	0	27.3756
1995	5895.46	2012-08-27 12:58:35	296.354	8	1	-0.96188	3.15111	1.06391	0.183191	3.73509	0.558647	6.15597e-05	0.10459	0	0	0	27.3756
1996	5896.47	2012-08-27 12:58:36	297.362	8	1	-0.962068	3.15111	1.06391	0.18346	3.73509	0.559496	6.15597e-05	0.10459	0	0	0	27.4062
1997	5897.48	2012-08-27 12:58:38	298.37	8	1	-0.962068	3.1508	1.06391	0.18373	3.73509	0.560345	-6.15597e-05	0.10459	0	0	0	27.3756
1998	5898.48	2012-08-27 12:58:39	299.376	8	1	-0.96188	3.15111	1.06391	0.183998	3.73509	0.561192	0	0.10459	0	0	0	27.4503
1999	5899.48	2012-08-27 12:58:40	300.376	8	1	-0.962068	3.1508	1.06391	0.184266	3.73509	0.562034	0	0.10459	0	0	0	27.4062
[truncated: 22,470 more rows]
