# Supplementary material for: An integrated method for state of charge estimation, lifetime prediction, and reliability assessment of Lithium-ion batteries under thermal and dynamic conditions
Source: PLoS One. 2026 Jun 1;21(6):e0343872. doi: 10.1371/journal.pone.0343872 (PMC13225357; doi:10.1371/journal.pone.0343872)
Supplement: S3 File — (XLSX) [file pone.0343872.s003.xlsx]

## Sheet: Channel_1-006
Data_Point	Test_Time(s)	Date_Time	Step_Time(s)	Step_Index	Cycle_Index	Current(A)	Voltage(V)	Charge_Capacity(Ah)	Discharge_Capacity(Ah)	Charge_Energy(Wh)	Discharge_Energy(Wh)	dV/dt(V/s)	Internal_Resistance(Ohm)	Is_FC_Data	AC_Impedance(Ohm)	ACI_Phase_Angle(Deg)	Temperature (C)_1
1	3.00745	2012-08-24 15:53:54	3.00745	1	1	0	2.77563	0	0	0	0	0	0	0	0	0	50.7895
2	8.0122	2012-08-24 15:53:59	5.00445	2	1	-1.09937	2.56418	0	0.0015282	0	0.00394757	-0.00387797	0	0	0	0	50.7895
3	13.0122	2012-08-24 15:54:04	10.0045	2	1	-1.09937	2.52356	0	0.00305505	0	0.00783276	-0.00486288	0	0	0	0	50.7895
4	18.0146	2012-08-24 15:54:09	15.0069	2	1	-1.09937	2.47308	0	0.0045826	0	0.0116509	-0.00566306	0	0	0	0	50.7463
5	23.0217	2012-08-24 15:54:14	20.014	2	1	-1.09937	2.40414	0	0.00611161	0	0.0153833	-0.00781751	0	0	0	0	50.8794
6	28.0219	2012-08-24 15:54:19	25.0142	2	1	-1.09918	2.25702	0	0.00763851	0	0.018965	-0.0197592	0	0	0	0	50.9526
7	30.9942	2012-08-24 15:54:22	27.9864	2	1	-1.09918	1.99972	0	0.00854611	0	0.0209085	-0.0475206	0	0	0	0	50.7463
8	35.9968	2012-08-24 15:54:28	5.0011	3	1	0	2.36721	0	0.00854611	0	0.0209085	0.00400105	0	0	0	0	50.8362
9	41.0001	2012-08-24 15:54:33	10.0044	3	1	0	2.38506	0	0.00854611	0	0.0209085	0.00147734	0	0	0	0	50.8662
10	46.0003	2012-08-24 15:54:38	15.0046	3	1	0	2.39337	0	0.00854611	0	0.0209085	0.000738621	0	0	0	0	50.8195
11	51.0076	2012-08-24 15:54:43	20.0119	3	1	0	2.39952	0	0.00854611	0	0.0209085	0.000554037	0	0	0	0	50.8662
12	56.0089	2012-08-24 15:54:48	25.0132	3	1	0	2.40476	0	0.00854611	0	0.0209085	0.000615549	0	0	0	0	50.8529
13	61.0121	2012-08-24 15:54:53	30.0164	3	1	0	2.40876	0	0.00854611	0	0.0209085	0.000369358	0	0	0	0	50.8662
14	66.0186	2012-08-24 15:54:58	35.0228	3	1	0	2.41184	0	0.00854611	0	0.0209085	0.000553989	0	0	0	0	50.8397
15	71.0196	2012-08-24 15:55:03	40.0239	3	1	0	2.41337	0	0.00854611	0	0.0209085	0.000184631	0	0	0	0	50.9694
16	76.0268	2012-08-24 15:55:08	45.0311	3	1	0	2.41614	0	0.00854611	0	0.0209085	0.00036931	0	0	0	0	50.8397
17	81.0281	2012-08-24 15:55:13	50.0324	3	1	0	2.41861	0	0.00854611	0	0.0209085	0.000492477	0	0	0	0	50.9129
18	86.0344	2012-08-24 15:55:18	55.0387	3	1	0	2.41891	0	0.00854611	0	0.0209085	0.000123119	0	0	0	0	50.7797
19	91.0406	2012-08-24 15:55:23	60.0449	3	1	0	2.42076	0	0.00854611	0	0.0209085	0.000246239	0	0	0	0	50.9129
20	96.0438	2012-08-24 15:55:28	65.0481	3	1	0	2.4223	0	0.00854611	0	0.0209085	0.000677061	0	0	0	0	50.9429
21	101.051	2012-08-24 15:55:33	70.0556	3	1	0	2.42415	0	0.00854611	0	0.0209085	0.000307798	0	0	0	0	50.9729
22	106.055	2012-08-24 15:55:38	75.0588	3	1	0	2.42445	0	0.00854611	0	0.0209085	-6.15597e-05	0	0	0	0	50.9729
23	111.061	2012-08-24 15:55:43	80.0649	3	1	0	2.42661	0	0.00854611	0	0.0209085	0.000307751	0	0	0	0	50.8997
24	116.062	2012-08-24 15:55:48	85.0661	3	1	0	2.42753	0	0.00854611	0	0.0209085	0.000123119	0	0	0	0	51.0029
25	121.066	2012-08-24 15:55:53	90.0704	3	1	0	2.42753	0	0.00854611	0	0.0209085	-6.15597e-05	0	0	0	0	50.8997
26	126.075	2012-08-24 15:55:58	95.0796	3	1	0	2.42938	0	0.00854611	0	0.0209085	0.000246191	0	0	0	0	51.0628
27	131.077	2012-08-24 15:56:03	100.081	3	1	0	2.42969	0	0.00854611	0	0.0209085	0	0	0	0	0	50.9297
28	136.085	2012-08-24 15:56:08	105.089	3	1	0	2.43092	0	0.00854611	0	0.0209085	0.000430918	0	0	0	0	50.9596
29	141.092	2012-08-24 15:56:13	110.097	3	1	0	2.43184	0	0.00854611	0	0.0209085	0	0	0	0	0	51.0628
30	146.092	2012-08-24 15:56:18	115.097	3	1	0	2.43246	0	0.00854611	0	0.0209085	0.000246191	0	0	0	0	50.9596
31	150.998	2012-08-24 15:56:23	120.002	3	1	0	2.43215	0	0.00854611	0	0.0209085	-0.000123119	0	0	0	0	50.9297
32	156.004	2012-08-24 15:56:28	5.00612	4	1	1.09994	2.77686	0.00152955	0.00854611	0.00416747	0.0209085	0.00972571	0	0	0	0	51.0328
33	161.014	2012-08-24 15:56:33	10.0154	4	1	1.10013	2.84026	0.00306009	0.00854611	0.00846893	0.0209085	0.00615549	0	0	0	0	51.0928
34	166.015	2012-08-24 15:56:38	15.0169	4	1	1.09994	2.88673	0.00458827	0.00854611	0.0128464	0.0209085	0.00461664	0	0	0	0	51.0628
35	171.024	2012-08-24 15:56:43	20.0259	4	1	1.09994	2.92367	0.00611875	0.00854611	0.0172936	0.0209085	0.0037549	0	0	0	0	51.0196
36	176.029	2012-08-24 15:56:48	25.0302	4	1	1.10013	2.95414	0.00764778	0.00854611	0.0217879	0.0209085	0.00307775	0	0	0	0	51.0928
37	181.035	2012-08-24 15:56:53	30.0364	4	1	1.10013	2.98091	0.00917737	0.00854611	0.0263275	0.0209085	0.00270844	0	0	0	0	51.0196
38	186.045	2012-08-24 15:56:58	35.0466	4	1	1.10013	3.0043	0.0107082	0.00854611	0.0309093	0.0209085	0.00227756	0	0	0	0	51.0928
39	191.053	2012-08-24 15:57:03	40.055	4	1	1.10013	3.02554	0.0122385	0.00854611	0.0355234	0.0209085	0.00221596	0	0	0	0	51.0196
40	196.062	2012-08-24 15:57:08	45.0632	4	1	1.09994	3.04493	0.0137687	0.00854611	0.0401684	0.0209085	0.00190821	0	0	0	0	50.9764
41	201.065	2012-08-24 15:57:13	50.0664	4	1	1.09994	3.06247	0.0152975	0.00854611	0.0448371	0.0209085	0.00184665	0	0	0	0	50.8732
42	206.069	2012-08-24 15:57:18	55.071	4	1	1.09994	3.07879	0.0168266	0.00854611	0.0495331	0.0209085	0.00166202	0	0	0	0	50.9464
43	211.079	2012-08-24 15:57:23	60.0809	4	1	1.09994	3.09387	0.0183574	0.00854611	0.054258	0.0209085	0.0015389	0	0	0	0	50.9464
44	216.083	2012-08-24 15:57:28	65.0842	4	1	1.09994	3.10802	0.0198861	0.00854611	0.0589989	0.0209085	0.00141578	0	0	0	0	50.9464
45	221.086	2012-08-24 15:57:33	70.0874	4	1	1.09994	3.12126	0.0214149	0.00854611	0.0637608	0.0209085	0.00135422	0	0	0	0	50.9032
46	226.09	2012-08-24 15:57:38	75.0919	4	1	1.09994	3.13419	0.0229439	0.00854611	0.0685434	0.0209085	0.00135422	0	0	0	0	50.9032
47	231.096	2012-08-24 15:57:43	80.0979	4	1	1.09994	3.14588	0.0244735	0.00854611	0.0733462	0.0209085	0.0012311	0	0	0	0	50.9032
48	236.101	2012-08-24 15:57:48	85.1022	4	1	1.09994	3.15696	0.0260025	0.00854611	0.0781648	0.0209085	0.0012311	0	0	0	0	50.83
49	241.109	2012-08-24 15:57:53	90.1106	4	1	1.10013	3.16773	0.0275328	0.00854611	0.0830042	0.0209085	0.00110798	0	0	0	0	50.9032
50	246.109	2012-08-24 15:57:58	95.1109	4	1	1.09994	3.1782	0.0290606	0.00854611	0.0878518	0.0209085	0.00110798	0	0	0	0	50.8
51	251.11	2012-08-24 15:58:03	100.112	4	1	1.09994	3.18774	0.0305886	0.00854611	0.0927151	0.0209085	0.00104642	0	0	0	0	50.83
52	256.117	2012-08-24 15:58:08	105.118	4	1	1.09994	3.19697	0.0321183	0.00854611	0.0975982	0.0209085	0.0009233	0	0	0	0	50.83
53	261.122	2012-08-24 15:58:13	110.123	4	1	1.09994	3.2059	0.0336443	0.00854611	0.102484	0.0209085	0.000984859	0	0	0	0	50.7568
54	266.127	2012-08-24 15:58:18	115.129	4	1	1.09994	3.21451	0.035177	0.00854611	0.107404	0.0209085	0.000923347	0	0	0	0	50.83
55	271.133	2012-08-24 15:58:23	120.135	4	1	1.09975	3.22282	0.0367066	0.00854611	0.112327	0.0209085	0.000861788	0	0	0	0	50.86
56	276.139	2012-08-24 15:58:28	125.14	4	1	1.09994	3.23083	0.0382359	0.00854611	0.117262	0.0209085	0.000923347	0	0	0	0	50.7868
57	281.143	2012-08-24 15:58:33	130.144	4	1	1.09994	3.23852	0.0397649	0.00854611	0.122208	0.0209085	0.0009233	0	0	0	0	50.83
58	286.143	2012-08-24 15:58:38	135.145	4	1	1.09994	3.24591	0.0412927	0.00854611	0.127161	0.0209085	0.000738668	0	0	0	0	50.8168
59	291.151	2012-08-24 15:58:43	140.153	4	1	1.10013	3.25299	0.0428229	0.00854611	0.132134	0.0209085	0.000738668	0	0	0	0	50.89
60	296.154	2012-08-24 15:58:48	145.155	4	1	1.09994	3.25976	0.0443513	0.00854611	0.137111	0.0209085	0.000615549	0	0	0	0	50.8
61	301.159	2012-08-24 15:58:53	150.16	4	1	1.09994	3.26684	0.0458806	0.00854611	0.142102	0.0209085	0.000677109	0	0	0	0	50.83
62	306.165	2012-08-24 15:58:58	155.167	4	1	1.10013	3.2733	0.0474103	0.00854611	0.147104	0.0209085	0.000738668	0	0	0	0	50.86
63	311.167	2012-08-24 15:59:03	160.169	4	1	1.10013	3.27976	0.0489387	0.00854611	0.152112	0.0209085	0.000615597	0	0	0	0	50.83
64	316.172	2012-08-24 15:59:08	165.173	4	1	1.09994	3.28592	0.0504678	0.00854611	0.157132	0.0209085	0.000615549	0	0	0	0	50.83
65	321.176	2012-08-24 15:59:13	170.178	4	1	1.09994	3.29177	0.0519969	0.00854611	0.162161	0.0209085	0.000615549	0	0	0	0	50.8732
66	326.177	2012-08-24 15:59:18	175.179	4	1	1.09994	3.29792	0.053525	0.00854611	0.167196	0.0209085	0.000677109	0	0	0	0	50.9032
67	331.186	2012-08-24 15:59:23	180.188	4	1	1.10013	3.30346	0.0550556	0.00854611	0.172248	0.0209085	0.000615549	0	0	0	0	50.9032
68	336.192	2012-08-24 15:59:28	185.193	4	1	1.10013	3.30839	0.0565851	0.00854611	0.177304	0.0209085	0.000492477	0	0	0	0	51.0196
69	341.197	2012-08-24 15:59:33	190.198	4	1	1.09994	3.31393	0.0581144	0.00854611	0.182368	0.0209085	0.000553989	0	0	0	0	50.9464
70	346.2	2012-08-24 15:59:38	195.202	4	1	1.09975	3.31916	0.0596431	0.00854611	0.187438	0.0209085	0.000553989	0	0	0	0	51.0496
71	351.209	2012-08-24 15:59:43	200.211	4	1	1.09994	3.32439	0.0611737	0.00854611	0.192523	0.0209085	0.000553989	0	0	0	0	51.0196
72	356.211	2012-08-24 15:59:48	205.212	4	1	1.09994	3.32931	0.0627019	0.00854611	0.197606	0.0209085	0.000553989	0	0	0	0	51.0196
73	361.22	2012-08-24 15:59:53	210.221	4	1	1.09994	3.33393	0.0642325	0.00854611	0.202706	0.0209085	0.000430918	0	0	0	0	51.0196
74	366.227	2012-08-24 15:59:58	215.229	4	1	1.09975	3.33824	0.0657624	0.00854611	0.207811	0.0209085	0.00036931	0	0	0	0	50.9896
75	371.231	2012-08-24 16:00:03	220.233	4	1	1.09994	3.34347	0.0672915	0.00854611	0.212919	0.0209085	0.00049243	0	0	0	0	51.0328
76	376.242	2012-08-24 16:00:08	225.243	4	1	1.09994	3.34778	0.0688225	0.00854611	0.218041	0.0209085	0.000430918	0	0	0	0	51.0628
77	381.243	2012-08-24 16:00:13	230.244	4	1	1.10013	3.35271	0.0703505	0.00854611	0.223161	0.0209085	0.000553989	0	0	0	0	50.9297
78	386.251	2012-08-24 16:00:18	235.253	4	1	1.10013	3.35671	0.0718808	0.00854611	0.228294	0.0209085	0.00049243	0	0	0	0	51.0628
79	391.259	2012-08-24 16:00:23	240.261	4	1	1.09994	3.3604	0.0734111	0.00854611	0.233433	0.0209085	0.000369358	0	0	0	0	50.9297
80	396.267	2012-08-24 16:00:28	245.268	4	1	1.10013	3.36471	0.0749411	0.00854611	0.238578	0.0209085	0.00043087	0	0	0	0	50.9297
81	401.268	2012-08-24 16:00:33	250.269	4	1	1.10013	3.36871	0.0764692	0.00854611	0.243723	0.0209085	0.00043087	0	0	0	0	50.9297
82	406.269	2012-08-24 16:00:38	255.271	4	1	1.10013	3.37271	0.0779974	0.00854611	0.248874	0.0209085	0.000430918	0	0	0	0	51.0029
83	411.276	2012-08-24 16:00:43	260.278	4	1	1.09994	3.3764	0.0795274	0.00854611	0.254037	0.0209085	0.000369358	0	0	0	0	50.8997
84	416.283	2012-08-24 16:00:48	265.284	4	1	1.09994	3.37979	0.0810571	0.00854611	0.259205	0.0209085	0.000369358	0	0	0	0	51.0029
85	421.284	2012-08-24 16:00:53	270.285	4	1	1.09994	3.38379	0.0825852	0.00854611	0.264373	0.0209085	0.00043087	0	0	0	0	50.9729
86	426.29	2012-08-24 16:00:58	275.292	4	1	1.10013	3.38687	0.0841149	0.00854611	0.269551	0.0209085	0.00036931	0	0	0	0	50.8997
87	431.292	2012-08-24 16:01:03	280.294	4	1	1.09994	3.38995	0.0856434	0.00854611	0.27473	0.0209085	0.000307751	0	0	0	0	50.9729
88	436.298	2012-08-24 16:01:08	285.299	4	1	1.09994	3.39302	0.0871728	0.00854611	0.279917	0.0209085	0.000246239	0	0	0	0	50.8997
89	441.306	2012-08-24 16:01:13	290.308	4	1	1.09994	3.39579	0.0887031	0.00854611	0.285112	0.0209085	0.000246239	0	0	0	0	50.9729
90	446.315	2012-08-24 16:01:18	295.317	4	1	1.09994	3.39856	0.0902337	0.00854611	0.290311	0.0209085	0.000307798	0	0	0	0	51.0161
91	451.321	2012-08-24 16:01:23	300.323	4	1	1.09975	3.40041	0.09176	0.00854611	0.2955	0.0209085	0.000246191	0	0	0	0	51.0893
92	456.325	2012-08-24 16:01:28	305.326	4	1	1.10013	3.40226	0.0932922	0.00854611	0.300712	0.0209085	0.000123119	0	0	0	0	50.9729
93	461.333	2012-08-24 16:01:33	310.334	4	1	1.09957	3.4038	0.0948224	0.00854611	0.305919	0.0209085	0.000123119	0	0	0	0	50.9429
94	466.335	2012-08-24 16:01:38	315.337	4	1	1.09994	3.40503	0.0963509	0.00854611	0.311123	0.0209085	0.000123119	0	0	0	0	51.0593
95	471.341	2012-08-24 16:01:43	320.343	4	1	1.09994	3.40626	0.0978806	0.00854611	0.316333	0.0209085	0.000123072	0	0	0	0	51.0593
96	476.343	2012-08-24 16:01:48	325.344	4	1	1.09994	3.40718	0.0994088	0.00854611	0.321539	0.0209085	0.000123119	0	0	0	0	51.1025
97	481.348	2012-08-24 16:01:53	330.349	4	1	1.09994	3.4078	0.100938	0.00854611	0.32675	0.0209085	6.15597e-05	0	0	0	0	50.9993
98	486.355	2012-08-24 16:01:58	335.357	4	1	1.10013	3.40872	0.102468	0.00854611	0.331965	0.0209085	6.15597e-05	0	0	0	0	51.0126
99	491.356	2012-08-24 16:02:03	340.358	4	1	1.10013	3.40934	0.103996	0.00854611	0.337174	0.0209085	0.000123119	0	0	0	0	50.9394
100	496.36	2012-08-24 16:02:08	345.361	4	1	1.10013	3.41026	0.105525	0.00854611	0.342387	0.0209085	0.000123119	0	0	0	0	51.0126
101	501.366	2012-08-24 16:02:13	350.367	4	1	1.09994	3.41057	0.107055	0.00854611	0.347603	0.0209085	0.000123119	0	0	0	0	50.9526
102	506.376	2012-08-24 16:02:18	355.378	4	1	1.09994	3.41118	0.108586	0.00854611	0.352825	0.0209085	0	0	0	0	0	51.0558
103	511.379	2012-08-24 16:02:23	360.381	4	1	1.09994	3.41149	0.110114	0.00854611	0.358041	0.0209085	0	0	0	0	0	51.2154
104	516.389	2012-08-24 16:02:28	365.39	4	1	1.09994	3.4118	0.111645	0.00854611	0.363263	0.0209085	0	0	0	0	0	50.9359
105	521.398	2012-08-24 16:02:33	370.399	4	1	1.10013	3.41272	0.113176	0.00854611	0.368486	0.0209085	6.1512e-05	0	0	0	0	51.1555
106	526.405	2012-08-24 16:02:38	375.407	4	1	1.09994	3.41334	0.114706	0.00854611	0.373708	0.0209085	6.15597e-05	0	0	0	0	51.2719
107	531.413	2012-08-24 16:02:43	380.415	4	1	1.10013	3.41395	0.116236	0.00854611	0.378932	0.0209085	0.000123119	0	0	0	0	51.2719
108	536.418	2012-08-24 16:02:48	385.419	4	1	1.09994	3.41426	0.117765	0.00854611	0.384152	0.0209085	6.15597e-05	0	0	0	0	51.2719
109	541.42	2012-08-24 16:02:53	390.421	4	1	1.09994	3.41457	0.119294	0.00854611	0.389371	0.0209085	0	0	0	0	0	51.3451
110	546.423	2012-08-24 16:02:58	395.425	4	1	1.09994	3.41549	0.120822	0.00854611	0.394592	0.0209085	6.15597e-05	0	0	0	0	51.1687
111	551.431	2012-08-24 16:03:03	400.433	4	1	1.10013	3.4158	0.122353	0.00854611	0.399819	0.0209085	0	0	0	0	0	51.3451
112	556.441	2012-08-24 16:03:08	405.442	4	1	1.10013	3.41642	0.123883	0.00854611	0.405047	0.0209085	0.000123072	0	0	0	0	51.3151
113	561.45	2012-08-24 16:03:13	410.451	4	1	1.09994	3.41672	0.125414	0.00854611	0.410277	0.0209085	0.000123119	0	0	0	0	51.2851
114	566.459	2012-08-24 16:03:18	415.46	4	1	1.10013	3.41734	0.126941	0.00854611	0.415496	0.0209085	6.15597e-05	0	0	0	0	51.3284
115	571.47	2012-08-24 16:03:23	420.471	4	1	1.10013	3.41795	0.128476	0.00854611	0.420739	0.0209085	0.000123119	0	0	0	0	51.4015
116	576.476	2012-08-24 16:03:28	425.477	4	1	1.09994	3.41826	0.130005	0.00854611	0.425968	0.0209085	0	0	0	0	0	51.2984
117	581.48	2012-08-24 16:03:33	430.482	4	1	1.09994	3.41888	0.131534	0.00854611	0.431195	0.0209085	6.15597e-05	0	0	0	0	51.3416
118	586.484	2012-08-24 16:03:38	435.486	4	1	1.09994	3.41919	0.133063	0.00854611	0.436423	0.0209085	0	0	0	0	0	51.2684
119	591.492	2012-08-24 16:03:43	440.494	4	1	1.10013	3.4198	0.134594	0.00854611	0.441657	0.0209085	0	0	0	0	0	51.458
120	596.501	2012-08-24 16:03:48	445.502	4	1	1.09994	3.42042	0.136124	0.00854611	0.446891	0.0209085	0.000123119	0	0	0	0	51.458
121	601.507	2012-08-24 16:03:53	450.508	4	1	1.09994	3.42103	0.137654	0.00854611	0.452123	0.0209085	6.15597e-05	0	0	0	0	51.3981
122	606.515	2012-08-24 16:03:58	455.517	4	1	1.09994	3.42134	0.139184	0.00854611	0.457359	0.0209085	0	0	0	0	0	51.4413
123	611.516	2012-08-24 16:04:03	460.517	4	1	1.10013	3.42196	0.140712	0.00854611	0.462587	0.0209085	6.15597e-05	0	0	0	0	51.3814
124	616.519	2012-08-24 16:04:08	465.52	4	1	1.10013	3.42226	0.142241	0.00854611	0.467818	0.0209085	0	0	0	0	0	51.3215
125	621.524	2012-08-24 16:04:13	470.525	4	1	1.10013	3.42288	0.14377	0.00854611	0.473053	0.0209085	6.15597e-05	0	0	0	0	51.3215
126	626.527	2012-08-24 16:04:18	475.529	4	1	1.10013	3.42349	0.145299	0.00854611	0.478287	0.0209085	6.15597e-05	0	0	0	0	51.2916
127	631.535	2012-08-24 16:04:23	480.537	4	1	1.09994	3.4238	0.14683	0.00854611	0.483527	0.0209085	0	0	0	0	0	51.3348
128	636.542	2012-08-24 16:04:28	485.543	4	1	1.09994	3.42442	0.148359	0.00854611	0.488765	0.0209085	6.15597e-05	0	0	0	0	51.2916
129	641.547	2012-08-24 16:04:33	490.548	4	1	1.10013	3.42534	0.149889	0.00854611	0.494003	0.0209085	0.000123119	0	0	0	0	51.3348
130	646.551	2012-08-24 16:04:38	495.553	4	1	1.10013	3.42565	0.151418	0.00854611	0.499241	0.0209085	6.1512e-05	0	0	0	0	51.408
131	651.558	2012-08-24 16:04:43	500.56	4	1	1.09994	3.42657	0.152948	0.00854611	0.504483	0.0209085	0.000123119	0	0	0	0	51.4811
132	656.565	2012-08-24 16:04:48	505.566	4	1	1.10032	3.42688	0.154478	0.00854611	0.509725	0.0209085	6.15597e-05	0	0	0	0	51.378
133	661.568	2012-08-24 16:04:53	510.569	4	1	1.10013	3.42719	0.156006	0.00854611	0.514964	0.0209085	0.000123119	0	0	0	0	51.4512
134	666.571	2012-08-24 16:04:58	515.573	4	1	1.09994	3.4278	0.157535	0.00854611	0.520204	0.0209085	6.15597e-05	0	0	0	0	51.4645
135	671.577	2012-08-24 16:05:03	520.579	4	1	1.10013	3.42873	0.159065	0.00854611	0.525448	0.0209085	6.15597e-05	0	0	0	0	51.4345
136	676.587	2012-08-24 16:05:08	525.588	4	1	1.09994	3.42903	0.160596	0.00854611	0.530697	0.0209085	0	0	0	0	0	51.5809
137	681.591	2012-08-24 16:05:13	530.592	4	1	1.09994	3.42996	0.162125	0.00854611	0.535941	0.0209085	6.15597e-05	0	0	0	0	51.3314
138	686.598	2012-08-24 16:05:18	535.6	4	1	1.09994	3.43027	0.163655	0.00854611	0.541189	0.0209085	6.15597e-05	0	0	0	0	51.4046
139	691.599	2012-08-24 16:05:23	540.601	4	1	1.10013	3.43119	0.165183	0.00854611	0.546432	0.0209085	6.15597e-05	0	0	0	0	51.3014
140	696.605	2012-08-24 16:05:28	545.606	4	1	1.09994	3.4318	0.166712	0.00854611	0.55168	0.0209085	6.15597e-05	0	0	0	0	51.3746
141	701.612	2012-08-24 16:05:33	550.613	4	1	1.09994	3.43211	0.168243	0.00854611	0.556931	0.0209085	6.1512e-05	0	0	0	0	51.3014
142	706.612	2012-08-24 16:05:38	555.614	4	1	1.10013	3.43334	0.16977	0.00854611	0.562176	0.0209085	0.000123119	0	0	0	0	51.4478
143	711.621	2012-08-24 16:05:43	560.623	4	1	1.10013	3.43396	0.171301	0.00854611	0.567431	0.0209085	0.000123119	0	0	0	0	51.3014
144	716.624	2012-08-24 16:05:48	565.625	4	1	1.09994	3.43427	0.17283	0.00854611	0.57268	0.0209085	6.15597e-05	0	0	0	0	51.4777
145	721.625	2012-08-24 16:05:53	570.626	4	1	1.10013	3.43519	0.174358	0.00854611	0.577929	0.0209085	6.15597e-05	0	0	0	0	51.3314
146	726.632	2012-08-24 16:05:58	575.634	4	1	1.10013	3.43611	0.175888	0.00854611	0.583186	0.0209085	0.000123119	0	0	0	0	51.3314
147	731.633	2012-08-24 16:06:03	580.635	4	1	1.10013	3.43642	0.177416	0.00854611	0.588437	0.0209085	6.15597e-05	0	0	0	0	51.4046
148	736.64	2012-08-24 16:06:08	585.641	4	1	1.10013	3.43734	0.178946	0.00854611	0.593694	0.0209085	0.000123119	0	0	0	0	51.2881
149	741.642	2012-08-24 16:06:13	590.643	4	1	1.09994	3.43765	0.180474	0.00854611	0.598948	0.0209085	0	0	0	0	0	51.2881
150	746.649	2012-08-24 16:06:18	595.651	4	1	1.10013	3.43858	0.182004	0.00854611	0.604209	0.0209085	6.1512e-05	0	0	0	0	51.3181
151	751.654	2012-08-24 16:06:23	600.656	4	1	1.09994	3.4395	0.183534	0.00854611	0.609469	0.0209085	0.000123119	0	0	0	0	51.2449
152	756.662	2012-08-24 16:06:28	605.663	4	1	1.10013	3.44042	0.185064	0.00854611	0.614732	0.0209085	0.000184679	0	0	0	0	51.2749
153	761.67	2012-08-24 16:06:33	610.672	4	1	1.10013	3.44073	0.186594	0.00854611	0.619997	0.0209085	6.15597e-05	0	0	0	0	51.2017
154	766.674	2012-08-24 16:06:38	615.676	4	1	1.09994	3.44165	0.188123	0.00854611	0.625259	0.0209085	6.15597e-05	0	0	0	0	51.2616
155	771.681	2012-08-24 16:06:43	620.683	4	1	1.09994	3.44227	0.189653	0.00854611	0.630525	0.0209085	0.000123072	0	0	0	0	51.2316
156	776.69	2012-08-24 16:06:48	625.691	4	1	1.10013	3.44319	0.191184	0.00854611	0.635794	0.0209085	0	0	0	0	0	51.3048
157	781.699	2012-08-24 16:06:53	630.7	4	1	1.10013	3.44412	0.192708	0.00854611	0.641042	0.0209085	0.000184679	0	0	0	0	51.3348
158	786.702	2012-08-24 16:06:58	635.704	4	1	1.10013	3.44473	0.194243	0.00854611	0.64633	0.0209085	6.15597e-05	0	0	0	0	51.2616
159	791.706	2012-08-24 16:07:03	640.708	4	1	1.10013	3.44565	0.195772	0.00854611	0.651598	0.0209085	0.000123119	0	0	0	0	51.2316
160	796.708	2012-08-24 16:07:08	645.709	4	1	1.09994	3.44596	0.197301	0.00854611	0.656864	0.0209085	0	0	0	0	0	51.2616
161	801.718	2012-08-24 16:07:13	650.72	4	1	1.10013	3.44658	0.198832	0.00854611	0.662141	0.0209085	6.15597e-05	0	0	0	0	51.2616
162	806.719	2012-08-24 16:07:18	655.721	4	1	1.10013	3.4475	0.20036	0.00854611	0.667409	0.0209085	6.15597e-05	0	0	0	0	51.3215
163	811.724	2012-08-24 16:07:23	660.726	4	1	1.09994	3.44842	0.201889	0.00854611	0.672682	0.0209085	0.000123072	0	0	0	0	51.3515
164	816.734	2012-08-24 16:07:28	665.735	4	1	1.09994	3.44904	0.20342	0.00854611	0.677961	0.0209085	0.000123119	0	0	0	0	51.3814
165	821.739	2012-08-24 16:07:33	670.741	4	1	1.09994	3.44966	0.204949	0.00854611	0.683237	0.0209085	0	0	0	0	0	51.3515
166	826.747	2012-08-24 16:07:39	675.749	4	1	1.10013	3.45058	0.20648	0.00854611	0.688517	0.0209085	6.15597e-05	0	0	0	0	51.3082
167	831.756	2012-08-24 16:07:44	680.758	4	1	1.10013	3.45119	0.20801	0.00854611	0.693799	0.0209085	6.15597e-05	0	0	0	0	51.4713
168	836.762	2012-08-24 16:07:49	685.764	4	1	1.09994	3.45212	0.209537	0.00854611	0.699068	0.0209085	6.15597e-05	0	0	0	0	51.5012
169	841.765	2012-08-24 16:07:54	690.766	4	1	1.09994	3.45273	0.211069	0.00854611	0.704355	0.0209085	0.000123119	0	0	0	0	51.4413
170	846.771	2012-08-24 16:07:59	695.773	4	1	1.09994	3.45335	0.212598	0.00854611	0.709637	0.0209085	6.15597e-05	0	0	0	0	51.5012
171	851.773	2012-08-24 16:08:04	700.775	4	1	1.09994	3.45396	0.214127	0.00854611	0.714916	0.0209085	6.15597e-05	0	0	0	0	51.5312
172	856.784	2012-08-24 16:08:09	705.785	4	1	1.09994	3.45427	0.215658	0.00854611	0.720205	0.0209085	0	0	0	0	0	51.5012
173	861.79	2012-08-24 16:08:14	710.791	4	1	1.09994	3.4552	0.217188	0.00854611	0.72549	0.0209085	6.15597e-05	0	0	0	0	51.5312
174	866.795	2012-08-24 16:08:19	715.797	4	1	1.10013	3.45581	0.218717	0.00854611	0.730775	0.0209085	6.15597e-05	0	0	0	0	51.488
175	871.804	2012-08-24 16:08:24	720.806	4	1	1.10013	3.45643	0.220248	0.00854611	0.736065	0.0209085	6.15597e-05	0	0	0	0	51.5312
176	876.813	2012-08-24 16:08:29	725.814	4	1	1.10013	3.45673	0.221778	0.00854611	0.741355	0.0209085	0	0	0	0	0	51.5612
177	881.818	2012-08-24 16:08:34	730.819	4	1	1.10013	3.45766	0.223308	0.00854611	0.746643	0.0209085	6.15597e-05	0	0	0	0	51.5179
178	886.825	2012-08-24 16:08:39	735.827	4	1	1.10013	3.45858	0.224838	0.00854611	0.751934	0.0209085	0.000123119	0	0	0	0	51.4448
179	891.83	2012-08-24 16:08:44	740.832	4	1	1.09994	3.45889	0.226367	0.00854611	0.757224	0.0209085	6.15597e-05	0	0	0	0	51.5179
180	896.837	2012-08-24 16:08:49	745.838	4	1	1.10013	3.4595	0.227897	0.00854611	0.762516	0.0209085	0.000123119	0	0	0	0	51.5179
181	901.843	2012-08-24 16:08:54	750.844	4	1	1.09994	3.46012	0.229427	0.00854611	0.767809	0.0209085	6.15597e-05	0	0	0	0	51.4747
182	906.846	2012-08-24 16:08:59	755.848	4	1	1.10013	3.46074	0.230955	0.00854611	0.773099	0.0209085	6.15597e-05	0	0	0	0	51.3583
183	911.855	2012-08-24 16:09:04	760.857	4	1	1.10032	3.46104	0.232486	0.00854611	0.778397	0.0209085	0	0	0	0	0	51.3883
184	916.86	2012-08-24 16:09:09	765.861	4	1	1.09975	3.46166	0.234015	0.00854611	0.78369	0.0209085	6.15597e-05	0	0	0	0	51.4914
185	921.864	2012-08-24 16:09:14	770.865	4	1	1.09994	3.46227	0.235544	0.00854611	0.788984	0.0209085	0	0	0	0	0	51.4914
186	926.866	2012-08-24 16:09:19	775.868	4	1	1.10013	3.4632	0.237073	0.00854611	0.794277	0.0209085	6.15597e-05	0	0	0	0	51.4482
187	931.871	2012-08-24 16:09:24	780.873	4	1	1.09994	3.4632	0.238602	0.00854611	0.799574	0.0209085	0	0	0	0	0	51.4482
188	936.874	2012-08-24 16:09:29	785.875	4	1	1.09994	3.46412	0.240131	0.00854611	0.804869	0.0209085	6.15597e-05	0	0	0	0	51.4183
189	941.881	2012-08-24 16:09:34	790.882	4	1	1.10013	3.46474	0.241661	0.00854611	0.810169	0.0209085	6.15597e-05	0	0	0	0	51.5214
190	946.887	2012-08-24 16:09:39	795.889	4	1	1.09994	3.46504	0.243191	0.00854611	0.81547	0.0209085	0	0	0	0	0	51.4183
191	951.891	2012-08-24 16:09:44	800.893	4	1	1.10013	3.46597	0.24472	0.00854611	0.820769	0.0209085	6.15597e-05	0	0	0	0	51.4482
192	956.899	2012-08-24 16:09:49	805.9	4	1	1.09994	3.46597	0.24625	0.00854611	0.826073	0.0209085	0	0	0	0	0	51.4183
193	961.909	2012-08-24 16:09:54	810.91	4	1	1.10013	3.46658	0.247781	0.00854611	0.831379	0.0209085	6.15597e-05	0	0	0	0	51.4782
194	966.912	2012-08-24 16:09:59	815.914	4	1	1.10013	3.46751	0.24931	0.00854611	0.836679	0.0209085	6.15597e-05	0	0	0	0	51.3318
195	971.922	2012-08-24 16:10:04	820.924	4	1	1.10013	3.46812	0.250841	0.00854611	0.841988	0.0209085	6.15597e-05	0	0	0	0	51.405
196	976.925	2012-08-24 16:10:09	825.926	4	1	1.09994	3.46843	0.252369	0.00854611	0.847289	0.0209085	6.15597e-05	0	0	0	0	51.4482
197	981.932	2012-08-24 16:10:14	830.933	4	1	1.10013	3.46905	0.253899	0.00854611	0.852596	0.0209085	6.15597e-05	0	0	0	0	51.405
198	986.937	2012-08-24 16:10:19	835.939	4	1	1.09994	3.46966	0.255428	0.00854611	0.857902	0.0209085	6.15597e-05	0	0	0	0	51.5082
199	991.947	2012-08-24 16:10:24	840.948	4	1	1.09994	3.47028	0.256959	0.00854611	0.863214	0.0209085	6.15597e-05	0	0	0	0	51.465
200	996.953	2012-08-24 16:10:29	845.954	4	1	1.09994	3.47089	0.258489	0.00854611	0.868522	0.0209085	0.000123072	0	0	0	0	51.5082
201	1001.96	2012-08-24 16:10:34	850.959	4	1	1.10013	3.4712	0.260018	0.00854611	0.87383	0.0209085	0.000123072	0	0	0	0	51.465
202	1006.96	2012-08-24 16:10:39	855.966	4	1	1.09994	3.47151	0.261548	0.00854611	0.87914	0.0209085	6.15597e-05	0	0	0	0	51.4949
203	1011.97	2012-08-24 16:10:44	860.971	4	1	1.09975	3.47212	0.263077	0.00854611	0.88445	0.0209085	6.15597e-05	0	0	0	0	51.5681
204	1016.98	2012-08-24 16:10:49	865.98	4	1	1.09994	3.47274	0.264608	0.00854611	0.889765	0.0209085	6.15597e-05	0	0	0	0	51.5249
205	1021.98	2012-08-24 16:10:54	870.982	4	1	1.09994	3.47305	0.266136	0.00854611	0.895072	0.0209085	6.15597e-05	0	0	0	0	51.4217
206	1026.99	2012-08-24 16:10:59	875.989	4	1	1.10013	3.47335	0.267666	0.00854611	0.900386	0.0209085	6.15597e-05	0	0	0	0	51.5848
207	1031.99	2012-08-24 16:11:04	880.991	4	1	1.10013	3.47428	0.269194	0.00854611	0.905696	0.0209085	6.1512e-05	0	0	0	0	51.5249
208	1037	2012-08-24 16:11:09	885.999	4	1	1.09994	3.47459	0.270725	0.00854611	0.911013	0.0209085	6.15597e-05	0	0	0	0	51.6747
209	1042.01	2012-08-24 16:11:14	891.009	4	1	1.09994	3.47489	0.272256	0.00854611	0.916332	0.0209085	-6.15597e-05	0	0	0	0	51.5848
210	1047.02	2012-08-24 16:11:19	896.02	4	1	1.09994	3.47551	0.273787	0.00854611	0.921653	0.0209085	6.15597e-05	0	0	0	0	51.6016
211	1052.02	2012-08-24 16:11:24	901.023	4	1	1.09994	3.47582	0.275315	0.00854611	0.926966	0.0209085	0	0	0	0	0	51.6016
212	1057.03	2012-08-24 16:11:29	906.031	4	1	1.09994	3.47612	0.276846	0.00854611	0.932286	0.0209085	6.15597e-05	0	0	0	0	51.6315
213	1062.04	2012-08-24 16:11:34	911.04	4	1	1.09994	3.47674	0.278376	0.00854611	0.937606	0.0209085	6.15597e-05	0	0	0	0	51.6315
214	1067.04	2012-08-24 16:11:39	916.042	4	1	1.10013	3.47766	0.279904	0.00854611	0.942921	0.0209085	0.000123072	0	0	0	0	51.6315
215	1072.04	2012-08-24 16:11:44	921.044	4	1	1.09994	3.47797	0.281433	0.00854611	0.948236	0.0209085	6.15597e-05	0	0	0	0	51.6315
216	1077.05	2012-08-24 16:11:49	926.05	4	1	1.09994	3.47828	0.282962	0.00854611	0.953557	0.0209085	6.15597e-05	0	0	0	0	51.4852
217	1082.06	2012-08-24 16:11:54	931.058	4	1	1.09994	3.47859	0.284492	0.00854611	0.958879	0.0209085	6.15597e-05	0	0	0	0	51.5883
218	1087.06	2012-08-24 16:11:59	936.058	4	1	1.09994	3.4792	0.28602	0.00854611	0.964194	0.0209085	0	0	0	0	0	51.3688
219	1092.06	2012-08-24 16:12:04	941.061	4	1	1.10013	3.47951	0.287549	0.00854611	0.969513	0.0209085	6.15597e-05	0	0	0	0	51.5883
220	1097.06	2012-08-24 16:12:09	946.061	4	1	1.10013	3.48013	0.289077	0.00854611	0.97483	0.0209085	6.15597e-05	0	0	0	0	51.6483
221	1102.06	2012-08-24 16:12:14	951.063	4	1	1.09994	3.48074	0.290605	0.00854611	0.980149	0.0209085	6.1512e-05	0	0	0	0	51.6483
222	1107.07	2012-08-24 16:12:19	956.07	4	1	1.10013	3.48074	0.292135	0.00854611	0.985473	0.0209085	6.1512e-05	0	0	0	0	51.5751
223	1112.07	2012-08-24 16:12:24	961.076	4	1	1.09994	3.48136	0.293665	0.00854611	0.990798	0.0209085	0.000123119	0	0	0	0	51.5019
224	1117.08	2012-08-24 16:12:29	966.079	4	1	1.09994	3.48166	0.295193	0.00854611	0.99612	0.0209085	6.15597e-05	0	0	0	0	51.4587
225	1122.08	2012-08-24 16:12:34	971.085	4	1	1.09975	3.48166	0.296723	0.00854611	1.00145	0.0209085	0	0	0	0	0	51.6782
226	1127.09	2012-08-24 16:12:39	976.095	4	1	1.09994	3.48259	0.298254	0.00854611	1.00678	0.0209085	6.15597e-05	0	0	0	0	51.5319
227	1132.09	2012-08-24 16:12:44	981.095	4	1	1.09994	3.4829	0.299782	0.00854611	1.0121	0.0209085	0	0	0	0	0	51.6051
228	1137.1	2012-08-24 16:12:49	986.101	4	1	1.09994	3.4832	0.301311	0.00854611	1.01743	0.0209085	6.15597e-05	0	0	0	0	51.5319
229	1142.11	2012-08-24 16:12:54	991.11	4	1	1.09994	3.48351	0.302842	0.00854611	1.02276	0.0209085	6.15597e-05	0	0	0	0	51.3423
230	1147.11	2012-08-24 16:12:59	996.112	4	1	1.09994	3.48382	0.30437	0.00854611	1.02808	0.0209085	-6.15597e-05	0	0	0	0	51.6218
231	1152.11	2012-08-24 16:13:04	1001.11	4	1	1.09994	3.48413	0.305899	0.00854611	1.03341	0.0209085	-6.15597e-05	0	0	0	0	51.665
232	1157.12	2012-08-24 16:13:09	1006.12	4	1	1.09994	3.48443	0.307429	0.00854611	1.03874	0.0209085	0	0	0	0	0	51.6218
233	1162.12	2012-08-24 16:13:14	1011.13	4	1	1.09994	3.48505	0.308958	0.00854611	1.04407	0.0209085	6.15597e-05	0	0	0	0	51.5187
234	1167.13	2012-08-24 16:13:19	1016.13	4	1	1.09994	3.48536	0.310488	0.00854611	1.0494	0.0209085	0	0	0	0	0	51.695
235	1172.14	2012-08-24 16:13:24	1021.14	4	1	1.10013	3.48567	0.312018	0.00854611	1.05473	0.0209085	6.15597e-05	0	0	0	0	51.5919
236	1177.15	2012-08-24 16:13:29	1026.15	4	1	1.09994	3.48597	0.313547	0.00854611	1.06006	0.0209085	0	0	0	0	0	51.4755
237	1182.15	2012-08-24 16:13:34	1031.15	4	1	1.09975	3.48628	0.315075	0.00854611	1.06539	0.0209085	-6.15597e-05	0	0	0	0	51.5055
238	1187.15	2012-08-24 16:13:39	1036.15	4	1	1.09975	3.4869	0.316603	0.00854611	1.07072	0.0209085	0	0	0	0	0	51.5354
239	1192.16	2012-08-24 16:13:44	1041.16	4	1	1.09994	3.4872	0.318134	0.00854611	1.07606	0.0209085	0	0	0	0	0	51.5354
240	1197.16	2012-08-24 16:13:49	1046.16	4	1	1.09994	3.48782	0.319664	0.00854611	1.08139	0.0209085	6.15597e-05	0	0	0	0	51.725
241	1202.16	2012-08-24 16:13:54	1051.16	4	1	1.10013	3.48813	0.321191	0.00854611	1.08672	0.0209085	6.15597e-05	0	0	0	0	51.6254
242	1207.17	2012-08-24 16:13:59	1056.17	4	1	1.09994	3.48844	0.32272	0.00854611	1.09205	0.0209085	0	0	0	0	0	51.7285
243	1212.17	2012-08-24 16:14:04	1061.17	4	1	1.09994	3.48874	0.324249	0.00854611	1.09739	0.0209085	6.15597e-05	0	0	0	0	51.6386
244	1217.18	2012-08-24 16:14:09	1066.18	4	1	1.09994	3.48874	0.32578	0.00854611	1.10273	0.0209085	-6.15597e-05	0	0	0	0	51.5222
245	1222.18	2012-08-24 16:14:14	1071.18	4	1	1.10013	3.48936	0.327308	0.00854611	1.10806	0.0209085	0	0	0	0	0	51.6254
246	1227.19	2012-08-24 16:14:19	1076.19	4	1	1.09994	3.48997	0.328838	0.00854611	1.1134	0.0209085	6.15597e-05	0	0	0	0	51.6254
247	1232.19	2012-08-24 16:14:24	1081.19	4	1	1.09994	3.49028	0.330367	0.00854611	1.11873	0.0209085	0.000123072	0	0	0	0	51.6686
248	1237.2	2012-08-24 16:14:29	1086.2	4	1	1.09994	3.49059	0.331896	0.00854611	1.12407	0.0209085	0.000123072	0	0	0	0	51.5822
249	1242.2	2012-08-24 16:14:34	1091.2	4	1	1.09994	3.49059	0.333424	0.00854611	1.1294	0.0209085	0	0	0	0	0	51.7285
250	1247.2	2012-08-24 16:14:39	1096.21	4	1	1.09994	3.4912	0.334954	0.00854611	1.13474	0.0209085	0	0	0	0	0	51.6254
251	1252.21	2012-08-24 16:14:44	1101.21	4	1	1.10013	3.49182	0.336484	0.00854611	1.14009	0.0209085	0.000123119	0	0	0	0	51.7285
252	1257.22	2012-08-24 16:14:49	1106.22	4	1	1.09994	3.49213	0.338015	0.00854611	1.14543	0.0209085	6.15597e-05	0	0	0	0	51.6554
253	1262.22	2012-08-24 16:14:54	1111.22	4	1	1.09994	3.49244	0.339543	0.00854611	1.15077	0.0209085	0	0	0	0	0	51.7285
254	1267.23	2012-08-24 16:14:59	1116.23	4	1	1.10013	3.49244	0.341073	0.00854611	1.15611	0.0209085	0	0	0	0	0	51.7717
255	1272.24	2012-08-24 16:15:04	1121.24	4	1	1.09994	3.49305	0.342603	0.00854611	1.16146	0.0209085	0.000123119	0	0	0	0	51.6386
256	1277.25	2012-08-24 16:15:09	1126.25	4	1	1.10013	3.49336	0.344133	0.00854611	1.1668	0.0209085	6.15597e-05	0	0	0	0	51.8281
257	1282.25	2012-08-24 16:15:14	1131.25	4	1	1.09994	3.49367	0.345662	0.00854611	1.17214	0.0209085	6.1512e-05	0	0	0	0	51.6518
258	1287.26	2012-08-24 16:15:19	1136.26	4	1	1.09994	3.49397	0.347191	0.00854611	1.17749	0.0209085	0	0	0	0	0	51.9013
259	1292.26	2012-08-24 16:15:24	1141.27	4	1	1.09994	3.49428	0.348722	0.00854611	1.18283	0.0209085	0	0	0	0	0	51.8413
260	1297.27	2012-08-24 16:15:29	1146.27	4	1	1.09994	3.49459	0.350252	0.00854611	1.18818	0.0209085	0	0	0	0	0	51.8413
261	1302.27	2012-08-24 16:15:34	1151.27	4	1	1.09994	3.4949	0.351779	0.00854611	1.19352	0.0209085	0	0	0	0	0	51.8113
262	1307.27	2012-08-24 16:15:39	1156.27	4	1	1.09994	3.49521	0.353308	0.00854611	1.19886	0.0209085	6.15597e-05	0	0	0	0	51.8977
263	1312.28	2012-08-24 16:15:44	1161.28	4	1	1.10013	3.49551	0.354837	0.00854611	1.2042	0.0209085	0	0	0	0	0	51.8977
264	1317.28	2012-08-24 16:15:49	1166.29	4	1	1.10013	3.49613	0.356367	0.00854611	1.20955	0.0209085	0.000123119	0	0	0	0	51.8977
265	1322.29	2012-08-24 16:15:54	1171.29	4	1	1.10013	3.49613	0.357896	0.00854611	1.2149	0.0209085	6.15597e-05	0	0	0	0	51.8977
266	1327.3	2012-08-24 16:15:59	1176.3	4	1	1.09994	3.49613	0.359426	0.00854611	1.22025	0.0209085	-6.15597e-05	0	0	0	0	51.9709
267	1332.3	2012-08-24 16:16:04	1181.3	4	1	1.09994	3.49674	0.360955	0.00854611	1.2256	0.0209085	6.1512e-05	0	0	0	0	51.8977
268	1337.3	2012-08-24 16:16:09	1186.3	4	1	1.10013	3.49736	0.362483	0.00854611	1.23094	0.0209085	0.000123119	0	0	0	0	51.9409
269	1342.3	2012-08-24 16:16:14	1191.3	4	1	1.09994	3.49705	0.364011	0.00854611	1.23628	0.0209085	0	0	0	0	0	51.8678
270	1347.3	2012-08-24 16:16:19	1196.31	4	1	1.09994	3.49736	0.36554	0.00854611	1.24163	0.0209085	0	0	0	0	0	51.9409
271	1352.31	2012-08-24 16:16:24	1201.31	4	1	1.09994	3.49767	0.367069	0.00854611	1.24698	0.0209085	0	0	0	0	0	51.9541
272	1357.31	2012-08-24 16:16:29	1206.31	4	1	1.09994	3.49798	0.368597	0.00854611	1.25232	0.0209085	0	0	0	0	0	51.9242
273	1362.31	2012-08-24 16:16:34	1211.31	4	1	1.09994	3.49828	0.370126	0.00854611	1.25767	0.0209085	0	0	0	0	0	52.0273
274	1367.32	2012-08-24 16:16:39	1216.32	4	1	1.09994	3.49828	0.371655	0.00854611	1.26302	0.0209085	0	0	0	0	0	51.7779
275	1372.33	2012-08-24 16:16:44	1221.33	4	1	1.09994	3.49828	0.373185	0.00854611	1.26837	0.0209085	0	0	0	0	0	51.851
276	1377.33	2012-08-24 16:16:49	1226.33	4	1	1.09994	3.49859	0.374714	0.00854611	1.27372	0.0209085	0	0	0	0	0	51.9541
277	1382.34	2012-08-24 16:16:54	1231.34	4	1	1.09994	3.49921	0.376244	0.00854611	1.27908	0.0209085	6.15597e-05	0	0	0	0	51.9973
278	1387.34	2012-08-24 16:16:59	1236.34	4	1	1.10013	3.49921	0.377773	0.00854611	1.28442	0.0209085	6.15597e-05	0	0	0	0	52.0705
279	1392.34	2012-08-24 16:17:04	1241.34	4	1	1.10013	3.49952	0.379301	0.00854611	1.28977	0.0209085	0.000123119	0	0	0	0	52.0705
280	1397.35	2012-08-24 16:17:09	1246.35	4	1	1.10013	3.49952	0.38083	0.00854611	1.29512	0.0209085	6.15597e-05	0	0	0	0	51.9674
281	1402.35	2012-08-24 16:17:14	1251.35	4	1	1.10013	3.49982	0.382359	0.00854611	1.30047	0.0209085	6.15597e-05	0	0	0	0	52.0405
282	1407.35	2012-08-24 16:17:19	1256.35	4	1	1.09994	3.49982	0.383888	0.00854611	1.30582	0.0209085	6.15597e-05	0	0	0	0	52.0405
283	1412.35	2012-08-24 16:17:24	1261.35	4	1	1.09994	3.49982	0.385416	0.00854611	1.31117	0.0209085	-6.1512e-05	0	0	0	0	52.0405
284	1417.36	2012-08-24 16:17:29	1266.36	4	1	1.10013	3.50013	0.386945	0.00854611	1.31652	0.0209085	0	0	0	0	0	52.0705
285	1422.36	2012-08-24 16:17:34	1271.37	4	1	1.09994	3.50013	0.388475	0.00854611	1.32188	0.0209085	6.1512e-05	0	0	0	0	51.9074
286	1427.37	2012-08-24 16:17:39	1276.37	4	1	1.09994	3.50013	0.390005	0.00854611	1.32723	0.0209085	0	0	0	0	0	51.9806
287	1432.38	2012-08-24 16:17:44	1281.38	4	1	1.10013	3.50044	0.391535	0.00854611	1.33259	0.0209085	6.15597e-05	0	0	0	0	51.9806
288	1437.38	2012-08-24 16:17:49	1286.38	4	1	1.10013	3.50013	0.393063	0.00854611	1.33794	0.0209085	-6.15597e-05	0	0	0	0	51.9207
289	1442.38	2012-08-24 16:17:54	1291.39	4	1	1.09994	3.50044	0.394592	0.00854611	1.34329	0.0209085	-6.15597e-05	0	0	0	0	51.9039
290	1447.39	2012-08-24 16:17:59	1296.39	4	1	1.09994	3.50044	0.396122	0.00854611	1.34864	0.0209085	-6.15597e-05	0	0	0	0	51.9771
291	1452.4	2012-08-24 16:18:04	1301.4	4	1	1.10013	3.50075	0.397652	0.00854611	1.354	0.0209085	0	0	0	0	0	51.9339
292	1457.4	2012-08-24 16:18:09	1306.4	4	1	1.09994	3.50075	0.399181	0.00854611	1.35935	0.0209085	6.15597e-05	0	0	0	0	52.0203
293	1462.41	2012-08-24 16:18:14	1311.41	4	1	1.10013	3.50075	0.40071	0.00854611	1.36471	0.0209085	0	0	0	0	0	51.9903
294	1467.41	2012-08-24 16:18:19	1316.41	4	1	1.09994	3.50075	0.402239	0.00854611	1.37006	0.0209085	-6.15597e-05	0	0	0	0	52.0335
295	1472.42	2012-08-24 16:18:24	1321.42	4	1	1.10013	3.50105	0.403769	0.00854611	1.37542	0.0209085	6.15597e-05	0	0	0	0	51.9304
296	1477.42	2012-08-24 16:18:29	1326.42	4	1	1.09994	3.50105	0.405298	0.00854611	1.38077	0.0209085	6.15597e-05	0	0	0	0	52.1499
297	1482.43	2012-08-24 16:18:34	1331.43	4	1	1.09994	3.50136	0.406827	0.00854611	1.38612	0.0209085	6.15597e-05	0	0	0	0	51.9304
298	1487.43	2012-08-24 16:18:39	1336.43	4	1	1.09994	3.50136	0.408357	0.00854611	1.39148	0.0209085	6.15597e-05	0	0	0	0	52.1499
299	1492.44	2012-08-24 16:18:44	1341.44	4	1	1.09994	3.50136	0.409886	0.00854611	1.39683	0.0209085	-6.15597e-05	0	0	0	0	52.0767
300	1497.44	2012-08-24 16:18:49	1346.44	4	1	1.09994	3.50136	0.411415	0.00854611	1.40218	0.0209085	0	0	0	0	0	52.2961
301	1502.45	2012-08-24 16:18:54	1351.45	4	1	1.10032	3.50198	0.412944	0.00854611	1.40754	0.0209085	0.000123119	0	0	0	0	52.1332
302	1507.45	2012-08-24 16:18:59	1356.45	4	1	1.10013	3.50198	0.414473	0.00854611	1.41289	0.0209085	6.15597e-05	0	0	0	0	52.2794
303	1512.46	2012-08-24 16:19:04	1361.46	4	1	1.10013	3.50198	0.416003	0.00854611	1.41825	0.0209085	6.15597e-05	0	0	0	0	52.3526
304	1517.46	2012-08-24 16:19:09	1366.46	4	1	1.09994	3.50167	0.417532	0.00854611	1.4236	0.0209085	0	0	0	0	0	52.3958
305	1522.47	2012-08-24 16:19:14	1371.47	4	1	1.10013	3.50198	0.419061	0.00854611	1.42896	0.0209085	6.15597e-05	0	0	0	0	52.439
306	1527.47	2012-08-24 16:19:19	1376.47	4	1	1.09994	3.50167	0.42059	0.00854611	1.43431	0.0209085	0	0	0	0	0	52.439
307	1532.47	2012-08-24 16:19:24	1381.48	4	1	1.10013	3.50198	0.422119	0.00854611	1.43967	0.0209085	0	0	0	0	0	52.3791
308	1537.48	2012-08-24 16:19:29	1386.48	4	1	1.10013	3.50198	0.42365	0.00854611	1.44503	0.0209085	0	0	0	0	0	52.3491
309	1542.49	2012-08-24 16:19:34	1391.49	4	1	1.10013	3.50229	0.42518	0.00854611	1.45039	0.0209085	0	0	0	0	0	52.2593
310	1547.49	2012-08-24 16:19:39	1396.49	4	1	1.09994	3.50198	0.426708	0.00854611	1.45574	0.0209085	0	0	0	0	0	52.3192
311	1552.5	2012-08-24 16:19:44	1401.5	4	1	1.09994	3.50198	0.428238	0.00854611	1.4611	0.0209085	-6.15597e-05	0	0	0	0	52.2294
312	1557.51	2012-08-24 16:19:49	1406.51	4	1	1.10013	3.50229	0.429768	0.00854611	1.46646	0.0209085	-6.15597e-05	0	0	0	0	52.2294
313	1562.52	2012-08-24 16:19:54	1411.52	4	1	1.09994	3.50259	0.431299	0.00854611	1.47182	0.0209085	6.15597e-05	0	0	0	0	52.2726
314	1567.52	2012-08-24 16:19:59	1416.53	4	1	1.09994	3.50259	0.432829	0.00854611	1.47718	0.0209085	6.15597e-05	0	0	0	0	52.2426
315	1572.52	2012-08-24 16:20:04	1421.53	4	1	1.10013	3.50259	0.434357	0.00854611	1.48253	0.0209085	0	0	0	0	0	52.1396
316	1577.53	2012-08-24 16:20:09	1426.54	4	1	1.10013	3.5029	0.435888	0.00854611	1.48789	0.0209085	6.15597e-05	0	0	0	0	52.359
317	1582.54	2012-08-24 16:20:14	1431.54	4	1	1.09994	3.50259	0.437417	0.00854611	1.49325	0.0209085	0	0	0	0	0	52.4321
318	1587.55	2012-08-24 16:20:19	1436.55	4	1	1.10013	3.5029	0.438947	0.00854611	1.49861	0.0209085	6.15597e-05	0	0	0	0	52.4022
319	1592.55	2012-08-24 16:20:24	1441.55	4	1	1.10013	3.5029	0.440476	0.00854611	1.50396	0.0209085	6.15597e-05	0	0	0	0	52.4022
320	1597.56	2012-08-24 16:20:29	1446.56	4	1	1.10013	3.50321	0.442007	0.00854611	1.50932	0.0209085	6.15597e-05	0	0	0	0	52.3291
321	1602.57	2012-08-24 16:20:34	1451.57	4	1	1.09994	3.5029	0.443537	0.00854611	1.51469	0.0209085	0	0	0	0	0	52.4022
322	1607.58	2012-08-24 16:20:39	1456.58	4	1	1.09994	3.5029	0.445067	0.00854611	1.52005	0.0209085	0	0	0	0	0	52.3291
323	1612.58	2012-08-24 16:20:44	1461.58	4	1	1.09994	3.50321	0.446593	0.00854611	1.52539	0.0209085	0	0	0	0	0	52.4155
324	1617.58	2012-08-24 16:20:49	1466.58	4	1	1.10013	3.50321	0.448125	0.00854611	1.53076	0.0209085	0	0	0	0	0	52.3423
325	1622.59	2012-08-24 16:20:54	1471.59	4	1	1.09994	3.50352	0.449655	0.00854611	1.53612	0.0209085	0	0	0	0	0	52.3124
326	1627.59	2012-08-24 16:20:59	1476.6	4	1	1.09994	3.50321	0.451184	0.00854611	1.54147	0.0209085	-6.1512e-05	0	0	0	0	52.3556
327	1632.6	2012-08-24 16:21:04	1481.6	4	1	1.10013	3.50352	0.452712	0.00854611	1.54683	0.0209085	0	0	0	0	0	52.3556
328	1637.6	2012-08-24 16:21:09	1486.6	4	1	1.09994	3.50352	0.454241	0.00854611	1.55219	0.0209085	-6.15597e-05	0	0	0	0	52.2825
329	1642.6	2012-08-24 16:21:14	1491.6	4	1	1.09994	3.50382	0.45577	0.00854611	1.55754	0.0209085	0	0	0	0	0	52.3556
330	1647.61	2012-08-24 16:21:19	1496.61	4	1	1.09975	3.50382	0.4573	0.00854611	1.5629	0.0209085	0	0	0	0	0	52.2393
331	1652.61	2012-08-24 16:21:24	1501.61	4	1	1.09994	3.50382	0.458828	0.00854611	1.56826	0.0209085	0	0	0	0	0	52.2825
332	1657.62	2012-08-24 16:21:29	1506.62	4	1	1.10013	3.50413	0.460358	0.00854611	1.57362	0.0209085	6.15597e-05	0	0	0	0	52.2093
333	1662.62	2012-08-24 16:21:34	1511.62	4	1	1.09994	3.50413	0.461888	0.00854611	1.57898	0.0209085	0	0	0	0	0	52.2393
334	1667.63	2012-08-24 16:21:39	1516.63	4	1	1.09994	3.50444	0.463417	0.00854611	1.58434	0.0209085	0	0	0	0	0	52.2393
335	1672.64	2012-08-24 16:21:44	1521.64	4	1	1.09994	3.50444	0.464948	0.00854611	1.5897	0.0209085	0	0	0	0	0	52.2991
336	1677.64	2012-08-24 16:21:49	1526.64	4	1	1.09994	3.50444	0.466476	0.00854611	1.59506	0.0209085	6.15597e-05	0	0	0	0	52.3423
337	1682.65	2012-08-24 16:21:54	1531.65	4	1	1.10013	3.50475	0.468006	0.00854611	1.60042	0.0209085	0.000123119	0	0	0	0	52.2692
338	1687.65	2012-08-24 16:21:59	1536.65	4	1	1.09994	3.50444	0.469534	0.00854611	1.60577	0.0209085	-6.15597e-05	0	0	0	0	52.3291
339	1692.65	2012-08-24 16:22:04	1541.66	4	1	1.09994	3.50475	0.471064	0.00854611	1.61113	0.0209085	0	0	0	0	0	52.1828
340	1697.66	2012-08-24 16:22:09	1546.66	4	1	1.09994	3.50475	0.472594	0.00854611	1.6165	0.0209085	-6.15597e-05	0	0	0	0	52.1828
341	1702.66	2012-08-24 16:22:14	1551.66	4	1	1.09994	3.50475	0.474122	0.00854611	1.62185	0.0209085	0	0	0	0	0	52.1528
342	1707.66	2012-08-24 16:22:19	1556.67	4	1	1.10013	3.50505	0.47565	0.00854611	1.62721	0.0209085	6.15597e-05	0	0	0	0	52.2127
343	1712.67	2012-08-24 16:22:24	1561.67	4	1	1.09994	3.50505	0.477179	0.00854611	1.63257	0.0209085	0	0	0	0	0	52.1828
344	1717.67	2012-08-24 16:22:29	1566.68	4	1	1.09994	3.50505	0.478709	0.00854611	1.63793	0.0209085	-6.15597e-05	0	0	0	0	52.1396
345	1722.68	2012-08-24 16:22:34	1571.68	4	1	1.09994	3.50505	0.480239	0.00854611	1.6433	0.0209085	0	0	0	0	0	52.2426
346	1727.69	2012-08-24 16:22:39	1576.69	4	1	1.09994	3.50536	0.481768	0.00854611	1.64866	0.0209085	0	0	0	0	0	52.1695
347	1732.69	2012-08-24 16:22:44	1581.69	4	1	1.10013	3.50536	0.483297	0.00854611	1.65402	0.0209085	0	0	0	0	0	52.2593
348	1737.69	2012-08-24 16:22:49	1586.7	4	1	1.10013	3.50567	0.484826	0.00854611	1.65937	0.0209085	0	0	0	0	0	52.1695
349	1742.7	2012-08-24 16:22:54	1591.7	4	1	1.09994	3.50567	0.486355	0.00854611	1.66474	0.0209085	0	0	0	0	0	52.2593
350	1747.71	2012-08-24 16:22:59	1596.71	4	1	1.09994	3.50536	0.487886	0.00854611	1.6701	0.0209085	-6.15597e-05	0	0	0	0	52.2593
351	1752.72	2012-08-24 16:23:04	1601.72	4	1	1.09994	3.50567	0.489416	0.00854611	1.67547	0.0209085	0	0	0	0	0	52.2893
352	1757.72	2012-08-24 16:23:09	1606.73	4	1	1.10013	3.50629	0.490947	0.00854611	1.68083	0.0209085	0.000123119	0	0	0	0	52.306
353	1762.73	2012-08-24 16:23:14	1611.73	4	1	1.09994	3.50598	0.492476	0.00854611	1.68619	0.0209085	6.15597e-05	0	0	0	0	52.3658
354	1767.74	2012-08-24 16:23:19	1616.74	4	1	1.09994	3.50567	0.494006	0.00854611	1.69155	0.0209085	-6.15597e-05	0	0	0	0	52.2927
355	1772.74	2012-08-24 16:23:25	1621.74	4	1	1.09994	3.50629	0.495536	0.00854611	1.69692	0.0209085	0	0	0	0	0	52.2927
356	1777.75	2012-08-24 16:23:30	1626.75	4	1	1.10013	3.50659	0.497065	0.00854611	1.70228	0.0209085	6.1512e-05	0	0	0	0	52.3658
357	1782.75	2012-08-24 16:23:35	1631.75	4	1	1.09994	3.50659	0.498593	0.00854611	1.70764	0.0209085	0	0	0	0	0	52.3226
358	1787.75	2012-08-24 16:23:40	1636.76	4	1	1.10032	3.5069	0.500122	0.00854611	1.713	0.0209085	6.15597e-05	0	0	0	0	52.2794
359	1792.76	2012-08-24 16:23:45	1641.76	4	1	1.10032	3.50659	0.501652	0.00854611	1.71837	0.0209085	-6.15597e-05	0	0	0	0	52.1032
360	1797.77	2012-08-24 16:23:50	1646.77	4	1	1.10013	3.5069	0.503182	0.00854611	1.72373	0.0209085	6.15597e-05	0	0	0	0	52.3393
361	1802.78	2012-08-24 16:23:55	1651.78	4	1	1.09994	3.5069	0.504713	0.00854611	1.7291	0.0209085	6.15597e-05	0	0	0	0	52.1931
362	1807.78	2012-08-24 16:24:00	1656.78	4	1	1.10013	3.50721	0.506241	0.00854611	1.73446	0.0209085	6.15597e-05	0	0	0	0	52.2961
363	1812.79	2012-08-24 16:24:05	1661.79	4	1	1.09975	3.50721	0.507772	0.00854611	1.73983	0.0209085	0	0	0	0	0	52.0767
364	1817.8	2012-08-24 16:24:10	1666.8	4	1	1.09994	3.50721	0.509302	0.00854611	1.7452	0.0209085	-6.15597e-05	0	0	0	0	52.1499
365	1822.8	2012-08-24 16:24:15	1671.8	4	1	1.09994	3.50721	0.510831	0.00854611	1.75056	0.0209085	-6.15597e-05	0	0	0	0	52.253
366	1827.81	2012-08-24 16:24:20	1676.81	4	1	1.09994	3.50752	0.51236	0.00854611	1.75592	0.0209085	-6.15597e-05	0	0	0	0	52.1798
367	1832.81	2012-08-24 16:24:25	1681.81	4	1	1.09994	3.50721	0.513889	0.00854611	1.76128	0.0209085	-6.15597e-05	0	0	0	0	52.1499
368	1837.81	2012-08-24 16:24:30	1686.82	4	1	1.09994	3.50782	0.515419	0.00854611	1.76665	0.0209085	0	0	0	0	0	52.0767
369	1842.82	2012-08-24 16:24:35	1691.83	4	1	1.09994	3.50782	0.516949	0.00854611	1.77202	0.0209085	0	0	0	0	0	52.223
370	1847.83	2012-08-24 16:24:40	1696.84	4	1	1.09994	3.50782	0.51848	0.00854611	1.77739	0.0209085	0	0	0	0	0	52.1366
371	1852.83	2012-08-24 16:24:45	1701.84	4	1	1.09994	3.50813	0.520008	0.00854611	1.78275	0.0209085	0	0	0	0	0	52.253
372	1857.84	2012-08-24 16:24:50	1706.84	4	1	1.09994	3.50813	0.521537	0.00854611	1.78811	0.0209085	6.15597e-05	0	0	0	0	52.1798
373	1862.84	2012-08-24 16:24:55	1711.84	4	1	1.09994	3.50813	0.523065	0.00854611	1.79347	0.0209085	0	0	0	0	0	52.3261
374	1867.85	2012-08-24 16:25:00	1716.85	4	1	1.09994	3.50844	0.524595	0.00854611	1.79884	0.0209085	0	0	0	0	0	52.2098
375	1872.85	2012-08-24 16:25:05	1721.86	4	1	1.09994	3.50844	0.526125	0.00854611	1.80421	0.0209085	0	0	0	0	0	52.2265
376	1877.86	2012-08-24 16:25:10	1726.86	4	1	1.09994	3.50844	0.527655	0.00854611	1.80958	0.0209085	0	0	0	0	0	52.2098
377	1882.87	2012-08-24 16:25:15	1731.87	4	1	1.09994	3.50875	0.529185	0.00854611	1.81494	0.0209085	0	0	0	0	0	52.356
378	1887.87	2012-08-24 16:25:20	1736.88	4	1	1.10013	3.50875	0.530714	0.00854611	1.82031	0.0209085	0	0	0	0	0	52.3129
379	1892.88	2012-08-24 16:25:25	1741.88	4	1	1.09994	3.50875	0.532243	0.00854611	1.82568	0.0209085	0	0	0	0	0	52.1666
380	1897.88	2012-08-24 16:25:30	1746.88	4	1	1.09994	3.50906	0.533772	0.00854611	1.83104	0.0209085	0	0	0	0	0	52.2265
381	1902.89	2012-08-24 16:25:35	1751.89	4	1	1.09994	3.50936	0.535302	0.00854611	1.83641	0.0209085	0	0	0	0	0	52.3296
382	1907.89	2012-08-24 16:25:40	1756.89	4	1	1.09975	3.50936	0.53683	0.00854611	1.84177	0.0209085	6.15597e-05	0	0	0	0	52.1533
383	1912.89	2012-08-24 16:25:45	1761.89	4	1	1.09994	3.50936	0.538358	0.00854611	1.84713	0.0209085	0	0	0	0	0	52.2133
384	1917.9	2012-08-24 16:25:50	1766.9	4	1	1.09994	3.50936	0.539888	0.00854611	1.8525	0.0209085	0	0	0	0	0	52.2864
385	1922.9	2012-08-24 16:25:55	1771.91	4	1	1.09994	3.50967	0.541418	0.00854611	1.85787	0.0209085	0	0	0	0	0	52.2564
386	1927.9	2012-08-24 16:26:00	1776.91	4	1	1.09994	3.50998	0.542946	0.00854611	1.86323	0.0209085	6.1512e-05	0	0	0	0	52.3763
387	1932.91	2012-08-24 16:26:05	1781.91	4	1	1.09994	3.50967	0.544475	0.00854611	1.8686	0.0209085	-6.1512e-05	0	0	0	0	52.3463
388	1937.92	2012-08-24 16:26:10	1786.92	4	1	1.10013	3.50998	0.546002	0.00854611	1.87396	0.0209085	0	0	0	0	0	52.23
389	1942.92	2012-08-24 16:26:15	1791.92	4	1	1.09994	3.50998	0.547534	0.00854611	1.87934	0.0209085	0	0	0	0	0	52.4062
390	1947.93	2012-08-24 16:26:20	1796.93	4	1	1.10032	3.51029	0.549065	0.00854611	1.88471	0.0209085	6.15597e-05	0	0	0	0	52.3331
391	1952.94	2012-08-24 16:26:25	1801.94	4	1	1.09994	3.51029	0.550595	0.00854611	1.89008	0.0209085	0	0	0	0	0	52.363
392	1957.94	2012-08-24 16:26:30	1806.94	4	1	1.10013	3.51029	0.552123	0.00854611	1.89545	0.0209085	6.15597e-05	0	0	0	0	52.2899
393	1962.94	2012-08-24 16:26:35	1811.94	4	1	1.09975	3.51029	0.553651	0.00854611	1.90081	0.0209085	0	0	0	0	0	52.393
394	1967.95	2012-08-24 16:26:40	1816.95	4	1	1.10013	3.51059	0.555182	0.00854611	1.90618	0.0209085	6.15597e-05	0	0	0	0	52.393
395	1972.96	2012-08-24 16:26:45	1821.96	4	1	1.09994	3.51059	0.556711	0.00854611	1.91155	0.0209085	0	0	0	0	0	52.393
396	1977.96	2012-08-24 16:26:50	1826.96	4	1	1.09994	3.51059	0.55824	0.00854611	1.91692	0.0209085	0	0	0	0	0	52.4529
397	1982.97	2012-08-24 16:26:55	1831.97	4	1	1.09994	3.51059	0.55977	0.00854611	1.92229	0.0209085	0	0	0	0	0	52.2467
398	1987.97	2012-08-24 16:27:00	1836.97	4	1	1.10013	3.5109	0.561299	0.00854611	1.92766	0.0209085	0	0	0	0	0	52.3498
399	1992.97	2012-08-24 16:27:05	1841.98	4	1	1.09994	3.51121	0.562827	0.00854611	1.93302	0.0209085	6.15597e-05	0	0	0	0	52.3798
400	1997.98	2012-08-24 16:27:10	1846.98	4	1	1.09994	3.51121	0.564357	0.00854611	1.9384	0.0209085	6.15597e-05	0	0	0	0	52.3199
401	2002.99	2012-08-24 16:27:15	1851.99	4	1	1.09994	3.51121	0.565888	0.00854611	1.94377	0.0209085	6.15597e-05	0	0	0	0	52.3798
402	2007.99	2012-08-24 16:27:20	1856.99	4	1	1.09994	3.51152	0.567416	0.00854611	1.94914	0.0209085	6.15597e-05	0	0	0	0	52.3366
403	2013	2012-08-24 16:27:25	1862	4	1	1.09975	3.51121	0.568945	0.00854611	1.95451	0.0209085	-0.000123119	0	0	0	0	52.3366
404	2018	2012-08-24 16:27:30	1867	4	1	1.09994	3.51152	0.570473	0.00854611	1.95987	0.0209085	-6.15597e-05	0	0	0	0	52.3366
405	2023	2012-08-24 16:27:35	1872	4	1	1.09994	3.51183	0.572002	0.00854611	1.96524	0.0209085	6.15597e-05	0	0	0	0	52.4097
406	2028	2012-08-24 16:27:40	1877.01	4	1	1.09994	3.51213	0.573531	0.00854611	1.97061	0.0209085	0	0	0	0	0	52.3665
407	2033.01	2012-08-24 16:27:45	1882.01	4	1	1.09975	3.51213	0.575056	0.00854611	1.97597	0.0209085	6.15597e-05	0	0	0	0	52.4097
408	2038.01	2012-08-24 16:27:50	1887.01	4	1	1.09994	3.51244	0.576585	0.00854611	1.98134	0.0209085	6.15597e-05	0	0	0	0	52.4397
409	2043.01	2012-08-24 16:27:55	1892.02	4	1	1.10013	3.51244	0.578117	0.00854611	1.98672	0.0209085	6.15597e-05	0	0	0	0	52.4829
410	2048.02	2012-08-24 16:28:00	1897.02	4	1	1.09994	3.51244	0.579647	0.00854611	1.99209	0.0209085	6.15597e-05	0	0	0	0	52.4397
411	2053.03	2012-08-24 16:28:05	1902.03	4	1	1.09994	3.51244	0.581177	0.00854611	1.99747	0.0209085	6.15597e-05	0	0	0	0	52.3366
412	2058.04	2012-08-24 16:28:10	1907.04	4	1	1.09994	3.51244	0.582707	0.00854611	2.00284	0.0209085	-6.15597e-05	0	0	0	0	52.4829
413	2063.04	2012-08-24 16:28:15	1912.04	4	1	1.09994	3.51275	0.584235	0.00854611	2.00821	0.0209085	6.15597e-05	0	0	0	0	52.4397
414	2068.04	2012-08-24 16:28:20	1917.04	4	1	1.09994	3.51275	0.585765	0.00854611	2.01358	0.0209085	0	0	0	0	0	52.5859
415	2073.05	2012-08-24 16:28:25	1922.05	4	1	1.10013	3.51275	0.587295	0.00854611	2.01896	0.0209085	0	0	0	0	0	52.3965
416	2078.05	2012-08-24 16:28:30	1927.06	4	1	1.10013	3.51306	0.588824	0.00854611	2.02433	0.0209085	0	0	0	0	0	52.3366
417	2083.05	2012-08-24 16:28:35	1932.06	4	1	1.09994	3.51306	0.590352	0.00854611	2.0297	0.0209085	0	0	0	0	0	53.0546
418	2088.06	2012-08-24 16:28:40	1937.06	4	1	1.10013	3.51367	0.59188	0.00854611	2.03506	0.0209085	0.000123119	0	0	0	0	52.4265
419	2093.06	2012-08-24 16:28:45	1942.07	4	1	1.09994	3.51367	0.59341	0.00854611	2.04044	0.0209085	6.15597e-05	0	0	0	0	52.3234
420	2098.07	2012-08-24 16:28:50	1947.07	4	1	1.10013	3.51367	0.594939	0.00854611	2.04581	0.0209085	0	0	0	0	0	52.3234
421	2103.07	2012-08-24 16:28:55	1952.08	4	1	1.10013	3.51398	0.596469	0.00854611	2.05119	0.0209085	6.15597e-05	0	0	0	0	52.3401
422	2108.08	2012-08-24 16:29:00	1957.08	4	1	1.09975	3.51367	0.597999	0.00854611	2.05656	0.0209085	-6.15597e-05	0	0	0	0	52.4133
423	2113.09	2012-08-24 16:29:05	1962.09	4	1	1.09994	3.51367	0.599529	0.00854611	2.06194	0.0209085	0	0	0	0	0	52.3833
424	2118.09	2012-08-24 16:29:10	1967.09	4	1	1.09994	3.51429	0.601058	0.00854611	2.06731	0.0209085	0	0	0	0	0	52.4564
425	2123.09	2012-08-24 16:29:15	1972.1	4	1	1.10013	3.51429	0.602586	0.00854611	2.07268	0.0209085	6.15597e-05	0	0	0	0	52.3833
426	2128.1	2012-08-24 16:29:20	1977.1	4	1	1.10013	3.5146	0.604116	0.00854611	2.07806	0.0209085	6.15597e-05	0	0	0	0	52.4265
427	2133.1	2012-08-24 16:29:25	1982.11	4	1	1.09994	3.51429	0.605645	0.00854611	2.08343	0.0209085	0	0	0	0	0	52.3401
428	2138.11	2012-08-24 16:29:30	1987.11	4	1	1.09994	3.51429	0.607174	0.00854611	2.0888	0.0209085	0	0	0	0	0	52.2502
429	2143.11	2012-08-24 16:29:35	1992.12	4	1	1.09994	3.5146	0.608704	0.00854611	2.09418	0.0209085	0	0	0	0	0	52.3833
430	2148.12	2012-08-24 16:29:40	1997.12	4	1	1.09994	3.5149	0.610233	0.00854611	2.09956	0.0209085	0	0	0	0	0	52.3102
431	2153.13	2012-08-24 16:29:45	2002.13	4	1	1.10013	3.5149	0.611764	0.00854611	2.10494	0.0209085	6.15597e-05	0	0	0	0	52.4732
432	2158.14	2012-08-24 16:29:50	2007.14	4	1	1.09994	3.51521	0.613293	0.00854611	2.11031	0.0209085	0	0	0	0	0	52.4732
433	2163.14	2012-08-24 16:29:55	2012.14	4	1	1.09994	3.51521	0.614822	0.00854611	2.11569	0.0209085	6.15597e-05	0	0	0	0	52.46
434	2168.15	2012-08-24 16:30:00	2017.15	4	1	1.09975	3.51521	0.616352	0.00854611	2.12107	0.0209085	0	0	0	0	0	52.5631
435	2173.15	2012-08-24 16:30:05	2022.16	4	1	1.09994	3.5149	0.617882	0.00854611	2.12644	0.0209085	-6.15597e-05	0	0	0	0	52.46
436	2178.16	2012-08-24 16:30:10	2027.16	4	1	1.10013	3.51521	0.619411	0.00854611	2.13182	0.0209085	-6.15597e-05	0	0	0	0	52.4732
437	2183.16	2012-08-24 16:30:15	2032.16	4	1	1.09994	3.51521	0.620941	0.00854611	2.13719	0.0209085	-6.15597e-05	0	0	0	0	52.5331
438	2188.17	2012-08-24 16:30:20	2037.17	4	1	1.09994	3.51552	0.622467	0.00854611	2.14256	0.0209085	6.15597e-05	0	0	0	0	52.5032
439	2193.17	2012-08-24 16:30:25	2042.17	4	1	1.09994	3.51583	0.623999	0.00854611	2.14795	0.0209085	6.15597e-05	0	0	0	0	52.43
440	2198.18	2012-08-24 16:30:30	2047.18	4	1	1.09994	3.51583	0.625528	0.00854611	2.15332	0.0209085	6.15597e-05	0	0	0	0	52.593
441	2203.18	2012-08-24 16:30:35	2052.18	4	1	1.10013	3.51613	0.627057	0.00854611	2.1587	0.0209085	6.15597e-05	0	0	0	0	52.5631
442	2208.18	2012-08-24 16:30:40	2057.18	4	1	1.09994	3.51613	0.628585	0.00854611	2.16407	0.0209085	-6.1512e-05	0	0	0	0	52.593
443	2213.19	2012-08-24 16:30:45	2062.19	4	1	1.09994	3.51613	0.630115	0.00854611	2.16945	0.0209085	-6.1512e-05	0	0	0	0	52.5199
444	2218.19	2012-08-24 16:30:50	2067.19	4	1	1.10013	3.51644	0.631644	0.00854611	2.17483	0.0209085	6.1512e-05	0	0	0	0	52.593
445	2223.2	2012-08-24 16:30:55	2072.2	4	1	1.09975	3.51644	0.633173	0.00854611	2.1802	0.0209085	0	0	0	0	0	52.6662
446	2228.2	2012-08-24 16:31:00	2077.2	4	1	1.09994	3.51675	0.634701	0.00854611	2.18558	0.0209085	6.15597e-05	0	0	0	0	52.6362
447	2233.2	2012-08-24 16:31:05	2082.2	4	1	1.10013	3.51675	0.63623	0.00854611	2.19095	0.0209085	6.15597e-05	0	0	0	0	52.5631
448	2238.2	2012-08-24 16:31:10	2087.21	4	1	1.10013	3.51675	0.637759	0.00854611	2.19633	0.0209085	0	0	0	0	0	52.7393
449	2243.21	2012-08-24 16:31:15	2092.21	4	1	1.09994	3.51675	0.639287	0.00854611	2.20171	0.0209085	-6.15597e-05	0	0	0	0	52.46
450	2248.22	2012-08-24 16:31:20	2097.22	4	1	1.10013	3.51737	0.640818	0.00854611	2.20709	0.0209085	0.000123119	0	0	0	0	52.7093
451	2253.22	2012-08-24 16:31:25	2102.22	4	1	1.10013	3.51706	0.642346	0.00854611	2.21247	0.0209085	0	0	0	0	0	52.5163
452	2258.23	2012-08-24 16:31:30	2107.23	4	1	1.09994	3.51737	0.643876	0.00854611	2.21785	0.0209085	0	0	0	0	0	52.5895
453	2263.23	2012-08-24 16:31:35	2112.23	4	1	1.09994	3.51737	0.645405	0.00854611	2.22322	0.0209085	0	0	0	0	0	52.6027
454	2268.23	2012-08-24 16:31:40	2117.24	4	1	1.09994	3.51767	0.646935	0.00854611	2.2286	0.0209085	0	0	0	0	0	52.822
455	2273.24	2012-08-24 16:31:45	2122.24	4	1	1.10013	3.51767	0.648464	0.00854611	2.23399	0.0209085	0	0	0	0	0	52.7621
456	2278.25	2012-08-24 16:31:50	2127.25	4	1	1.10013	3.51798	0.649993	0.00854611	2.23936	0.0209085	6.15597e-05	0	0	0	0	52.7621
457	2283.26	2012-08-24 16:31:55	2132.26	4	1	1.09994	3.51767	0.651524	0.00854611	2.24475	0.0209085	0	0	0	0	0	52.6591
458	2288.26	2012-08-24 16:32:00	2137.26	4	1	1.10013	3.51798	0.653053	0.00854611	2.25013	0.0209085	0	0	0	0	0	52.6591
459	2293.27	2012-08-24 16:32:05	2142.27	4	1	1.10013	3.51829	0.654583	0.00854611	2.25551	0.0209085	0	0	0	0	0	52.8053
460	2298.27	2012-08-24 16:32:10	2147.27	4	1	1.09994	3.51829	0.656112	0.00854611	2.26089	0.0209085	0	0	0	0	0	52.7022
461	2303.27	2012-08-24 16:32:15	2152.28	4	1	1.10013	3.5186	0.657641	0.00854611	2.26627	0.0209085	0	0	0	0	0	52.8485
462	2308.28	2012-08-24 16:32:20	2157.28	4	1	1.09994	3.5189	0.65917	0.00854611	2.27165	0.0209085	6.15597e-05	0	0	0	0	52.8916
463	2313.28	2012-08-24 16:32:25	2162.29	4	1	1.10013	3.5186	0.6607	0.00854611	2.27703	0.0209085	-6.15597e-05	0	0	0	0	52.9947
464	2318.29	2012-08-24 16:32:30	2167.3	4	1	1.10013	3.5189	0.662231	0.00854611	2.28242	0.0209085	0	0	0	0	0	52.9647
465	2323.3	2012-08-24 16:32:35	2172.3	4	1	1.10013	3.51921	0.663761	0.00854611	2.28781	0.0209085	6.15597e-05	0	0	0	0	52.8185
466	2328.31	2012-08-24 16:32:40	2177.31	4	1	1.10013	3.51921	0.66529	0.00854611	2.29319	0.0209085	6.15597e-05	0	0	0	0	52.9647
467	2333.31	2012-08-24 16:32:45	2182.31	4	1	1.09994	3.51921	0.666819	0.00854611	2.29857	0.0209085	0	0	0	0	0	52.9348
468	2338.32	2012-08-24 16:32:50	2187.32	4	1	1.09994	3.51952	0.668348	0.00854611	2.30395	0.0209085	6.1512e-05	0	0	0	0	52.8617
469	2343.32	2012-08-24 16:32:55	2192.32	4	1	1.10013	3.51952	0.669877	0.00854611	2.30933	0.0209085	0	0	0	0	0	52.9048
470	2348.33	2012-08-24 16:33:00	2197.33	4	1	1.10013	3.52014	0.671407	0.00854611	2.31472	0.0209085	0.000123119	0	0	0	0	52.9048
471	2353.33	2012-08-24 16:33:05	2202.33	4	1	1.10013	3.51983	0.672935	0.00854611	2.32009	0.0209085	0	0	0	0	0	52.9779
472	2358.33	2012-08-24 16:33:10	2207.33	4	1	1.10013	3.52014	0.674463	0.00854611	2.32547	0.0209085	0	0	0	0	0	52.8749
473	2363.33	2012-08-24 16:33:15	2212.33	4	1	1.09994	3.52014	0.675973	0.00854611	2.33079	0.0209085	6.15597e-05	0	0	0	0	52.9779
474	2368.33	2012-08-24 16:33:20	2217.33	4	1	1.09994	3.52014	0.67752	0.00854611	2.33623	0.0209085	0	0	0	0	0	52.8749
475	2373.34	2012-08-24 16:33:25	2222.34	4	1	1.09994	3.52044	0.679049	0.00854611	2.34162	0.0209085	0	0	0	0	0	53.051
476	2378.34	2012-08-24 16:33:30	2227.34	4	1	1.10013	3.52044	0.680578	0.00854611	2.347	0.0209085	0	0	0	0	0	52.948
477	2383.34	2012-08-24 16:33:35	2232.34	4	1	1.09994	3.52075	0.682106	0.00854611	2.35238	0.0209085	0	0	0	0	0	52.8449
478	2388.34	2012-08-24 16:33:40	2237.35	4	1	1.10013	3.52106	0.683635	0.00854611	2.35776	0.0209085	6.15597e-05	0	0	0	0	52.8449
479	2393.35	2012-08-24 16:33:45	2242.35	4	1	1.09994	3.52075	0.685163	0.00854611	2.36314	0.0209085	-6.15597e-05	0	0	0	0	52.9912
480	2398.35	2012-08-24 16:33:50	2247.35	4	1	1.09994	3.52137	0.686693	0.00854611	2.36853	0.0209085	0	0	0	0	0	52.948
481	2403.36	2012-08-24 16:33:55	2252.36	4	1	1.10013	3.52167	0.688224	0.00854611	2.37392	0.0209085	0	0	0	0	0	52.7718
482	2408.36	2012-08-24 16:34:00	2257.36	4	1	1.09994	3.52167	0.689752	0.00854611	2.3793	0.0209085	6.15597e-05	0	0	0	0	52.9013
483	2413.37	2012-08-24 16:34:05	2262.37	4	1	1.09994	3.52167	0.691281	0.00854611	2.38468	0.0209085	6.15597e-05	0	0	0	0	52.8582
484	2418.37	2012-08-24 16:34:10	2267.38	4	1	1.10013	3.52198	0.692811	0.00854611	2.39007	0.0209085	6.15597e-05	0	0	0	0	52.9313
485	2423.38	2012-08-24 16:34:15	2272.38	4	1	1.09994	3.52198	0.69434	0.00854611	2.39546	0.0209085	0	0	0	0	0	52.8582
486	2428.38	2012-08-24 16:34:20	2277.38	4	1	1.09994	3.52229	0.695868	0.00854611	2.40084	0.0209085	0	0	0	0	0	52.8282
487	2433.38	2012-08-24 16:34:25	2282.38	4	1	1.10013	3.5226	0.697396	0.00854611	2.40622	0.0209085	6.15597e-05	0	0	0	0	52.7252
488	2438.38	2012-08-24 16:34:30	2287.38	4	1	1.09994	3.5226	0.698924	0.00854611	2.4116	0.0209085	0	0	0	0	0	52.8115
489	2443.39	2012-08-24 16:34:35	2292.39	4	1	1.09994	3.5226	0.700455	0.00854611	2.417	0.0209085	0	0	0	0	0	52.8547
490	2448.4	2012-08-24 16:34:40	2297.4	4	1	1.10013	3.52291	0.701985	0.00854611	2.42239	0.0209085	0	0	0	0	0	53.0009
491	2453.4	2012-08-24 16:34:45	2302.4	4	1	1.09994	3.52321	0.703514	0.00854611	2.42777	0.0209085	6.15597e-05	0	0	0	0	52.971
492	2458.4	2012-08-24 16:34:50	2307.4	4	1	1.10013	3.52352	0.705042	0.00854611	2.43316	0.0209085	0	0	0	0	0	52.838
493	2463.4	2012-08-24 16:34:55	2312.41	4	1	1.10013	3.52352	0.706571	0.00854611	2.43854	0.0209085	6.15597e-05	0	0	0	0	52.8679
494	2468.41	2012-08-24 16:35:00	2317.41	4	1	1.09994	3.52383	0.708101	0.00854611	2.44393	0.0209085	6.15597e-05	0	0	0	0	52.9111
495	2473.41	2012-08-24 16:35:05	2322.41	4	1	1.10013	3.52383	0.709628	0.00854611	2.44932	0.0209085	0	0	0	0	0	52.808
496	2478.41	2012-08-24 16:35:10	2327.41	4	1	1.09994	3.52414	0.711156	0.00854611	2.4547	0.0209085	6.15597e-05	0	0	0	0	52.9111
497	2483.42	2012-08-24 16:35:15	2332.42	4	1	1.09994	3.52414	0.712687	0.00854611	2.4601	0.0209085	-6.15597e-05	0	0	0	0	52.8811
498	2488.42	2012-08-24 16:35:20	2337.42	4	1	1.09994	3.52444	0.714215	0.00854611	2.46548	0.0209085	6.15597e-05	0	0	0	0	52.9243
499	2493.42	2012-08-24 16:35:25	2342.43	4	1	1.10013	3.52475	0.715744	0.00854611	2.47087	0.0209085	0	0	0	0	0	52.8512
500	2498.43	2012-08-24 16:35:30	2347.43	4	1	1.10013	3.52506	0.717273	0.00854611	2.47626	0.0209085	6.15597e-05	0	0	0	0	52.9243
501	2503.43	2012-08-24 16:35:35	2352.43	4	1	1.09994	3.52506	0.718802	0.00854611	2.48165	0.0209085	6.15597e-05	0	0	0	0	52.8944
502	2508.44	2012-08-24 16:35:40	2357.44	4	1	1.09994	3.52537	0.720332	0.00854611	2.48704	0.0209085	6.15597e-05	0	0	0	0	52.8644
503	2513.45	2012-08-24 16:35:45	2362.45	4	1	1.10013	3.52506	0.721863	0.00854611	2.49244	0.0209085	-6.15597e-05	0	0	0	0	52.8345
504	2518.45	2012-08-24 16:35:50	2367.45	4	1	1.09994	3.52568	0.723391	0.00854611	2.49783	0.0209085	6.15597e-05	0	0	0	0	52.8478
505	2523.45	2012-08-24 16:35:55	2372.45	4	1	1.10013	3.52598	0.724919	0.00854611	2.50322	0.0209085	6.1512e-05	0	0	0	0	52.9076
506	2528.46	2012-08-24 16:36:00	2377.46	4	1	1.10013	3.52629	0.726449	0.00854611	2.50861	0.0209085	6.15597e-05	0	0	0	0	52.8478
507	2533.46	2012-08-24 16:36:05	2382.47	4	1	1.09994	3.52629	0.727979	0.00854611	2.514	0.0209085	0	0	0	0	0	52.8478
508	2538.47	2012-08-24 16:36:10	2387.47	4	1	1.10013	3.5266	0.729506	0.00854611	2.51939	0.0209085	6.15597e-05	0	0	0	0	52.7879
509	2543.47	2012-08-24 16:36:15	2392.48	4	1	1.09994	3.5266	0.731037	0.00854611	2.52479	0.0209085	0	0	0	0	0	52.861
510	2548.48	2012-08-24 16:36:20	2397.48	4	1	1.10013	3.52721	0.732566	0.00854611	2.53018	0.0209085	6.15597e-05	0	0	0	0	52.8311
511	2553.48	2012-08-24 16:36:25	2402.48	4	1	1.10013	3.52721	0.734094	0.00854611	2.53557	0.0209085	0	0	0	0	0	52.8743
512	2558.49	2012-08-24 16:36:30	2407.49	4	1	1.09994	3.52752	0.735624	0.00854611	2.54097	0.0209085	0	0	0	0	0	52.7413
513	2563.49	2012-08-24 16:36:35	2412.5	4	1	1.10013	3.52783	0.737155	0.00854611	2.54637	0.0209085	0	0	0	0	0	52.7545
514	2568.5	2012-08-24 16:36:40	2417.5	4	1	1.10013	3.52783	0.738684	0.00854611	2.55176	0.0209085	-6.15597e-05	0	0	0	0	52.5784
515	2573.5	2012-08-24 16:36:45	2422.51	4	1	1.09994	3.52814	0.740213	0.00854611	2.55716	0.0209085	6.15597e-05	0	0	0	0	52.7977
516	2578.51	2012-08-24 16:36:50	2427.51	4	1	1.10013	3.52845	0.741744	0.00854611	2.56256	0.0209085	-6.15597e-05	0	0	0	0	52.8708
517	2583.52	2012-08-24 16:36:55	2432.52	4	1	1.09994	3.52875	0.743274	0.00854611	2.56796	0.0209085	0	0	0	0	0	52.6947
518	2588.53	2012-08-24 16:37:00	2437.53	4	1	1.09994	3.52906	0.744804	0.00854611	2.57336	0.0209085	6.15597e-05	0	0	0	0	52.6947
519	2593.54	2012-08-24 16:37:05	2442.54	4	1	1.10032	3.52906	0.746334	0.00854611	2.57876	0.0209085	0	0	0	0	0	52.8841
520	2598.54	2012-08-24 16:37:10	2447.54	4	1	1.10013	3.52937	0.747863	0.00854611	2.58415	0.0209085	0	0	0	0	0	52.7379
521	2603.54	2012-08-24 16:37:15	2452.55	4	1	1.10013	3.52968	0.749393	0.00854611	2.58955	0.0209085	6.15597e-05	0	0	0	0	52.9572
522	2608.55	2012-08-24 16:37:20	2457.55	4	1	1.09994	3.52968	0.750921	0.00854611	2.59495	0.0209085	0	0	0	0	0	52.9572
523	2613.55	2012-08-24 16:37:25	2462.55	4	1	1.10013	3.52998	0.75245	0.00854611	2.60034	0.0209085	0	0	0	0	0	53.0137
524	2618.55	2012-08-24 16:37:30	2467.55	4	1	1.10013	3.53029	0.753978	0.00854611	2.60574	0.0209085	6.15597e-05	0	0	0	0	53.0868
525	2623.55	2012-08-24 16:37:35	2472.55	4	1	1.10013	3.53029	0.755506	0.00854611	2.61113	0.0209085	0	0	0	0	0	52.9838
526	2628.56	2012-08-24 16:37:40	2477.56	4	1	1.10013	3.5306	0.757036	0.00854611	2.61653	0.0209085	0	0	0	0	0	52.9538
527	2633.56	2012-08-24 16:37:45	2482.56	4	1	1.09994	3.5306	0.758565	0.00854611	2.62193	0.0209085	0	0	0	0	0	52.9671
528	2638.56	2012-08-24 16:37:50	2487.56	4	1	1.09994	3.53122	0.760093	0.00854611	2.62733	0.0209085	6.15597e-05	0	0	0	0	52.8774
529	2643.57	2012-08-24 16:37:55	2492.57	4	1	1.10013	3.53152	0.761623	0.00854611	2.63273	0.0209085	0.000123119	0	0	0	0	52.9505
530	2648.57	2012-08-24 16:38:00	2497.58	4	1	1.10013	3.53122	0.763153	0.00854611	2.63813	0.0209085	6.15597e-05	0	0	0	0	52.9937
531	2653.58	2012-08-24 16:38:05	2502.58	4	1	1.10013	3.53183	0.764681	0.00854611	2.64353	0.0209085	6.15597e-05	0	0	0	0	52.9505
532	2658.58	2012-08-24 16:38:10	2507.58	4	1	1.10013	3.53183	0.76621	0.00854611	2.64893	0.0209085	0	0	0	0	0	52.8607
533	2663.58	2012-08-24 16:38:15	2512.58	4	1	1.09994	3.53183	0.767738	0.00854611	2.65433	0.0209085	-6.15597e-05	0	0	0	0	52.9338
534	2668.59	2012-08-24 16:38:20	2517.59	4	1	1.09994	3.53214	0.769269	0.00854611	2.65973	0.0209085	6.15597e-05	0	0	0	0	52.874
535	2673.59	2012-08-24 16:38:25	2522.59	4	1	1.10013	3.53214	0.770797	0.00854611	2.66513	0.0209085	-6.1512e-05	0	0	0	0	52.9471
536	2678.6	2012-08-24 16:38:30	2527.6	4	1	1.09994	3.53245	0.772328	0.00854611	2.67054	0.0209085	0	0	0	0	0	53.1232
537	2683.6	2012-08-24 16:38:35	2532.61	4	1	1.10013	3.53245	0.773857	0.00854611	2.67594	0.0209085	0	0	0	0	0	53.0202
538	2688.61	2012-08-24 16:38:40	2537.61	4	1	1.09994	3.53275	0.775387	0.00854611	2.68135	0.0209085	6.15597e-05	0	0	0	0	52.9903
539	2693.61	2012-08-24 16:38:45	2542.61	4	1	1.10013	3.53275	0.776916	0.00854611	2.68675	0.0209085	0	0	0	0	0	53.0634
540	2698.62	2012-08-24 16:38:50	2547.62	4	1	1.10013	3.53306	0.778446	0.00854611	2.69215	0.0209085	0	0	0	0	0	53.0036
541	2703.63	2012-08-24 16:38:55	2552.63	4	1	1.10013	3.53337	0.779975	0.00854611	2.69756	0.0209085	6.15597e-05	0	0	0	0	52.9305
542	2708.63	2012-08-24 16:39:00	2557.63	4	1	1.09994	3.53337	0.781501	0.00854611	2.70295	0.0209085	0	0	0	0	0	53.0036
543	2713.63	2012-08-24 16:39:05	2562.64	4	1	1.09994	3.53337	0.783034	0.00854611	2.70836	0.0209085	-6.15597e-05	0	0	0	0	52.9006
544	2718.64	2012-08-24 16:39:10	2567.64	4	1	1.10013	3.53368	0.784563	0.00854611	2.71377	0.0209085	0	0	0	0	0	52.9438
545	2723.64	2012-08-24 16:39:15	2572.64	4	1	1.09994	3.53368	0.786091	0.00854611	2.71917	0.0209085	0	0	0	0	0	52.9438
546	2728.64	2012-08-24 16:39:20	2577.64	4	1	1.09994	3.53368	0.78762	0.00854611	2.72457	0.0209085	-6.15597e-05	0	0	0	0	52.9737
547	2733.65	2012-08-24 16:39:25	2582.65	4	1	1.09994	3.53399	0.78915	0.00854611	2.72998	0.0209085	6.15597e-05	0	0	0	0	52.8275
548	2738.66	2012-08-24 16:39:30	2587.66	4	1	1.09994	3.53429	0.790681	0.00854611	2.73539	0.0209085	6.15597e-05	0	0	0	0	52.8275
549	2743.66	2012-08-24 16:39:35	2592.66	4	1	1.10013	3.53429	0.79221	0.00854611	2.74079	0.0209085	0	0	0	0	0	52.8574
550	2748.67	2012-08-24 16:39:40	2597.67	4	1	1.10013	3.5346	0.793739	0.00854611	2.7462	0.0209085	6.15597e-05	0	0	0	0	52.8873
551	2753.68	2012-08-24 16:39:45	2602.68	4	1	1.09994	3.53429	0.79527	0.00854611	2.7516	0.0209085	-6.15597e-05	0	0	0	0	52.7411
552	2758.68	2012-08-24 16:39:50	2607.68	4	1	1.10013	3.5346	0.796799	0.00854611	2.75701	0.0209085	0	0	0	0	0	52.7411
553	2763.69	2012-08-24 16:39:55	2612.69	4	1	1.10013	3.53491	0.79833	0.00854611	2.76242	0.0209085	6.15597e-05	0	0	0	0	52.6248
554	2768.7	2012-08-24 16:40:00	2617.7	4	1	1.10013	3.53491	0.799854	0.00854611	2.76781	0.0209085	0	0	0	0	0	52.7278
555	2773.7	2012-08-24 16:40:05	2622.71	4	1	1.10013	3.53491	0.80139	0.00854611	2.77324	0.0209085	0	0	0	0	0	52.7278
556	2778.7	2012-08-24 16:40:10	2627.71	4	1	1.10013	3.53491	0.802917	0.00854611	2.77864	0.0209085	0	0	0	0	0	52.7278
557	2783.71	2012-08-24 16:40:15	2632.71	4	1	1.10013	3.53491	0.804447	0.00854611	2.78405	0.0209085	0	0	0	0	0	52.7278
558	2788.71	2012-08-24 16:40:20	2637.71	4	1	1.10013	3.53522	0.805976	0.00854611	2.78945	0.0209085	-6.15597e-05	0	0	0	0	52.6547
559	2793.71	2012-08-24 16:40:25	2642.72	4	1	1.10013	3.53522	0.807504	0.00854611	2.79485	0.0209085	0	0	0	0	0	52.6846
560	2798.72	2012-08-24 16:40:30	2647.72	4	1	1.09994	3.53552	0.809034	0.00854611	2.80026	0.0209085	6.15597e-05	0	0	0	0	52.6547
561	2803.73	2012-08-24 16:40:35	2652.73	4	1	1.10013	3.53552	0.810564	0.00854611	2.80567	0.0209085	6.15597e-05	0	0	0	0	52.7278
562	2808.73	2012-08-24 16:40:41	2657.74	4	1	1.10013	3.53583	0.812094	0.00854611	2.81108	0.0209085	6.1512e-05	0	0	0	0	52.6115
563	2813.74	2012-08-24 16:40:46	2662.74	4	1	1.10032	3.53583	0.813624	0.00854611	2.81649	0.0209085	0	0	0	0	0	52.6115
564	2818.74	2012-08-24 16:40:51	2667.74	4	1	1.09994	3.53614	0.815149	0.00854611	2.82188	0.0209085	0	0	0	0	0	52.4652
565	2823.74	2012-08-24 16:40:56	2672.75	4	1	1.09994	3.53583	0.816681	0.00854611	2.8273	0.0209085	-6.15597e-05	0	0	0	0	52.3788
566	2828.75	2012-08-24 16:41:01	2677.75	4	1	1.10013	3.53614	0.81821	0.00854611	2.8327	0.0209085	0	0	0	0	0	52.5251
567	2833.75	2012-08-24 16:41:06	2682.75	4	1	1.10013	3.53645	0.819738	0.00854611	2.83811	0.0209085	6.15597e-05	0	0	0	0	52.5118
568	2838.76	2012-08-24 16:41:11	2687.76	4	1	1.10013	3.53645	0.821268	0.00854611	2.84352	0.0209085	0	0	0	0	0	52.6148
569	2843.76	2012-08-24 16:41:16	2692.76	4	1	1.10013	3.53676	0.822798	0.00854611	2.84893	0.0209085	6.15597e-05	0	0	0	0	52.4519
570	2848.77	2012-08-24 16:41:21	2697.77	4	1	1.09994	3.53676	0.824328	0.00854611	2.85434	0.0209085	6.15597e-05	0	0	0	0	52.4254
571	2853.78	2012-08-24 16:41:26	2702.78	4	1	1.10013	3.53676	0.825858	0.00854611	2.85975	0.0209085	0	0	0	0	0	52.5716
572	2858.78	2012-08-24 16:41:31	2707.78	4	1	1.10013	3.53706	0.827387	0.00854611	2.86516	0.0209085	6.15597e-05	0	0	0	0	52.442
573	2863.78	2012-08-24 16:41:36	2712.78	4	1	1.09994	3.53706	0.828915	0.00854611	2.87057	0.0209085	6.15597e-05	0	0	0	0	52.2791
574	2868.79	2012-08-24 16:41:41	2717.79	4	1	1.09994	3.53706	0.830445	0.00854611	2.87598	0.0209085	-6.15597e-05	0	0	0	0	52.442
575	2873.79	2012-08-24 16:41:46	2722.8	4	1	1.10013	3.53737	0.831975	0.00854611	2.88139	0.0209085	6.15597e-05	0	0	0	0	52.4719
576	2878.8	2012-08-24 16:41:51	2727.8	4	1	1.10013	3.53768	0.833505	0.00854611	2.8868	0.0209085	0.000123119	0	0	0	0	52.4719
577	2883.8	2012-08-24 16:41:56	2732.81	4	1	1.09994	3.53737	0.835034	0.00854611	2.89221	0.0209085	0	0	0	0	0	52.4719
578	2888.81	2012-08-24 16:42:01	2737.81	4	1	1.09994	3.53768	0.836564	0.00854611	2.89762	0.0209085	6.15597e-05	0	0	0	0	52.5019
579	2893.82	2012-08-24 16:42:06	2742.82	4	1	1.10013	3.53768	0.838095	0.00854611	2.90304	0.0209085	0	0	0	0	0	52.3556
580	2898.82	2012-08-24 16:42:11	2747.82	4	1	1.10013	3.53799	0.839623	0.00854611	2.90844	0.0209085	6.15597e-05	0	0	0	0	52.4287
581	2903.83	2012-08-24 16:42:16	2752.83	4	1	1.10013	3.53829	0.841152	0.00854611	2.91385	0.0209085	6.15597e-05	0	0	0	0	52.4454
582	2908.83	2012-08-24 16:42:21	2757.83	4	1	1.09994	3.53799	0.842681	0.00854611	2.91926	0.0209085	6.15597e-05	0	0	0	0	52.3723
583	2913.84	2012-08-24 16:42:26	2762.84	4	1	1.09994	3.53829	0.844211	0.00854611	2.92468	0.0209085	6.15597e-05	0	0	0	0	52.4022
584	2918.84	2012-08-24 16:42:31	2767.85	4	1	1.09994	3.53829	0.845741	0.00854611	2.93009	0.0209085	0	0	0	0	0	52.4022
585	2923.85	2012-08-24 16:42:36	2772.85	4	1	1.10013	3.5386	0.847272	0.00854611	2.93551	0.0209085	0	0	0	0	0	52.4321
586	2928.86	2012-08-24 16:42:41	2777.86	4	1	1.10013	3.5386	0.848801	0.00854611	2.94092	0.0209085	6.15597e-05	0	0	0	0	52.4022
587	2933.86	2012-08-24 16:42:46	2782.86	4	1	1.10013	3.53891	0.85033	0.00854611	2.94633	0.0209085	0	0	0	0	0	52.4022
588	2938.87	2012-08-24 16:42:51	2787.87	4	1	1.09994	3.53891	0.85186	0.00854611	2.95174	0.0209085	0	0	0	0	0	52.4321
589	2943.88	2012-08-24 16:42:56	2792.88	4	1	1.09994	3.53891	0.853391	0.00854611	2.95716	0.0209085	-6.15597e-05	0	0	0	0	52.4621
590	2948.89	2012-08-24 16:43:01	2797.89	4	1	1.10013	3.53922	0.854921	0.00854611	2.96258	0.0209085	0	0	0	0	0	52.5219
591	2953.89	2012-08-24 16:43:06	2802.89	4	1	1.10013	3.53953	0.856451	0.00854611	2.96799	0.0209085	0	0	0	0	0	52.492
592	2958.89	2012-08-24 16:43:11	2807.9	4	1	1.09994	3.53953	0.857979	0.00854611	2.9734	0.0209085	0	0	0	0	0	52.4189
593	2963.9	2012-08-24 16:43:16	2812.9	4	1	1.09994	3.53953	0.859508	0.00854611	2.97881	0.0209085	6.15597e-05	0	0	0	0	52.492
594	2968.9	2012-08-24 16:43:21	2817.91	4	1	1.10013	3.53953	0.861038	0.00854611	2.98423	0.0209085	0	0	0	0	0	52.4787
595	2973.91	2012-08-24 16:43:26	2822.91	4	1	1.09994	3.53983	0.862567	0.00854611	2.98964	0.0209085	0	0	0	0	0	52.6716
596	2978.91	2012-08-24 16:43:31	2827.92	4	1	1.10013	3.53983	0.864097	0.00854611	2.99506	0.0209085	0	0	0	0	0	52.5087
597	2983.92	2012-08-24 16:43:36	2832.92	4	1	1.09994	3.53983	0.865627	0.00854611	3.00047	0.0209085	0	0	0	0	0	52.5985
598	2988.93	2012-08-24 16:43:41	2837.93	4	1	1.10013	3.54014	0.867157	0.00854611	3.00589	0.0209085	6.15597e-05	0	0	0	0	52.4223
599	2993.94	2012-08-24 16:43:46	2842.94	4	1	1.10013	3.54045	0.868688	0.00854611	3.01131	0.0209085	-6.15597e-05	0	0	0	0	52.4954
600	2998.95	2012-08-24 16:43:51	2847.95	4	1	1.09994	3.54045	0.870219	0.00854611	3.01673	0.0209085	-0.000123119	0	0	0	0	52.5121
601	3003.95	2012-08-24 16:43:56	2852.95	4	1	1.09994	3.54045	0.871747	0.00854611	3.02214	0.0209085	0	0	0	0	0	52.542
602	3008.96	2012-08-24 16:44:01	2857.96	4	1	1.10013	3.54076	0.873277	0.00854611	3.02756	0.0209085	0	0	0	0	0	52.439
603	3013.96	2012-08-24 16:44:06	2862.96	4	1	1.10013	3.54137	0.874805	0.00854611	3.03297	0.0209085	6.15597e-05	0	0	0	0	52.4689
604	3018.96	2012-08-24 16:44:11	2867.97	4	1	1.10013	3.54106	0.876335	0.00854611	3.03839	0.0209085	-6.15597e-05	0	0	0	0	52.542
605	3023.96	2012-08-24 16:44:16	2872.97	4	1	1.10013	3.54137	0.877863	0.00854611	3.0438	0.0209085	0	0	0	0	0	52.4988
606	3028.97	2012-08-24 16:44:21	2877.97	4	1	1.09994	3.54168	0.879394	0.00854611	3.04922	0.0209085	6.15597e-05	0	0	0	0	52.572
607	3033.98	2012-08-24 16:44:26	2882.98	4	1	1.10013	3.54199	0.880923	0.00854611	3.05464	0.0209085	6.15597e-05	0	0	0	0	52.5288
608	3038.99	2012-08-24 16:44:31	2887.99	4	1	1.10013	3.54199	0.882453	0.00854611	3.06005	0.0209085	6.15597e-05	0	0	0	0	52.5587
609	3043.99	2012-08-24 16:44:36	2892.99	4	1	1.09994	3.5423	0.883983	0.00854611	3.06547	0.0209085	6.1512e-05	0	0	0	0	52.5587
610	3048.99	2012-08-24 16:44:41	2897.99	4	1	1.09994	3.5423	0.885511	0.00854611	3.07088	0.0209085	0	0	0	0	0	52.5587
611	3054	2012-08-24 16:44:46	2903	4	1	1.09994	3.5423	0.887042	0.00854611	3.07631	0.0209085	-6.15597e-05	0	0	0	0	52.5587
612	3059.01	2012-08-24 16:44:51	2908.01	4	1	1.10013	3.5426	0.888572	0.00854611	3.08173	0.0209085	0	0	0	0	0	52.5155
613	3064.02	2012-08-24 16:44:56	2913.02	4	1	1.10013	3.54291	0.890102	0.00854611	3.08715	0.0209085	6.15597e-05	0	0	0	0	52.5455
614	3069.02	2012-08-24 16:45:01	2918.02	4	1	1.10032	3.54322	0.89163	0.00854611	3.09256	0.0209085	6.15597e-05	0	0	0	0	52.4424
615	3074.02	2012-08-24 16:45:06	2923.02	4	1	1.09994	3.54322	0.893158	0.00854611	3.09798	0.0209085	0	0	0	0	0	52.5455
616	3079.02	2012-08-24 16:45:11	2928.02	4	1	1.10013	3.54353	0.894687	0.00854611	3.10339	0.0209085	6.15597e-05	0	0	0	0	52.4424
617	3084.03	2012-08-24 16:45:16	2933.03	4	1	1.10013	3.54383	0.896217	0.00854611	3.10881	0.0209085	0	0	0	0	0	52.2961
618	3089.03	2012-08-24 16:45:21	2938.04	4	1	1.10013	3.54383	0.897747	0.00854611	3.11424	0.0209085	0	0	0	0	0	52.3992
619	3094.04	2012-08-24 16:45:26	2943.04	4	1	1.10013	3.54414	0.899276	0.00854611	3.11965	0.0209085	6.15597e-05	0	0	0	0	52.5023
620	3099.04	2012-08-24 16:45:31	2948.04	4	1	1.10013	3.54445	0.900804	0.00854611	3.12507	0.0209085	6.15597e-05	0	0	0	0	52.5023
621	3104.05	2012-08-24 16:45:36	2953.05	4	1	1.09994	3.54445	0.902334	0.00854611	3.13049	0.0209085	0	0	0	0	0	52.5455
622	3109.06	2012-08-24 16:45:41	2958.06	4	1	1.10013	3.54476	0.903864	0.00854611	3.13592	0.0209085	6.15597e-05	0	0	0	0	52.356
623	3114.06	2012-08-24 16:45:46	2963.06	4	1	1.09994	3.54476	0.905395	0.00854611	3.14134	0.0209085	0	0	0	0	0	52.5323
624	3119.07	2012-08-24 16:45:51	2968.07	4	1	1.09994	3.54476	0.906924	0.00854611	3.14676	0.0209085	0	0	0	0	0	52.5323
625	3124.07	2012-08-24 16:45:56	2973.08	4	1	1.10013	3.54507	0.908454	0.00854611	3.15219	0.0209085	6.15597e-05	0	0	0	0	52.2397
626	3129.08	2012-08-24 16:46:01	2978.08	4	1	1.10013	3.54537	0.909982	0.00854611	3.15761	0.0209085	6.1512e-05	0	0	0	0	52.3129
627	3134.08	2012-08-24 16:46:06	2983.08	4	1	1.09994	3.54568	0.91151	0.00854611	3.16302	0.0209085	0.000123072	0	0	0	0	52.4758
628	3139.08	2012-08-24 16:46:11	2988.09	4	1	1.09994	3.54568	0.91304	0.00854611	3.16845	0.0209085	0	0	0	0	0	52.3595
629	3144.09	2012-08-24 16:46:16	2993.09	4	1	1.09994	3.5463	0.91457	0.00854611	3.17387	0.0209085	6.15597e-05	0	0	0	0	52.2564
630	3149.09	2012-08-24 16:46:21	2998.09	4	1	1.09994	3.5463	0.916098	0.00854611	3.17929	0.0209085	0	0	0	0	0	52.4327
631	3154.1	2012-08-24 16:46:26	3003.1	4	1	1.09994	3.54691	0.917627	0.00854611	3.18471	0.0209085	0	0	0	0	0	52.3595
632	3159.1	2012-08-24 16:46:31	3008.1	4	1	1.09994	3.54691	0.919156	0.00854611	3.19014	0.0209085	0	0	0	0	0	52.3763
633	3164.11	2012-08-24 16:46:36	3013.11	4	1	1.10013	3.54722	0.920686	0.00854611	3.19556	0.0209085	0	0	0	0	0	52.3763
634	3169.11	2012-08-24 16:46:41	3018.11	4	1	1.10013	3.54753	0.922214	0.00854611	3.20098	0.0209085	6.15597e-05	0	0	0	0	52.2599
635	3174.12	2012-08-24 16:46:46	3023.12	4	1	1.10013	3.54784	0.923745	0.00854611	3.20642	0.0209085	6.15597e-05	0	0	0	0	52.3331
636	3179.12	2012-08-24 16:46:51	3028.12	4	1	1.09994	3.54784	0.925273	0.00854611	3.21184	0.0209085	-6.15597e-05	0	0	0	0	52.4793
637	3184.13	2012-08-24 16:46:56	3033.13	4	1	1.10013	3.54845	0.926803	0.00854611	3.21727	0.0209085	6.15597e-05	0	0	0	0	52.363
638	3189.13	2012-08-24 16:47:01	3038.13	4	1	1.10013	3.54876	0.928333	0.00854611	3.22269	0.0209085	6.1512e-05	0	0	0	0	52.4362
639	3194.13	2012-08-24 16:47:06	3043.14	4	1	1.09994	3.54876	0.929861	0.00854611	3.22812	0.0209085	0	0	0	0	0	52.393
640	3199.14	2012-08-24 16:47:11	3048.14	4	1	1.09994	3.54937	0.931389	0.00854611	3.23354	0.0209085	0	0	0	0	0	52.2899
641	3204.14	2012-08-24 16:47:16	3053.14	4	1	1.10013	3.54968	0.932917	0.00854611	3.23897	0.0209085	6.15597e-05	0	0	0	0	52.3199
642	3209.14	2012-08-24 16:47:21	3058.14	4	1	1.10013	3.54999	0.934446	0.00854611	3.24439	0.0209085	6.15597e-05	0	0	0	0	52.3199
643	3214.14	2012-08-24 16:47:26	3063.14	4	1	1.10013	3.5503	0.935975	0.00854611	3.24982	0.0209085	0	0	0	0	0	52.3498
644	3219.15	2012-08-24 16:47:31	3068.15	4	1	1.09994	3.55061	0.937503	0.00854611	3.25525	0.0209085	6.15597e-05	0	0	0	0	52.4229
645	3224.15	2012-08-24 16:47:36	3073.16	4	1	1.09994	3.55091	0.939034	0.00854611	3.26068	0.0209085	0	0	0	0	0	52.4829
646	3229.16	2012-08-24 16:47:41	3078.17	4	1	1.10013	3.55153	0.940565	0.00854611	3.26612	0.0209085	6.15597e-05	0	0	0	0	52.3366
647	3234.17	2012-08-24 16:47:46	3083.17	4	1	1.09994	3.55184	0.942094	0.00854611	3.27155	0.0209085	0	0	0	0	0	52.4829
648	3239.17	2012-08-24 16:47:51	3088.18	4	1	1.10013	3.55214	0.943623	0.00854611	3.27698	0.0209085	6.15597e-05	0	0	0	0	52.4097
649	3244.18	2012-08-24 16:47:56	3093.18	4	1	1.10013	3.55276	0.945153	0.00854611	3.28242	0.0209085	6.15597e-05	0	0	0	0	52.3366
650	3249.19	2012-08-24 16:48:01	3098.19	4	1	1.09994	3.55307	0.946684	0.00854611	3.28786	0.0209085	6.15597e-05	0	0	0	0	52.2203
651	3254.2	2012-08-24 16:48:06	3103.2	4	1	1.10013	3.55368	0.948213	0.00854611	3.29329	0.0209085	0.000123119	0	0	0	0	52.2934
652	3259.2	2012-08-24 16:48:11	3108.2	4	1	1.09994	3.55399	0.949741	0.00854611	3.29872	0.0209085	6.15597e-05	0	0	0	0	52.2203
653	3264.21	2012-08-24 16:48:16	3113.21	4	1	1.10013	3.55461	0.951272	0.00854611	3.30416	0.0209085	6.15597e-05	0	0	0	0	52.3234
654	3269.21	2012-08-24 16:48:21	3118.21	4	1	1.09994	3.55491	0.952798	0.00854611	3.30958	0.0209085	6.15597e-05	0	0	0	0	52.3234
655	3274.21	2012-08-24 16:48:26	3123.21	4	1	1.10013	3.55553	0.95433	0.00854611	3.31503	0.0209085	0.000123072	0	0	0	0	52.2934
656	3279.22	2012-08-24 16:48:31	3128.22	4	1	1.09994	3.55584	0.955859	0.00854611	3.32047	0.0209085	6.15597e-05	0	0	0	0	52.2502
657	3284.22	2012-08-24 16:48:36	3133.22	4	1	1.09994	3.55615	0.957388	0.00854611	3.3259	0.0209085	0	0	0	0	0	52.3533
658	3289.22	2012-08-24 16:48:41	3138.22	4	1	1.09994	3.55707	0.958916	0.00854611	3.33134	0.0209085	6.15597e-05	0	0	0	0	52.2502
659	3294.23	2012-08-24 16:48:46	3143.23	4	1	1.09994	3.55738	0.960445	0.00854611	3.33678	0.0209085	0	0	0	0	0	52.3533
660	3299.23	2012-08-24 16:48:51	3148.23	4	1	1.10013	3.5583	0.961973	0.00854611	3.34221	0.0209085	6.1512e-05	0	0	0	0	52.3833
661	3304.23	2012-08-24 16:48:56	3153.23	4	1	1.10013	3.55892	0.963502	0.00854611	3.34765	0.0209085	6.15597e-05	0	0	0	0	52.3102
662	3309.24	2012-08-24 16:49:01	3158.24	4	1	1.09994	3.55922	0.965032	0.00854611	3.3531	0.0209085	6.15597e-05	0	0	0	0	52.3102
663	3314.24	2012-08-24 16:49:06	3163.24	4	1	1.09994	3.56015	0.96656	0.00854611	3.35854	0.0209085	6.15597e-05	0	0	0	0	52.3701
664	3319.25	2012-08-24 16:49:11	3168.25	4	1	1.09994	3.56076	0.96809	0.00854611	3.36399	0.0209085	0	0	0	0	0	52.2802
665	3324.26	2012-08-24 16:49:16	3173.26	4	1	1.10013	3.56199	0.969621	0.00854611	3.36944	0.0209085	0.000184631	0	0	0	0	52.3234
666	3329.26	2012-08-24 16:49:21	3178.26	4	1	1.09994	3.5623	0.971149	0.00854611	3.37488	0.0209085	6.15597e-05	0	0	0	0	52.3401
667	3334.26	2012-08-24 16:49:26	3183.26	4	1	1.10013	3.56292	0.972678	0.00854611	3.38033	0.0209085	0.000123119	0	0	0	0	52.3401
668	3339.27	2012-08-24 16:49:31	3188.27	4	1	1.10013	3.56384	0.974209	0.00854611	3.38578	0.0209085	6.15597e-05	0	0	0	0	52.3401
669	3344.28	2012-08-24 16:49:36	3193.28	4	1	1.10013	3.56446	0.975739	0.00854611	3.39124	0.0209085	0	0	0	0	0	52.3102
670	3349.29	2012-08-24 16:49:41	3198.29	4	1	1.09994	3.56599	0.97727	0.00854611	3.3967	0.0209085	0.000184679	0	0	0	0	52.4432
671	3354.29	2012-08-24 16:49:46	3203.3	4	1	1.09994	3.56661	0.978799	0.00854611	3.40215	0.0209085	6.15597e-05	0	0	0	0	52.3401
672	3359.29	2012-08-24 16:49:51	3208.3	4	1	1.10013	3.56784	0.980327	0.00854611	3.4076	0.0209085	0.000123119	0	0	0	0	52.5032
673	3364.3	2012-08-24 16:49:56	3213.3	4	1	1.09994	3.56876	0.981856	0.00854611	3.41306	0.0209085	0.000123119	0	0	0	0	52.5032
674	3369.3	2012-08-24 16:50:01	3218.31	4	1	1.09994	3.57	0.983385	0.00854611	3.41852	0.0209085	0.000123119	0	0	0	0	52.46
675	3374.31	2012-08-24 16:50:06	3223.31	4	1	1.09994	3.57061	0.984915	0.00854611	3.42398	0.0209085	0	0	0	0	0	52.4432
676	3379.31	2012-08-24 16:50:11	3228.31	4	1	1.09994	3.57215	0.986443	0.00854611	3.42943	0.0209085	0.000123119	0	0	0	0	52.46
677	3384.31	2012-08-24 16:50:16	3233.31	4	1	1.10013	3.57369	0.987971	0.00854611	3.43489	0.0209085	0.000123119	0	0	0	0	52.49
678	3389.31	2012-08-24 16:50:21	3238.31	4	1	1.09994	3.57461	0.989499	0.00854611	3.44035	0.0209085	0.000123072	0	0	0	0	52.46
679	3394.32	2012-08-24 16:50:26	3243.32	4	1	1.09994	3.57615	0.991028	0.00854611	3.44582	0.0209085	0.000123119	0	0	0	0	52.5631
680	3399.32	2012-08-24 16:50:31	3248.32	4	1	1.09994	3.578	0.992556	0.00854611	3.45129	0.0209085	0.000184631	0	0	0	0	52.5499
681	3404.32	2012-08-24 16:50:36	3253.33	4	1	1.10013	3.57923	0.994086	0.00854611	3.45676	0.0209085	0.000123119	0	0	0	0	52.49
682	3409.33	2012-08-24 16:50:41	3258.33	4	1	1.10013	3.58108	0.995615	0.00854611	3.46224	0.0209085	0.000246191	0	0	0	0	52.5199
683	3414.33	2012-08-24 16:50:46	3263.33	4	1	1.09994	3.58261	0.997143	0.00854611	3.46771	0.0209085	0.000184679	0	0	0	0	52.5199
684	3419.33	2012-08-24 16:50:51	3268.34	4	1	1.10013	3.58446	0.998672	0.00854611	3.47319	0.0209085	0.000184631	0	0	0	0	52.4468
685	3424.34	2012-08-24 16:50:56	3273.35	4	1	1.09994	3.58662	1.0002	0.00854611	3.47868	0.0209085	0.000184679	0	0	0	0	52.623
686	3429.35	2012-08-24 16:51:01	3278.35	4	1	1.09994	3.58846	1.00173	0.00854611	3.48417	0.0209085	0.000184679	0	0	0	0	52.5499
687	3434.36	2012-08-24 16:51:06	3283.36	4	1	1.09994	3.59092	1.00326	0.00854611	3.48966	0.0209085	0.000246191	0	0	0	0	52.5199
688	3439.36	2012-08-24 16:51:11	3288.36	4	1	1.10013	3.59339	1.00479	0.00854611	3.49515	0.0209085	0.000307798	0	0	0	0	52.593
689	3444.37	2012-08-24 16:51:16	3293.37	4	1	1.09994	3.59554	1.00632	0.00854611	3.50065	0.0209085	0.000246239	0	0	0	0	52.623
690	3449.37	2012-08-24 16:51:21	3298.37	4	1	1.09994	3.59831	1.00785	0.00854611	3.50615	0.0209085	0.000307751	0	0	0	0	52.5199
691	3452.14	2012-08-24 16:51:24	3301.14	4	1	1.10013	3.60016	1.0087	0.00854611	3.50919	0.0209085	0.000369358	0	0	0	0	52.5199
692	3457.14	2012-08-24 16:51:29	5.00735	5	1	1.0836	3.60016	1.01022	0.00854611	3.51466	0.0209085	0	0	0	0	0	52.593
693	3462.15	2012-08-24 16:51:34	10.0093	5	1	1.06519	3.60016	1.01171	0.00854611	3.52004	0.0209085	0	0	0	0	0	52.5199
694	3467.15	2012-08-24 16:51:39	15.0137	5	1	1.0466	3.60016	1.01318	0.00854611	3.52532	0.0209085	-6.1512e-05	0	0	0	0	52.5199
695	3472.15	2012-08-24 16:51:44	20.0169	5	1	1.02781	3.60047	1.01462	0.00854611	3.53051	0.0209085	0.000123072	0	0	0	0	52.5199
696	3477.15	2012-08-24 16:51:49	25.0171	5	1	1.00809	3.60016	1.01603	0.00854611	3.5356	0.0209085	0	0	0	0	0	52.49
697	3482.15	2012-08-24 16:51:54	30.0183	5	1	0.988933	3.60047	1.01742	0.00854611	3.5406	0.0209085	0	0	0	0	0	52.5499
698	3487.16	2012-08-24 16:51:59	35.0266	5	1	0.968648	3.60016	1.01878	0.00854611	3.5455	0.0209085	0	0	0	0	0	52.4768
699	3492.17	2012-08-24 16:52:04	40.032	5	1	0.948174	3.60047	1.02011	0.00854611	3.5503	0.0209085	6.1512e-05	0	0	0	0	52.5499
700	3497.17	2012-08-24 16:52:09	45.0361	5	1	0.927888	3.60016	1.02142	0.00854611	3.55499	0.0209085	0	0	0	0	0	52.5499
701	3502.18	2012-08-24 16:52:14	50.0453	5	1	0.907039	3.60047	1.02269	0.00854611	3.55958	0.0209085	6.1512e-05	0	0	0	0	52.4468
702	3507.19	2012-08-24 16:52:19	55.0516	5	1	0.885626	3.60016	1.02394	0.00854611	3.56407	0.0209085	-6.1512e-05	0	0	0	0	52.3737
703	3512.19	2012-08-24 16:52:24	60.057	5	1	0.864589	3.60016	1.02516	0.00854611	3.56845	0.0209085	-6.1512e-05	0	0	0	0	52.5499
704	3517.2	2012-08-24 16:52:29	65.0593	5	1	0.843176	3.60016	1.02634	0.00854611	3.57272	0.0209085	0	0	0	0	0	52.4768
705	3522.2	2012-08-24 16:52:34	70.0683	5	1	0.821388	3.60016	1.0275	0.00854611	3.57689	0.0209085	-6.1512e-05	0	0	0	0	52.4768
706	3527.21	2012-08-24 16:52:39	75.0707	5	1	0.799975	3.60047	1.02863	0.00854611	3.58095	0.0209085	6.1512e-05	0	0	0	0	52.5367
707	3532.21	2012-08-24 16:52:44	80.0749	5	1	0.778375	3.60047	1.02972	0.00854611	3.5849	0.0209085	6.1512e-05	0	0	0	0	52.5367
708	3537.21	2012-08-24 16:52:49	85.0751	5	1	0.756962	3.60047	1.03079	0.00854611	3.58873	0.0209085	6.1512e-05	0	0	0	0	52.5067
709	3542.22	2012-08-24 16:52:54	90.0843	5	1	0.735549	3.60047	1.03183	0.00854611	3.59247	0.0209085	6.1512e-05	0	0	0	0	52.5367
710	3547.22	2012-08-24 16:52:59	95.0865	5	1	0.7147	3.60016	1.03283	0.00854611	3.59609	0.0209085	0	0	0	0	0	52.6098
711	3552.23	2012-08-24 16:53:04	100.089	5	1	0.693475	3.60016	1.03381	0.00854611	3.59962	0.0209085	-6.1512e-05	0	0	0	0	52.5067
712	3557.23	2012-08-24 16:53:09	105.091	5	1	0.673001	3.60016	1.03476	0.00854611	3.60304	0.0209085	0	0	0	0	0	52.5798
713	3562.24	2012-08-24 16:53:14	110.099	5	1	0.652528	3.60016	1.03568	0.00854611	3.60636	0.0209085	-6.1512e-05	0	0	0	0	52.5199
714	3567.24	2012-08-24 16:53:19	115.103	5	1	0.632993	3.60047	1.03658	0.00854611	3.60958	0.0209085	6.1512e-05	0	0	0	0	52.5499
715	3572.24	2012-08-24 16:53:24	120.105	5	1	0.613271	3.60016	1.03744	0.00854611	3.61269	0.0209085	0	0	0	0	0	52.49
716	3577.24	2012-08-24 16:53:29	125.106	5	1	0.5943	3.60047	1.03828	0.00854611	3.61571	0.0209085	6.1512e-05	0	0	0	0	52.5631
717	3582.25	2012-08-24 16:53:34	130.114	5	1	0.575329	3.60016	1.0391	0.00854611	3.61864	0.0209085	0	0	0	0	0	52.5331
718	3587.25	2012-08-24 16:53:39	135.117	5	1	0.557298	3.60016	1.03988	0.00854611	3.62147	0.0209085	-6.1512e-05	0	0	0	0	52.4732
719	3592.26	2012-08-24 16:53:44	140.127	5	1	0.539641	3.60047	1.04065	0.00854611	3.62422	0.0209085	6.1512e-05	0	0	0	0	52.5032
720	3597.27	2012-08-24 16:53:49	145.13	5	1	0.522361	3.60047	1.04138	0.00854611	3.62688	0.0209085	6.1512e-05	0	0	0	0	52.4864
721	3602.27	2012-08-24 16:53:54	150.131	5	1	0.505644	3.60047	1.0421	0.00854611	3.62945	0.0209085	6.1512e-05	0	0	0	0	52.5895
722	3607.27	2012-08-24 16:53:59	155.138	5	1	0.489678	3.60016	1.04279	0.00854611	3.63194	0.0209085	0	0	0	0	0	52.4696
723	3612.28	2012-08-24 16:54:04	160.146	5	1	0.473901	3.60047	1.04346	0.00854611	3.63435	0.0209085	0	0	0	0	0	52.4696
724	3617.28	2012-08-24 16:54:09	165.148	5	1	0.458874	3.60016	1.04411	0.00854611	3.63669	0.0209085	-6.1512e-05	0	0	0	0	52.5428
725	3622.29	2012-08-24 16:54:14	170.153	5	1	0.444223	3.60016	1.04474	0.00854611	3.63895	0.0209085	0	0	0	0	0	52.4397
726	3627.29	2012-08-24 16:54:19	175.156	5	1	0.430136	3.60047	1.04534	0.00854611	3.64113	0.0209085	6.1512e-05	0	0	0	0	52.4397
727	3632.3	2012-08-24 16:54:24	180.161	5	1	0.416988	3.60016	1.04593	0.00854611	3.64325	0.0209085	-6.1512e-05	0	0	0	0	52.4829
728	3637.3	2012-08-24 16:54:29	185.162	5	1	0.40384	3.60047	1.0465	0.00854611	3.6453	0.0209085	6.1512e-05	0	0	0	0	52.4097
729	3642.3	2012-08-24 16:54:34	190.165	5	1	0.391067	3.60016	1.04705	0.00854611	3.64729	0.0209085	6.15597e-05	0	0	0	0	52.4097
730	3647.3	2012-08-24 16:54:39	195.168	5	1	0.378858	3.60047	1.04759	0.00854611	3.64922	0.0209085	6.1512e-05	0	0	0	0	52.556
731	3652.31	2012-08-24 16:54:44	200.173	5	1	0.3674	3.60047	1.04811	0.00854611	3.65109	0.0209085	0	0	0	0	0	52.4829
732	3657.31	2012-08-24 16:54:49	205.178	5	1	0.356318	3.60047	1.04861	0.00854611	3.6529	0.0209085	0	0	0	0	0	52.4829
733	3662.32	2012-08-24 16:54:54	210.181	5	1	0.345236	3.60016	1.0491	0.00854611	3.65465	0.0209085	-6.1512e-05	0	0	0	0	52.4529
734	3667.33	2012-08-24 16:54:59	215.189	5	1	0.334906	3.60016	1.04957	0.00854611	3.65635	0.0209085	0	0	0	0	0	52.4829
735	3672.33	2012-08-24 16:55:04	220.192	5	1	0.324951	3.60016	1.05003	0.00854611	3.658	0.0209085	0	0	0	0	0	52.4829
736	3677.33	2012-08-24 16:55:09	225.192	5	1	0.315559	3.60047	1.05047	0.00854611	3.65961	0.0209085	6.1512e-05	0	0	0	0	52.4529
737	3682.34	2012-08-24 16:55:14	230.2	5	1	0.306355	3.60016	1.05091	0.00854611	3.66116	0.0209085	-6.1512e-05	0	0	0	0	52.556
738	3687.34	2012-08-24 16:55:19	235.206	5	1	0.297527	3.60016	1.05133	0.00854611	3.66267	0.0209085	0	0	0	0	0	52.4229
739	3692.35	2012-08-24 16:55:24	240.214	5	1	0.288887	3.60047	1.05173	0.00854611	3.66414	0.0209085	0	0	0	0	0	52.4661
740	3697.35	2012-08-24 16:55:29	245.217	5	1	0.280998	3.60016	1.05213	0.00854611	3.66557	0.0209085	0	0	0	0	0	52.5392
741	3702.36	2012-08-24 16:55:34	250.222	5	1	0.273109	3.60016	1.05252	0.00854611	3.66695	0.0209085	0	0	0	0	0	52.6124
742	3707.36	2012-08-24 16:55:39	255.226	5	1	0.265596	3.60016	1.05289	0.00854611	3.6683	0.0209085	0	0	0	0	0	52.5525
743	3712.37	2012-08-24 16:55:44	260.229	5	1	0.258458	3.60047	1.05325	0.00854611	3.66961	0.0209085	6.1512e-05	0	0	0	0	52.6555
744	3717.37	2012-08-24 16:55:49	265.236	5	1	0.251509	3.60016	1.05361	0.00854611	3.67089	0.0209085	0	0	0	0	0	52.5824
745	3722.38	2012-08-24 16:55:54	270.239	5	1	0.244559	3.60016	1.05395	0.00854611	3.67213	0.0209085	0	0	0	0	0	52.5225
746	3727.38	2012-08-24 16:55:59	275.243	5	1	0.238173	3.60016	1.05429	0.00854611	3.67334	0.0209085	-6.1512e-05	0	0	0	0	52.6388
747	3732.38	2012-08-24 16:56:04	280.245	5	1	0.231974	3.60047	1.05462	0.00854611	3.67451	0.0209085	6.1512e-05	0	0	0	0	52.2864
748	3737.39	2012-08-24 16:56:09	285.253	5	1	0.225964	3.60047	1.05493	0.00854611	3.67566	0.0209085	6.1512e-05	0	0	0	0	52.4327
749	3742.39	2012-08-24 16:56:14	290.257	5	1	0.220329	3.60047	1.05524	0.00854611	3.67678	0.0209085	6.1512e-05	0	0	0	0	52.6653
750	3747.4	2012-08-24 16:56:19	295.266	5	1	0.215069	3.60047	1.05555	0.00854611	3.67787	0.0209085	6.1512e-05	0	0	0	0	52.6054
751	3752.41	2012-08-24 16:56:24	300.269	5	1	0.209622	3.60047	1.05584	0.00854611	3.67893	0.0209085	6.1512e-05	0	0	0	0	52.6785
752	3757.41	2012-08-24 16:56:29	305.271	5	1	0.204551	3.60016	1.05613	0.00854611	3.67996	0.0209085	-6.1512e-05	0	0	0	0	52.5023
753	3762.42	2012-08-24 16:56:34	310.28	5	1	0.199479	3.60016	1.05641	0.00854611	3.68098	0.0209085	0	0	0	0	0	52.5455
754	3767.42	2012-08-24 16:56:39	315.284	5	1	0.194971	3.60047	1.05668	0.00854611	3.68196	0.0209085	0.000123072	0	0	0	0	52.5887
755	3772.43	2012-08-24 16:56:44	320.289	5	1	0.1899	3.60016	1.05695	0.00854611	3.68293	0.0209085	-6.1512e-05	0	0	0	0	52.6186
756	3777.43	2012-08-24 16:56:49	325.292	5	1	0.185768	3.60047	1.05721	0.00854611	3.68387	0.0209085	0	0	0	0	0	52.6186
757	3782.43	2012-08-24 16:56:54	330.297	5	1	0.181635	3.60016	1.05747	0.00854611	3.68479	0.0209085	0	0	0	0	0	52.6618
758	3787.44	2012-08-24 16:56:59	335.301	5	1	0.177503	3.60047	1.05772	0.00854611	3.68568	0.0209085	0	0	0	0	0	52.6618
759	3792.44	2012-08-24 16:57:04	340.304	5	1	0.173559	3.60047	1.05796	0.00854611	3.68656	0.0209085	6.1512e-05	0	0	0	0	52.5587
760	3797.44	2012-08-24 16:57:09	345.305	5	1	0.169802	3.60016	1.0582	0.00854611	3.68742	0.0209085	-6.1512e-05	0	0	0	0	52.6019
761	3802.45	2012-08-24 16:57:14	350.314	5	1	0.165858	3.60016	1.05843	0.00854611	3.68826	0.0209085	-6.1512e-05	0	0	0	0	52.6451
762	3807.46	2012-08-24 16:57:19	355.322	5	1	0.162477	3.60016	1.05866	0.00854611	3.68908	0.0209085	0	0	0	0	0	52.6451
763	3812.46	2012-08-24 16:57:24	360.323	5	1	0.159096	3.60016	1.05889	0.00854611	3.68989	0.0209085	-6.1512e-05	0	0	0	0	52.7182
764	3817.47	2012-08-24 16:57:29	365.331	5	1	0.155715	3.60047	1.0591	0.00854611	3.69068	0.0209085	0	0	0	0	0	52.6883
765	3822.47	2012-08-24 16:57:34	370.332	5	1	0.152522	3.60047	1.05932	0.00854611	3.69145	0.0209085	6.1512e-05	0	0	0	0	52.7315
766	3827.47	2012-08-24 16:57:39	375.334	5	1	0.149516	3.60016	1.05953	0.00854611	3.6922	0.0209085	0	0	0	0	0	52.7315
767	3832.47	2012-08-24 16:57:44	380.334	5	1	0.146511	3.60047	1.05973	0.00854611	3.69294	0.0209085	6.1512e-05	0	0	0	0	52.7315
768	3837.47	2012-08-24 16:57:49	385.335	5	1	0.143506	3.60016	1.05993	0.00854611	3.69366	0.0209085	-6.1512e-05	0	0	0	0	52.5985
769	3842.48	2012-08-24 16:57:54	390.34	5	1	0.140688	3.60047	1.06013	0.00854611	3.69438	0.0209085	0	0	0	0	0	52.5087
770	3847.49	2012-08-24 16:57:59	395.351	5	1	0.138059	3.60047	1.06033	0.00854611	3.69507	0.0209085	0	0	0	0	0	52.6848
771	3852.49	2012-08-24 16:58:04	400.352	5	1	0.135429	3.60016	1.06052	0.00854611	3.69576	0.0209085	0	0	0	0	0	52.5518
772	3857.49	2012-08-24 16:58:09	405.353	5	1	0.132799	3.60047	1.0607	0.00854611	3.69643	0.0209085	6.1512e-05	0	0	0	0	52.5818
773	3862.5	2012-08-24 16:58:14	410.359	5	1	0.130358	3.60016	1.06088	0.00854611	3.69708	0.0209085	0	0	0	0	0	52.492
774	3867.5	2012-08-24 16:58:19	415.368	5	1	0.127728	3.60016	1.06106	0.00854611	3.69773	0.0209085	0	0	0	0	0	52.5651
775	3872.51	2012-08-24 16:58:24	420.371	5	1	0.125286	3.60016	1.06124	0.00854611	3.69836	0.0209085	0	0	0	0	0	52.4621
776	3877.51	2012-08-24 16:58:29	425.375	5	1	0.123032	3.60047	1.06141	0.00854611	3.69899	0.0209085	0.000123072	0	0	0	0	52.4321
777	3882.51	2012-08-24 16:58:34	430.376	5	1	0.120778	3.60016	1.06158	0.00854611	3.6996	0.0209085	0	0	0	0	0	52.5052
778	3887.51	2012-08-24 16:58:39	435.378	5	1	0.1189	3.60047	1.06175	0.00854611	3.7002	0.0209085	6.1512e-05	0	0	0	0	52.4321
779	3892.52	2012-08-24 16:58:44	440.382	5	1	0.116646	3.60016	1.06191	0.00854611	3.70078	0.0209085	-6.1512e-05	0	0	0	0	52.4321
780	3897.53	2012-08-24 16:58:49	445.389	5	1	0.11458	3.60016	1.06207	0.00854611	3.70136	0.0209085	0	0	0	0	0	52.4321
781	3902.53	2012-08-24 16:58:54	450.392	5	1	0.112889	3.60016	1.06223	0.00854611	3.70193	0.0209085	0	0	0	0	0	52.4022
782	3907.53	2012-08-24 16:58:59	455.393	5	1	0.110447	3.60016	1.06239	0.00854611	3.70249	0.0209085	0	0	0	0	0	52.3723
783	3912.53	2012-08-24 16:59:04	460.396	5	1	0.108757	3.60016	1.06254	0.00854611	3.70304	0.0209085	0	0	0	0	0	52.4753
784	3917.54	2012-08-24 16:59:09	465.401	5	1	0.107066	3.60016	1.06269	0.00854611	3.70358	0.0209085	0	0	0	0	0	52.4155
785	3922.54	2012-08-24 16:59:14	470.405	5	1	0.105376	3.60016	1.06284	0.00854611	3.70411	0.0209085	0	0	0	0	0	52.4587
786	3927.55	2012-08-24 16:59:19	475.412	5	1	0.103498	3.60016	1.06298	0.00854611	3.70463	0.0209085	-6.1512e-05	0	0	0	0	52.4287
787	3932.55	2012-08-24 16:59:24	480.415	5	1	0.101995	3.60016	1.06312	0.00854611	3.70515	0.0209085	0	0	0	0	0	52.3257
788	3937.56	2012-08-24 16:59:29	485.424	5	1	0.100305	3.60016	1.06326	0.00854611	3.70565	0.0209085	0	0	0	0	0	52.575
789	3942.56	2012-08-24 16:59:34	490.425	5	1	0.0986141	3.60016	1.0634	0.00854611	3.70615	0.0209085	0	0	0	0	0	52.4719
790	3947.57	2012-08-24 16:59:39	495.434	5	1	0.0971114	3.60016	1.06354	0.00854611	3.70664	0.0209085	0	0	0	0	0	52.4121
791	3952.58	2012-08-24 16:59:44	500.442	5	1	0.0957966	3.60016	1.06367	0.00854611	3.70712	0.0209085	0	0	0	0	0	52.2957
792	3957.58	2012-08-24 16:59:49	505.444	5	1	0.0937305	3.60016	1.0638	0.00854611	3.7076	0.0209085	-6.1512e-05	0	0	0	0	52.4121
793	3962.58	2012-08-24 16:59:54	510.446	5	1	0.0929791	3.60016	1.06393	0.00854611	3.70807	0.0209085	0	0	0	0	0	52.3257
794	3967.59	2012-08-24 16:59:59	515.45	5	1	0.0916643	3.60016	1.06406	0.00854611	3.70853	0.0209085	0	0	0	0	0	52.2359
795	3972.59	2012-08-24 17:00:04	520.457	5	1	0.0901617	3.60016	1.06419	0.00854611	3.70898	0.0209085	0	0	0	0	0	52.2059
796	3977.6	2012-08-24 17:00:09	525.459	5	1	0.0888469	3.59985	1.06431	0.00854611	3.70943	0.0209085	-6.15597e-05	0	0	0	0	52.2658
797	3982.6	2012-08-24 17:00:14	530.465	5	1	0.0873442	3.59985	1.06444	0.00854611	3.70987	0.0209085	-6.15597e-05	0	0	0	0	52.2359
798	3987.61	2012-08-24 17:00:19	535.469	5	1	0.0864051	3.60016	1.06456	0.00854611	3.71031	0.0209085	0	0	0	0	0	52.1927
799	3992.61	2012-08-24 17:00:24	540.478	5	1	0.0847146	3.60016	1.06468	0.00854611	3.71073	0.0209085	0	0	0	0	0	52.1627
800	3997.62	2012-08-24 17:00:29	545.481	5	1	0.0837754	3.60016	1.06479	0.00854611	3.71116	0.0209085	0	0	0	0	0	52.2359
801	4002.63	2012-08-24 17:00:34	550.49	5	1	0.0828363	3.60047	1.06491	0.00854611	3.71157	0.0209085	6.1512e-05	0	0	0	0	52.2226
802	4007.63	2012-08-24 17:00:39	555.492	5	1	0.0815214	3.60047	1.06502	0.00854611	3.71198	0.0209085	6.1512e-05	0	0	0	0	52.3257
803	4012.63	2012-08-24 17:00:44	560.496	5	1	0.0802066	3.60016	1.06514	0.00854611	3.71239	0.0209085	0	0	0	0	0	52.2525
804	4017.64	2012-08-24 17:00:49	565.502	5	1	0.0790796	3.60016	1.06525	0.00854611	3.71279	0.0209085	6.15597e-05	0	0	0	0	52.2825
805	4022.64	2012-08-24 17:00:54	570.504	5	1	0.0781405	3.60047	1.06536	0.00854611	3.71318	0.0209085	6.1512e-05	0	0	0	0	52.2525
806	4027.65	2012-08-24 17:00:59	575.511	5	1	0.0772013	3.60016	1.06546	0.00854611	3.71357	0.0209085	0	0	0	0	0	52.1794
807	4032.65	2012-08-24 17:01:04	580.512	5	1	0.0760743	3.60016	1.06557	0.00854611	3.71395	0.0209085	0	0	0	0	0	52.1362
808	4037.66	2012-08-24 17:01:09	585.52	5	1	0.0751352	3.60016	1.06567	0.00854611	3.71433	0.0209085	0	0	0	0	0	52.1362
809	4042.66	2012-08-24 17:01:15	590.522	5	1	0.0740082	3.60016	1.06578	0.00854611	3.7147	0.0209085	0	0	0	0	0	52.2093
810	4047.67	2012-08-24 17:01:20	595.53	5	1	0.0728812	3.59985	1.06588	0.00854611	3.71507	0.0209085	-6.15597e-05	0	0	0	0	52.2093
811	4052.67	2012-08-24 17:01:25	600.532	5	1	0.0721299	3.60016	1.06598	0.00854611	3.71543	0.0209085	0	0	0	0	0	52.2093
812	4057.67	2012-08-24 17:01:30	605.537	5	1	0.0710029	3.60016	1.06608	0.00854611	3.71579	0.0209085	0	0	0	0	0	52.2393
813	4062.68	2012-08-24 17:01:35	610.544	5	1	0.0702516	3.60016	1.06618	0.00854611	3.71615	0.0209085	0	0	0	0	0	52.1528
814	4067.68	2012-08-24 17:01:40	615.548	5	1	0.0693124	3.60047	1.06628	0.00854611	3.71649	0.0209085	6.1512e-05	0	0	0	0	52.1528
815	4072.69	2012-08-24 17:01:45	620.55	5	1	0.0683733	3.60016	1.06637	0.00854611	3.71684	0.0209085	0	0	0	0	0	52.1828
816	4077.69	2012-08-24 17:01:50	625.554	5	1	0.0674341	3.60016	1.06647	0.00854611	3.71718	0.0209085	0	0	0	0	0	52.1828
817	4082.7	2012-08-24 17:01:55	630.562	5	1	0.0666828	3.60016	1.06656	0.00854611	3.71752	0.0209085	0	0	0	0	0	52.1828
818	4087.7	2012-08-24 17:02:00	635.564	5	1	0.0659315	3.60016	1.06665	0.00854611	3.71785	0.0209085	0	0	0	0	0	52.1096
819	4092.71	2012-08-24 17:02:05	640.574	5	1	0.0651801	3.60016	1.06674	0.00854611	3.71817	0.0209085	-6.1512e-05	0	0	0	0	52.1096
820	4097.72	2012-08-24 17:02:10	645.58	5	1	0.064241	3.60016	1.06683	0.00854611	3.7185	0.0209085	0	0	0	0	0	52.1396
821	4102.72	2012-08-24 17:02:15	650.581	5	1	0.0634897	3.60016	1.06692	0.00854611	3.71882	0.0209085	6.15597e-05	0	0	0	0	52.1096
822	4107.73	2012-08-24 17:02:20	655.591	5	1	0.0629262	3.60016	1.06701	0.00854611	3.71913	0.0209085	0	0	0	0	0	51.9633
823	4112.74	2012-08-24 17:02:25	660.601	5	1	0.061987	3.60047	1.0671	0.00854611	3.71945	0.0209085	6.1512e-05	0	0	0	0	52.1396
824	4117.74	2012-08-24 17:02:30	665.602	5	1	0.0612357	3.60016	1.06718	0.00854611	3.71976	0.0209085	0	0	0	0	0	52.1396
825	4122.75	2012-08-24 17:02:35	670.61	5	1	0.0604844	3.60016	1.06727	0.00854611	3.72006	0.0209085	0	0	0	0	0	52.1263
826	4127.75	2012-08-24 17:02:40	675.618	5	1	0.0599209	3.60016	1.06735	0.00854611	3.72036	0.0209085	6.15597e-05	0	0	0	0	52.1263
827	4132.76	2012-08-24 17:02:45	680.626	5	1	0.0591695	3.60047	1.06743	0.00854611	3.72066	0.0209085	6.1512e-05	0	0	0	0	51.98
828	4137.77	2012-08-24 17:02:50	685.629	5	1	0.0582304	3.60016	1.06751	0.00854611	3.72095	0.0209085	0	0	0	0	0	51.8337
829	4142.77	2012-08-24 17:02:55	690.633	5	1	0.0580426	3.60047	1.0676	0.00854611	3.72124	0.0209085	6.1512e-05	0	0	0	0	51.98
830	4147.78	2012-08-24 17:03:00	695.642	5	1	0.0571034	3.60016	1.06768	0.00854611	3.72153	0.0209085	0	0	0	0	0	51.7772
831	4152.79	2012-08-24 17:03:05	700.651	5	1	0.0565399	3.60016	1.06775	0.00854611	3.72182	0.0209085	6.15597e-05	0	0	0	0	51.8204
832	4157.8	2012-08-24 17:03:10	705.66	5	1	0.0559764	3.60016	1.06783	0.00854611	3.7221	0.0209085	0	0	0	0	0	51.9967
833	4162.8	2012-08-24 17:03:15	710.666	5	1	0.0550373	3.60016	1.06791	0.00854611	3.72237	0.0209085	0	0	0	0	0	52.0266
834	4163.52	2012-08-24 17:03:15	711.387	5	1	0.0548494	3.59985	1.06792	0.00854611	3.72241	0.0209085	-0.000123072	0	0	0	0	51.8371
835	4163.53	2012-08-24 17:03:15	1.9248e-06	6	1	0.000378419	3.59216	1.06792	0.00854611	3.72241	0.0209085	0	0	0	0	0	51.8371
836	4168.53	2012-08-24 17:03:21	5.00835	7	1	0	3.59031	1.06792	0.00854611	3.72241	0.0209085	-6.1512e-05	0.0890531	0	0	0	52.1165
837	4173.54	2012-08-24 17:03:26	10.0155	7	1	0	3.58846	1.06792	0.00854611	3.72241	0.0209085	-6.15597e-05	0.0890531	0	0	0	51.897
838	4178.55	2012-08-24 17:03:31	15.02	7	1	0	3.58692	1.06792	0.00854611	3.72241	0.0209085	-0.000184631	0.0890531	0	0	0	51.8538
839	4183.55	2012-08-24 17:03:36	20.027	7	1	0	3.58477	1.06792	0.00854611	3.72241	0.0209085	-0.000307798	0.0890531	0	0	0	51.8538
840	4188.56	2012-08-24 17:03:41	25.0317	7	1	0	3.58385	1.06792	0.00854611	3.72241	0.0209085	-0.000123072	0.0890531	0	0	0	51.927
841	4193.57	2012-08-24 17:03:46	30.0415	7	1	0	3.58292	1.06792	0.00854611	3.72241	0.0209085	-0.000123119	0.0890531	0	0	0	52.0301
842	4198.57	2012-08-24 17:03:51	35.0478	7	1	0	3.58138	1.06792	0.00854611	3.72241	0.0209085	-0.000123119	0.0890531	0	0	0	51.8838
843	4203.58	2012-08-24 17:03:56	40.05	7	1	0	3.58046	1.06792	0.00854611	3.72241	0.0209085	-6.15597e-05	0.0890531	0	0	0	51.8106
844	4208.58	2012-08-24 17:04:01	45.0594	7	1	0	3.57892	1.06792	0.00854611	3.72241	0.0209085	-0.000184679	0.0890531	0	0	0	51.8406
845	4213.59	2012-08-24 17:04:06	50.0625	7	1	0	3.578	1.06792	0.00854611	3.72241	0.0209085	-0.000123119	0.0890531	0	0	0	51.9437
846	4218.59	2012-08-24 17:04:11	55.0627	7	1	0	3.57707	1.06792	0.00854611	3.72241	0.0209085	-6.15597e-05	0.0890531	0	0	0	51.9137
847	4223.59	2012-08-24 17:04:16	60.0682	7	1	0	3.57584	1.06792	0.00854611	3.72241	0.0209085	-6.15597e-05	0.0890531	0	0	0	51.9005
848	4228.59	2012-08-24 17:04:21	65.0685	7	1	0	3.57461	1.06792	0.00854611	3.72241	0.0209085	0	0.0890531	0	0	0	51.8573
849	4233.6	2012-08-24 17:04:26	70.0745	7	1	0	3.57369	1.06792	0.00854611	3.72241	0.0209085	-0.000123119	0.0890531	0	0	0	51.9304
850	4238.61	2012-08-24 17:04:31	75.0807	7	1	0	3.57215	1.06792	0.00854611	3.72241	0.0209085	-0.000184679	0.0890531	0	0	0	51.9604
851	4243.61	2012-08-24 17:04:36	80.0881	7	1	0	3.57184	1.06792	0.00854611	3.72241	0.0209085	-6.15597e-05	0.0890531	0	0	0	51.8573
852	4248.62	2012-08-24 17:04:41	85.0974	7	1	0	3.57092	1.06792	0.00854611	3.72241	0.0209085	0	0.0890531	0	0	0	51.8573
853	4253.63	2012-08-24 17:04:46	90.1044	7	1	0	3.56969	1.06792	0.00854611	3.72241	0.0209085	-0.000123119	0.0890531	0	0	0	51.9604
854	4258.63	2012-08-24 17:04:51	95.1088	7	1	0	3.56846	1.06792	0.00854611	3.72241	0.0209085	-0.000184679	0.0890531	0	0	0	51.8141
855	4263.64	2012-08-24 17:04:56	100.111	7	1	0	3.56846	1.06792	0.00854611	3.72241	0.0209085	-6.15597e-05	0.0890531	0	0	0	51.8141
856	4268.64	2012-08-24 17:05:01	105.112	7	1	0	3.56723	1.06792	0.00854611	3.72241	0.0209085	-6.15597e-05	0.0890531	0	0	0	51.7409
857	4273.64	2012-08-24 17:05:06	110.114	7	1	0	3.56599	1.06792	0.00854611	3.72241	0.0209085	-0.000123119	0.0890531	0	0	0	51.7709
858	4278.64	2012-08-24 17:05:11	115.119	7	1	0	3.56538	1.06792	0.00854611	3.72241	0.0209085	0	0.0890531	0	0	0	51.874
859	4283.53	2012-08-24 17:05:16	120.001	7	1	0	3.56446	1.06792	0.00854611	3.72241	0.0209085	0	0.0890531	0	0	0	51.874
860	4284.53	2012-08-24 17:05:17	1.003	8	1	0.000190588	3.56415	1.06792	0.00854611	3.72241	0.0209085	0	0.0890531	0	0	0	51.8607
861	4285.54	2012-08-24 17:05:18	2.01032	8	1	0.000190588	3.56384	1.06792	0.00854611	3.72241	0.0209085	-6.15597e-05	0.0890531	0	0	0	51.9039
862	4286.54	2012-08-24 17:05:19	3.0131	8	1	0.000190588	3.56384	1.06792	0.00854611	3.72242	0.0209085	0	0.0890531	0	0	0	51.844
863	4287.54	2012-08-24 17:05:20	4.01316	8	1	0.000190588	3.56353	1.06792	0.00854611	3.72242	0.0209085	-6.15597e-05	0.0890531	0	0	0	51.874
864	4288.54	2012-08-24 17:05:21	5.01764	8	1	0.000378419	3.56322	1.06792	0.00854611	3.72242	0.0209085	-0.000123119	0.0890531	0	0	0	51.8008
865	4289.55	2012-08-24 17:05:22	6.02327	8	1	0.000378419	3.56322	1.06792	0.00854611	3.72242	0.0209085	-6.15597e-05	0.0890531	0	0	0	51.9039
866	4290.56	2012-08-24 17:05:23	7.03044	8	1	0.000378419	3.56292	1.06792	0.00854611	3.72242	0.0209085	-6.15597e-05	0.0890531	0	0	0	51.9039
867	4291.57	2012-08-24 17:05:24	8.04026	8	1	0.000190588	3.56292	1.06792	0.00854611	3.72242	0.0209085	-6.15597e-05	0.0890531	0	0	0	51.9339
868	4292.57	2012-08-24 17:05:25	9.0434	8	1	0.000378419	3.56261	1.06792	0.00854611	3.72242	0.0209085	-0.000123119	0.0890531	0	0	0	51.9039
869	4293.57	2012-08-24 17:05:26	10.0447	8	1	0.000190588	3.56261	1.06792	0.00854611	3.72242	0.0209085	-6.15597e-05	0.0890531	0	0	0	51.7876
870	4294.58	2012-08-24 17:05:27	11.0536	8	1	0.000378419	3.56199	1.06792	0.00854611	3.72242	0.0209085	-0.000123119	0.0890531	0	0	0	51.9339
871	4295.59	2012-08-24 17:05:28	12.0606	8	1	0.000378419	3.56261	1.06792	0.00854611	3.72242	0.0209085	0	0.0890531	0	0	0	51.9639
872	4296.59	2012-08-24 17:05:29	13.0678	8	1	0.000190588	3.56199	1.06792	0.00854611	3.72242	0.0209085	-6.15597e-05	0.0890531	0	0	0	51.8308
873	4297.6	2012-08-24 17:05:30	14.0757	8	1	0.000190588	3.56169	1.06792	0.00854611	3.72242	0.0209085	-0.000123119	0.0890531	0	0	0	51.8607
874	4298.61	2012-08-24 17:05:31	15.0817	8	1	2.75712e-06	3.56169	1.06792	0.00854611	3.72242	0.0209085	-0.000123119	0.0890531	0	0	0	51.874
875	4299.61	2012-08-24 17:05:32	16.0858	8	1	0.000378419	3.56199	1.06792	0.00854611	3.72242	0.0209085	-6.15597e-05	0.0890531	0	0	0	51.9339
876	4300.61	2012-08-24 17:05:33	17.0858	8	1	-0.480657	3.48813	1.06792	0.00855365	3.72242	0.0209348	-0.0147117	0.0890531	0	0	0	51.8607
877	4301.62	2012-08-24 17:05:34	18.0919	8	1	-0.480657	3.4832	1.06792	0.008688	3.72242	0.021403	-0.0157581	0.0890531	0	0	0	51.8907
878	4302.63	2012-08-24 17:05:35	19.0998	8	1	-0.480657	3.47951	1.06792	0.00882116	3.72242	0.0218666	-0.0164352	0.0890531	0	0	0	51.8308
879	4303.64	2012-08-24 17:05:36	20.1082	8	1	-0.480657	3.47612	1.06792	0.00895724	3.72242	0.0223399	-0.00190821	0.0890531	0	0	0	51.9207
880	4304.65	2012-08-24 17:05:37	21.1181	8	1	-0.480657	3.47274	1.06792	0.0090921	3.72242	0.0228084	-0.00178509	0.0890531	0	0	0	51.7876
881	4305.65	2012-08-24 17:05:38	22.1182	8	1	-0.480657	3.46997	1.06792	0.00922564	3.72242	0.023272	-0.00166197	0.0890531	0	0	0	51.9039
882	4306.65	2012-08-24 17:05:39	23.1203	8	1	-0.480657	3.46751	1.06792	0.00935945	3.72242	0.0237362	-0.00153885	0.0890531	0	0	0	51.9339
883	4307.66	2012-08-24 17:05:40	24.1292	8	1	-0.480657	3.46474	1.06792	0.00949418	3.72242	0.0242031	-0.00147734	0.0890531	0	0	0	51.8907
884	4308.66	2012-08-24 17:05:41	25.1302	8	1	-0.480657	3.46197	1.06792	0.00962782	3.72242	0.024666	-0.00141578	0.0890531	0	0	0	51.9339
885	4309.66	2012-08-24 17:05:42	26.1333	8	1	-0.480845	3.4592	1.06792	0.00976176	3.72242	0.0251295	-0.00135422	0.0890531	0	0	0	51.9207
886	4310.67	2012-08-24 17:05:43	27.1423	8	1	-0.480657	3.45704	1.06792	0.0098965	3.72242	0.0255954	-0.00129266	0.0890531	0	0	0	51.8607
887	4311.68	2012-08-24 17:05:44	28.1504	8	1	-0.480657	3.45458	1.06792	0.0100311	3.72242	0.0260606	-0.00129266	0.0890531	0	0	0	51.9207
888	4312.69	2012-08-24 17:05:45	29.1591	8	1	-0.480657	3.45212	1.06792	0.0101658	3.72242	0.0265257	-0.00129266	0.0890531	0	0	0	51.8607
889	4313.7	2012-08-24 17:05:46	30.1685	8	1	-0.480845	3.44996	1.06792	0.0103006	3.72242	0.0269908	-0.0012311	0.0890531	0	0	0	51.8907
890	4314.7	2012-08-24 17:05:47	31.1745	8	1	-0.480845	3.44781	1.06792	0.0104349	3.72242	0.0274541	-0.00116954	0.0890531	0	0	0	51.7876
891	4315.7	2012-08-24 17:05:48	32.1777	8	1	-0.480845	3.44535	1.06792	0.0105689	3.72242	0.0279158	-0.00116959	0.0890531	0	0	0	52.0238
892	4316.71	2012-08-24 17:05:49	33.1856	8	1	-0.480657	3.4435	1.06792	0.0107034	3.72242	0.0283794	-0.00116954	0.0890531	0	0	0	51.9207
893	4317.72	2012-08-24 17:05:50	34.1928	8	1	-0.480657	3.44135	1.06792	0.0108379	3.72242	0.0288423	-0.00104642	0.0890531	0	0	0	52.0238
894	4318.73	2012-08-24 17:05:51	35.1997	8	1	-0.480657	3.43919	1.06792	0.0109724	3.72242	0.0293049	-0.00110803	0.0890531	0	0	0	51.9207
895	4319.73	2012-08-24 17:05:52	36.2038	8	1	-0.480845	3.43734	1.06792	0.0111065	3.72242	0.0297659	-0.00104642	0.0890531	0	0	0	51.8607
896	4320.73	2012-08-24 17:05:53	37.2041	8	1	-0.480657	3.4355	1.06792	0.01124	3.72242	0.0302249	-0.00104647	0.0890531	0	0	0	52.0238
897	4321.74	2012-08-24 17:05:54	38.2129	8	1	-0.480845	3.43334	1.06792	0.0113748	3.72242	0.0306876	-0.00110798	0.0890531	0	0	0	51.9806
898	4322.74	2012-08-24 17:05:55	39.2149	8	1	-0.480845	3.4315	1.06792	0.0115086	3.72242	0.0311468	-0.000984859	0.0890531	0	0	0	51.9806
899	4323.75	2012-08-24 17:05:56	40.219	8	1	-0.480845	3.42934	1.06792	0.0116426	3.72242	0.0316068	-0.00104647	0.0890531	0	0	0	51.9506
900	4324.76	2012-08-24 17:05:57	41.228	8	1	-0.480845	3.4278	1.06792	0.0117774	3.72242	0.0320688	-0.00104642	0.0890531	0	0	0	51.9506
901	4325.76	2012-08-24 17:05:58	42.2341	8	1	-0.480657	3.42626	1.06792	0.0119117	3.72242	0.0325292	-0.000923347	0.0890531	0	0	0	51.9806
902	4326.77	2012-08-24 17:05:59	43.2411	8	1	-0.480657	3.42442	1.06792	0.0120462	3.72242	0.0329897	-0.0009233	0.0890531	0	0	0	51.9207
903	4327.78	2012-08-24 17:06:00	44.2482	8	1	-0.480657	3.42288	1.06792	0.0121806	3.72242	0.0334501	-0.000861788	0.0890531	0	0	0	51.9806
904	4328.78	2012-08-24 17:06:01	45.2502	8	1	-0.962068	3.34717	1.06792	0.0123436	3.72242	0.0340034	-0.0157581	0.0890531	0	0	0	51.9506
905	4329.78	2012-08-24 17:06:02	46.2543	8	1	-0.96188	3.34286	1.06792	0.0126119	3.72242	0.0349007	-0.016189	0.0890531	0	0	0	51.9806
906	4330.79	2012-08-24 17:06:03	47.2613	8	1	-0.96188	3.33855	1.06792	0.012881	3.72242	0.0357996	-0.0166815	0.0890531	0	0	0	51.9806
907	4331.79	2012-08-24 17:06:04	48.2668	8	1	-0.962068	3.33486	1.06792	0.0131497	3.72242	0.0366962	-0.00209284	0.0890531	0	0	0	52.0105
908	4332.8	2012-08-24 17:06:05	49.2764	8	1	-0.962068	3.33147	1.06792	0.0134195	3.72242	0.0375955	-0.00190821	0.0890531	0	0	0	51.9806
909	4333.81	2012-08-24 17:06:06	50.2846	8	1	-0.962068	3.32808	1.06792	0.0136889	3.72242	0.0384926	-0.00184665	0.0890531	0	0	0	51.8475
910	4334.82	2012-08-24 17:06:07	51.2905	8	1	-0.96188	3.32531	1.06792	0.0139577	3.72242	0.0393868	-0.00166202	0.0890531	0	0	0	51.9074
911	4335.82	2012-08-24 17:06:08	52.2956	8	1	-0.962068	3.32193	1.06792	0.0142263	3.72242	0.0402796	-0.00172353	0.0890531	0	0	0	51.9374
912	4336.82	2012-08-24 17:06:09	53.2957	8	1	-0.962068	3.31916	1.06792	0.0144935	3.72242	0.0411671	-0.00166202	0.0890531	0	0	0	51.9207
913	4337.83	2012-08-24 17:06:10	54.2997	8	1	-0.962068	3.3167	1.06792	0.0147618	3.72242	0.0420572	-0.00147734	0.0890531	0	0	0	52.0105
914	4338.83	2012-08-24 17:06:11	55.3047	8	1	-0.962068	3.31393	1.06792	0.0150304	3.72242	0.0429476	-0.00147734	0.0890531	0	0	0	51.9374
915	4339.84	2012-08-24 17:06:12	56.3109	8	1	-0.962068	3.31146	1.06792	0.0152993	3.72242	0.0438383	-0.00135422	0.0890531	0	0	0	51.9074
916	4340.84	2012-08-24 17:06:13	57.3138	8	1	0.481226	3.53091	1.06796	0.0154934	3.72254	0.044481	0.0430886	0.0890531	0	0	0	52.0105
917	4341.85	2012-08-24 17:06:14	58.3199	8	1	0.481226	3.53491	1.06809	0.0154934	3.72302	0.044481	0.0443813	0.0890531	0	0	0	51.9374
918	4342.85	2012-08-24 17:06:15	59.3199	8	1	0.481226	3.53829	1.06823	0.0154934	3.72349	0.044481	0.0455508	0.0890531	0	0	0	52.0405
919	4343.85	2012-08-24 17:06:16	60.325	8	1	0.481226	3.54106	1.06836	0.0154934	3.72397	0.044481	0.00172358	0.0890531	0	0	0	52.0405
920	4344.85	2012-08-24 17:06:17	61.3269	8	1	0.481038	3.54322	1.06849	0.0154934	3.72444	0.044481	0.00141578	0.0890531	0	0	0	52.0105
921	4345.85	2012-08-24 17:06:18	62.328	8	1	0.481414	3.54568	1.06863	0.0154934	3.72491	0.044481	0.00129266	0.0890531	0	0	0	52.0405
922	4346.86	2012-08-24 17:06:19	63.3331	8	1	0.481038	3.54784	1.06876	0.0154934	3.72539	0.044481	0.00116954	0.0890531	0	0	0	51.9374
923	4347.86	2012-08-24 17:06:20	64.3363	8	1	0.481226	3.5503	1.0689	0.0154934	3.72587	0.044481	0.0012311	0.0890531	0	0	0	51.8942
924	4348.87	2012-08-24 17:06:21	65.3432	8	1	0.000378419	3.47828	1.06899	0.0154934	3.7262	0.044481	-0.0136652	0.0890531	0	0	0	52.0405
925	4349.88	2012-08-24 17:06:22	66.3502	8	1	0.000190588	3.47766	1.06899	0.0154934	3.7262	0.044481	-0.0142192	0.0890531	0	0	0	51.9973
926	4350.88	2012-08-24 17:06:23	67.3544	8	1	0.000378419	3.47766	1.06899	0.0154934	3.7262	0.044481	-0.0147117	0.0890531	0	0	0	51.8942
927	4351.89	2012-08-24 17:06:24	68.3634	8	1	0.000190588	3.47736	1.06899	0.0154934	3.7262	0.044481	-0.000123119	0.0890531	0	0	0	51.9674
928	4352.9	2012-08-24 17:06:25	69.3684	8	1	0.000190588	3.47766	1.06899	0.0154934	3.7262	0.044481	0	0.0890531	0	0	0	51.9973
929	4353.9	2012-08-24 17:06:26	70.3775	8	1	0.000190588	3.47766	1.06899	0.0154934	3.7262	0.044481	6.15597e-05	0.0890531	0	0	0	51.9674
930	4354.91	2012-08-24 17:06:27	71.3865	8	1	0.000190588	3.47766	1.06899	0.0154934	3.7262	0.044481	0	0.0890531	0	0	0	51.8942
931	4355.92	2012-08-24 17:06:28	72.3947	8	1	0.000190588	3.47797	1.06899	0.0154934	3.7262	0.044481	6.15597e-05	0.0890531	0	0	0	51.8942
932	4356.93	2012-08-24 17:06:29	73.4016	8	1	0.000190588	3.47766	1.06899	0.0154934	3.7262	0.044481	0	0.0890531	0	0	0	51.8942
933	4357.94	2012-08-24 17:06:30	74.4107	8	1	0.000190588	3.47766	1.06899	0.0154934	3.7262	0.044481	-6.15597e-05	0.0890531	0	0	0	52.0405
934	4358.94	2012-08-24 17:06:31	75.4158	8	1	0.000190588	3.47797	1.06899	0.0154934	3.7262	0.044481	6.15597e-05	0.0890531	0	0	0	51.9973
935	4359.95	2012-08-24 17:06:32	76.4197	8	1	0.000190588	3.47797	1.06899	0.0154934	3.7262	0.044481	0	0.0890531	0	0	0	51.9973
936	4360.95	2012-08-24 17:06:33	77.4208	8	1	0.000190588	3.47828	1.06899	0.0154934	3.7262	0.044481	6.15597e-05	0.0890531	0	0	0	51.8942
937	4361.95	2012-08-24 17:06:34	78.4228	8	1	0.000378419	3.47828	1.06899	0.0154934	3.7262	0.044481	6.15597e-05	0.0890531	0	0	0	51.9541
938	4362.96	2012-08-24 17:06:35	79.4289	8	1	0.000190588	3.47797	1.06899	0.0154934	3.7262	0.044481	6.15597e-05	0.0890531	0	0	0	51.9242
939	4363.96	2012-08-24 17:06:36	80.4321	8	1	0.000190588	3.47828	1.06899	0.0154934	3.7262	0.044481	6.15597e-05	0.0890531	0	0	0	51.9973
940	4364.97	2012-08-24 17:06:37	81.44	8	1	-0.480657	3.40349	1.06899	0.0155499	3.7262	0.0446733	-0.0148963	0.0890531	0	0	0	51.9242
941	4365.97	2012-08-24 17:06:38	82.4401	8	1	-0.480845	3.40133	1.06899	0.0156834	3.7262	0.0451276	-0.0153888	0.0890531	0	0	0	51.9242
942	4366.97	2012-08-24 17:06:39	83.4442	8	1	-0.480657	3.39918	1.06899	0.0158175	3.7262	0.0455835	-0.0158196	0.0890531	0	0	0	51.9973
943	4367.98	2012-08-24 17:06:40	84.4493	8	1	-0.480657	3.39733	1.06899	0.0159517	3.7262	0.0460397	-0.00104647	0.0890531	0	0	0	51.9973
944	4368.98	2012-08-24 17:06:41	85.4512	8	1	-0.480657	3.39579	1.06899	0.0160855	3.7262	0.0464941	-0.0009233	0.0890531	0	0	0	51.9242
945	4369.98	2012-08-24 17:06:42	86.4533	8	1	-0.480657	3.39426	1.06899	0.0162193	3.7262	0.0469483	-0.000800228	0.0890531	0	0	0	51.851
946	4370.98	2012-08-24 17:06:43	87.4563	8	1	-0.480657	3.39241	1.06899	0.0163532	3.7262	0.0474029	-0.00086174	0.0890531	0	0	0	51.9242
947	4371.99	2012-08-24 17:06:44	88.4643	8	1	-0.480657	3.39087	1.06899	0.0164879	3.7262	0.0478594	-0.000861788	0.0890531	0	0	0	51.9242
948	4372.99	2012-08-24 17:06:45	89.4655	8	1	-0.480845	3.38964	1.06899	0.0166215	3.7262	0.0483127	-0.000738621	0.0890531	0	0	0	51.9541
949	4374	2012-08-24 17:06:46	90.4684	8	1	-0.480657	3.38841	1.06899	0.0167555	3.7262	0.0487665	-0.000738668	0.0890531	0	0	0	51.9541
950	4375	2012-08-24 17:06:47	91.4686	8	1	-0.480657	3.38687	1.06899	0.016889	3.7262	0.0492189	-0.000738668	0.0890531	0	0	0	51.881
951	4376.01	2012-08-24 17:06:48	92.4786	8	1	-0.480657	3.38533	1.06899	0.0170239	3.7262	0.0496755	-0.000738668	0.0890531	0	0	0	51.9541
952	4377.01	2012-08-24 17:06:49	93.4866	8	1	-0.480845	3.3841	1.06899	0.0171585	3.7262	0.0501311	-0.000677109	0.0890531	0	0	0	51.9973
953	4378.02	2012-08-24 17:06:50	94.4928	8	1	-0.480657	3.38256	1.06899	0.0172928	3.7262	0.0505857	-0.000800228	0.0890531	0	0	0	51.9242
954	4379.03	2012-08-24 17:06:51	95.4997	8	1	-0.480657	3.38133	1.06899	0.0174273	3.7262	0.0510404	-0.000677109	0.0890531	0	0	0	51.881
955	4380.03	2012-08-24 17:06:52	96.5027	8	1	-0.480657	3.3801	1.06899	0.0175612	3.7262	0.0514932	-0.000677061	0.0890531	0	0	0	51.9541
956	4381.04	2012-08-24 17:06:53	97.5098	8	1	-0.480657	3.37887	1.06899	0.0176957	3.7262	0.0519476	-0.000677109	0.0890531	0	0	0	51.9541
957	4382.04	2012-08-24 17:06:54	98.5129	8	1	-0.480845	3.37733	1.06899	0.0178297	3.7262	0.0524001	-0.000738668	0.0890531	0	0	0	52.0141
958	4383.04	2012-08-24 17:06:55	99.5129	8	1	-0.480657	3.3764	1.06899	0.0179632	3.7262	0.0528511	-0.000677109	0.0890531	0	0	0	51.9109
959	4384.05	2012-08-24 17:06:56	100.52	8	1	-0.480657	3.37548	1.06899	0.0180977	3.7262	0.0533051	-0.000615549	0.0890531	0	0	0	51.9541
960	4385.05	2012-08-24 17:06:57	101.524	8	1	-0.480845	3.37425	1.06899	0.0182317	3.7262	0.0537576	-0.000615549	0.0890531	0	0	0	51.9109
961	4386.06	2012-08-24 17:06:58	102.529	8	1	-0.480845	3.37302	1.06899	0.018366	3.7262	0.0542104	-0.000677109	0.0890531	0	0	0	51.9109
962	4387.06	2012-08-24 17:06:59	103.536	8	1	-0.480657	3.3721	1.06899	0.0185004	3.7262	0.0546638	-0.000553989	0.0890531	0	0	0	51.9841
963	4388.07	2012-08-24 17:07:00	104.541	8	1	-0.480845	3.37056	1.06899	0.0186346	3.7262	0.0551163	-0.000615597	0.0890531	0	0	0	51.8678
964	4389.07	2012-08-24 17:07:01	105.547	8	1	-0.962068	3.29546	1.06899	0.01884	3.7262	0.055798	-0.0153888	0.0890531	0	0	0	51.9409
965	4390.08	2012-08-24 17:07:02	106.555	8	1	-0.96188	3.29269	1.06899	0.0191093	3.7262	0.0566851	-0.0156965	0.0890531	0	0	0	52.0872
966	4391.08	2012-08-24 17:07:03	107.557	8	1	-0.962068	3.28992	1.06899	0.0193771	3.7262	0.0575663	-0.0160659	0.0890531	0	0	0	51.9409
967	4392.09	2012-08-24 17:07:04	108.565	8	1	-0.962068	3.28746	1.06899	0.0196462	3.7262	0.0584516	-0.00129266	0.0890531	0	0	0	51.9409
968	4393.1	2012-08-24 17:07:05	109.568	8	1	-0.962068	3.2853	1.06899	0.0199145	3.7262	0.059333	-0.00129266	0.0890531	0	0	0	51.9109
969	4394.1	2012-08-24 17:07:06	110.574	8	1	-0.962068	3.28315	1.06899	0.0201831	3.7262	0.0602152	-0.00116959	0.0890531	0	0	0	52.0141
970	4395.11	2012-08-24 17:07:07	111.582	8	1	-0.962068	3.28099	1.06899	0.0204524	3.7262	0.0610992	-0.00116954	0.0890531	0	0	0	51.9409
971	4396.11	2012-08-24 17:07:08	112.584	8	1	-0.96188	3.27884	1.06899	0.0207202	3.7262	0.0619775	-0.00110798	0.0890531	0	0	0	51.9409
972	4397.12	2012-08-24 17:07:09	113.593	8	1	-0.962068	3.27699	1.06899	0.0209899	3.7262	0.0628615	-0.00110803	0.0890531	0	0	0	51.9409
973	4398.13	2012-08-24 17:07:10	114.599	8	1	-0.96188	3.27515	1.06899	0.0212587	3.7262	0.0637421	-0.000984859	0.0890531	0	0	0	51.9109
974	4399.13	2012-08-24 17:07:11	115.607	8	1	-0.962068	3.2733	1.06899	0.021528	3.7262	0.0646241	-0.00104642	0.0890531	0	0	0	51.9409
975	4400.14	2012-08-24 17:07:12	116.611	8	1	-0.96188	3.27145	1.06899	0.0217963	3.7262	0.065502	-0.000984907	0.0890531	0	0	0	51.9709
976	4401.14	2012-08-24 17:07:13	117.613	8	1	0.481226	3.49274	1.06907	0.0219047	3.72648	0.0658566	0.0436426	0.0890531	0	0	0	52.0141
977	4402.14	2012-08-24 17:07:14	118.614	8	1	0.481038	3.49551	1.0692	0.0219047	3.72695	0.0658566	0.0445659	0.0890531	0	0	0	51.8678
978	4403.15	2012-08-24 17:07:15	119.621	8	1	0.481226	3.49767	1.06934	0.0219047	3.72742	0.0658566	0.0453046	0.0890531	0	0	0	51.9709
979	4404.15	2012-08-24 17:07:16	120.627	8	1	0.481226	3.49982	1.06947	0.0219047	3.72789	0.0658566	0.00116959	0.0890531	0	0	0	51.9709
980	4405.16	2012-08-24 17:07:17	121.633	8	1	0.481226	3.50136	1.06961	0.0219047	3.72836	0.0658566	0.000984859	0.0890531	0	0	0	51.9109
981	4406.16	2012-08-24 17:07:18	122.634	8	1	0.481226	3.50352	1.06974	0.0219047	3.72883	0.0658566	0.00104642	0.0890531	0	0	0	52.044
982	4407.16	2012-08-24 17:07:19	123.636	8	1	0.481226	3.50505	1.06987	0.0219047	3.7293	0.0658566	0.000984907	0.0890531	0	0	0	51.9109
983	4408.17	2012-08-24 17:07:20	124.639	8	1	0.481226	3.5069	1.07001	0.0219047	3.72977	0.0658566	0.0009233	0.0890531	0	0	0	51.9409
984	4409.17	2012-08-24 17:07:21	125.641	8	1	-0.480845	3.35855	1.07006	0.0219848	3.72995	0.0661258	-0.0291156	0.0890531	0	0	0	51.9709
985	4410.17	2012-08-24 17:07:22	126.644	8	1	-0.480657	3.35732	1.07006	0.0221188	3.72995	0.0665756	-0.0296696	0.0890531	0	0	0	51.9409
986	4411.18	2012-08-24 17:07:23	127.65	8	1	-0.480657	3.35548	1.07006	0.0222531	3.72995	0.0670265	-0.0303467	0.0890531	0	0	0	51.9709
987	4412.19	2012-08-24 17:07:24	128.658	8	1	-0.480657	3.35455	1.07006	0.0223877	3.72995	0.0674781	-0.000738668	0.0890531	0	0	0	51.9409
988	4413.19	2012-08-24 17:07:25	129.663	8	1	-0.480657	3.35332	1.07006	0.0225218	3.72995	0.0679278	-0.000677109	0.0890531	0	0	0	51.8678
989	4414.19	2012-08-24 17:07:26	130.663	8	1	-0.480845	3.35209	1.07006	0.0226554	3.72995	0.0683759	-0.000615549	0.0890531	0	0	0	51.8678
990	4415.19	2012-08-24 17:07:27	131.665	8	1	-0.480845	3.35117	1.07006	0.0227891	3.72995	0.068824	-0.000615597	0.0890531	0	0	0	51.9709
991	4416.19	2012-08-24 17:07:28	132.667	8	1	-0.480845	3.34994	1.07006	0.0229229	3.72995	0.0692724	-0.000615549	0.0890531	0	0	0	51.9709
992	4417.2	2012-08-24 17:07:29	133.676	8	1	-0.480657	3.34932	1.07006	0.0230577	3.72995	0.0697237	-0.00049243	0.0890531	0	0	0	51.9709
993	4418.21	2012-08-24 17:07:30	134.683	8	1	-0.480845	3.34809	1.07006	0.0231921	3.72995	0.070174	-0.000554037	0.0890531	0	0	0	51.8977
994	4419.22	2012-08-24 17:07:31	135.689	8	1	-0.480657	3.34747	1.07006	0.0233265	3.72995	0.0706239	-0.00049243	0.0890531	0	0	0	51.9709
995	4420.22	2012-08-24 17:07:32	136.691	8	1	-0.480845	3.34624	1.07006	0.0234603	3.72995	0.0710716	-0.00049243	0.0890531	0	0	0	51.8678
996	4421.22	2012-08-24 17:07:33	137.693	8	1	-0.480657	3.34563	1.07006	0.0235941	3.72995	0.0715193	-0.00049243	0.0890531	0	0	0	51.9709
997	4422.22	2012-08-24 17:07:34	138.693	8	1	-0.480845	3.3447	1.07006	0.0237262	3.72995	0.0719613	-0.000492477	0.0890531	0	0	0	51.9709
998	4423.23	2012-08-24 17:07:35	139.701	8	1	-0.480845	3.34409	1.07006	0.0238622	3.72995	0.0724162	-0.00043087	0.0890531	0	0	0	51.9709
999	4424.23	2012-08-24 17:07:36	140.705	8	1	-0.480845	3.34286	1.07006	0.0239963	3.72995	0.0728645	-0.00049243	0.0890531	0	0	0	51.9409
1000	4425.23	2012-08-24 17:07:37	141.706	8	1	-0.480657	3.34224	1.07006	0.0241285	3.72995	0.0733064	-0.000430918	0.0890531	0	0	0	51.8977
1001	4426.24	2012-08-24 17:07:38	142.715	8	1	-0.480657	3.34132	1.07006	0.0242647	3.72995	0.0737615	-0.00049243	0.0890531	0	0	0	51.9709
1002	4427.25	2012-08-24 17:07:39	143.72	8	1	-0.480657	3.3407	1.07006	0.024399	3.72995	0.07421	-0.00043087	0.0890531	0	0	0	51.9709
1003	4428.25	2012-08-24 17:07:40	144.721	8	1	-0.480657	3.33978	1.07006	0.0245326	3.72995	0.0746565	-0.00043087	0.0890531	0	0	0	51.8977
1004	4429.26	2012-08-24 17:07:41	145.729	8	1	-0.480845	3.33886	1.07006	0.0246672	3.72995	0.075106	-0.000430918	0.0890531	0	0	0	51.8977
1005	4430.26	2012-08-24 17:07:42	146.736	8	1	-0.480657	3.33824	1.07006	0.0248017	3.72995	0.075555	-0.000430918	0.0890531	0	0	0	51.9709
1006	4431.27	2012-08-24 17:07:43	147.739	8	1	-0.480657	3.33763	1.07006	0.0249357	3.72995	0.0760021	-0.00043087	0.0890531	0	0	0	51.8977
1007	4432.27	2012-08-24 17:07:44	148.745	8	1	-0.480657	3.3367	1.07006	0.02507	3.72995	0.0764504	-0.000553989	0.0890531	0	0	0	51.8977
1008	4433.28	2012-08-24 17:07:45	149.752	8	1	-0.480657	3.33639	1.07006	0.0252044	3.72995	0.0768987	-0.000307798	0.0890531	0	0	0	51.8246
1009	4434.28	2012-08-24 17:07:46	150.758	8	1	-0.480657	3.33547	1.07006	0.0253387	3.72995	0.0773468	-0.000369358	0.0890531	0	0	0	51.9709
1010	4435.29	2012-08-24 17:07:47	151.763	8	1	-0.480845	3.33486	1.07006	0.0254729	3.72995	0.0777944	-0.00036931	0.0890531	0	0	0	51.8977
1011	4436.3	2012-08-24 17:07:48	152.77	8	1	-0.480845	3.33393	1.07006	0.0256074	3.72995	0.0782428	-0.00049243	0.0890531	0	0	0	52.0008
1012	4437.3	2012-08-24 17:07:49	153.775	8	1	-0.480657	3.33301	1.07006	0.0257416	3.72995	0.0786901	-0.00043087	0.0890531	0	0	0	52.0008
1013	4438.31	2012-08-24 17:07:50	154.781	8	1	-0.480657	3.3327	1.07006	0.0258759	3.72995	0.079138	-0.000369358	0.0890531	0	0	0	51.9709
1014	4439.31	2012-08-24 17:07:52	155.784	8	1	-0.480657	3.33239	1.07006	0.0260099	3.72995	0.0795842	-0.000246239	0.0890531	0	0	0	51.8977
1015	4440.31	2012-08-24 17:07:53	156.786	8	1	-0.480469	3.33147	1.07006	0.0261437	3.72995	0.0800301	-0.000307751	0.0890531	0	0	0	51.8977
1016	4441.32	2012-08-24 17:07:54	157.794	8	1	-0.480657	3.33055	1.07006	0.0262783	3.72995	0.0804784	-0.00036931	0.0890531	0	0	0	51.8977
1017	4442.33	2012-08-24 17:07:55	158.802	8	1	-0.480845	3.32993	1.07006	0.0264129	3.72995	0.0809267	-0.00036931	0.0890531	0	0	0	51.8545
1018	4443.34	2012-08-24 17:07:56	159.81	8	1	-0.480657	3.32931	1.07006	0.0265475	3.72995	0.081375	-0.000369358	0.0890531	0	0	0	51.9277
1019	4444.35	2012-08-24 17:07:57	160.82	8	1	-0.480845	3.32839	1.07006	0.0266824	3.72995	0.0818239	-0.00043087	0.0890531	0	0	0	51.8678
1020	4445.35	2012-08-24 17:07:58	161.823	8	1	-0.480845	3.32778	1.07006	0.0268163	3.72995	0.0822697	-0.00036931	0.0890531	0	0	0	51.9709
1021	4446.36	2012-08-24 17:07:59	162.83	8	1	-0.480845	3.32747	1.07006	0.0269508	3.72995	0.0827172	-0.00036931	0.0890531	0	0	0	51.9709
1022	4447.36	2012-08-24 17:08:00	163.834	8	1	-0.480845	3.32685	1.07006	0.0270849	3.72995	0.0831633	-0.000307798	0.0890531	0	0	0	51.8977
1023	4448.37	2012-08-24 17:08:01	164.839	8	1	-0.480657	3.32624	1.07006	0.0272191	3.72995	0.0836098	-0.000369358	0.0890531	0	0	0	51.9277
1024	4449.37	2012-08-24 17:08:02	165.839	8	1	-0.480469	3.32593	1.07006	0.0273527	3.72995	0.084054	-0.000184679	0.0890531	0	0	0	51.8977
1025	4450.38	2012-08-24 17:08:03	166.848	8	1	-0.480657	3.32501	1.07006	0.0274874	3.72995	0.084502	-0.000307751	0.0890531	0	0	0	51.8977
1026	4451.38	2012-08-24 17:08:04	167.85	8	1	-0.480657	3.32439	1.07006	0.0276212	3.72995	0.0849469	-0.000307751	0.0890531	0	0	0	51.8977
1027	4452.38	2012-08-24 17:08:05	168.852	8	1	-0.480657	3.32408	1.07006	0.027755	3.72995	0.0853917	-0.000184679	0.0890531	0	0	0	51.8246
1028	4453.39	2012-08-24 17:08:06	169.859	8	1	-0.962068	3.24899	1.07006	0.0280018	3.72995	0.0861953	-0.0151426	0.0890531	0	0	0	52.0008
1029	4454.4	2012-08-24 17:08:07	170.87	8	1	-0.962068	3.24683	1.07006	0.0282718	3.72995	0.0870723	-0.0154503	0.0890531	0	0	0	51.9709
1030	4455.41	2012-08-24 17:08:08	171.88	8	1	-0.962068	3.2456	1.07006	0.0285416	3.72995	0.0879482	-0.000861788	0.0890531	0	0	0	51.9277
1031	4456.41	2012-08-24 17:08:09	172.88	8	1	-0.962068	3.24437	1.07006	0.0288088	3.72995	0.0888154	-0.000800228	0.0890531	0	0	0	52.0008
1032	4457.42	2012-08-24 17:08:10	173.889	8	1	-0.962068	3.24283	1.07006	0.0290785	3.72995	0.08969	-0.000738668	0.0890531	0	0	0	51.9277
1033	4458.42	2012-08-24 17:08:11	174.89	8	1	-0.96188	3.2416	1.07006	0.029346	3.72995	0.0905573	-0.000738668	0.0890531	0	0	0	51.8246
1034	4459.42	2012-08-24 17:08:12	175.895	8	1	-0.962068	3.24006	1.07006	0.0296145	3.72995	0.0914277	-0.000738668	0.0890531	0	0	0	51.8545
1035	4460.43	2012-08-24 17:08:13	176.902	8	1	-0.962068	3.23914	1.07006	0.0298837	3.72995	0.0922996	-0.000615549	0.0890531	0	0	0	51.9277
1036	4461.43	2012-08-24 17:08:14	177.905	8	1	-0.962068	3.23791	1.07006	0.0301517	3.72995	0.0931676	-0.000615597	0.0890531	0	0	0	51.9277
1037	4462.44	2012-08-24 17:08:15	178.914	8	1	-0.962068	3.23667	1.07006	0.0304214	3.72995	0.0940409	-0.000615549	0.0890531	0	0	0	51.8545
1038	4463.45	2012-08-24 17:08:16	179.924	8	1	-0.962068	3.23575	1.07006	0.0306912	3.72995	0.0949141	-0.000615549	0.0890531	0	0	0	51.8977
1039	4464.46	2012-08-24 17:08:17	180.932	8	1	-0.96188	3.23452	1.07006	0.0309606	3.72995	0.0957855	-0.000615549	0.0890531	0	0	0	51.8246
1040	4465.46	2012-08-24 17:08:18	181.938	8	1	0.481226	3.45673	1.07018	0.0309832	3.73037	0.0958587	0.0440735	0.0890531	0	0	0	52.0008
1041	4466.47	2012-08-24 17:08:19	182.943	8	1	0.481226	3.45889	1.07032	0.0309832	3.73084	0.0958587	0.044689	0.0890531	0	0	0	51.8977
1042	4467.48	2012-08-24 17:08:20	183.949	8	1	0.481038	3.46043	1.07045	0.0309832	3.7313	0.0958587	0.00110803	0.0890531	0	0	0	51.8977
1043	4468.48	2012-08-24 17:08:21	184.949	8	1	0.481226	3.46166	1.07058	0.0309832	3.73176	0.0958587	0.00080018	0.0890531	0	0	0	51.8545
1044	4469.49	2012-08-24 17:08:22	185.959	8	1	0.481226	3.4632	1.07072	0.0309832	3.73223	0.0958587	0.000800228	0.0890531	0	0	0	52.0008
1045	4470.5	2012-08-24 17:08:23	186.969	8	1	0.481226	3.46443	1.07085	0.0309832	3.7327	0.0958587	0.000738621	0.0890531	0	0	0	51.8977
1046	4471.5	2012-08-24 17:08:24	187.974	8	1	0.481226	3.46566	1.07099	0.0309832	3.73316	0.0958587	0.000677109	0.0890531	0	0	0	51.8545
1047	4472.51	2012-08-24 17:08:25	188.978	8	1	0.481038	3.46597	1.07112	0.0309832	3.73363	0.0958587	0.00049243	0.0890531	0	0	0	51.8545
1048	4473.51	2012-08-24 17:08:26	189.981	8	1	0.000190588	3.39302	1.07113	0.0309832	3.73366	0.0958587	-0.0143423	0.0890531	0	0	0	51.8977
1049	4474.51	2012-08-24 17:08:27	190.983	8	1	0.000378419	3.39302	1.07113	0.0309832	3.73366	0.0958587	-0.0146501	0.0890531	0	0	0	51.8977
1050	4475.51	2012-08-24 17:08:28	191.983	8	1	0.000190588	3.39333	1.07113	0.0309832	3.73366	0.0958587	0	0.0890531	0	0	0	51.9277
1051	4476.51	2012-08-24 17:08:29	192.985	8	1	0.000190588	3.39333	1.07113	0.0309832	3.73366	0.0958587	6.1512e-05	0.0890531	0	0	0	51.8977
1052	4477.52	2012-08-24 17:08:30	193.993	8	1	0.000190588	3.39333	1.07113	0.0309832	3.73366	0.0958587	6.1512e-05	0.0890531	0	0	0	51.8545
1053	4478.53	2012-08-24 17:08:31	194.999	8	1	0.000190588	3.39333	1.07113	0.0309832	3.73366	0.0958587	6.1512e-05	0.0890531	0	0	0	51.8977
1054	4479.53	2012-08-24 17:08:32	196	8	1	0.000378419	3.39364	1.07113	0.0309832	3.73366	0.0958587	6.15597e-05	0.0890531	0	0	0	51.9277
1055	4480.53	2012-08-24 17:08:33	197	8	1	0.000190588	3.39395	1.07113	0.0309832	3.73366	0.0958587	0.000184631	0.0890531	0	0	0	51.9277
1056	4481.53	2012-08-24 17:08:34	198.004	8	1	0.000190588	3.39395	1.07113	0.0309832	3.73366	0.0958587	0.000184631	0.0890531	0	0	0	51.8545
1057	4482.53	2012-08-24 17:08:35	199.007	8	1	2.75712e-06	3.39395	1.07113	0.0309832	3.73366	0.0958587	6.15597e-05	0.0890531	0	0	0	51.8977
1058	4483.54	2012-08-24 17:08:36	200.013	8	1	0.000190588	3.39395	1.07113	0.0309832	3.73366	0.0958587	6.15597e-05	0.0890531	0	0	0	51.8545
1059	4484.55	2012-08-24 17:08:37	201.023	8	1	0.000378419	3.39395	1.07113	0.0309832	3.73366	0.0958587	6.15597e-05	0.0890531	0	0	0	51.9577
1060	4485.56	2012-08-24 17:08:38	202.029	8	1	0.000190588	3.39395	1.07113	0.0309832	3.73366	0.0958587	0	0.0890531	0	0	0	51.8545
1061	4486.56	2012-08-24 17:08:39	203.03	8	1	2.75712e-06	3.39395	1.07113	0.0309832	3.73366	0.0958587	0	0.0890531	0	0	0	51.8545
1062	4487.57	2012-08-24 17:08:40	204.039	8	1	2.75712e-06	3.39395	1.07113	0.0309832	3.73366	0.0958587	0	0.0890531	0	0	0	51.9277
1063	4488.57	2012-08-24 17:08:41	205.041	8	1	-0.480845	3.32101	1.07113	0.0309866	3.73366	0.09587	-0.0146501	0.0890531	0	0	0	51.8545
1064	4489.57	2012-08-24 17:08:42	206.041	8	1	-0.480657	3.31977	1.07113	0.0311202	3.73366	0.0963134	-0.0148963	0.0890531	0	0	0	51.8545
1065	4490.58	2012-08-24 17:08:43	207.051	8	1	-0.480845	3.31854	1.07113	0.0312551	3.73366	0.0967611	-0.0151425	0.0890531	0	0	0	51.8545
1066	4491.58	2012-08-24 17:08:44	208.055	8	1	-0.480657	3.31762	1.07113	0.0313891	3.73366	0.097206	-0.000615549	0.0890531	0	0	0	51.9277
1067	4492.59	2012-08-24 17:08:45	209.063	8	1	-0.480657	3.317	1.07113	0.0315236	3.73366	0.0976523	-0.00043087	0.0890531	0	0	0	51.8545
1068	4493.6	2012-08-24 17:08:46	210.072	8	1	-0.480845	3.31639	1.07113	0.0316585	3.73366	0.0980995	-0.000369358	0.0890531	0	0	0	51.8545
1069	4494.61	2012-08-24 17:08:47	211.08	8	1	-0.480657	3.31547	1.07113	0.0317931	3.73366	0.0985459	-0.00036931	0.0890531	0	0	0	51.9876
1070	4495.61	2012-08-24 17:08:48	212.088	8	1	-0.480657	3.31485	1.07113	0.0319276	3.73366	0.0989917	-0.00036931	0.0890531	0	0	0	51.8413
1071	4496.61	2012-08-24 17:08:49	213.088	8	1	-0.480657	3.31423	1.07113	0.0320611	3.73366	0.0994343	-0.00036931	0.0890531	0	0	0	51.9876
1072	4497.62	2012-08-24 17:08:50	214.093	8	1	-0.480845	3.31331	1.07113	0.0321954	3.73366	0.0998792	-0.000369358	0.0890531	0	0	0	51.9876
1073	4498.63	2012-08-24 17:08:51	215.103	8	1	-0.480845	3.313	1.07113	0.0323302	3.73366	0.100326	-0.000307798	0.0890531	0	0	0	51.8413
1074	4499.64	2012-08-24 17:08:52	216.112	8	1	-0.480657	3.31239	1.07113	0.032465	3.73366	0.100772	-0.000246239	0.0890531	0	0	0	51.8845
1075	4500.65	2012-08-24 17:08:53	217.118	8	1	-0.480845	3.31146	1.07113	0.0325994	3.73366	0.101217	-0.00036931	0.0890531	0	0	0	51.8845
1076	4501.65	2012-08-24 17:08:54	218.119	8	1	-0.480657	3.31116	1.07113	0.032733	3.73366	0.10166	-0.000307751	0.0890531	0	0	0	51.9145
1077	4502.65	2012-08-24 17:08:55	219.124	8	1	-0.480657	3.31054	1.07113	0.0328672	3.73366	0.102104	-0.000307798	0.0890531	0	0	0	51.9876
1078	4503.66	2012-08-24 17:08:56	220.133	8	1	-0.480657	3.31023	1.07113	0.0330006	3.73366	0.102546	-0.000246239	0.0890531	0	0	0	51.8845
1079	4504.67	2012-08-24 17:08:57	221.142	8	1	-0.480657	3.30962	1.07113	0.0331367	3.73366	0.102997	-0.000246239	0.0890531	0	0	0	51.9876
1080	4505.68	2012-08-24 17:08:58	222.148	8	1	-0.480657	3.30869	1.07113	0.0332711	3.73366	0.103441	-0.00036931	0.0890531	0	0	0	51.8545
1081	4506.68	2012-08-24 17:08:59	223.152	8	1	-0.480657	3.30839	1.07113	0.0334052	3.73366	0.103885	-0.000307751	0.0890531	0	0	0	51.9876
1082	4507.68	2012-08-24 17:09:00	224.155	8	1	-0.480845	3.30839	1.07113	0.0335391	3.73366	0.104328	-0.000184631	0.0890531	0	0	0	51.8413
1083	4508.69	2012-08-24 17:09:01	225.16	8	1	-0.480845	3.30777	1.07113	0.0336733	3.73366	0.104772	-0.000184679	0.0890531	0	0	0	51.8413
1084	4509.7	2012-08-24 17:09:02	226.169	8	1	-0.480845	3.30746	1.07113	0.033808	3.73366	0.105217	-0.000123119	0.0890531	0	0	0	51.8845
1085	4510.7	2012-08-24 17:09:03	227.173	8	1	-0.481033	3.30654	1.07113	0.0339421	3.73366	0.105661	-0.000307798	0.0890531	0	0	0	51.8113
1086	4511.71	2012-08-24 17:09:04	228.179	8	1	-0.480657	3.30654	1.07113	0.0340765	3.73366	0.106105	-0.000246239	0.0890531	0	0	0	51.8845
1087	4512.71	2012-08-24 17:09:05	229.179	8	1	-0.480469	3.30592	1.07113	0.03421	3.73366	0.106547	-0.000246239	0.0890531	0	0	0	51.8845
1088	4513.71	2012-08-24 17:09:06	230.182	8	1	-0.480845	3.30531	1.07113	0.034344	3.73366	0.10699	-0.000307751	0.0890531	0	0	0	52.0176
1089	4514.71	2012-08-24 17:09:07	231.186	8	1	-0.480845	3.305	1.07113	0.034478	3.73366	0.107432	-0.000246191	0.0890531	0	0	0	51.8845
1090	4515.72	2012-08-24 17:09:08	232.194	8	1	-0.480845	3.30469	1.07113	0.0346125	3.73366	0.107877	-0.000246191	0.0890531	0	0	0	51.8413
1091	4516.72	2012-08-24 17:09:09	233.196	8	1	-0.480845	3.30408	1.07113	0.0347464	3.73366	0.108319	-0.000246239	0.0890531	0	0	0	51.9145
1092	4517.72	2012-08-24 17:09:10	234.197	8	1	-0.480657	3.30408	1.07113	0.03488	3.73366	0.108761	-0.000184679	0.0890531	0	0	0	51.8845
1093	4518.73	2012-08-24 17:09:11	235.205	8	1	-0.480657	3.30346	1.07113	0.0350147	3.73366	0.109206	-0.000246239	0.0890531	0	0	0	51.8113
1094	4519.74	2012-08-24 17:09:12	236.214	8	1	-0.480657	3.30315	1.07113	0.0351494	3.73366	0.109651	-0.000184679	0.0890531	0	0	0	51.8845
1095	4520.74	2012-08-24 17:09:13	237.216	8	1	-0.480845	3.30254	1.07113	0.0352832	3.73366	0.110093	-0.000246191	0.0890531	0	0	0	51.8845
1096	4521.75	2012-08-24 17:09:14	238.223	8	1	-0.480845	3.30223	1.07113	0.0354177	3.73366	0.110537	-0.000184631	0.0890531	0	0	0	51.9145
1097	4522.75	2012-08-24 17:09:15	239.228	8	1	-0.480657	3.30223	1.07113	0.0355506	3.73366	0.110976	-0.000123072	0.0890531	0	0	0	51.8845
1098	4523.76	2012-08-24 17:09:16	240.23	8	1	-0.480469	3.30131	1.07113	0.0356857	3.73366	0.111422	-0.000246239	0.0890531	0	0	0	51.8413
1099	4524.76	2012-08-24 17:09:17	241.233	8	1	-3.84922	2.78671	1.07113	0.0360069	3.73366	0.112374	-0.103105	0.0890531	0	0	0	51.9145
1100	4525.76	2012-08-24 17:09:18	242.236	8	1	-3.84922	2.7787	1.07113	0.0370793	3.73366	0.115358	-0.104582	0.0890531	0	0	0	51.8713
1101	4526.77	2012-08-24 17:09:19	243.242	8	1	-3.84922	2.77316	1.07113	0.0381548	3.73366	0.118343	-0.105629	0.0890531	0	0	0	51.9145
1102	4527.78	2012-08-24 17:09:20	244.251	8	1	-3.84922	2.76824	1.07113	0.0392332	3.73366	0.121331	-0.00301619	0.0890531	0	0	0	51.8413
1103	4528.79	2012-08-24 17:09:21	245.259	8	1	-3.84922	2.76455	1.07113	0.0403116	3.73366	0.124314	-0.00240064	0.0890531	0	0	0	51.8113
1104	4529.79	2012-08-24 17:09:22	246.262	8	1	-3.84922	2.76085	1.07113	0.0413841	3.73366	0.127277	-0.00209289	0.0890531	0	0	0	51.9145
1105	4530.8	2012-08-24 17:09:23	247.27	8	1	-3.84922	2.75716	1.07113	0.0424513	3.73366	0.130222	-0.00190821	0.0890531	0	0	0	51.9744
1106	4531.8	2012-08-24 17:09:24	248.27	8	1	-3.84922	2.75439	1.07113	0.0435312	3.73366	0.133198	-0.00172353	0.0890531	0	0	0	51.9145
1107	4532.8	2012-08-24 17:09:25	249.272	8	1	-2.40574	2.9726	1.07113	0.0445089	3.73366	0.135925	0.0426577	0.0890531	0	0	0	51.8713
1108	4533.8	2012-08-24 17:09:26	250.273	8	1	-2.40574	2.9726	1.07113	0.0451778	3.73366	0.137913	0.0432733	0.0890531	0	0	0	51.9145
1109	4534.8	2012-08-24 17:09:27	251.278	8	1	-2.40574	2.97137	1.07113	0.0458488	3.73366	0.139907	0.0435811	0.0890531	0	0	0	51.9145
1110	4535.81	2012-08-24 17:09:28	252.281	8	1	-2.40574	2.97106	1.07113	0.046519	3.73366	0.141899	-0.000307751	0.0890531	0	0	0	51.9444
1111	4536.81	2012-08-24 17:09:29	253.281	8	1	-2.40574	2.97014	1.07113	0.0471874	3.73366	0.143884	-0.000430918	0.0890531	0	0	0	51.9444
1112	4537.82	2012-08-24 17:09:30	254.289	8	1	-2.40574	2.96922	1.07113	0.0478609	3.73366	0.145884	-0.000430918	0.0890531	0	0	0	51.9444
1113	4538.82	2012-08-24 17:09:31	255.291	8	1	-2.40574	2.9686	1.07113	0.048531	3.73366	0.147874	-0.00043087	0.0890531	0	0	0	51.8413
1114	4539.83	2012-08-24 17:09:32	256.301	8	1	-2.40555	2.96768	1.07113	0.0492055	3.73366	0.149876	-0.00043087	0.0890531	0	0	0	51.9744
1115	4540.83	2012-08-24 17:09:33	257.305	8	1	-2.40574	2.96676	1.07113	0.0498764	3.73366	0.151867	-0.000430918	0.0890531	0	0	0	51.8413
1116	4541.83	2012-08-24 17:09:34	258.307	8	1	-2.40574	2.96614	1.07113	0.0505461	3.73366	0.153853	-0.000430918	0.0890531	0	0	0	51.9013
1117	4542.83	2012-08-24 17:09:35	259.308	8	1	-2.40555	2.96583	1.07113	0.051215	3.73366	0.155837	-0.00036931	0.0890531	0	0	0	51.8281
1118	4543.83	2012-08-24 17:09:36	260.308	8	1	-2.40574	2.96522	1.07113	0.0518833	3.73366	0.157819	-0.000307751	0.0890531	0	0	0	51.9744
1119	4544.84	2012-08-24 17:09:37	261.309	8	1	-2.40574	2.96429	1.07113	0.0525524	3.73366	0.159803	-0.00036931	0.0890531	0	0	0	51.8713
1120	4545.84	2012-08-24 17:09:38	262.311	8	1	-2.40574	2.96368	1.07113	0.0532219	3.73366	0.161787	-0.000369358	0.0890531	0	0	0	51.7981
1121	4546.84	2012-08-24 17:09:39	263.313	8	1	-2.40574	2.96275	1.07113	0.0538916	3.73366	0.163772	-0.000430918	0.0890531	0	0	0	51.9444
1122	4547.85	2012-08-24 17:09:40	264.32	8	1	-2.40574	2.96245	1.07113	0.0545645	3.73366	0.165765	-0.00036931	0.0890531	0	0	0	51.9444
1123	4548.85	2012-08-24 17:09:41	265.327	8	1	-2.40555	2.96214	1.07113	0.0552374	3.73366	0.167759	-0.000307751	0.0890531	0	0	0	51.9444
1124	4549.86	2012-08-24 17:09:42	266.328	8	1	-2.40593	2.96152	1.07113	0.0559062	3.73366	0.16974	-0.000307751	0.0890531	0	0	0	52.0176
1125	4550.86	2012-08-24 17:09:43	267.337	8	1	-2.40555	2.96122	1.07113	0.0565806	3.73366	0.171737	-0.000246239	0.0890531	0	0	0	51.9444
1126	4551.87	2012-08-24 17:09:44	268.344	8	1	-2.40574	2.9606	1.07113	0.0572537	3.73366	0.17373	-0.000307798	0.0890531	0	0	0	52.0044
1127	4552.88	2012-08-24 17:09:45	269.354	8	1	-2.40574	2.95998	1.07113	0.057928	3.73366	0.175726	-0.000246239	0.0890531	0	0	0	51.9444
1128	4553.88	2012-08-24 17:09:46	270.355	8	1	-2.40574	2.95968	1.07113	0.0585975	3.73366	0.177708	-0.000246239	0.0890531	0	0	0	52.0775
1129	4554.89	2012-08-24 17:09:47	271.358	8	1	-2.40555	2.95937	1.07113	0.0592678	3.73366	0.179691	-0.000184631	0.0890531	0	0	0	51.9013
1130	4555.89	2012-08-24 17:09:48	272.364	8	1	-2.40574	2.95875	1.07113	0.0599395	3.73366	0.181679	-0.000307751	0.0890531	0	0	0	51.9312
1131	4556.89	2012-08-24 17:09:49	273.364	8	1	0.962637	3.47274	1.07122	0.0603838	3.73396	0.182994	0.102551	0.0890531	0	0	0	51.9744
1132	4557.89	2012-08-24 17:09:50	274.364	8	1	0.962825	3.47766	1.07149	0.0603838	3.73489	0.182994	0.10372	0.0890531	0	0	0	51.9145
1133	4558.89	2012-08-24 17:09:51	275.365	8	1	0.962825	3.48043	1.07175	0.0603838	3.73582	0.182994	0.104336	0.0890531	0	0	0	51.8413
1134	4559.9	2012-08-24 17:09:52	276.372	8	1	0.962637	3.4829	1.07202	0.0603838	3.73676	0.182994	0.00160046	0.0890531	0	0	0	51.9744
1135	4560.91	2012-08-24 17:09:53	277.379	8	1	0.962637	3.48536	1.07229	0.0603838	3.7377	0.182994	0.00135422	0.0890531	0	0	0	51.9444
1136	4561.91	2012-08-24 17:09:54	278.38	8	1	0.962637	3.4869	1.07256	0.0603838	3.73863	0.182994	0.00110803	0.0890531	0	0	0	51.9145
1137	4562.91	2012-08-24 17:09:55	279.386	8	1	0.962825	3.48844	1.07283	0.0603838	3.73957	0.182994	0.000923347	0.0890531	0	0	0	52.0044
1138	4563.92	2012-08-24 17:09:56	280.391	8	1	0.962825	3.49028	1.0731	0.0603838	3.74051	0.182994	0.0009233	0.0890531	0	0	0	51.9145
1139	4564.93	2012-08-24 17:09:57	281.401	8	1	-0.962068	3.19759	1.07327	0.0604814	3.7411	0.183306	-0.0579849	0.0890531	0	0	0	51.9444
1140	4565.93	2012-08-24 17:09:58	282.404	8	1	-0.962068	3.19605	1.07327	0.0607494	3.7411	0.184163	-0.0586005	0.0890531	0	0	0	51.9444
1141	4566.94	2012-08-24 17:09:59	283.412	8	1	-0.962068	3.19543	1.07327	0.0610161	3.7411	0.185015	-0.0590929	0.0890531	0	0	0	52.0344
1142	4567.94	2012-08-24 17:10:00	284.415	8	1	-0.962068	3.19482	1.07327	0.0612869	3.7411	0.185881	-0.00043087	0.0890531	0	0	0	52.0044
1143	4568.95	2012-08-24 17:10:01	285.421	8	1	-0.962068	3.1942	1.07327	0.061553	3.7411	0.186731	-0.000307751	0.0890531	0	0	0	51.9444
1144	4569.96	2012-08-24 17:10:02	286.429	8	1	-0.962068	3.1942	1.07327	0.061825	3.7411	0.1876	-0.000184679	0.0890531	0	0	0	51.9444
1145	4570.96	2012-08-24 17:10:03	287.436	8	1	-0.962068	3.19389	1.07327	0.0620941	3.7411	0.188459	-0.000184679	0.0890531	0	0	0	51.9312
1146	4571.97	2012-08-24 17:10:04	288.442	8	1	-0.962256	3.19359	1.07327	0.062363	3.7411	0.189318	-0.000123119	0.0890531	0	0	0	51.9444
1147	4572.97	2012-08-24 17:10:05	289.445	8	1	-0.962068	3.19328	1.07327	0.0626308	3.7411	0.190173	-0.000184679	0.0890531	0	0	0	52.0476
1148	4573.97	2012-08-24 17:10:06	290.445	8	1	-0.96188	3.19328	1.07327	0.0628981	3.7411	0.191026	-0.000123119	0.0890531	0	0	0	51.8713
1149	4574.98	2012-08-24 17:10:07	291.452	8	1	-0.96188	3.19297	1.07327	0.0631674	3.7411	0.191886	-6.15597e-05	0.0890531	0	0	0	51.8413
1150	4575.98	2012-08-24 17:10:08	292.453	8	1	-0.962068	3.19266	1.07327	0.0634347	3.7411	0.19274	-6.15597e-05	0.0890531	0	0	0	51.9444
1151	4576.98	2012-08-24 17:10:09	293.454	8	1	-0.962068	3.19266	1.07327	0.0636995	3.7411	0.193585	-6.15597e-05	0.0890531	0	0	0	51.9013
1152	4577.99	2012-08-24 17:10:10	294.463	8	1	-0.962068	3.19235	1.07327	0.0639719	3.7411	0.194455	-0.000123072	0.0890531	0	0	0	51.9744
1153	4579	2012-08-24 17:10:11	295.47	8	1	-0.962256	3.19235	1.07327	0.064241	3.7411	0.195314	-6.1512e-05	0.0890531	0	0	0	51.9744
1154	4580	2012-08-24 17:10:12	296.476	8	1	-0.962068	3.19205	1.07327	0.0645098	3.7411	0.196172	-0.000123072	0.0890531	0	0	0	52.0344
1155	4581.01	2012-08-24 17:10:13	297.48	8	1	-0.96188	3.19174	1.07327	0.0647781	3.7411	0.197028	-0.000123119	0.0890531	0	0	0	51.9312
1156	4582.02	2012-08-24 17:10:14	298.488	8	1	-0.962068	3.19174	1.07327	0.0650477	3.7411	0.197889	-6.15597e-05	0.0890531	0	0	0	51.9876
1157	4583.02	2012-08-24 17:10:15	299.493	8	1	-0.962068	3.19174	1.07327	0.0653161	3.7411	0.198745	-6.15597e-05	0.0890531	0	0	0	51.9312
1158	4584.02	2012-08-24 17:10:16	300.497	8	1	-0.962068	3.19143	1.07327	0.0655844	3.7411	0.199602	-6.15597e-05	0.0890531	0	0	0	52.0344
1159	4585.03	2012-08-24 17:10:17	301.502	8	1	-0.96188	3.19143	1.07327	0.0658501	3.7411	0.20045	0	0.0890531	0	0	0	51.9444
1160	4586.03	2012-08-24 17:10:18	302.505	8	1	-0.96188	3.19112	1.07327	0.0661211	3.7411	0.201314	0	0.0890531	0	0	0	52.0344
1161	4587.04	2012-08-24 17:10:19	303.508	8	1	-0.96188	3.19082	1.07327	0.0663891	3.7411	0.202169	-6.15597e-05	0.0890531	0	0	0	51.7981
1162	4588.04	2012-08-24 17:10:20	304.511	8	1	-0.96188	3.19082	1.07327	0.0666544	3.7411	0.203016	-6.15597e-05	0.0890531	0	0	0	51.9013
1163	4589.04	2012-08-24 17:10:21	305.517	8	1	-0.96188	3.19051	1.07327	0.066926	3.7411	0.203883	-6.15597e-05	0.0890531	0	0	0	51.9312
1164	4590.05	2012-08-24 17:10:22	306.526	8	1	-0.962068	3.19051	1.07327	0.0671928	3.7411	0.204734	-6.15597e-05	0.0890531	0	0	0	51.8713
1165	4591.06	2012-08-24 17:10:23	307.536	8	1	-0.96188	3.19051	1.07327	0.0674655	3.7411	0.205604	-6.15597e-05	0.0890531	0	0	0	51.9744
1166	4592.06	2012-08-24 17:10:24	308.538	8	1	-0.96188	3.1902	1.07327	0.067733	3.7411	0.206457	-6.15597e-05	0.0890531	0	0	0	52.0344
1167	4593.07	2012-08-24 17:10:25	309.546	8	1	-0.962068	3.1902	1.07327	0.0680024	3.7411	0.207317	-0.000184679	0.0890531	0	0	0	52.0344
1168	4594.08	2012-08-24 17:10:26	310.552	8	1	-0.962068	3.1902	1.07327	0.0682712	3.7411	0.208174	0	0.0890531	0	0	0	51.9444
1169	4595.09	2012-08-24 17:10:27	311.562	8	1	-0.962068	3.1902	1.07327	0.0685411	3.7411	0.209036	0	0.0890531	0	0	0	51.9612
1170	4596.09	2012-08-24 17:10:28	312.566	8	1	-0.962068	3.1902	1.07327	0.0688095	3.7411	0.209891	0	0.0890531	0	0	0	51.9444
1171	4597.1	2012-08-24 17:10:29	313.572	8	1	1.92508	3.63186	1.07355	0.0689342	3.74213	0.210289	0.0883317	0.0890531	0	0	0	52.0476
1172	4598.11	2012-08-24 17:10:30	314.58	8	1	1.9249	3.63524	1.07409	0.0689342	3.74409	0.210289	0.0890088	0.0890531	0	0	0	52.0044
1173	4599.11	2012-08-24 17:10:31	315.588	8	1	1.92508	3.63801	1.07463	0.0689342	3.74605	0.210289	0.0896243	0.0890531	0	0	0	51.9744
1174	4600.12	2012-08-24 17:10:32	316.596	8	1	1.92508	3.64048	1.07517	0.0689342	3.74801	0.210289	0.00141578	0.0890531	0	0	0	51.9444
1175	4601.12	2012-08-24 17:10:33	317.597	8	1	1.9249	3.64232	1.0757	0.0689342	3.74994	0.210289	0.00123115	0.0890531	0	0	0	52.0044
1176	4602.13	2012-08-24 17:10:34	318.602	8	1	1.92508	3.64417	1.07624	0.0689342	3.75192	0.210289	0.00104642	0.0890531	0	0	0	52.0476
1177	4603.13	2012-08-24 17:10:35	319.606	8	1	1.92508	3.64602	1.07678	0.0689342	3.75388	0.210289	0.000984859	0.0890531	0	0	0	51.8281
1178	4604.14	2012-08-24 17:10:36	320.615	8	1	1.92508	3.64786	1.07732	0.0689342	3.75584	0.210289	0.000984907	0.0890531	0	0	0	51.8713
1179	4605.15	2012-08-24 17:10:37	321.62	8	1	0.000190588	3.35455	1.07753	0.0689342	3.75663	0.210289	-0.0581081	0.0890531	0	0	0	51.9444
1180	4606.15	2012-08-24 17:10:38	322.621	8	1	0.000190588	3.35332	1.07753	0.0689342	3.75663	0.210289	-0.058662	0.0890531	0	0	0	52.0775
1181	4607.15	2012-08-24 17:10:39	323.626	8	1	0.000190588	3.35271	1.07753	0.0689342	3.75663	0.210289	-0.059093	0.0890531	0	0	0	51.9744
1182	4608.15	2012-08-24 17:10:40	324.627	8	1	0.000190588	3.3524	1.07753	0.0689342	3.75663	0.210289	-0.000307798	0.0890531	0	0	0	51.9145
1183	4609.16	2012-08-24 17:10:41	325.63	8	1	0.000190588	3.3524	1.07753	0.0689342	3.75663	0.210289	-0.000123119	0.0890531	0	0	0	51.9744
1184	4610.17	2012-08-24 17:10:42	326.638	8	1	0.000190588	3.35178	1.07753	0.0689342	3.75663	0.210289	-0.000123119	0.0890531	0	0	0	52.0044
1185	4611.17	2012-08-24 17:10:43	327.638	8	1	0.000190588	3.35209	1.07753	0.0689342	3.75663	0.210289	-6.15597e-05	0.0890531	0	0	0	51.9312
1186	4612.17	2012-08-24 17:10:44	328.644	8	1	0.000190588	3.35178	1.07753	0.0689342	3.75663	0.210289	-6.15597e-05	0.0890531	0	0	0	52.0775
1187	4613.18	2012-08-24 17:10:45	329.651	8	1	0.000190588	3.35147	1.07753	0.0689342	3.75663	0.210289	-0.000123119	0.0890531	0	0	0	52.0044
1188	4614.18	2012-08-24 17:10:46	330.658	8	1	2.75712e-06	3.35147	1.07753	0.0689342	3.75663	0.210289	-6.15597e-05	0.0890531	0	0	0	51.9013
1189	4615.19	2012-08-24 17:10:47	331.664	8	1	0.000190588	3.35147	1.07753	0.0689342	3.75663	0.210289	0	0.0890531	0	0	0	52.0608
1190	4616.2	2012-08-24 17:10:48	332.67	8	1	2.75712e-06	3.35147	1.07753	0.0689342	3.75663	0.210289	0	0.0890531	0	0	0	51.9145
1191	4617.2	2012-08-24 17:10:49	333.674	8	1	2.75712e-06	3.35147	1.07753	0.0689342	3.75663	0.210289	0	0.0890531	0	0	0	51.9013
1192	4618.2	2012-08-24 17:10:50	334.678	8	1	0.000190588	3.35117	1.07753	0.0689342	3.75663	0.210289	-6.15597e-05	0.0890531	0	0	0	52.0476
1193	4619.21	2012-08-24 17:10:51	335.685	8	1	0.000190588	3.35117	1.07753	0.0689342	3.75663	0.210289	0	0.0890531	0	0	0	52.0176
1194	4620.22	2012-08-24 17:10:52	336.691	8	1	0.000190588	3.35147	1.07753	0.0689342	3.75663	0.210289	6.15597e-05	0.0890531	0	0	0	52.0176
1195	4621.23	2012-08-24 17:10:53	337.699	8	1	0.000190588	3.35117	1.07753	0.0689342	3.75663	0.210289	-6.15597e-05	0.0890531	0	0	0	51.9444
1196	4622.23	2012-08-24 17:10:54	338.704	8	1	0.000190588	3.35117	1.07753	0.0689342	3.75663	0.210289	0	0.0890531	0	0	0	52.0176
1197	4623.24	2012-08-24 17:10:55	339.714	8	1	0.000190588	3.35086	1.07753	0.0689342	3.75663	0.210289	0	0.0890531	0	0	0	51.9876
1198	4624.25	2012-08-24 17:10:56	340.72	8	1	2.75712e-06	3.35117	1.07753	0.0689342	3.75663	0.210289	0	0.0890531	0	0	0	51.9145
1199	4625.25	2012-08-24 17:10:57	341.728	8	1	0.000190588	3.35086	1.07753	0.0689342	3.75663	0.210289	-6.1512e-05	0.0890531	0	0	0	52.0176
1200	4626.26	2012-08-24 17:10:58	342.728	8	1	0.000190588	3.35117	1.07754	0.0689342	3.75663	0.210289	0	0.0890531	0	0	0	51.9876
1201	4627.26	2012-08-24 17:10:59	343.732	8	1	0.000190588	3.35147	1.07754	0.0689342	3.75663	0.210289	6.15597e-05	0.0890531	0	0	0	52.0176
1202	4628.26	2012-08-24 17:11:00	344.735	8	1	0.000190588	3.35117	1.07754	0.0689342	3.75663	0.210289	0	0.0890531	0	0	0	51.9577
1203	4629.26	2012-08-24 17:11:01	345.735	8	1	0.000190588	3.35117	1.07754	0.0689342	3.75663	0.210289	-6.15597e-05	0.0890531	0	0	0	51.9876
1204	4630.27	2012-08-24 17:11:02	346.742	8	1	2.75712e-06	3.35117	1.07754	0.0689342	3.75663	0.210289	-6.15597e-05	0.0890531	0	0	0	51.9277
1205	4631.27	2012-08-24 17:11:03	347.742	8	1	0.000190588	3.35117	1.07754	0.0689342	3.75663	0.210289	0	0.0890531	0	0	0	52.0608
1206	4632.27	2012-08-24 17:11:04	348.743	8	1	0.000190588	3.35147	1.07754	0.0689342	3.75663	0.210289	6.15597e-05	0.0890531	0	0	0	52.0308
1207	4633.28	2012-08-24 17:11:05	349.75	8	1	2.75712e-06	3.35117	1.07754	0.0689342	3.75663	0.210289	-6.15597e-05	0.0890531	0	0	0	52.0308
1208	4634.29	2012-08-24 17:11:06	350.759	8	1	0.000378419	3.35147	1.07754	0.0689342	3.75663	0.210289	0	0.0890531	0	0	0	52.0308
1209	4635.29	2012-08-24 17:11:07	351.767	8	1	0.000378419	3.35147	1.07754	0.0689342	3.75663	0.210289	6.15597e-05	0.0890531	0	0	0	52.0008
1210	4636.3	2012-08-24 17:11:08	352.775	8	1	0.000190588	3.35117	1.07754	0.0689342	3.75663	0.210289	0	0.0890531	0	0	0	52.0008
1211	4637.3	2012-08-24 17:11:09	353.776	8	1	0.000378419	3.35147	1.07754	0.0689342	3.75663	0.210289	0	0.0890531	0	0	0	51.9277
1212	4638.31	2012-08-24 17:11:11	354.785	8	1	0.000190588	3.35117	1.07754	0.0689342	3.75663	0.210289	0	0.0890531	0	0	0	52.0008
1213	4639.32	2012-08-24 17:11:12	355.789	8	1	0.000190588	3.35147	1.07754	0.0689342	3.75663	0.210289	0	0.0890531	0	0	0	52.0008
1214	4640.32	2012-08-24 17:11:13	356.794	8	1	0.000190588	3.35147	1.07754	0.0689342	3.75663	0.210289	6.15597e-05	0.0890531	0	0	0	52.0008
1215	4641.33	2012-08-24 17:11:14	357.803	8	1	0.000190588	3.35147	1.07754	0.0689342	3.75663	0.210289	0	0.0890531	0	0	0	52.0008
1216	4642.33	2012-08-24 17:11:15	358.808	8	1	0.000190588	3.35147	1.07754	0.0689342	3.75663	0.210289	6.15597e-05	0.0890531	0	0	0	51.9709
1217	4643.34	2012-08-24 17:11:16	359.816	8	1	0.000190588	3.35178	1.07754	0.0689342	3.75664	0.210289	0	0.0890531	0	0	0	51.9709
1218	4644.35	2012-08-24 17:11:17	360.826	8	1	0.000190588	3.35117	1.07754	0.0689342	3.75664	0.210289	-6.15597e-05	0.0890531	0	0	0	51.9709
1219	4644.53	2012-08-24 17:11:17	361.001	8	1	2.75712e-06	3.35117	1.07754	0.0689342	3.75664	0.210289	-0.000123119	0.0890531	0	0	0	52.074
1220	4644.54	2012-08-24 17:11:17	7.69919e-07	9	1	0	3.35178	1.07754	0.0689342	3.75664	0.210289	0	0.0890531	0	0	0	52.074
1221	4645.54	2012-08-24 17:11:18	1.00509	8	1	2.75712e-06	3.35147	1.07754	0.0689342	3.75664	0.210289	0	0.0890531	0	0	0	52.0008
1222	4646.54	2012-08-24 17:11:19	2.0071	8	1	0.000190588	3.35147	1.07754	0.0689342	3.75664	0.210289	0	0.0890531	0	0	0	51.9709
1223	4647.54	2012-08-24 17:11:20	3.00816	8	1	0.000190588	3.35178	1.07754	0.0689342	3.75664	0.210289	6.15597e-05	0.0890531	0	0	0	51.9709
1224	4648.55	2012-08-24 17:11:21	4.01123	8	1	0.000190588	3.35178	1.07754	0.0689342	3.75664	0.210289	0	0.0890531	0	0	0	52.044
1225	4649.56	2012-08-24 17:11:22	5.02027	8	1	0.000190588	3.35178	1.07754	0.0689342	3.75664	0.210289	6.15597e-05	0.0890531	0	0	0	52.044
1226	4650.56	2012-08-24 17:11:23	6.0213	8	1	0.000190588	3.35147	1.07754	0.0689342	3.75664	0.210289	-6.15597e-05	0.0890531	0	0	0	52.044
1227	4651.56	2012-08-24 17:11:24	7.02631	8	1	0.000190588	3.35178	1.07754	0.0689342	3.75664	0.210289	6.15597e-05	0.0890531	0	0	0	52.044
1228	4652.57	2012-08-24 17:11:25	8.0344	8	1	0.000190588	3.35178	1.07754	0.0689342	3.75664	0.210289	-6.15597e-05	0.0890531	0	0	0	51.9709
1229	4653.58	2012-08-24 17:11:26	9.04259	8	1	0.000190588	3.35147	1.07754	0.0689342	3.75664	0.210289	0	0.0890531	0	0	0	52.044
1230	4654.58	2012-08-24 17:11:27	10.0445	8	1	0.000190588	3.35178	1.07754	0.0689342	3.75664	0.210289	6.15597e-05	0.0890531	0	0	0	51.9709
1231	4655.59	2012-08-24 17:11:28	11.0526	8	1	0.000190588	3.35147	1.07754	0.0689342	3.75664	0.210289	-6.15597e-05	0.0890531	0	0	0	52.044
1232	4656.59	2012-08-24 17:11:29	12.0537	8	1	2.75712e-06	3.35178	1.07754	0.0689342	3.75664	0.210289	0	0.0890531	0	0	0	52.1471
1233	4657.6	2012-08-24 17:11:30	13.0637	8	1	2.75712e-06	3.35178	1.07754	0.0689342	3.75664	0.210289	0	0.0890531	0	0	0	52.074
1234	4658.61	2012-08-24 17:11:31	14.0707	8	1	0.000190588	3.35147	1.07754	0.0689342	3.75664	0.210289	-6.15597e-05	0.0890531	0	0	0	52.0141
1235	4659.61	2012-08-24 17:11:32	15.072	8	1	0.000378419	3.35209	1.07754	0.0689342	3.75664	0.210289	6.15597e-05	0.0890531	0	0	0	52.044
1236	4660.61	2012-08-24 17:11:33	16.0788	8	1	0.000190588	3.35178	1.07754	0.0689342	3.75664	0.210289	0	0.0890531	0	0	0	52.1172
1237	4661.62	2012-08-24 17:11:34	17.0828	8	1	-0.480845	3.27884	1.07754	0.0689429	3.75664	0.210318	-0.0146501	0.0890531	0	0	0	52.1604
1238	4662.62	2012-08-24 17:11:35	18.0869	8	1	-0.480845	3.27822	1.07754	0.069077	3.75664	0.210758	-0.0147117	0.0890531	0	0	0	52.1903
1239	4663.63	2012-08-24 17:11:36	19.0911	8	1	-0.480845	3.27761	1.07754	0.0692111	3.75664	0.211197	-0.0148348	0.0890531	0	0	0	52.044
1240	4664.64	2012-08-24 17:11:37	20.1004	8	1	-0.480657	3.27699	1.07754	0.0693459	3.75664	0.211639	-0.000246239	0.0890531	0	0	0	52.1903
1241	4665.64	2012-08-24 17:11:38	21.1031	8	1	-0.480657	3.27669	1.07754	0.0694798	3.75664	0.212078	-0.000246239	0.0890531	0	0	0	52.1172
1242	4666.64	2012-08-24 17:11:39	22.1083	8	1	-0.480657	3.27638	1.07754	0.069614	3.75664	0.212517	-0.000184631	0.0890531	0	0	0	52.1172
1243	4667.65	2012-08-24 17:11:40	23.1152	8	1	-0.480657	3.27638	1.07754	0.0697485	3.75664	0.212958	-0.000123072	0.0890531	0	0	0	52.1604
1244	4668.66	2012-08-24 17:11:41	24.1232	8	1	-0.480657	3.27545	1.07754	0.0698831	3.75664	0.213399	-0.000246191	0.0890531	0	0	0	52.0872
1245	4669.67	2012-08-24 17:11:42	25.1324	8	1	-0.480845	3.27545	1.07754	0.0700178	3.75664	0.21384	-0.000184679	0.0890531	0	0	0	52.1604
1246	4670.67	2012-08-24 17:11:43	26.1363	8	1	-0.481033	3.27515	1.07754	0.0701519	3.75664	0.214279	-0.000184679	0.0890531	0	0	0	52.0572
1247	4671.67	2012-08-24 17:11:44	27.1384	8	1	-0.481033	3.27484	1.07754	0.0702857	3.75664	0.214718	-0.000184679	0.0890531	0	0	0	52.1004
1248	4672.68	2012-08-24 17:11:45	28.1395	8	1	-0.480845	3.27453	1.07754	0.0704195	3.75664	0.215155	-0.000123119	0.0890531	0	0	0	52.1604
1249	4673.68	2012-08-24 17:11:46	29.1475	8	1	-0.480657	3.27422	1.07754	0.0705541	3.75664	0.215596	-0.000184679	0.0890531	0	0	0	52.0572
1250	4674.69	2012-08-24 17:11:47	30.1555	8	1	-0.480657	3.27392	1.07754	0.0706887	3.75664	0.216037	-0.000123119	0.0890531	0	0	0	52.1304
1251	4675.69	2012-08-24 17:11:48	31.1566	8	1	-0.480845	3.27392	1.07754	0.0708224	3.75664	0.216475	-6.15597e-05	0.0890531	0	0	0	52.1304
1252	4676.7	2012-08-24 17:11:49	32.1626	8	1	-0.480845	3.27392	1.07754	0.0709567	3.75664	0.216914	-0.000123119	0.0890531	0	0	0	52.1004
1253	4677.71	2012-08-24 17:11:50	33.1707	8	1	-0.480469	3.27392	1.07754	0.0710913	3.75664	0.217355	0	0.0890531	0	0	0	52.1004
1254	4678.71	2012-08-24 17:11:51	34.1758	8	1	-0.480657	3.27361	1.07754	0.0712255	3.75664	0.217795	0	0.0890531	0	0	0	52.1304
1255	4679.72	2012-08-24 17:11:52	35.1858	8	1	-0.480657	3.2733	1.07754	0.0713604	3.75664	0.218236	-0.000123072	0.0890531	0	0	0	52.0572
1256	4680.73	2012-08-24 17:11:53	36.1922	8	1	-0.480657	3.27299	1.07754	0.0714948	3.75664	0.218676	-0.000123072	0.0890531	0	0	0	52.0572
1257	4681.73	2012-08-24 17:11:54	37.1969	8	1	-0.480845	3.27299	1.07754	0.071629	3.75664	0.219115	-6.15597e-05	0.0890531	0	0	0	52.1004
1258	4682.74	2012-08-24 17:11:55	38.2039	8	1	-0.480845	3.27268	1.07754	0.0717635	3.75664	0.219555	-0.000123119	0.0890531	0	0	0	52.1004
1259	4683.74	2012-08-24 17:11:56	39.2079	8	1	-0.480845	3.27268	1.07754	0.0718976	3.75664	0.219994	-0.000123119	0.0890531	0	0	0	52.0705
1260	4684.75	2012-08-24 17:11:57	40.213	8	1	-0.480657	3.27238	1.07754	0.0720318	3.75664	0.220433	-0.000123119	0.0890531	0	0	0	52.0705
1261	4685.75	2012-08-24 17:11:58	41.2141	8	1	-0.480657	3.27268	1.07754	0.0721655	3.75664	0.220871	0	0.0890531	0	0	0	52.0705
1262	4686.76	2012-08-24 17:11:59	42.2203	8	1	-0.480657	3.27207	1.07754	0.0722998	3.75664	0.22131	-0.000123119	0.0890531	0	0	0	52.0705
1263	4687.77	2012-08-24 17:12:00	43.2302	8	1	-0.480845	3.27207	1.07754	0.0724347	3.75664	0.221752	-6.15597e-05	0.0890531	0	0	0	52.0705
1264	4688.77	2012-08-24 17:12:01	44.2364	8	1	-0.480657	3.27207	1.07754	0.0725691	3.75664	0.222191	0	0.0890531	0	0	0	52.0705
1265	4689.78	2012-08-24 17:12:02	45.2403	8	1	-0.962068	3.19851	1.07754	0.0727307	3.75664	0.222716	-0.0147117	0.0890531	0	0	0	52.0405
1266	4690.78	2012-08-24 17:12:03	46.2453	8	1	-0.96188	3.19789	1.07754	0.0729993	3.75664	0.223575	-0.0147732	0.0890531	0	0	0	52.0705
1267	4691.79	2012-08-24 17:12:04	47.2505	8	1	-0.962068	3.19697	1.07754	0.0732679	3.75664	0.224434	-0.0148963	0.0890531	0	0	0	52.0705
1268	4692.79	2012-08-24 17:12:05	48.2525	8	1	-0.962256	3.19605	1.07754	0.0735357	3.75664	0.22529	-0.000430918	0.0890531	0	0	0	52.0837
1269	4693.8	2012-08-24 17:12:06	49.2594	8	1	-0.962068	3.19605	1.07754	0.0738048	3.75664	0.22615	-0.000246239	0.0890531	0	0	0	51.9973
1270	4694.8	2012-08-24 17:12:07	50.2686	8	1	-0.962068	3.19543	1.07754	0.0740744	3.75664	0.227012	-0.000246191	0.0890531	0	0	0	51.9973
1271	4695.81	2012-08-24 17:12:08	51.2786	8	1	-0.962068	3.19482	1.07754	0.0743443	3.75664	0.227874	-0.000246191	0.0890531	0	0	0	52.0705
1272	4696.82	2012-08-24 17:12:09	52.2868	8	1	-0.962068	3.19451	1.07754	0.0746138	3.75664	0.228735	-0.000246191	0.0890531	0	0	0	52.0705
1273	4697.82	2012-08-24 17:12:10	53.2877	8	1	-0.962068	3.1942	1.07754	0.0748812	3.75664	0.229589	-0.000184679	0.0890531	0	0	0	51.9242
1274	4698.83	2012-08-24 17:12:11	54.2957	8	1	-0.96188	3.19389	1.07754	0.0751506	3.75664	0.23045	-0.000184679	0.0890531	0	0	0	52.0705
1275	4699.84	2012-08-24 17:12:12	55.305	8	1	-0.962068	3.19359	1.07754	0.0754203	3.75664	0.231311	-0.000184679	0.0890531	0	0	0	51.9973
1276	4700.85	2012-08-24 17:12:13	56.3098	8	1	-0.962068	3.19297	1.07754	0.0756889	3.75664	0.232169	-0.000246239	0.0890531	0	0	0	51.9973
1277	4701.85	2012-08-24 17:12:14	57.3168	8	1	0.481226	3.41303	1.07758	0.0758771	3.75677	0.23277	0.0438272	0.0890531	0	0	0	52.1004
1278	4702.86	2012-08-24 17:12:15	58.3259	8	1	0.481226	3.41488	1.07771	0.0758771	3.75723	0.23277	0.0442582	0.0890531	0	0	0	52.0705
1279	4703.87	2012-08-24 17:12:16	59.3329	8	1	0.481226	3.41611	1.07785	0.0758771	3.75769	0.23277	0.0445044	0.0890531	0	0	0	52.1137
1280	4704.88	2012-08-24 17:12:17	60.3393	8	1	0.481226	3.41734	1.07798	0.0758771	3.75815	0.23277	0.000738668	0.0890531	0	0	0	52.0405
1281	4705.88	2012-08-24 17:12:18	61.3471	8	1	0.481226	3.41795	1.07811	0.0758771	3.75861	0.23277	0.000553989	0.0890531	0	0	0	52.0705
1282	4706.89	2012-08-24 17:12:19	62.3562	8	1	0.481226	3.41888	1.07825	0.0758771	3.75907	0.23277	0.000430918	0.0890531	0	0	0	52.0705
1283	4707.9	2012-08-24 17:12:20	63.3612	8	1	0.481226	3.41949	1.07838	0.0758771	3.75953	0.23277	0.00036931	0.0890531	0	0	0	52.0405
1284	4708.9	2012-08-24 17:12:21	64.3633	8	1	0.481226	3.42011	1.07852	0.0758771	3.75999	0.23277	0.000307751	0.0890531	0	0	0	52.0405
1285	4709.9	2012-08-24 17:12:22	65.3683	8	1	2.75712e-06	3.34747	1.07861	0.0758771	3.76031	0.23277	-0.0143423	0.0890531	0	0	0	52.0705
1286	4710.9	2012-08-24 17:12:23	66.3684	8	1	0.000190588	3.34717	1.07861	0.0758771	3.76031	0.23277	-0.014527	0.0890531	0	0	0	52.0705
1287	4711.91	2012-08-24 17:12:24	67.3774	8	1	0.000190588	3.34717	1.07861	0.0758771	3.76031	0.23277	-0.0147117	0.0890531	0	0	0	52.0105
1288	4712.92	2012-08-24 17:12:25	68.3826	8	1	0.000190588	3.34686	1.07861	0.0758771	3.76031	0.23277	-0.000123119	0.0890531	0	0	0	52.0405
1289	4713.92	2012-08-24 17:12:26	69.3855	8	1	0.000190588	3.34747	1.07861	0.0758771	3.76031	0.23277	0	0.0890531	0	0	0	52.1137
1290	4714.92	2012-08-24 17:12:27	70.3855	8	1	0.000378419	3.34747	1.07861	0.0758771	3.76031	0.23277	6.15597e-05	0.0890531	0	0	0	52.0105
1291	4715.93	2012-08-24 17:12:28	71.3927	8	1	0.000190588	3.34747	1.07861	0.0758771	3.76031	0.23277	0	0.0890531	0	0	0	52.0405
1292	4716.94	2012-08-24 17:12:29	72.4016	8	1	0.000190588	3.34778	1.07861	0.0758771	3.76031	0.23277	0	0.0890531	0	0	0	52.0705
1293	4717.95	2012-08-24 17:12:30	73.4098	8	1	0.000190588	3.34778	1.07861	0.0758771	3.76031	0.23277	6.15597e-05	0.0890531	0	0	0	52.0105
1294	4718.95	2012-08-24 17:12:31	74.4157	8	1	2.75712e-06	3.34778	1.07861	0.0758771	3.76031	0.23277	6.15597e-05	0.0890531	0	0	0	52.0705
1295	4719.95	2012-08-24 17:12:32	75.4167	8	1	0.000190588	3.34778	1.07861	0.0758771	3.76031	0.23277	0	0.0890531	0	0	0	52.0405
1296	4720.95	2012-08-24 17:12:33	76.4189	8	1	0.000190588	3.34778	1.07861	0.0758771	3.76031	0.23277	0	0.0890531	0	0	0	51.9806
1297	4721.96	2012-08-24 17:12:34	77.4279	8	1	2.75712e-06	3.34778	1.07861	0.0758771	3.76031	0.23277	0	0.0890531	0	0	0	52.0405
1298	4722.97	2012-08-24 17:12:35	78.4309	8	1	0.000190588	3.34778	1.07861	0.0758771	3.76031	0.23277	-6.1512e-05	0.0890531	0	0	0	52.0705
1299	4723.97	2012-08-24 17:12:36	79.4362	8	1	0.000378419	3.34809	1.07861	0.0758771	3.76031	0.23277	6.1512e-05	0.0890531	0	0	0	52.0405
1300	4724.98	2012-08-24 17:12:37	80.444	8	1	0.000190588	3.34778	1.07861	0.0758771	3.76031	0.23277	0	0.0890531	0	0	0	52.0405
1301	4725.98	2012-08-24 17:12:38	81.4451	8	1	-0.480845	3.27484	1.07861	0.0759322	3.76031	0.23295	-0.0146501	0.0890531	0	0	0	52.0105
1302	4726.99	2012-08-24 17:12:39	82.4492	8	1	-0.480845	3.27422	1.07861	0.0760663	3.76031	0.233389	-0.0147732	0.0890531	0	0	0	52.0705
1303	4727.99	2012-08-24 17:12:40	83.4552	8	1	-0.480845	3.27392	1.07861	0.0762006	3.76031	0.233829	-0.0148348	0.0890531	0	0	0	52.0105
1304	4728.99	2012-08-24 17:12:41	84.4552	8	1	-0.480845	3.27361	1.07861	0.0763342	3.76031	0.234266	-0.000184679	0.0890531	0	0	0	51.8775
1305	4730	2012-08-24 17:12:42	85.4603	8	1	-0.480845	3.2733	1.07861	0.0764684	3.76031	0.234706	-0.000123072	0.0890531	0	0	0	52.0105
1306	4731.01	2012-08-24 17:12:44	86.4694	8	1	-0.480845	3.27299	1.07861	0.0766032	3.76031	0.235147	-0.000123072	0.0890531	0	0	0	52.1137
1307	4732.01	2012-08-24 17:12:45	87.4757	8	1	-0.480657	3.27268	1.07861	0.0767376	3.76031	0.235587	-0.000184631	0.0890531	0	0	0	52.0105
1308	4733.02	2012-08-24 17:12:46	88.4824	8	1	-0.480845	3.27238	1.07861	0.076872	3.76031	0.236027	-0.000184679	0.0890531	0	0	0	52.0405
1309	4734.02	2012-08-24 17:12:47	89.4835	8	1	-0.480657	3.27207	1.07861	0.0770057	3.76031	0.236464	-0.000184679	0.0890531	0	0	0	52.0837
1310	4735.03	2012-08-24 17:12:48	90.4925	8	1	-0.480845	3.27207	1.07861	0.0771405	3.76031	0.236905	-0.000123119	0.0890531	0	0	0	52.1137
1311	4736.04	2012-08-24 17:12:49	91.5016	8	1	-0.481033	3.27145	1.07861	0.0772753	3.76031	0.237346	-0.000184679	0.0890531	0	0	0	52.0405
1312	4737.04	2012-08-24 17:12:50	92.5086	8	1	-0.480845	3.27145	1.07861	0.0774098	3.76031	0.237786	-0.000123119	0.0890531	0	0	0	52.0405
1313	4738.05	2012-08-24 17:12:51	93.5116	8	1	-0.480657	3.27145	1.07861	0.0775437	3.76031	0.238224	-6.15597e-05	0.0890531	0	0	0	52.0837
1314	4739.05	2012-08-24 17:12:52	94.5187	8	1	-0.480657	3.27115	1.07861	0.0776782	3.76031	0.238664	-0.000123119	0.0890531	0	0	0	52.0105
1315	4740.06	2012-08-24 17:12:53	95.525	8	1	-0.480657	3.27115	1.07861	0.0778126	3.76031	0.239104	-6.15597e-05	0.0890531	0	0	0	52.0537
1316	4741.07	2012-08-24 17:12:54	96.5298	8	1	-0.480845	3.27084	1.07861	0.0779468	3.76031	0.239543	-0.000123119	0.0890531	0	0	0	52.0105
1317	4742.07	2012-08-24 17:12:55	97.5338	8	1	-0.480657	3.27084	1.07861	0.0780809	3.76031	0.239981	-6.15597e-05	0.0890531	0	0	0	52.0837
1318	4743.07	2012-08-24 17:12:56	98.5349	8	1	-0.480657	3.27084	1.07861	0.0782145	3.76031	0.240419	-6.15597e-05	0.0890531	0	0	0	52.0105
1319	4744.08	2012-08-24 17:12:57	99.541	8	1	-0.480657	3.27053	1.07861	0.0783489	3.76031	0.240858	-0.000123119	0.0890531	0	0	0	52.0837
1320	4745.08	2012-08-24 17:12:58	100.545	8	1	-0.480845	3.27053	1.07861	0.078483	3.76031	0.241296	0	0.0890531	0	0	0	52.0537
1321	4746.09	2012-08-24 17:12:59	101.55	8	1	-0.480845	3.27022	1.07861	0.0786172	3.76031	0.241735	-6.15597e-05	0.0890531	0	0	0	52.1137
1322	4747.09	2012-08-24 17:13:00	102.555	8	1	-0.480469	3.26991	1.07861	0.0787514	3.76031	0.242174	-6.1512e-05	0.0890531	0	0	0	52.1137
1323	4748.09	2012-08-24 17:13:01	103.555	8	1	-0.480657	3.26991	1.07861	0.078885	3.76031	0.242611	-6.1512e-05	0.0890531	0	0	0	52.0837
1324	4749.1	2012-08-24 17:13:02	104.561	8	1	-0.480845	3.26961	1.07861	0.0790193	3.76031	0.24305	0	0.0890531	0	0	0	52.1436
1325	4750.1	2012-08-24 17:13:03	105.568	8	1	-0.962068	3.19605	1.07861	0.079227	3.76031	0.243719	-0.0147733	0.0890531	0	0	0	52.0837
1326	4751.11	2012-08-24 17:13:04	106.573	8	1	-0.962256	3.19512	1.07861	0.0794954	3.76031	0.244576	-0.0148963	0.0890531	0	0	0	52.0405
1327	4752.11	2012-08-24 17:13:05	107.576	8	1	-0.962068	3.19451	1.07861	0.0797636	3.76031	0.245433	-0.0149579	0.0890531	0	0	0	52.1568
1328	4753.11	2012-08-24 17:13:06	108.578	8	1	-0.962068	3.19451	1.07861	0.0800314	3.76031	0.246289	-0.000184679	0.0890531	0	0	0	52.1868
1329	4754.12	2012-08-24 17:13:07	109.58	8	1	-0.962068	3.19389	1.07861	0.080299	3.76031	0.247144	-0.000246239	0.0890531	0	0	0	52.0105
1330	4755.12	2012-08-24 17:13:08	110.583	8	1	-0.962068	3.19328	1.07861	0.080567	3.76031	0.247999	-0.000246239	0.0890531	0	0	0	52.0105
1331	4756.12	2012-08-24 17:13:09	111.587	8	1	-0.962068	3.19297	1.07861	0.0808353	3.76031	0.248856	-0.000184679	0.0890531	0	0	0	52.1269
1332	4757.13	2012-08-24 17:13:10	112.591	8	1	-0.962068	3.19266	1.07861	0.0811037	3.76031	0.249713	-0.000184679	0.0890531	0	0	0	52.0105
1333	4758.13	2012-08-24 17:13:11	113.599	8	1	-0.962068	3.19235	1.07861	0.081373	3.76031	0.250573	-0.000123072	0.0890531	0	0	0	52.1269
1334	4759.14	2012-08-24 17:13:12	114.602	8	1	-0.962068	3.19174	1.07861	0.0816411	3.76031	0.251429	-0.000184631	0.0890531	0	0	0	52.1568
1335	4760.14	2012-08-24 17:13:13	115.604	8	1	-0.96188	3.19174	1.07861	0.0819088	3.76031	0.252283	-0.000123119	0.0890531	0	0	0	52.1269
1336	4761.15	2012-08-24 17:13:14	116.612	8	1	-0.96188	3.19143	1.07861	0.0821782	3.76031	0.253143	-0.000123119	0.0890531	0	0	0	52.0969
1337	4762.16	2012-08-24 17:13:15	117.621	8	1	0.481226	3.4118	1.07869	0.0822874	3.76058	0.253491	0.0440119	0.0890531	0	0	0	52.0537
1338	4763.17	2012-08-24 17:13:16	118.63	8	1	0.481226	3.41365	1.07882	0.0822874	3.76104	0.253491	0.0444428	0.0890531	0	0	0	52.23
1339	4764.17	2012-08-24 17:13:17	119.634	8	1	0.481226	3.41457	1.07896	0.0822874	3.7615	0.253491	0.044689	0.0890531	0	0	0	52.2
1340	4765.18	2012-08-24 17:13:18	120.639	8	1	0.481226	3.4158	1.07909	0.0822874	3.76196	0.253491	0.000615597	0.0890531	0	0	0	52.0969
1341	4766.19	2012-08-24 17:13:19	121.649	8	1	0.481226	3.41642	1.07923	0.0822874	3.76242	0.253491	0.00049243	0.0890531	0	0	0	52.1269
1342	4767.2	2012-08-24 17:13:20	122.659	8	1	0.481226	3.41734	1.07936	0.0822874	3.76288	0.253491	0.00043087	0.0890531	0	0	0	52.2
1343	4768.2	2012-08-24 17:13:21	123.668	8	1	0.481038	3.41765	1.0795	0.0822874	3.76334	0.253491	0.00036931	0.0890531	0	0	0	52.1401
1344	4769.21	2012-08-24 17:13:22	124.677	8	1	0.481038	3.41857	1.07963	0.0822874	3.7638	0.253491	0.000369358	0.0890531	0	0	0	52.1401
1345	4770.21	2012-08-24 17:13:23	125.678	8	1	-0.480845	3.27176	1.07968	0.0823744	3.76396	0.253776	-0.0291156	0.0890531	0	0	0	52.1401
1346	4771.22	2012-08-24 17:13:24	126.688	8	1	-0.480845	3.27115	1.07968	0.0825092	3.76396	0.254217	-0.0293618	0.0890531	0	0	0	52.0969
1347	4772.23	2012-08-24 17:13:25	127.694	8	1	-0.480657	3.27084	1.07968	0.0826436	3.76396	0.254657	-0.000430918	0.0890531	0	0	0	52.2133
1348	4773.23	2012-08-24 17:13:26	128.697	8	1	-0.480845	3.27022	1.07968	0.0827774	3.76396	0.255094	-0.000246239	0.0890531	0	0	0	52.1701
1349	4774.24	2012-08-24 17:13:27	129.704	8	1	-0.480845	3.27022	1.07968	0.0829119	3.76396	0.255534	-0.000123119	0.0890531	0	0	0	52.1401
1350	4775.24	2012-08-24 17:13:28	130.706	8	1	-0.480845	3.26991	1.07968	0.0830457	3.76396	0.255972	-0.000123072	0.0890531	0	0	0	52.2133
1351	4776.25	2012-08-24 17:13:29	131.711	8	1	-0.480845	3.2693	1.07968	0.08318	3.76396	0.256411	-0.000246191	0.0890531	0	0	0	52.2133
1352	4777.25	2012-08-24 17:13:30	132.719	8	1	-0.480845	3.26899	1.07968	0.0833146	3.76396	0.256851	-0.000246191	0.0890531	0	0	0	52.1102
1353	4778.26	2012-08-24 17:13:31	133.721	8	1	-0.480657	3.26899	1.07968	0.0834484	3.76396	0.257288	-0.000184679	0.0890531	0	0	0	52.2133
1354	4779.26	2012-08-24 17:13:32	134.729	8	1	-0.480657	3.26899	1.07968	0.083583	3.76396	0.257728	-0.000123119	0.0890531	0	0	0	52.1102
1355	4780.27	2012-08-24 17:13:33	135.73	8	1	-0.480845	3.26868	1.07968	0.0837167	3.76396	0.258165	-6.15597e-05	0.0890531	0	0	0	52.1401
1356	4781.27	2012-08-24 17:13:34	136.737	8	1	-0.480657	3.26899	1.07968	0.0838512	3.76396	0.258605	-6.15597e-05	0.0890531	0	0	0	52.1234
1357	4782.28	2012-08-24 17:13:35	137.744	8	1	-0.480657	3.26868	1.07968	0.0839856	3.76396	0.259044	-6.15597e-05	0.0890531	0	0	0	52.0802
1358	4783.29	2012-08-24 17:13:36	138.752	8	1	-0.480845	3.26868	1.07968	0.0841202	3.76396	0.259484	-6.15597e-05	0.0890531	0	0	0	52.0203
1359	4784.29	2012-08-24 17:13:37	139.754	8	1	-0.480657	3.26838	1.07968	0.0842541	3.76396	0.259922	-6.15597e-05	0.0890531	0	0	0	52.0502
1360	4785.29	2012-08-24 17:13:38	140.754	8	1	-0.480845	3.26838	1.07968	0.0843876	3.76396	0.260358	-6.15597e-05	0.0890531	0	0	0	52.0203
1361	4786.3	2012-08-24 17:13:39	141.762	8	1	-0.480657	3.26868	1.07968	0.0845222	3.76396	0.260798	0	0.0890531	0	0	0	52.1965
1362	4787.3	2012-08-24 17:13:40	142.765	8	1	-0.480845	3.26807	1.07968	0.0846561	3.76396	0.261236	-0.000123119	0.0890531	0	0	0	52.1666
1363	4788.31	2012-08-24 17:13:41	143.77	8	1	-0.480845	3.26807	1.07968	0.0847903	3.76396	0.261675	-6.15597e-05	0.0890531	0	0	0	52.1533
1364	4789.32	2012-08-24 17:13:42	144.78	8	1	-0.480845	3.26776	1.07968	0.0849253	3.76396	0.262115	-0.000123119	0.0890531	0	0	0	52.0934
1365	4790.32	2012-08-24 17:13:43	145.782	8	1	-0.480845	3.26776	1.07968	0.085059	3.76396	0.262553	-6.15597e-05	0.0890531	0	0	0	52.1234
1366	4791.32	2012-08-24 17:13:44	146.786	8	1	-0.480657	3.26807	1.07968	0.0851931	3.76396	0.262991	0	0.0890531	0	0	0	52.1965
1367	4792.33	2012-08-24 17:13:45	147.789	8	1	-0.480657	3.26776	1.07968	0.0853271	3.76396	0.263428	0	0.0890531	0	0	0	52.1666
1368	4793.33	2012-08-24 17:13:46	148.794	8	1	-0.480845	3.26776	1.07968	0.0854613	3.76396	0.263867	-6.15597e-05	0.0890531	0	0	0	52.2397
1369	4794.33	2012-08-24 17:13:47	149.798	8	1	-0.480657	3.26745	1.07968	0.0855953	3.76396	0.264305	-0.000123119	0.0890531	0	0	0	52.0635
1370	4795.33	2012-08-24 17:13:48	150.799	8	1	-0.480657	3.26776	1.07968	0.0857289	3.76396	0.264742	0	0.0890531	0	0	0	52.1666
1371	4796.34	2012-08-24 17:13:49	151.8	8	1	-0.480845	3.26745	1.07968	0.0858626	3.76396	0.265178	0	0.0890531	0	0	0	52.0203
1372	4797.34	2012-08-24 17:13:50	152.808	8	1	-0.480657	3.26745	1.07968	0.0859972	3.76396	0.265618	-6.15597e-05	0.0890531	0	0	0	52.0934
1373	4798.35	2012-08-24 17:13:51	153.816	8	1	-0.480845	3.26714	1.07968	0.0861318	3.76396	0.266058	-0.000123119	0.0890531	0	0	0	52.2397
1374	4799.36	2012-08-24 17:13:52	154.82	8	1	-0.480845	3.26714	1.07968	0.0862659	3.76396	0.266496	-6.15597e-05	0.0890531	0	0	0	52.0934
1375	4800.37	2012-08-24 17:13:53	155.83	8	1	-0.480657	3.26714	1.07968	0.0864008	3.76396	0.266937	-6.15597e-05	0.0890531	0	0	0	52.0635
1376	4801.37	2012-08-24 17:13:54	156.837	8	1	-0.480657	3.26714	1.07968	0.0865353	3.76396	0.267376	-6.15597e-05	0.0890531	0	0	0	52.1067
1377	4802.38	2012-08-24 17:13:55	157.846	8	1	-0.480845	3.26714	1.07968	0.08667	3.76396	0.267816	0	0.0890531	0	0	0	52.1067
1378	4803.39	2012-08-24 17:13:56	158.851	8	1	-0.480657	3.26684	1.07968	0.0868042	3.76396	0.268255	-6.1512e-05	0.0890531	0	0	0	52.1067
1379	4804.39	2012-08-24 17:13:57	159.858	8	1	-0.480845	3.26684	1.07968	0.0869387	3.76396	0.268694	-6.1512e-05	0.0890531	0	0	0	52.0335
1380	4805.4	2012-08-24 17:13:58	160.862	8	1	-0.480657	3.26684	1.07968	0.0870728	3.76396	0.269132	0	0.0890531	0	0	0	52.0335
1381	4806.41	2012-08-24 17:13:59	161.869	8	1	-0.480657	3.26653	1.07968	0.0872072	3.76396	0.269571	-6.15597e-05	0.0890531	0	0	0	52.0335
1382	4807.41	2012-08-24 17:14:00	162.873	8	1	-0.480657	3.26653	1.07968	0.0873413	3.76396	0.270009	-6.15597e-05	0.0890531	0	0	0	52.1798
1383	4808.41	2012-08-24 17:14:01	163.873	8	1	-0.480845	3.26653	1.07968	0.0874749	3.76396	0.270446	0	0.0890531	0	0	0	52.1499
1384	4809.42	2012-08-24 17:14:02	164.879	8	1	-0.480657	3.26653	1.07968	0.0876092	3.76396	0.270885	-6.15597e-05	0.0890531	0	0	0	52.0335
1385	4810.42	2012-08-24 17:14:03	165.885	8	1	-0.480845	3.26622	1.07968	0.0877435	3.76396	0.271323	0	0.0890531	0	0	0	52.1798
1386	4811.43	2012-08-24 17:14:04	166.895	8	1	-0.480657	3.26653	1.07968	0.0878783	3.76396	0.271764	-6.15597e-05	0.0890531	0	0	0	52.0036
1387	4812.44	2012-08-24 17:14:05	167.9	8	1	-0.480657	3.26653	1.07968	0.0880126	3.76396	0.272202	-6.15597e-05	0.0890531	0	0	0	52.0036
1388	4813.44	2012-08-24 17:14:06	168.908	8	1	-0.480469	3.26653	1.07968	0.0881471	3.76396	0.272642	0	0.0890531	0	0	0	52.0767
1389	4814.45	2012-08-24 17:14:07	169.918	8	1	-0.96188	3.19266	1.07968	0.0884013	3.76396	0.273454	-0.0148348	0.0890531	0	0	0	52.223
1390	4815.46	2012-08-24 17:14:08	170.921	8	1	-0.962068	3.19205	1.07968	0.0886693	3.76396	0.27431	-0.0148963	0.0890531	0	0	0	52.1798
1391	4816.46	2012-08-24 17:14:09	171.922	8	1	-0.962068	3.19143	1.07968	0.0889368	3.76396	0.275164	-0.000307751	0.0890531	0	0	0	52.253
1392	4817.46	2012-08-24 17:14:10	172.927	8	1	-0.96188	3.19112	1.07968	0.0892054	3.76396	0.276021	-0.000246239	0.0890531	0	0	0	52.253
1393	4818.47	2012-08-24 17:14:11	173.93	8	1	-0.962068	3.19051	1.07968	0.0894735	3.76396	0.276876	-0.000184679	0.0890531	0	0	0	52.0767
1394	4819.47	2012-08-24 17:14:12	174.938	8	1	-0.96188	3.1902	1.07968	0.0897429	3.76396	0.277736	-0.000184679	0.0890531	0	0	0	52.1798
1395	4820.47	2012-08-24 17:14:13	175.939	8	1	-0.962068	3.1902	1.07968	0.0900103	3.76396	0.278589	-6.15597e-05	0.0890531	0	0	0	52.0767
1396	4821.48	2012-08-24 17:14:14	176.946	8	1	-0.962068	3.18989	1.07968	0.0902795	3.76396	0.279447	-6.15597e-05	0.0890531	0	0	0	52.0767
1397	4822.49	2012-08-24 17:14:15	177.952	8	1	-0.962068	3.18958	1.07968	0.0905483	3.76396	0.280305	-0.000123119	0.0890531	0	0	0	52.1798
1398	4823.49	2012-08-24 17:14:16	178.953	8	1	-0.96188	3.18928	1.07968	0.0908158	3.76396	0.281158	-0.000184679	0.0890531	0	0	0	52.1499
1399	4824.5	2012-08-24 17:14:17	179.96	8	1	-0.962068	3.18897	1.07968	0.091085	3.76396	0.282016	-0.000123072	0.0890531	0	0	0	52.1499
1400	4825.51	2012-08-24 17:14:18	180.969	8	1	-0.962068	3.18866	1.07968	0.0913545	3.76396	0.282876	-0.000123072	0.0890531	0	0	0	52.1067
1401	4826.51	2012-08-24 17:14:19	181.974	8	1	0.481038	3.40995	1.07981	0.0913636	3.76439	0.282905	0.044135	0.0890531	0	0	0	52.0767
1402	4827.51	2012-08-24 17:14:20	182.977	8	1	0.481226	3.41149	1.07994	0.0913636	3.76485	0.282905	0.0445659	0.0890531	0	0	0	52.1067
1403	4828.52	2012-08-24 17:14:21	183.985	8	1	0.481226	3.41241	1.08008	0.0913636	3.76531	0.282905	0.000800228	0.0890531	0	0	0	52.223
1404	4829.53	2012-08-24 17:14:22	184.992	8	1	0.481226	3.41303	1.08021	0.0913636	3.76577	0.282905	0.00043087	0.0890531	0	0	0	52.1499
1405	4830.53	2012-08-24 17:14:23	185.997	8	1	0.481226	3.41426	1.08035	0.0913636	3.76623	0.282905	0.00049243	0.0890531	0	0	0	52.223
1406	4831.54	2012-08-24 17:14:24	187.004	8	1	0.481226	3.41488	1.08048	0.0913636	3.76669	0.282905	0.000430918	0.0890531	0	0	0	52.3992
1407	4832.55	2012-08-24 17:14:25	188.012	8	1	0.481226	3.41518	1.08061	0.0913636	3.76715	0.282905	0.000307798	0.0890531	0	0	0	52.1499
1408	4833.55	2012-08-24 17:14:26	189.017	8	1	0.481226	3.41611	1.08075	0.0913636	3.76761	0.282905	0.000307751	0.0890531	0	0	0	52.1499
1409	4834.56	2012-08-24 17:14:27	190.024	8	1	0.000190588	3.34286	1.08075	0.0913636	3.76761	0.282905	-0.0144039	0.0890531	0	0	0	52.223
1410	4835.57	2012-08-24 17:14:28	191.033	8	1	0.000190588	3.34286	1.08075	0.0913636	3.76761	0.282905	-0.014527	0.0890531	0	0	0	52.0036
1411	4836.58	2012-08-24 17:14:29	192.042	8	1	0.000190588	3.34286	1.08075	0.0913636	3.76761	0.282905	0	0.0890531	0	0	0	52.0767
1412	4837.58	2012-08-24 17:14:30	193.042	8	1	0.000378419	3.34316	1.08075	0.0913636	3.76761	0.282905	0.000123119	0.0890531	0	0	0	52.223
1413	4838.58	2012-08-24 17:14:31	194.046	8	1	0.000378419	3.34316	1.08075	0.0913636	3.76761	0.282905	6.15597e-05	0.0890531	0	0	0	52.2662
1414	4839.59	2012-08-24 17:14:32	195.054	8	1	0.000378419	3.34347	1.08075	0.0913636	3.76761	0.282905	6.15597e-05	0.0890531	0	0	0	52.223
1415	4840.6	2012-08-24 17:14:33	196.062	8	1	0.000190588	3.34316	1.08075	0.0913636	3.76761	0.282905	6.15597e-05	0.0890531	0	0	0	51.9304
1416	4841.6	2012-08-24 17:14:34	197.068	8	1	0.000190588	3.34316	1.08075	0.0913636	3.76761	0.282905	6.15597e-05	0.0890531	0	0	0	52.3094
1417	4842.61	2012-08-24 17:14:35	198.072	8	1	0.000190588	3.34347	1.08075	0.0913636	3.76762	0.282905	0.000123119	0.0890531	0	0	0	52.3393
1418	4843.61	2012-08-24 17:14:36	199.075	8	1	0.000190588	3.34347	1.08075	0.0913636	3.76762	0.282905	6.15597e-05	0.0890531	0	0	0	52.4125
1419	4844.62	2012-08-24 17:14:37	200.084	8	1	0.000190588	3.34347	1.08075	0.0913636	3.76762	0.282905	6.15597e-05	0.0890531	0	0	0	52.1631
1420	4845.62	2012-08-24 17:14:38	201.088	8	1	0.000190588	3.34378	1.08075	0.0913636	3.76762	0.282905	6.15597e-05	0.0890531	0	0	0	52.2063
1421	4846.63	2012-08-24 17:14:39	202.094	8	1	0.000190588	3.34378	1.08075	0.0913636	3.76762	0.282905	0	0.0890531	0	0	0	52.3094
1422	4847.63	2012-08-24 17:14:40	203.095	8	1	0.000190588	3.34378	1.08075	0.0913636	3.76762	0.282905	6.15597e-05	0.0890531	0	0	0	52.2662
1423	4848.64	2012-08-24 17:14:41	204.102	8	1	0.000190588	3.34409	1.08075	0.0913636	3.76762	0.282905	6.15597e-05	0.0890531	0	0	0	52.1631
1424	4849.64	2012-08-24 17:14:42	205.104	8	1	-0.480469	3.27145	1.08075	0.0913739	3.76762	0.282939	-0.014527	0.0890531	0	0	0	52.1332
1425	4850.64	2012-08-24 17:14:43	206.108	8	1	-0.480657	3.27053	1.08075	0.091508	3.76762	0.283377	-0.0147117	0.0890531	0	0	0	52.3526
1426	4851.65	2012-08-24 17:14:44	207.116	8	1	-0.480845	3.26961	1.08075	0.0916426	3.76762	0.283817	-0.0148963	0.0890531	0	0	0	52.2495
1427	4852.65	2012-08-24 17:14:45	208.117	8	1	-0.480845	3.2693	1.08075	0.0917763	3.76762	0.284255	-0.000307751	0.0890531	0	0	0	52.3526
1428	4853.66	2012-08-24 17:14:46	209.126	8	1	-0.480657	3.26899	1.08075	0.091911	3.76762	0.284695	-0.000307751	0.0890531	0	0	0	52.2495
1429	4854.66	2012-08-24 17:14:47	210.126	8	1	-0.480845	3.26899	1.08075	0.0920446	3.76762	0.285132	-0.000246191	0.0890531	0	0	0	52.1764
1430	4855.67	2012-08-24 17:14:48	211.133	8	1	-0.481033	3.26868	1.08075	0.0921789	3.76762	0.285571	-0.000123119	0.0890531	0	0	0	52.1764
1431	4856.68	2012-08-24 17:14:49	212.14	8	1	-0.480657	3.26838	1.08075	0.0923134	3.76762	0.28601	-0.000184679	0.0890531	0	0	0	52.3226
1432	4857.68	2012-08-24 17:14:50	213.145	8	1	-0.480845	3.26838	1.08075	0.0924476	3.76762	0.286449	-0.000123119	0.0890531	0	0	0	52.2495
1433	4858.69	2012-08-24 17:14:51	214.152	8	1	-0.480657	3.26838	1.08075	0.0925821	3.76762	0.286889	-6.15597e-05	0.0890531	0	0	0	52.2196
1434	4859.69	2012-08-24 17:14:52	215.152	8	1	-0.480845	3.26776	1.08075	0.0927157	3.76762	0.287325	-0.000123119	0.0890531	0	0	0	52.3226
1435	4860.7	2012-08-24 17:14:53	216.161	8	1	-0.480845	3.26807	1.08075	0.0928504	3.76762	0.287765	-6.15597e-05	0.0890531	0	0	0	52.2495
1436	4861.7	2012-08-24 17:14:54	217.163	8	1	-0.480657	3.26745	1.08075	0.0929843	3.76762	0.288203	-0.000123119	0.0890531	0	0	0	52.0301
1437	4862.7	2012-08-24 17:14:55	218.165	8	1	-0.480657	3.26745	1.08075	0.0931181	3.76762	0.28864	-0.000123119	0.0890531	0	0	0	52.3958
1438	4863.7	2012-08-24 17:14:56	219.166	8	1	-0.480657	3.26714	1.08075	0.0932518	3.76762	0.289077	-0.000184679	0.0890531	0	0	0	52.2495
1439	4864.71	2012-08-24 17:14:57	220.172	8	1	-0.480845	3.26745	1.08075	0.0933861	3.76762	0.289516	-6.15597e-05	0.0890531	0	0	0	52.2495
1440	4865.71	2012-08-24 17:14:58	221.172	8	1	-0.480845	3.26684	1.08075	0.0935197	3.76762	0.289952	-0.000123072	0.0890531	0	0	0	52.3226
1441	4866.71	2012-08-24 17:14:59	222.178	8	1	-0.480657	3.26684	1.08075	0.093654	3.76762	0.290391	-6.1512e-05	0.0890531	0	0	0	52.3226
1442	4867.72	2012-08-24 17:15:00	223.182	8	1	-0.480657	3.26684	1.08075	0.0937881	3.76762	0.290829	0	0.0890531	0	0	0	52.1464
1443	4868.72	2012-08-24 17:15:01	224.188	8	1	-0.480845	3.26684	1.08075	0.0939224	3.76762	0.291268	-6.1512e-05	0.0890531	0	0	0	52.3226
1444	4869.73	2012-08-24 17:15:02	225.189	8	1	-0.480657	3.26653	1.08075	0.0940561	3.76762	0.291705	-6.15597e-05	0.0890531	0	0	0	52.2196
1445	4870.73	2012-08-24 17:15:03	226.193	8	1	-0.480657	3.26653	1.08075	0.0941902	3.76762	0.292143	-6.15597e-05	0.0890531	0	0	0	52.2196
1446	4871.73	2012-08-24 17:15:04	227.194	8	1	-0.480657	3.26653	1.08075	0.0943239	3.76762	0.292579	0	0.0890531	0	0	0	52.2196
1447	4872.74	2012-08-24 17:15:05	228.2	8	1	-0.480657	3.26653	1.08075	0.0944583	3.76762	0.293018	0	0.0890531	0	0	0	52.3226
1448	4873.74	2012-08-24 17:15:06	229.203	8	1	-0.480657	3.26622	1.08075	0.0945921	3.76762	0.293455	-6.15597e-05	0.0890531	0	0	0	52.2196
1449	4874.75	2012-08-24 17:15:07	230.21	8	1	-0.480657	3.26591	1.08075	0.0947267	3.76762	0.293895	-6.15597e-05	0.0890531	0	0	0	52.2927
1450	4875.75	2012-08-24 17:15:08	231.218	8	1	-0.480845	3.26591	1.08075	0.0948612	3.76762	0.294334	-6.15597e-05	0.0890531	0	0	0	52.3226
1451	4876.75	2012-08-24 17:15:09	232.219	8	1	-0.480657	3.26591	1.08075	0.0949948	3.76762	0.294771	-6.15597e-05	0.0890531	0	0	0	52.3658
1452	4877.76	2012-08-24 17:15:10	233.224	8	1	-0.480845	3.26561	1.08075	0.0951291	3.76762	0.295209	-0.000123119	0.0890531	0	0	0	52.2927
1453	4878.77	2012-08-24 17:15:11	234.231	8	1	-0.480657	3.26591	1.08075	0.0952636	3.76762	0.295648	0	0.0890531	0	0	0	52.2927
1454	4879.77	2012-08-24 17:15:12	235.239	8	1	-0.480845	3.26561	1.08075	0.0953982	3.76762	0.296088	-6.15597e-05	0.0890531	0	0	0	52.306
1455	4880.78	2012-08-24 17:15:13	236.244	8	1	-0.480845	3.26561	1.08075	0.0955324	3.76762	0.296526	-6.15597e-05	0.0890531	0	0	0	52.306
1456	4881.78	2012-08-24 17:15:14	237.244	8	1	-0.480845	3.26561	1.08075	0.095666	3.76762	0.296963	0	0.0890531	0	0	0	52.2628
1457	4882.79	2012-08-24 17:15:15	238.253	8	1	-0.480657	3.26561	1.08075	0.0958007	3.76762	0.297402	-6.15597e-05	0.0890531	0	0	0	52.1729
1458	4883.79	2012-08-24 17:15:16	239.259	8	1	-0.480657	3.26561	1.08075	0.0959351	3.76762	0.297841	6.15597e-05	0.0890531	0	0	0	52.1165
1459	4884.8	2012-08-24 17:15:17	240.26	8	1	-0.480845	3.2653	1.08075	0.0960688	3.76762	0.298278	-0.000123119	0.0890531	0	0	0	52.2328
1460	4885.8	2012-08-24 17:15:18	241.266	8	1	-3.84922	2.75224	1.08075	0.0964164	3.76762	0.299289	-0.102612	0.0890531	0	0	0	51.9967
1461	4886.81	2012-08-24 17:15:19	242.271	8	1	-3.84922	2.747	1.08075	0.097491	3.76762	0.302244	-0.103659	0.0890531	0	0	0	52.2461
1462	4887.81	2012-08-24 17:15:20	243.276	8	1	-3.84922	2.74331	1.08075	0.0985658	3.76762	0.305194	-0.104398	0.0890531	0	0	0	52.1729
1463	4888.82	2012-08-24 17:15:21	244.283	8	1	-3.84922	2.74085	1.08075	0.0996424	3.76762	0.308146	-0.00184665	0.0890531	0	0	0	52.276
1464	4889.83	2012-08-24 17:15:22	245.293	8	1	-3.84922	2.73808	1.08075	0.100723	3.76762	0.311105	-0.0015389	0.0890531	0	0	0	52.276
1465	4890.84	2012-08-24 17:15:23	246.301	8	1	-3.84922	2.73592	1.08075	0.1018	3.76762	0.314055	-0.00129266	0.0890531	0	0	0	52.276
1466	4891.84	2012-08-24 17:15:24	247.301	8	1	-3.84922	2.73408	1.08075	0.102869	3.76762	0.316979	-0.00110798	0.0890531	0	0	0	52.2161
1467	4892.85	2012-08-24 17:15:25	248.311	8	1	-3.84922	2.73192	1.08075	0.103949	3.76762	0.319928	-0.00104642	0.0890531	0	0	0	52.1729
1468	4893.85	2012-08-24 17:15:26	249.312	8	1	-2.40593	2.95044	1.08075	0.104911	3.76762	0.322597	0.043027	0.0890531	0	0	0	52.2161
1469	4894.85	2012-08-24 17:15:27	250.314	8	1	-2.40574	2.95137	1.08075	0.10558	3.76762	0.324573	0.0436426	0.0890531	0	0	0	52.276
1470	4895.86	2012-08-24 17:15:28	251.324	8	1	-2.40574	2.95137	1.08075	0.106255	3.76762	0.326563	0.0438888	0.0890531	0	0	0	52.276
1471	4896.86	2012-08-24 17:15:29	252.328	8	1	-2.40574	2.95137	1.08075	0.106926	3.76762	0.328543	6.15597e-05	0.0890531	0	0	0	52.2893
1472	4897.87	2012-08-24 17:15:30	253.335	8	1	-2.40593	2.95075	1.08075	0.107599	3.76762	0.33053	-0.000123119	0.0890531	0	0	0	52.2029
1473	4898.87	2012-08-24 17:15:31	254.337	8	1	-2.40574	2.95044	1.08075	0.108268	3.76762	0.332505	-0.000123119	0.0890531	0	0	0	52.143
1474	4899.87	2012-08-24 17:15:32	255.338	8	1	-2.40574	2.95014	1.08075	0.108937	3.76762	0.334479	-0.000184679	0.0890531	0	0	0	52.1862
1475	4900.88	2012-08-24 17:15:33	256.346	8	1	-2.40574	2.94983	1.08075	0.109611	3.76762	0.336467	-0.000184679	0.0890531	0	0	0	52.113
1476	4901.89	2012-08-24 17:15:34	257.355	8	1	-2.40555	2.94952	1.08075	0.110285	3.76762	0.338455	-0.000184631	0.0890531	0	0	0	52.3192
1477	4902.89	2012-08-24 17:15:35	258.356	8	1	-2.40574	2.94921	1.08075	0.110954	3.76762	0.340428	-0.000184631	0.0890531	0	0	0	52.3192
1478	4903.9	2012-08-24 17:15:36	259.364	8	1	-2.40574	2.9489	1.08075	0.111628	3.76762	0.342415	-0.000246191	0.0890531	0	0	0	52.2893
1479	4904.9	2012-08-24 17:15:37	260.367	8	1	-2.40574	2.9489	1.08075	0.112298	3.76762	0.344392	-0.000123119	0.0890531	0	0	0	52.1862
1480	4905.91	2012-08-24 17:15:38	261.373	8	1	-2.40574	2.9486	1.08075	0.11297	3.76762	0.346374	-0.000123119	0.0890531	0	0	0	52.1263
1481	4906.92	2012-08-24 17:15:39	262.381	8	1	-2.40574	2.94829	1.08075	0.113644	3.76762	0.34836	-0.000123119	0.0890531	0	0	0	52.2593
1482	4907.92	2012-08-24 17:15:40	263.388	8	1	-2.40593	2.94798	1.08075	0.114317	3.76762	0.350344	-0.000184679	0.0890531	0	0	0	52.1862
1483	4908.93	2012-08-24 17:15:41	264.397	8	1	-2.40574	2.94798	1.08075	0.114991	3.76762	0.352331	-0.000123119	0.0890531	0	0	0	52.1994
1484	4909.94	2012-08-24 17:15:42	265.405	8	1	-2.40574	2.94737	1.08075	0.115665	3.76762	0.354318	-0.000184679	0.0890531	0	0	0	52.1994
1485	4910.95	2012-08-24 17:15:43	266.412	8	1	-2.40574	2.94737	1.08075	0.116338	3.76762	0.356302	-6.15597e-05	0.0890531	0	0	0	52.2593
1486	4911.95	2012-08-24 17:15:44	267.413	8	1	-2.40574	2.94737	1.08075	0.117006	3.76762	0.358272	-0.000123119	0.0890531	0	0	0	52.2294
1487	4912.95	2012-08-24 17:15:45	268.415	8	1	-2.40555	2.94706	1.08075	0.117677	3.76762	0.360247	-6.15597e-05	0.0890531	0	0	0	52.1263
1488	4913.96	2012-08-24 17:15:46	269.424	8	1	-2.40574	2.94675	1.08075	0.118351	3.76762	0.362234	-0.000184679	0.0890531	0	0	0	52.1994
1489	4914.97	2012-08-24 17:15:47	270.433	8	1	-2.40574	2.94644	1.08075	0.119025	3.76762	0.364219	-0.000184631	0.0890531	0	0	0	52.2294
1490	4915.97	2012-08-24 17:15:48	271.437	8	1	-2.40574	2.94613	1.08075	0.119696	3.76762	0.366196	-0.000123072	0.0890531	0	0	0	52.1994
1491	4916.98	2012-08-24 17:15:49	272.446	8	1	-2.40574	2.94613	1.08075	0.12037	3.76762	0.368182	-6.15597e-05	0.0890531	0	0	0	52.2593
1492	4917.98	2012-08-24 17:15:50	273.449	8	1	0.962637	3.46043	1.08086	0.120754	3.76801	0.369314	0.102859	0.0890531	0	0	0	52.1562
1493	4918.99	2012-08-24 17:15:51	274.456	8	1	0.962825	3.46474	1.08113	0.120754	3.76894	0.369314	0.103659	0.0890531	0	0	0	52.1562
1494	4919.99	2012-08-24 17:15:52	275.457	8	1	0.962637	3.4672	1.0814	0.120754	3.76987	0.369314	0.104274	0.0890531	0	0	0	52.1994
1495	4921	2012-08-24 17:15:53	276.461	8	1	0.962637	3.46966	1.08167	0.120754	3.7708	0.369314	0.0015389	0.0890531	0	0	0	52.1263
1496	4922	2012-08-24 17:15:54	277.466	8	1	0.962637	3.47182	1.08194	0.120754	3.77173	0.369314	0.00116954	0.0890531	0	0	0	52.1263
1497	4923	2012-08-24 17:15:56	278.468	8	1	0.962825	3.47366	1.08221	0.120754	3.77266	0.369314	0.00104647	0.0890531	0	0	0	52.0964
1498	4924.01	2012-08-24 17:15:57	279.474	8	1	0.962825	3.47582	1.08248	0.120754	3.7736	0.369314	0.00104642	0.0890531	0	0	0	52.1263
1499	4925.01	2012-08-24 17:15:58	280.476	8	1	0.962637	3.47674	1.08274	0.120754	3.77453	0.369314	0.000800228	0.0890531	0	0	0	52.0964
1500	4926.02	2012-08-24 17:15:59	281.485	8	1	-0.962068	3.18435	1.08289	0.120872	3.77505	0.369689	-0.0579849	0.0890531	0	0	0	52.1263
1501	4927.03	2012-08-24 17:16:00	282.49	8	1	-0.962068	3.18312	1.08289	0.12114	3.77505	0.370544	-0.058539	0.0890531	0	0	0	52.1695
1502	4928.03	2012-08-24 17:16:01	283.498	8	1	-0.962068	3.18281	1.08289	0.121409	3.77505	0.371401	-0.0589698	0.0890531	0	0	0	52.0664
1503	4929.04	2012-08-24 17:16:02	284.504	8	1	-0.962068	3.18251	1.08289	0.121678	3.77505	0.372257	-0.000307751	0.0890531	0	0	0	52.1096
1504	4930.05	2012-08-24 17:16:03	285.511	8	1	-0.962068	3.18189	1.08289	0.121947	3.77505	0.373113	-0.000246191	0.0890531	0	0	0	52.0664
1505	4931.06	2012-08-24 17:16:04	286.52	8	1	-0.962068	3.18189	1.08289	0.122217	3.77505	0.373971	-0.000123119	0.0890531	0	0	0	52.1396
1506	4932.06	2012-08-24 17:16:05	287.527	8	1	-0.96188	3.18189	1.08289	0.122486	3.77505	0.374828	-0.000123119	0.0890531	0	0	0	52.1396
1507	4933.07	2012-08-24 17:16:06	288.537	8	1	-0.962068	3.18158	1.08289	0.122756	3.77505	0.375686	-0.000123119	0.0890531	0	0	0	52.0664
1508	4934.08	2012-08-24 17:16:07	289.543	8	1	-0.962068	3.18158	1.08289	0.123025	3.77505	0.376541	-6.15597e-05	0.0890531	0	0	0	52.0964
1509	4935.08	2012-08-24 17:16:08	290.545	8	1	-0.962068	3.18127	1.08289	0.123293	3.77505	0.377393	-6.15597e-05	0.0890531	0	0	0	52.0664
1510	4936.08	2012-08-24 17:16:09	291.547	8	1	-0.962256	3.18066	1.08289	0.12356	3.77505	0.378245	-0.000184679	0.0890531	0	0	0	52.1396
1511	4937.08	2012-08-24 17:16:10	292.549	8	1	-0.962068	3.18127	1.08289	0.123828	3.77505	0.379097	0	0.0890531	0	0	0	51.9933
1512	4938.09	2012-08-24 17:16:11	293.557	8	1	-0.962068	3.18066	1.08289	0.124098	3.77505	0.379954	-0.000123119	0.0890531	0	0	0	52.0664
1513	4939.1	2012-08-24 17:16:12	294.567	8	1	-0.962068	3.18097	1.08289	0.124367	3.77505	0.380812	0	0.0890531	0	0	0	52.0232
1514	4940.11	2012-08-24 17:16:13	295.574	8	1	-0.962068	3.18097	1.08289	0.124637	3.77505	0.381668	0	0.0890531	0	0	0	52.0664
1515	4941.12	2012-08-24 17:16:14	296.582	8	1	-0.962256	3.18066	1.08289	0.124903	3.77505	0.382516	-0.000123119	0.0890531	0	0	0	52.0664
1516	4942.12	2012-08-24 17:16:15	297.586	8	1	-0.96188	3.18097	1.08289	0.125174	3.77505	0.383379	0	0.0890531	0	0	0	51.9933
1517	4943.13	2012-08-24 17:16:16	298.592	8	1	-0.962068	3.18097	1.08289	0.12544	3.77505	0.384225	6.15597e-05	0.0890531	0	0	0	52.0964
1518	4944.13	2012-08-24 17:16:17	299.593	8	1	-0.96188	3.18035	1.08289	0.125711	3.77505	0.385085	-6.15597e-05	0.0890531	0	0	0	51.9933
1519	4945.13	2012-08-24 17:16:18	300.598	8	1	-0.96188	3.18035	1.08289	0.125979	3.77505	0.385939	-6.15597e-05	0.0890531	0	0	0	51.9933
1520	4946.14	2012-08-24 17:16:19	301.604	8	1	-0.962068	3.18035	1.08289	0.126248	3.77505	0.386794	0	0.0890531	0	0	0	52.0232
1521	4947.15	2012-08-24 17:16:20	302.611	8	1	-0.962068	3.18035	1.08289	0.126515	3.77505	0.387642	-6.15597e-05	0.0890531	0	0	0	51.9501
1522	4948.16	2012-08-24 17:16:21	303.619	8	1	-0.962068	3.18035	1.08289	0.126787	3.77505	0.388507	0	0.0890531	0	0	0	51.9201
1523	4949.16	2012-08-24 17:16:22	304.625	8	1	-0.962068	3.18004	1.08289	0.127055	3.77505	0.389362	-0.000123119	0.0890531	0	0	0	51.98
1524	4950.17	2012-08-24 17:16:23	305.632	8	1	-0.962068	3.18035	1.08289	0.127325	3.77505	0.390218	-6.15597e-05	0.0890531	0	0	0	52.0964
1525	4951.17	2012-08-24 17:16:24	306.639	8	1	-0.96188	3.18035	1.08289	0.127593	3.77505	0.391073	0	0.0890531	0	0	0	51.98
1526	4952.18	2012-08-24 17:16:25	307.647	8	1	-0.96188	3.18035	1.08289	0.127863	3.77505	0.39193	6.15597e-05	0.0890531	0	0	0	52.0232
1527	4953.18	2012-08-24 17:16:26	308.648	8	1	-0.962068	3.18035	1.08289	0.128128	3.77505	0.392772	0	0.0890531	0	0	0	52.0964
1528	4954.19	2012-08-24 17:16:27	309.654	8	1	-0.96188	3.18035	1.08289	0.128399	3.77505	0.393635	0	0.0890531	0	0	0	52.0664
1529	4955.2	2012-08-24 17:16:28	310.662	8	1	-0.96188	3.18035	1.08289	0.128666	3.77505	0.394483	0	0.0890531	0	0	0	52.1396
1530	4956.2	2012-08-24 17:16:29	311.666	8	1	-0.962068	3.18004	1.08289	0.128937	3.77505	0.395346	-6.15597e-05	0.0890531	0	0	0	52.0964
1531	4957.21	2012-08-24 17:16:30	312.67	8	1	-0.962068	3.18004	1.08289	0.129205	3.77505	0.396199	-6.15597e-05	0.0890531	0	0	0	51.9933
1532	4958.21	2012-08-24 17:16:31	313.678	8	1	1.92508	3.62201	1.08323	0.129304	3.77627	0.396511	0.0883932	0.0890531	0	0	0	52.0964
1533	4959.22	2012-08-24 17:16:32	314.685	8	1	1.92508	3.62509	1.08377	0.129304	3.77822	0.396511	0.0890088	0.0890531	0	0	0	52.0532
1534	4960.23	2012-08-24 17:16:33	315.69	8	1	1.9249	3.62755	1.08431	0.129304	3.78017	0.396511	0.0895012	0.0890531	0	0	0	51.9933
1535	4961.23	2012-08-24 17:16:34	316.699	8	1	1.92508	3.6297	1.08485	0.129304	3.78213	0.396511	0.00129266	0.0890531	0	0	0	51.9933
1536	4962.24	2012-08-24 17:16:35	317.706	8	1	1.92527	3.63186	1.08538	0.129304	3.78408	0.396511	0.00116954	0.0890531	0	0	0	52.0964
1537	4963.24	2012-08-24 17:16:36	318.707	8	1	1.92508	3.63309	1.08592	0.129304	3.78603	0.396511	0.000984859	0.0890531	0	0	0	51.9933
1538	4964.24	2012-08-24 17:16:37	319.708	8	1	1.9249	3.63463	1.08645	0.129304	3.78797	0.396511	0.000800228	0.0890531	0	0	0	52.1263
1539	4965.25	2012-08-24 17:16:38	320.718	8	1	1.92508	3.63617	1.08699	0.129304	3.78994	0.396511	0.00080018	0.0890531	0	0	0	52.0664
1540	4966.26	2012-08-24 17:16:39	321.726	8	1	0.000190588	3.34316	1.08717	0.129304	3.79056	0.396511	-0.0580465	0.0890531	0	0	0	52.1263
1541	4967.27	2012-08-24 17:16:40	322.732	8	1	0.000190588	3.34224	1.08717	0.129304	3.79056	0.396511	-0.0586621	0.0890531	0	0	0	52.0232
1542	4968.27	2012-08-24 17:16:41	323.733	8	1	2.75712e-06	3.34163	1.08717	0.129304	3.79056	0.396511	-0.000677109	0.0890531	0	0	0	52.0664
1543	4969.28	2012-08-24 17:16:42	324.742	8	1	0.000190588	3.34101	1.08717	0.129304	3.79056	0.396511	-0.000307751	0.0890531	0	0	0	52.0232
1544	4970.28	2012-08-24 17:16:43	325.746	8	1	0.000378419	3.34132	1.08717	0.129304	3.79056	0.396511	-0.000123072	0.0890531	0	0	0	51.8038
1545	4971.29	2012-08-24 17:16:44	326.753	8	1	2.75712e-06	3.34101	1.08717	0.129304	3.79056	0.396511	-0.000123072	0.0890531	0	0	0	52.0232
1546	4972.3	2012-08-24 17:16:45	327.76	8	1	0.000190588	3.3407	1.08717	0.129304	3.79056	0.396511	-0.000123119	0.0890531	0	0	0	51.847
1547	4973.3	2012-08-24 17:16:46	328.761	8	1	0.000190588	3.3407	1.08717	0.129304	3.79056	0.396511	-6.15597e-05	0.0890531	0	0	0	51.9933
1548	4974.3	2012-08-24 17:16:47	329.769	8	1	0.000190588	3.3407	1.08717	0.129304	3.79056	0.396511	-6.15597e-05	0.0890531	0	0	0	52.0232
1549	4975.31	2012-08-24 17:16:48	330.778	8	1	0.000190588	3.3407	1.08717	0.129304	3.79056	0.396511	0	0.0890531	0	0	0	52.0232
1550	4976.32	2012-08-24 17:16:49	331.784	8	1	0.000190588	3.3407	1.08717	0.129304	3.79056	0.396511	0	0.0890531	0	0	0	51.9933
1551	4977.33	2012-08-24 17:16:50	332.794	8	1	0.000190588	3.34039	1.08717	0.129304	3.79056	0.396511	-6.15597e-05	0.0890531	0	0	0	52.0664
1552	4978.33	2012-08-24 17:16:51	333.798	8	1	0.000190588	3.34039	1.08717	0.129304	3.79056	0.396511	-6.15597e-05	0.0890531	0	0	0	52.0232
1553	4979.34	2012-08-24 17:16:52	334.801	8	1	0.000190588	3.34039	1.08717	0.129304	3.79056	0.396511	0	0.0890531	0	0	0	52.0964
1554	4980.34	2012-08-24 17:16:53	335.808	8	1	0.000190588	3.34039	1.08717	0.129304	3.79056	0.396511	0	0.0890531	0	0	0	51.9201
1555	4981.35	2012-08-24 17:16:54	336.814	8	1	0.000190588	3.34039	1.08717	0.129304	3.79056	0.396511	-6.15597e-05	0.0890531	0	0	0	52.0232
1556	4982.35	2012-08-24 17:16:55	337.816	8	1	0.000190588	3.34039	1.08717	0.129304	3.79056	0.396511	0	0.0890531	0	0	0	51.9501
1557	4983.35	2012-08-24 17:16:56	338.818	8	1	0.000190588	3.34039	1.08717	0.129304	3.79056	0.396511	6.15597e-05	0.0890531	0	0	0	51.847
1558	4984.36	2012-08-24 17:16:57	339.826	8	1	0.000378419	3.34039	1.08717	0.129304	3.79056	0.396511	0	0.0890531	0	0	0	52.0232
1559	4985.36	2012-08-24 17:16:58	340.827	8	1	2.75712e-06	3.34039	1.08717	0.129304	3.79056	0.396511	0	0.0890531	0	0	0	52.0232
1560	4986.37	2012-08-24 17:16:59	341.83	8	1	0.000190588	3.34039	1.08717	0.129304	3.79056	0.396511	0	0.0890531	0	0	0	52.1263
1561	4987.37	2012-08-24 17:17:00	342.83	8	1	0.000190588	3.34039	1.08717	0.129304	3.79056	0.396511	-6.15597e-05	0.0890531	0	0	0	51.8337
1562	4988.37	2012-08-24 17:17:01	343.831	8	1	0.000190588	3.34039	1.08717	0.129304	3.79056	0.396511	0	0.0890531	0	0	0	51.9501
1563	4989.38	2012-08-24 17:17:02	344.84	8	1	0.000190588	3.34039	1.08717	0.129304	3.79056	0.396511	0	0.0890531	0	0	0	51.7738
1564	4990.38	2012-08-24 17:17:03	345.848	8	1	0.000190588	3.3407	1.08717	0.129304	3.79056	0.396511	0.000123119	0.0890531	0	0	0	51.9501
1565	4991.39	2012-08-24 17:17:04	346.85	8	1	0.000190588	3.34009	1.08717	0.129304	3.79056	0.396511	-6.15597e-05	0.0890531	0	0	0	51.8038
1566	4992.39	2012-08-24 17:17:05	347.858	8	1	0.000190588	3.34039	1.08717	0.129304	3.79056	0.396511	0	0.0890531	0	0	0	51.98
1567	4993.4	2012-08-24 17:17:06	348.861	8	1	0.000190588	3.34039	1.08717	0.129304	3.79056	0.396511	0	0.0890531	0	0	0	51.8337
1568	4994.4	2012-08-24 17:17:07	349.866	8	1	0.000190588	3.34039	1.08717	0.129304	3.79056	0.396511	0	0.0890531	0	0	0	51.9501
1569	4995.4	2012-08-24 17:17:08	350.866	8	1	0.000190588	3.34009	1.08717	0.129304	3.79056	0.396511	0	0.0890531	0	0	0	52.0532
1570	4996.41	2012-08-24 17:17:09	351.876	8	1	0.000190588	3.34039	1.08717	0.129304	3.79056	0.396511	0	0.0890531	0	0	0	52.0532
1571	4997.42	2012-08-24 17:17:10	352.88	8	1	2.75712e-06	3.34039	1.08717	0.129304	3.79056	0.396511	0	0.0890531	0	0	0	51.8038
1572	4998.42	2012-08-24 17:17:11	353.88	8	1	0.000190588	3.3407	1.08717	0.129304	3.79056	0.396511	0	0.0890531	0	0	0	51.8769
1573	4999.42	2012-08-24 17:17:12	354.886	8	1	0.000190588	3.34039	1.08717	0.129304	3.79056	0.396511	0	0.0890531	0	0	0	51.8769
1574	5000.43	2012-08-24 17:17:13	355.896	8	1	0.000190588	3.34039	1.08717	0.129304	3.79057	0.396511	0	0.0890531	0	0	0	51.8769
1575	5001.44	2012-08-24 17:17:14	356.901	8	1	2.75712e-06	3.34039	1.08717	0.129304	3.79057	0.396511	-6.15597e-05	0.0890531	0	0	0	51.9069
1576	5002.44	2012-08-24 17:17:15	357.909	8	1	0.000378419	3.34039	1.08717	0.129304	3.79057	0.396511	0	0.0890531	0	0	0	51.9069
1577	5003.45	2012-08-24 17:17:16	358.916	8	1	0.000190588	3.3407	1.08717	0.129304	3.79057	0.396511	0	0.0890531	0	0	0	51.9501
1578	5004.46	2012-08-24 17:17:17	359.925	8	1	0.000190588	3.34039	1.08717	0.129304	3.79057	0.396511	0	0.0890531	0	0	0	51.9501
1579	5005.46	2012-08-24 17:17:18	360.926	8	1	0.000378419	3.3407	1.08717	0.129304	3.79057	0.396511	6.15597e-05	0.0890531	0	0	0	51.8769
1580	5005.54	2012-08-24 17:17:18	361.008	8	1	0.000190588	3.34039	1.08717	0.129304	3.79057	0.396511	0	0.0890531	0	0	0	51.8038
1581	5005.55	2012-08-24 17:17:18	7.69919e-07	9	1	0	3.3407	1.08717	0.129304	3.79057	0.396511	0	0.0890531	0	0	0	51.9069
1582	5006.55	2012-08-24 17:17:19	1.00297	8	1	0.000190588	3.3407	1.08717	0.129304	3.79057	0.396511	6.15597e-05	0.0890531	0	0	0	51.8038
1583	5007.55	2012-08-24 17:17:20	2.00514	8	1	2.75712e-06	3.34039	1.08717	0.129304	3.79057	0.396511	0	0.0890531	0	0	0	51.7605
1584	5008.55	2012-08-24 17:17:21	3.00629	8	1	0.000378419	3.3407	1.08717	0.129304	3.79057	0.396511	0	0.0890531	0	0	0	52.0532
1585	5009.55	2012-08-24 17:17:22	4.00829	8	1	0.000190588	3.3407	1.08717	0.129304	3.79057	0.396511	6.15597e-05	0.0890531	0	0	0	51.7306
1586	5010.56	2012-08-24 17:17:23	5.00937	8	1	0.000190588	3.3407	1.08717	0.129304	3.79057	0.396511	0	0.0890531	0	0	0	51.7605
1587	5011.56	2012-08-24 17:17:24	6.01363	8	1	0.000190588	3.3407	1.08717	0.129304	3.79057	0.396511	0	0.0890531	0	0	0	51.7306
1588	5012.56	2012-08-24 17:17:25	7.01646	8	1	0.000378419	3.34101	1.08717	0.129304	3.79057	0.396511	6.15597e-05	0.0890531	0	0	0	51.7905
1589	5013.57	2012-08-24 17:17:26	8.02434	8	1	0.000190588	3.34039	1.08717	0.129304	3.79057	0.396511	-6.15597e-05	0.0890531	0	0	0	51.6442
1590	5014.58	2012-08-24 17:17:27	9.03082	8	1	0.000190588	3.3407	1.08717	0.129304	3.79057	0.396511	0	0.0890531	0	0	0	51.9368
1591	5015.59	2012-08-24 17:17:28	10.0396	8	1	0.000190588	3.3407	1.08717	0.129304	3.79057	0.396511	-0.000123119	0.0890531	0	0	0	51.7605
1592	5016.59	2012-08-24 17:17:29	11.0475	8	1	2.75712e-06	3.3407	1.08717	0.129304	3.79057	0.396511	-6.15597e-05	0.0890531	0	0	0	51.7905
1593	5017.6	2012-08-24 17:17:30	12.0508	8	1	0.000190588	3.34101	1.08717	0.129304	3.79057	0.396511	6.15597e-05	0.0890531	0	0	0	51.7905
1594	5018.6	2012-08-24 17:17:31	13.0508	8	1	0.000190588	3.3407	1.08717	0.129304	3.79057	0.396511	0	0.0890531	0	0	0	51.7905
1595	5019.6	2012-08-24 17:17:32	14.0548	8	1	0.000190588	3.3407	1.08717	0.129304	3.79057	0.396511	-6.15597e-05	0.0890531	0	0	0	51.7905
1596	5020.61	2012-08-24 17:17:33	15.0599	8	1	0.000190588	3.34132	1.08717	0.129304	3.79057	0.396511	6.15597e-05	0.0890531	0	0	0	51.6874
1597	5021.61	2012-08-24 17:17:34	16.0679	8	1	0.000378419	3.34101	1.08717	0.129304	3.79057	0.396511	0	0.0890531	0	0	0	51.7306
1598	5022.62	2012-08-24 17:17:35	17.0761	8	1	-0.480845	3.26807	1.08717	0.12931	3.79057	0.396531	-0.0145886	0.0890531	0	0	0	51.7605
1599	5023.63	2012-08-24 17:17:36	18.0858	8	1	-0.480845	3.26714	1.08717	0.129445	3.79057	0.396972	-0.0148348	0.0890531	0	0	0	51.8204
1600	5024.64	2012-08-24 17:17:37	19.0939	8	1	-0.480657	3.26714	1.08717	0.129579	3.79057	0.397412	-0.0147733	0.0890531	0	0	0	51.8204
1601	5025.65	2012-08-24 17:17:38	20.101	8	1	-0.480845	3.26653	1.08717	0.129714	3.79057	0.397851	-0.000307751	0.0890531	0	0	0	51.8504
1602	5026.66	2012-08-24 17:17:39	21.109	8	1	-0.480845	3.26591	1.08717	0.129848	3.79057	0.398291	-0.000246191	0.0890531	0	0	0	51.8204
1603	5027.66	2012-08-24 17:17:40	22.1162	8	1	-0.480845	3.26561	1.08717	0.129983	3.79057	0.39873	-0.000246239	0.0890531	0	0	0	51.7905
1604	5028.66	2012-08-24 17:17:41	23.1182	8	1	-0.480845	3.2653	1.08717	0.130117	3.79057	0.399167	-0.000184679	0.0890531	0	0	0	51.7173
1605	5029.67	2012-08-24 17:17:42	24.1192	8	1	-0.480657	3.2653	1.08717	0.13025	3.79057	0.399604	-0.000184679	0.0890531	0	0	0	51.8072
1606	5030.67	2012-08-24 17:17:43	25.1243	8	1	-0.480845	3.26499	1.08717	0.130383	3.79057	0.400037	-0.000123119	0.0890531	0	0	0	51.8504
1607	5031.67	2012-08-24 17:17:44	26.1254	8	1	-0.480657	3.26468	1.08717	0.130518	3.79057	0.400478	-0.000123119	0.0890531	0	0	0	51.8204
1608	5032.67	2012-08-24 17:17:45	27.1272	8	1	-0.480845	3.26437	1.08717	0.130652	3.79057	0.400915	-0.000184679	0.0890531	0	0	0	51.7041
1609	5033.68	2012-08-24 17:17:46	28.1376	8	1	-0.480657	3.26437	1.08717	0.130787	3.79057	0.401356	-0.000184679	0.0890531	0	0	0	51.8072
1610	5034.69	2012-08-24 17:17:48	29.1464	8	1	-0.480845	3.26407	1.08717	0.130922	3.79057	0.401795	-0.000123119	0.0890531	0	0	0	51.8204
1611	5035.7	2012-08-24 17:17:49	30.1505	8	1	-0.480845	3.26407	1.08717	0.131056	3.79057	0.402233	-0.000123119	0.0890531	0	0	0	51.8072
1612	5036.71	2012-08-24 17:17:50	31.1605	8	1	-0.480845	3.26376	1.08717	0.131191	3.79057	0.402673	-0.000123119	0.0890531	0	0	0	51.7041
1613	5037.71	2012-08-24 17:17:51	32.1656	8	1	-0.480657	3.26376	1.08717	0.131325	3.79057	0.403111	-6.15597e-05	0.0890531	0	0	0	51.734
1614	5038.72	2012-08-24 17:17:52	33.1728	8	1	-0.480657	3.26376	1.08717	0.131459	3.79057	0.40355	0	0.0890531	0	0	0	51.9103
1615	5039.72	2012-08-24 17:17:53	34.1776	8	1	-0.480845	3.26314	1.08717	0.131594	3.79057	0.403988	-0.000184631	0.0890531	0	0	0	51.7772
1616	5040.73	2012-08-24 17:17:54	35.1826	8	1	-0.480845	3.26314	1.08717	0.131728	3.79057	0.404426	-6.15597e-05	0.0890531	0	0	0	51.7939
1617	5041.74	2012-08-24 17:17:55	36.1889	8	1	-0.480657	3.26314	1.08717	0.131862	3.79057	0.404865	-6.15597e-05	0.0890531	0	0	0	51.8371
1618	5042.74	2012-08-24 17:17:56	37.191	8	1	-0.480845	3.26314	1.08717	0.131996	3.79057	0.405301	0	0.0890531	0	0	0	51.764
1619	5043.75	2012-08-24 17:17:57	38.1998	8	1	-0.480845	3.26284	1.08717	0.132131	3.79057	0.405741	-6.15597e-05	0.0890531	0	0	0	51.7207
1620	5044.75	2012-08-24 17:17:58	39.2039	8	1	-0.480845	3.26284	1.08717	0.132265	3.79057	0.406179	-6.15597e-05	0.0890531	0	0	0	51.8803
1621	5045.76	2012-08-24 17:17:59	40.2129	8	1	-0.480845	3.26253	1.08717	0.1324	3.79057	0.406618	-0.000123119	0.0890531	0	0	0	51.7207
1622	5046.76	2012-08-24 17:18:00	41.2131	8	1	-0.480845	3.26284	1.08717	0.132533	3.79057	0.407054	-6.15597e-05	0.0890531	0	0	0	51.734
1623	5047.77	2012-08-24 17:18:01	42.221	8	1	-0.480657	3.26253	1.08717	0.132668	3.79057	0.407493	-6.15597e-05	0.0890531	0	0	0	51.6908
1624	5048.77	2012-08-24 17:18:02	43.2271	8	1	-0.480845	3.26222	1.08717	0.132802	3.79057	0.407932	-0.000123119	0.0890531	0	0	0	51.7939
1625	5049.77	2012-08-24 17:18:03	44.2285	8	1	-0.480657	3.26253	1.08717	0.132936	3.79057	0.408368	0	0.0890531	0	0	0	51.8504
1626	5050.78	2012-08-24 17:18:04	45.2312	8	1	-0.962068	3.18897	1.08717	0.133096	3.79057	0.408887	-0.0147117	0.0890531	0	0	0	51.7939
1627	5051.78	2012-08-24 17:18:05	46.2362	8	1	-0.962256	3.18805	1.08717	0.133365	3.79057	0.409743	-0.0148963	0.0890531	0	0	0	51.7939
1628	5052.79	2012-08-24 17:18:06	47.2394	8	1	-0.962256	3.18743	1.08717	0.133633	3.79057	0.410598	-0.0149579	0.0890531	0	0	0	51.7507
1629	5053.79	2012-08-24 17:18:07	48.2433	8	1	-0.962068	3.18712	1.08717	0.133901	3.79057	0.411453	-0.000369358	0.0890531	0	0	0	51.6908
1630	5054.79	2012-08-24 17:18:08	49.2435	8	1	-0.962068	3.18651	1.08717	0.134168	3.79057	0.412305	-0.000307798	0.0890531	0	0	0	51.897
1631	5055.8	2012-08-24 17:18:09	50.2524	8	1	-0.962256	3.1862	1.08717	0.134438	3.79057	0.413164	-0.000246239	0.0890531	0	0	0	51.8239
1632	5056.8	2012-08-24 17:18:10	51.2555	8	1	-0.96188	3.18589	1.08717	0.134706	3.79057	0.414018	-0.000184631	0.0890531	0	0	0	51.8239
1633	5057.81	2012-08-24 17:18:11	52.2591	8	1	-0.962068	3.18528	1.08717	0.134974	3.79057	0.414872	-0.000246191	0.0890531	0	0	0	51.764
1634	5058.81	2012-08-24 17:18:12	53.2606	8	1	-0.96188	3.18528	1.08717	0.135242	3.79057	0.415725	-0.000184631	0.0890531	0	0	0	51.6476
1635	5059.82	2012-08-24 17:18:13	54.2687	8	1	-0.962068	3.18497	1.08717	0.135511	3.79057	0.416583	-0.000123119	0.0890531	0	0	0	51.7807
1636	5060.82	2012-08-24 17:18:14	55.2769	8	1	-0.962068	3.18466	1.08717	0.135781	3.79057	0.417441	-0.000123119	0.0890531	0	0	0	51.8239
1637	5061.82	2012-08-24 17:18:15	56.2778	8	1	-0.96188	3.18435	1.08717	0.136048	3.79057	0.418293	-0.000184679	0.0890531	0	0	0	51.7507
1638	5062.82	2012-08-24 17:18:16	57.278	8	1	0.481226	3.4038	1.0872	0.136245	3.79069	0.418919	0.0437657	0.0890531	0	0	0	51.8106
1639	5063.83	2012-08-24 17:18:17	58.279	8	1	0.481226	3.40564	1.08734	0.136245	3.79114	0.418919	0.0441966	0.0890531	0	0	0	51.8538
1640	5064.83	2012-08-24 17:18:18	59.2849	8	1	0.481226	3.40687	1.08747	0.136245	3.7916	0.418919	0.0445044	0.0890531	0	0	0	51.7807
1641	5065.83	2012-08-24 17:18:19	60.2872	8	1	0.481226	3.4078	1.08761	0.136245	3.79206	0.418919	0.000615549	0.0890531	0	0	0	51.7807
1642	5066.83	2012-08-24 17:18:20	61.2873	8	1	0.481414	3.40934	1.08774	0.136245	3.79251	0.418919	0.000554037	0.0890531	0	0	0	51.8838
1643	5067.84	2012-08-24 17:18:21	62.2943	8	1	0.481226	3.40964	1.08787	0.136245	3.79297	0.418919	0.00049243	0.0890531	0	0	0	51.8538
1644	5068.84	2012-08-24 17:18:22	63.2984	8	1	0.481038	3.41057	1.08801	0.136245	3.79343	0.418919	0.00043087	0.0890531	0	0	0	51.6775
1645	5069.85	2012-08-24 17:18:23	64.3001	8	1	0.481038	3.41088	1.08814	0.136245	3.79388	0.418919	0.000307751	0.0890531	0	0	0	51.8838
1646	5070.85	2012-08-24 17:18:24	65.3023	8	1	2.75712e-06	3.33793	1.08824	0.136245	3.79421	0.418919	-0.0144654	0.0890531	0	0	0	51.7807
1647	5071.85	2012-08-24 17:18:25	66.3063	8	1	0.000190588	3.33793	1.08824	0.136245	3.79421	0.418919	-0.014527	0.0890531	0	0	0	51.8106
1648	5072.86	2012-08-24 17:18:26	67.3143	8	1	2.75712e-06	3.33793	1.08824	0.136245	3.79421	0.418919	-0.0146501	0.0890531	0	0	0	51.7374
1649	5073.87	2012-08-24 17:18:27	68.3213	8	1	0.000190588	3.33793	1.08824	0.136245	3.79421	0.418919	0	0.0890531	0	0	0	51.8106
1650	5074.88	2012-08-24 17:18:28	69.3308	8	1	0.000190588	3.33824	1.08824	0.136245	3.79421	0.418919	6.1512e-05	0.0890531	0	0	0	51.8106
1651	5075.89	2012-08-24 17:18:29	70.3386	8	1	0.000190588	3.33824	1.08824	0.136245	3.79421	0.418919	6.1512e-05	0.0890531	0	0	0	51.8106
1652	5076.89	2012-08-24 17:18:30	71.3415	8	1	0.000190588	3.33824	1.08824	0.136245	3.79421	0.418919	6.1512e-05	0.0890531	0	0	0	51.8106
1653	5077.9	2012-08-24 17:18:31	72.3487	8	1	0.000190588	3.33824	1.08824	0.136245	3.79421	0.418919	0	0.0890531	0	0	0	51.8538
1654	5078.9	2012-08-24 17:18:32	73.3566	8	1	2.75712e-06	3.33855	1.08824	0.136245	3.79421	0.418919	6.15597e-05	0.0890531	0	0	0	51.9137
1655	5079.91	2012-08-24 17:18:33	74.3639	8	1	2.75712e-06	3.33886	1.08824	0.136245	3.79421	0.418919	0.000123119	0.0890531	0	0	0	51.8106
1656	5080.92	2012-08-24 17:18:34	75.3728	8	1	0.000190588	3.33886	1.08824	0.136245	3.79421	0.418919	6.15597e-05	0.0890531	0	0	0	51.7374
1657	5081.92	2012-08-24 17:18:35	76.3778	8	1	2.75712e-06	3.33886	1.08824	0.136245	3.79421	0.418919	0.000123119	0.0890531	0	0	0	51.8838
1658	5082.93	2012-08-24 17:18:36	77.385	8	1	0.000190588	3.33916	1.08824	0.136245	3.79421	0.418919	6.15597e-05	0.0890531	0	0	0	51.7674
1659	5083.94	2012-08-24 17:18:37	78.3938	8	1	0.000190588	3.33947	1.08824	0.136245	3.79421	0.418919	0.000123119	0.0890531	0	0	0	51.8838
1660	5084.95	2012-08-24 17:18:38	79.403	8	1	0.000190588	3.33916	1.08824	0.136245	3.79421	0.418919	0	0.0890531	0	0	0	51.9137
1661	5085.95	2012-08-24 17:18:39	80.4059	8	1	0.000190588	3.33916	1.08824	0.136245	3.79421	0.418919	0	0.0890531	0	0	0	51.8106
1662	5086.96	2012-08-24 17:18:40	81.411	8	1	-0.480657	3.26622	1.08824	0.136297	3.79421	0.419089	-0.0145885	0.0890531	0	0	0	51.8406
1663	5087.96	2012-08-24 17:18:41	82.4122	8	1	-0.480845	3.2653	1.08824	0.136429	3.79421	0.419521	-0.0147117	0.0890531	0	0	0	51.9437
1664	5088.96	2012-08-24 17:18:42	83.4182	8	1	-0.480845	3.2653	1.08824	0.136565	3.79421	0.419964	-0.0148348	0.0890531	0	0	0	51.9437
1665	5089.97	2012-08-24 17:18:43	84.4272	8	1	-0.480845	3.26468	1.08824	0.1367	3.79421	0.420404	-0.000184679	0.0890531	0	0	0	51.9137
1666	5090.98	2012-08-24 17:18:44	85.4352	8	1	-0.480845	3.26437	1.08824	0.136833	3.79421	0.420839	-0.000184679	0.0890531	0	0	0	51.8406
1667	5091.98	2012-08-24 17:18:45	86.4362	8	1	-0.480657	3.26407	1.08824	0.136968	3.79421	0.42128	-0.000184679	0.0890531	0	0	0	51.9005
1668	5092.99	2012-08-24 17:18:46	87.4444	8	1	-0.480657	3.26407	1.08824	0.137103	3.79421	0.42172	-0.000123119	0.0890531	0	0	0	51.9137
1669	5093.99	2012-08-24 17:18:47	88.4454	8	1	-0.480845	3.26345	1.08824	0.137236	3.79421	0.422156	-0.000184631	0.0890531	0	0	0	51.8406
1670	5095	2012-08-24 17:18:48	89.4514	8	1	-0.480845	3.26345	1.08824	0.137371	3.79421	0.422595	-0.000123072	0.0890531	0	0	0	51.9005
1671	5096	2012-08-24 17:18:49	90.4534	8	1	-0.480657	3.26314	1.08824	0.137502	3.79421	0.423023	-0.000123072	0.0890531	0	0	0	51.8705
1672	5097	2012-08-24 17:18:50	91.4555	8	1	-0.480657	3.26314	1.08824	0.137638	3.79421	0.423468	-0.000123072	0.0890531	0	0	0	51.9736
1673	5098	2012-08-24 17:18:51	92.4585	8	1	-0.480657	3.26284	1.08824	0.137771	3.79421	0.4239	-0.000184631	0.0890531	0	0	0	51.8705
1674	5099.01	2012-08-24 17:18:52	93.4638	8	1	-0.481033	3.26253	1.08824	0.137907	3.79421	0.424343	-0.000123119	0.0890531	0	0	0	51.9736
1675	5100.02	2012-08-24 17:18:53	94.4728	8	1	-0.480845	3.26253	1.08824	0.138041	3.79421	0.424783	-0.000123119	0.0890531	0	0	0	51.9437
1676	5101.02	2012-08-24 17:18:54	95.4768	8	1	-0.480657	3.26222	1.08824	0.138175	3.79421	0.42522	-0.000123119	0.0890531	0	0	0	51.9736
1677	5102.03	2012-08-24 17:18:55	96.4846	8	1	-0.480845	3.26222	1.08824	0.138307	3.79421	0.42565	-0.000123119	0.0890531	0	0	0	51.9736
1678	5103.04	2012-08-24 17:18:56	97.4929	8	1	-0.480845	3.26191	1.08824	0.138445	3.79421	0.426099	-0.000123119	0.0890531	0	0	0	51.9005
1679	5104.05	2012-08-24 17:18:57	98.5	8	1	-0.480845	3.26191	1.08824	0.138579	3.79421	0.426537	-0.000123119	0.0890531	0	0	0	52.09
1680	5105.05	2012-08-24 17:18:58	99.5079	8	1	-0.480845	3.26191	1.08824	0.138714	3.79421	0.426976	-6.15597e-05	0.0890531	0	0	0	52.0036
1681	5106.06	2012-08-24 17:18:59	100.514	8	1	-0.480657	3.2616	1.08824	0.138848	3.79421	0.427415	-0.000123119	0.0890531	0	0	0	51.9736
1682	5107.06	2012-08-24 17:19:00	101.516	8	1	-0.480845	3.26191	1.08824	0.13898	3.79421	0.427847	-6.15597e-05	0.0890531	0	0	0	52.0767
1683	5108.07	2012-08-24 17:19:01	102.522	8	1	-0.480657	3.26191	1.08824	0.139116	3.79421	0.428289	0	0.0890531	0	0	0	52.0468
1684	5109.07	2012-08-24 17:19:02	103.528	8	1	-0.480657	3.2616	1.08824	0.139251	3.79421	0.428728	-6.15597e-05	0.0890531	0	0	0	51.9736
1685	5110.08	2012-08-24 17:19:03	104.531	8	1	-0.480845	3.2613	1.08824	0.139385	3.79421	0.429165	-6.15597e-05	0.0890531	0	0	0	52.1499
1686	5111.09	2012-08-24 17:19:04	105.541	8	1	-0.962256	3.18774	1.08824	0.139587	3.79421	0.429815	-0.0147732	0.0890531	0	0	0	51.9736
1687	5112.1	2012-08-24 17:19:05	106.55	8	1	-0.962068	3.18712	1.08824	0.139856	3.79421	0.430674	-0.0148348	0.0890531	0	0	0	52.0036
1688	5113.1	2012-08-24 17:19:06	107.55	8	1	-0.962068	3.18651	1.08824	0.140124	3.79421	0.431526	-0.0150195	0.0890531	0	0	0	52.0468
1689	5114.1	2012-08-24 17:19:07	108.553	8	1	-0.962068	3.18589	1.08824	0.140392	3.79421	0.43238	-0.000307751	0.0890531	0	0	0	52.0036
1690	5115.1	2012-08-24 17:19:08	109.558	8	1	-0.962068	3.18558	1.08824	0.14066	3.79421	0.433235	-0.000246191	0.0890531	0	0	0	51.9005
1691	5116.11	2012-08-24 17:19:09	110.561	8	1	-0.962068	3.18497	1.08824	0.140928	3.79421	0.434089	-0.000246191	0.0890531	0	0	0	51.9304
1692	5117.11	2012-08-24 17:19:10	111.568	8	1	-0.962068	3.18497	1.08824	0.141197	3.79421	0.434946	-0.000184679	0.0890531	0	0	0	52.0036
1693	5118.12	2012-08-24 17:19:11	112.572	8	1	-0.962256	3.18466	1.08824	0.141466	3.79421	0.435801	-0.000184679	0.0890531	0	0	0	52.0036
1694	5119.12	2012-08-24 17:19:12	113.575	8	1	-0.96188	3.18404	1.08824	0.141734	3.79421	0.436654	-0.000246239	0.0890531	0	0	0	52.0767
1695	5120.13	2012-08-24 17:19:13	114.582	8	1	-0.96188	3.18404	1.08824	0.142003	3.79421	0.437511	-0.000123119	0.0890531	0	0	0	52.0036
1696	5121.13	2012-08-24 17:19:14	115.583	8	1	-0.962068	3.18343	1.08824	0.14227	3.79421	0.438363	-0.000246239	0.0890531	0	0	0	51.9736
1697	5122.14	2012-08-24 17:19:15	116.592	8	1	-0.962068	3.18343	1.08824	0.14254	3.79421	0.439221	-0.000123119	0.0890531	0	0	0	52.0767
1698	5123.14	2012-08-24 17:19:16	117.598	8	1	0.481038	3.4038	1.08831	0.142663	3.79446	0.439614	0.0439504	0.0890531	0	0	0	52.0036
1699	5124.15	2012-08-24 17:19:17	118.602	8	1	0.481226	3.40564	1.08844	0.142663	3.79491	0.439614	0.0444428	0.0890531	0	0	0	52.0036
1700	5125.16	2012-08-24 17:19:18	119.61	8	1	0.481226	3.40687	1.08858	0.142663	3.79537	0.439614	0.044689	0.0890531	0	0	0	52.0335
1701	5126.16	2012-08-24 17:19:19	120.616	8	1	0.481038	3.40749	1.08871	0.142663	3.79583	0.439614	0.000615549	0.0890531	0	0	0	51.8573
1702	5127.17	2012-08-24 17:19:20	121.621	8	1	0.481226	3.40841	1.08885	0.142663	3.79629	0.439614	0.00049243	0.0890531	0	0	0	51.9304
1703	5128.17	2012-08-24 17:19:21	122.624	8	1	0.481226	3.40903	1.08898	0.142663	3.79675	0.439614	0.000430918	0.0890531	0	0	0	51.9604
1704	5129.17	2012-08-24 17:19:22	123.625	8	1	0.481226	3.40964	1.08912	0.142663	3.7972	0.439614	0.000307751	0.0890531	0	0	0	51.9604
1705	5130.18	2012-08-24 17:19:23	124.633	8	1	0.481226	3.41057	1.08925	0.142663	3.79766	0.439614	0.00036931	0.0890531	0	0	0	52.0036
1706	5131.18	2012-08-24 17:19:24	125.634	8	1	-0.480845	3.26376	1.0893	0.142744	3.79784	0.439876	-0.0291771	0.0890531	0	0	0	52.0036
1707	5132.18	2012-08-24 17:19:25	126.635	8	1	-0.480845	3.26345	1.0893	0.142877	3.79784	0.440312	-0.0293002	0.0890531	0	0	0	51.9304
1708	5133.18	2012-08-24 17:19:26	127.637	8	1	-0.480845	3.26284	1.0893	0.143011	3.79784	0.440749	-0.0295465	0.0890531	0	0	0	51.9604
1709	5134.19	2012-08-24 17:19:27	128.645	8	1	-0.480657	3.26222	1.0893	0.143144	3.79784	0.441183	-0.000307751	0.0890531	0	0	0	52.0036
1710	5135.2	2012-08-24 17:19:28	129.649	8	1	-0.480845	3.26222	1.0893	0.14328	3.79784	0.441626	-0.000184679	0.0890531	0	0	0	52.0335
1711	5136.2	2012-08-24 17:19:29	130.654	8	1	-0.480657	3.26222	1.0893	0.143414	3.79784	0.442063	-0.000123119	0.0890531	0	0	0	51.9304
1712	5137.2	2012-08-24 17:19:30	131.655	8	1	-0.481033	3.26191	1.0893	0.143546	3.79784	0.442495	-0.000123119	0.0890531	0	0	0	52.0036
1713	5138.21	2012-08-24 17:19:31	132.659	8	1	-0.480845	3.26191	1.0893	0.143682	3.79784	0.442937	-6.15597e-05	0.0890531	0	0	0	51.8573
1714	5139.21	2012-08-24 17:19:32	133.659	8	1	-0.480469	3.2616	1.0893	0.143814	3.79784	0.443368	-0.000123119	0.0890531	0	0	0	52.0036
1715	5140.22	2012-08-24 17:19:33	134.669	8	1	-0.480657	3.2616	1.0893	0.14395	3.79784	0.443812	-6.15597e-05	0.0890531	0	0	0	52.0335
1716	5141.22	2012-08-24 17:19:34	135.674	8	1	-0.480845	3.2613	1.0893	0.144084	3.79784	0.44425	-0.000123119	0.0890531	0	0	0	51.9304
1717	5142.23	2012-08-24 17:19:35	136.683	8	1	-0.480657	3.2613	1.0893	0.144219	3.79784	0.44469	-6.15597e-05	0.0890531	0	0	0	51.9604
1718	5143.24	2012-08-24 17:19:36	137.691	8	1	-0.480845	3.26099	1.0893	0.144354	3.79784	0.445128	-6.15597e-05	0.0890531	0	0	0	51.9304
1719	5144.24	2012-08-24 17:19:37	138.691	8	1	-0.480469	3.26099	1.0893	0.144487	3.79784	0.445564	-6.15597e-05	0.0890531	0	0	0	52.0335
1720	5145.24	2012-08-24 17:19:38	139.697	8	1	-0.480845	3.26068	1.0893	0.144622	3.79784	0.446002	-0.000123119	0.0890531	0	0	0	51.9604
1721	5146.25	2012-08-24 17:19:39	140.704	8	1	-0.480657	3.26099	1.0893	0.144756	3.79784	0.446441	-6.15597e-05	0.0890531	0	0	0	51.9604
1722	5147.25	2012-08-24 17:19:40	141.705	8	1	-0.480657	3.26068	1.0893	0.14489	3.79784	0.446876	-6.15597e-05	0.0890531	0	0	0	51.9604
1723	5148.26	2012-08-24 17:19:41	142.71	8	1	-0.480845	3.26068	1.0893	0.145024	3.79784	0.447314	-6.15597e-05	0.0890531	0	0	0	51.9604
1724	5149.27	2012-08-24 17:19:42	143.72	8	1	-0.480845	3.26068	1.0893	0.145159	3.79784	0.447754	0	0.0890531	0	0	0	52.0036
1725	5150.27	2012-08-24 17:19:43	144.722	8	1	-0.480845	3.26037	1.0893	0.145293	3.79784	0.44819	0	0.0890531	0	0	0	52.0335
1726	5151.27	2012-08-24 17:19:44	145.725	8	1	-0.480657	3.26068	1.0893	0.145425	3.79784	0.448622	0	0.0890531	0	0	0	52.0335
1727	5152.28	2012-08-24 17:19:45	146.735	8	1	-0.480845	3.26037	1.0893	0.145562	3.79784	0.449067	-6.1512e-05	0.0890531	0	0	0	51.9604
1728	5153.29	2012-08-24 17:19:46	147.741	8	1	-0.480657	3.26068	1.0893	0.145693	3.79784	0.449496	0	0.0890531	0	0	0	52.0335
1729	5154.29	2012-08-24 17:19:47	148.743	8	1	-0.480845	3.26037	1.0893	0.14583	3.79784	0.449941	0	0.0890531	0	0	0	51.9304
1730	5155.3	2012-08-24 17:19:48	149.751	8	1	-0.480845	3.26007	1.0893	0.145964	3.79784	0.45038	-6.15597e-05	0.0890531	0	0	0	51.7841
1731	5156.31	2012-08-24 17:19:49	150.759	8	1	-0.480845	3.26007	1.0893	0.146098	3.79784	0.450814	-6.15597e-05	0.0890531	0	0	0	51.8872
1732	5157.31	2012-08-24 17:19:50	151.767	8	1	-0.480845	3.26007	1.0893	0.146234	3.79784	0.451258	0	0.0890531	0	0	0	51.8872
1733	5158.32	2012-08-24 17:19:51	152.775	8	1	-0.480845	3.26007	1.0893	0.146368	3.79784	0.451696	0	0.0890531	0	0	0	51.9604
1734	5159.33	2012-08-24 17:19:52	153.781	8	1	-0.481033	3.25976	1.0893	0.146503	3.79784	0.452134	-6.15597e-05	0.0890531	0	0	0	51.9604
1735	5160.33	2012-08-24 17:19:53	154.785	8	1	-0.480657	3.26007	1.0893	0.146637	3.79784	0.452571	0	0.0890531	0	0	0	51.8872
1736	5161.33	2012-08-24 17:19:54	155.788	8	1	-0.480845	3.26007	1.0893	0.146771	3.79784	0.453008	6.15597e-05	0.0890531	0	0	0	51.9304
1737	5162.34	2012-08-24 17:19:55	156.798	8	1	-0.480845	3.25976	1.0893	0.146905	3.79784	0.453448	-6.15597e-05	0.0890531	0	0	0	51.9304
1738	5163.35	2012-08-24 17:19:56	157.799	8	1	-0.480845	3.25976	1.0893	0.147039	3.79784	0.453884	0	0.0890531	0	0	0	51.9604
1739	5164.35	2012-08-24 17:19:57	158.8	8	1	-0.481033	3.25945	1.0893	0.147173	3.79784	0.454319	-6.15597e-05	0.0890531	0	0	0	51.8872
1740	5165.36	2012-08-24 17:19:58	159.81	8	1	-0.480845	3.25945	1.0893	0.147308	3.79784	0.454759	-6.15597e-05	0.0890531	0	0	0	51.8872
1741	5166.36	2012-08-24 17:19:59	160.811	8	1	-0.480845	3.25976	1.0893	0.147441	3.79784	0.455195	0	0.0890531	0	0	0	51.9604
1742	5167.36	2012-08-24 17:20:00	161.813	8	1	-0.480845	3.25945	1.0893	0.147574	3.79784	0.455626	-6.15597e-05	0.0890531	0	0	0	51.9604
1743	5168.36	2012-08-24 17:20:01	162.815	8	1	-0.480657	3.25945	1.0893	0.147709	3.79784	0.456067	-6.15597e-05	0.0890531	0	0	0	51.8872
1744	5169.36	2012-08-24 17:20:02	163.815	8	1	-0.480657	3.25945	1.0893	0.147843	3.79784	0.456503	-6.15597e-05	0.0890531	0	0	0	51.9172
1745	5170.37	2012-08-24 17:20:03	164.822	8	1	-0.480845	3.25945	1.0893	0.147977	3.79784	0.456941	0	0.0890531	0	0	0	51.9172
1746	5171.38	2012-08-24 17:20:04	165.829	8	1	-0.480657	3.25914	1.0893	0.148112	3.79784	0.457379	-6.15597e-05	0.0890531	0	0	0	51.9172
1747	5172.38	2012-08-24 17:20:05	166.836	8	1	-0.480845	3.25914	1.0893	0.148246	3.79784	0.457817	0	0.0890531	0	0	0	51.9172
1748	5173.39	2012-08-24 17:20:06	167.842	8	1	-0.480469	3.25945	1.0893	0.14838	3.79784	0.458255	0	0.0890531	0	0	0	51.9172
1749	5174.4	2012-08-24 17:20:07	168.851	8	1	-0.480845	3.25945	1.0893	0.148515	3.79784	0.458695	0	0.0890531	0	0	0	52.0502
1750	5175.41	2012-08-24 17:20:08	169.86	8	1	-0.962068	3.18528	1.0893	0.148759	3.79784	0.459473	-0.0147732	0.0890531	0	0	0	51.874
1751	5176.41	2012-08-24 17:20:09	170.862	8	1	-0.962068	3.18497	1.0893	0.149027	3.79784	0.460327	-0.0148963	0.0890531	0	0	0	51.9172
1752	5177.41	2012-08-24 17:20:10	171.866	8	1	-0.962068	3.18466	1.0893	0.149295	3.79784	0.461181	-0.000307751	0.0890531	0	0	0	51.9172
1753	5178.41	2012-08-24 17:20:11	172.866	8	1	-0.96188	3.18404	1.0893	0.149562	3.79784	0.462032	-0.000246239	0.0890531	0	0	0	51.8141
1754	5179.41	2012-08-24 17:20:12	173.868	8	1	-0.96188	3.18404	1.0893	0.14983	3.79784	0.462884	-0.000184679	0.0890531	0	0	0	51.9172
1755	5180.42	2012-08-24 17:20:13	174.871	8	1	-0.962068	3.18343	1.0893	0.150098	3.79784	0.463738	-0.000246239	0.0890531	0	0	0	51.844
1756	5181.42	2012-08-24 17:20:14	175.874	8	1	-0.962068	3.18312	1.0893	0.150363	3.79784	0.464581	-0.000123119	0.0890531	0	0	0	51.9039
1757	5182.43	2012-08-24 17:20:15	176.881	8	1	-0.962068	3.18281	1.0893	0.150635	3.79784	0.465447	-0.000184679	0.0890531	0	0	0	51.874
1758	5183.44	2012-08-24 17:20:16	177.891	8	1	-0.96188	3.18251	1.0893	0.150902	3.79784	0.466297	-0.000184631	0.0890531	0	0	0	51.8008
1759	5184.44	2012-08-24 17:20:17	178.894	8	1	-0.962256	3.18189	1.0893	0.151173	3.79784	0.467159	-0.000246191	0.0890531	0	0	0	51.8907
1760	5185.45	2012-08-24 17:20:18	179.899	8	1	-0.962068	3.1822	1.0893	0.151442	3.79784	0.468014	-0.000123072	0.0890531	0	0	0	51.9039
1761	5186.45	2012-08-24 17:20:19	180.902	8	1	-0.962068	3.18189	1.0893	0.15171	3.79784	0.468867	-0.000123119	0.0890531	0	0	0	52.007
1762	5187.46	2012-08-24 17:20:20	181.913	8	1	0.481226	3.40318	1.08942	0.15174	3.79824	0.468964	0.0441966	0.0890531	0	0	0	51.9039
1763	5188.46	2012-08-24 17:20:21	182.917	8	1	0.481226	3.40441	1.08956	0.15174	3.7987	0.468964	0.0445044	0.0890531	0	0	0	51.8008
1764	5189.46	2012-08-24 17:20:22	183.918	8	1	0.481226	3.40564	1.08969	0.15174	3.79916	0.468964	0.000800228	0.0890531	0	0	0	51.874
1765	5190.47	2012-08-24 17:20:23	184.926	8	1	0.481038	3.40657	1.08982	0.15174	3.79961	0.468964	0.000615549	0.0890531	0	0	0	51.9039
1766	5191.48	2012-08-24 17:20:24	185.931	8	1	0.481226	3.40687	1.08996	0.15174	3.80007	0.468964	0.00043087	0.0890531	0	0	0	51.8607
1767	5192.48	2012-08-24 17:20:25	186.938	8	1	0.481226	3.40811	1.09009	0.15174	3.80053	0.468964	0.00043087	0.0890531	0	0	0	51.874
1768	5193.49	2012-08-24 17:20:26	187.946	8	1	0.481226	3.40872	1.09023	0.15174	3.80099	0.468964	0.000369358	0.0890531	0	0	0	51.8008
1769	5194.49	2012-08-24 17:20:27	188.948	8	1	0.481414	3.40934	1.09036	0.15174	3.80145	0.468964	0.000430918	0.0890531	0	0	0	51.9339
1770	5195.5	2012-08-24 17:20:28	189.949	8	1	0.000190588	3.33578	1.09037	0.15174	3.80149	0.468964	-0.014527	0.0890531	0	0	0	51.9339
1771	5196.5	2012-08-24 17:20:29	190.953	8	1	0.000190588	3.33609	1.09037	0.15174	3.80149	0.468964	-0.0145886	0.0890531	0	0	0	51.9639
1772	5197.51	2012-08-24 17:20:30	191.963	8	1	2.75712e-06	3.33609	1.09037	0.15174	3.80149	0.468964	-6.15597e-05	0.0890531	0	0	0	51.9639
1773	5198.52	2012-08-24 17:20:31	192.97	8	1	0.000190588	3.33639	1.09037	0.15174	3.80149	0.468964	6.15597e-05	0.0890531	0	0	0	51.8308
1774	5199.52	2012-08-24 17:20:32	193.977	8	1	0.000190588	3.33639	1.09037	0.15174	3.80149	0.468964	6.15597e-05	0.0890531	0	0	0	51.9207
1775	5200.52	2012-08-24 17:20:33	194.978	8	1	0.000190588	3.3367	1.09037	0.15174	3.80149	0.468964	0.000123119	0.0890531	0	0	0	51.8907
1776	5201.53	2012-08-24 17:20:34	195.984	8	1	0.000190588	3.3367	1.09037	0.15174	3.80149	0.468964	6.15597e-05	0.0890531	0	0	0	51.9207
1777	5202.53	2012-08-24 17:20:35	196.987	8	1	0.000190588	3.33732	1.09037	0.15174	3.80149	0.468964	0.000123119	0.0890531	0	0	0	51.8607
1778	5203.54	2012-08-24 17:20:36	197.997	8	1	0.000190588	3.33732	1.09037	0.15174	3.80149	0.468964	0.000184679	0.0890531	0	0	0	51.8308
1779	5204.55	2012-08-24 17:20:37	199	8	1	0.000190588	3.33701	1.09037	0.15174	3.80149	0.468964	0.000123119	0.0890531	0	0	0	51.9339
1780	5205.55	2012-08-24 17:20:38	200.007	8	1	2.75712e-06	3.33701	1.09037	0.15174	3.80149	0.468964	0	0.0890531	0	0	0	51.9639
1781	5206.56	2012-08-24 17:20:39	201.013	8	1	0.000190588	3.33732	1.09037	0.15174	3.80149	0.468964	6.15597e-05	0.0890531	0	0	0	51.8607
1782	5207.56	2012-08-24 17:20:40	202.015	8	1	0.000190588	3.33732	1.09037	0.15174	3.80149	0.468964	6.15597e-05	0.0890531	0	0	0	51.8607
1783	5208.57	2012-08-24 17:20:41	203.02	8	1	2.75712e-06	3.33732	1.09037	0.15174	3.80149	0.468964	6.15597e-05	0.0890531	0	0	0	51.8175
1784	5209.58	2012-08-24 17:20:42	204.03	8	1	2.75712e-06	3.33763	1.09037	0.15174	3.80149	0.468964	6.15597e-05	0.0890531	0	0	0	51.9639
1785	5210.59	2012-08-24 17:20:43	205.039	8	1	0.000190588	3.33763	1.09037	0.15174	3.80149	0.468964	0.000123119	0.0890531	0	0	0	51.8308
1786	5211.59	2012-08-24 17:20:44	206.047	8	1	-0.480657	3.26407	1.09037	0.151873	3.80149	0.469396	-0.0147117	0.0890531	0	0	0	51.8308
1787	5212.6	2012-08-24 17:20:45	207.054	8	1	-0.480845	3.26345	1.09037	0.152007	3.80149	0.469835	-0.0148348	0.0890531	0	0	0	51.8907
1788	5213.6	2012-08-24 17:20:46	208.054	8	1	-0.480845	3.26314	1.09037	0.152141	3.80149	0.470271	-0.000246191	0.0890531	0	0	0	51.9938
1789	5214.6	2012-08-24 17:20:47	209.056	8	1	-0.480845	3.26284	1.09037	0.152275	3.80149	0.470708	-0.000184631	0.0890531	0	0	0	51.9938
1790	5215.61	2012-08-24 17:20:48	210.063	8	1	-0.480657	3.26284	1.09037	0.152409	3.80149	0.471146	-0.000123119	0.0890531	0	0	0	51.9938
1791	5216.62	2012-08-24 17:20:49	211.07	8	1	-0.480845	3.26222	1.09037	0.152543	3.80149	0.471585	-0.000123119	0.0890531	0	0	0	52.0238
1792	5217.62	2012-08-24 17:20:50	212.077	8	1	-0.480845	3.26191	1.09037	0.152678	3.80149	0.472024	-0.000246239	0.0890531	0	0	0	51.9506
1793	5218.63	2012-08-24 17:20:51	213.086	8	1	-0.480845	3.26191	1.09037	0.152813	3.80149	0.472463	-0.000123119	0.0890531	0	0	0	51.9506
1794	5219.64	2012-08-24 17:20:52	214.094	8	1	-0.480845	3.2616	1.09037	0.152947	3.80149	0.472902	-0.000184679	0.0890531	0	0	0	52.0238
1795	5220.65	2012-08-24 17:20:53	215.1	8	1	-0.480845	3.2613	1.09037	0.153082	3.80149	0.47334	-0.000184679	0.0890531	0	0	0	51.9938
1796	5221.65	2012-08-24 17:20:54	216.107	8	1	-0.480845	3.2616	1.09037	0.153216	3.80149	0.473779	-6.15597e-05	0.0890531	0	0	0	51.9207
1797	5222.66	2012-08-24 17:20:55	217.114	8	1	-0.480845	3.2613	1.09037	0.153351	3.80149	0.474218	-6.15597e-05	0.0890531	0	0	0	51.9938
1798	5223.66	2012-08-24 17:20:56	218.118	8	1	-0.480657	3.2613	1.09037	0.153485	3.80149	0.474655	0	0.0890531	0	0	0	51.9207
1799	5224.67	2012-08-24 17:20:57	219.123	8	1	-0.480845	3.26068	1.09037	0.153619	3.80149	0.475093	-6.15597e-05	0.0890531	0	0	0	51.9207
1800	5225.67	2012-08-24 17:20:58	220.127	8	1	-0.480845	3.26099	1.09037	0.153753	3.80149	0.47553	0	0.0890531	0	0	0	51.9506
1801	5226.68	2012-08-24 17:20:59	221.137	8	1	-0.480657	3.26099	1.09037	0.153888	3.80149	0.47597	0	0.0890531	0	0	0	51.9639
1802	5227.69	2012-08-24 17:21:00	222.141	8	1	-0.480845	3.26068	1.09037	0.154022	3.80149	0.476407	-6.15597e-05	0.0890531	0	0	0	52.0537
1803	5228.69	2012-08-24 17:21:01	223.141	8	1	-0.480657	3.26037	1.09037	0.154155	3.80149	0.476842	-6.1512e-05	0.0890531	0	0	0	52.0105
1804	5229.69	2012-08-24 17:21:02	224.143	8	1	-0.480657	3.26037	1.09037	0.154289	3.80149	0.477279	-6.1512e-05	0.0890531	0	0	0	52.0537
1805	5230.69	2012-08-24 17:21:04	225.145	8	1	-0.480845	3.26037	1.09037	0.154423	3.80149	0.477715	-6.1512e-05	0.0890531	0	0	0	52.0105
1806	5231.7	2012-08-24 17:21:05	226.151	8	1	-0.480657	3.26007	1.09037	0.154558	3.80149	0.478153	-6.15597e-05	0.0890531	0	0	0	51.9506
1807	5232.7	2012-08-24 17:21:06	227.152	8	1	-0.480845	3.25976	1.09037	0.154691	3.80149	0.478589	-6.15597e-05	0.0890531	0	0	0	52.0105
1808	5233.7	2012-08-24 17:21:07	228.157	8	1	-0.480845	3.26007	1.09037	0.154825	3.80149	0.479026	0	0.0890531	0	0	0	52.0105
1809	5234.71	2012-08-24 17:21:08	229.168	8	1	-0.480657	3.25976	1.09037	0.15496	3.80149	0.479466	-0.000123119	0.0890531	0	0	0	52.0105
1810	5235.72	2012-08-24 17:21:09	230.169	8	1	-0.480845	3.25976	1.09037	0.155094	3.80149	0.479902	-6.15597e-05	0.0890531	0	0	0	52.0837
1811	5236.72	2012-08-24 17:21:10	231.174	8	1	-0.480845	3.25976	1.09037	0.155228	3.80149	0.48034	-6.15597e-05	0.0890531	0	0	0	51.9674
1812	5237.72	2012-08-24 17:21:11	232.176	8	1	-0.480845	3.25945	1.09037	0.155362	3.80149	0.480776	-0.000123119	0.0890531	0	0	0	51.9674
1813	5238.72	2012-08-24 17:21:12	233.178	8	1	-0.480845	3.25945	1.09037	0.155496	3.80149	0.481212	-6.15597e-05	0.0890531	0	0	0	52.0105
1814	5239.73	2012-08-24 17:21:13	234.183	8	1	-0.480845	3.25945	1.09037	0.15563	3.80149	0.481649	0	0.0890531	0	0	0	52.0405
1815	5240.73	2012-08-24 17:21:14	235.184	8	1	-0.481033	3.25945	1.09037	0.155764	3.80149	0.482085	0	0.0890531	0	0	0	52.0105
1816	5241.74	2012-08-24 17:21:15	236.192	8	1	-0.480657	3.25914	1.09037	0.155898	3.80149	0.482524	-0.000123119	0.0890531	0	0	0	52.0705
1817	5242.74	2012-08-24 17:21:16	237.196	8	1	-0.480845	3.25945	1.09037	0.156032	3.80149	0.482961	6.15597e-05	0.0890531	0	0	0	52.0705
1818	5243.75	2012-08-24 17:21:17	238.202	8	1	-0.480657	3.25914	1.09037	0.156167	3.80149	0.483399	-6.15597e-05	0.0890531	0	0	0	52.0705
1819	5244.75	2012-08-24 17:21:18	239.204	8	1	-0.480657	3.25914	1.09037	0.156301	3.80149	0.483835	-6.15597e-05	0.0890531	0	0	0	52.0705
1820	5245.75	2012-08-24 17:21:19	240.207	8	1	-0.480845	3.25914	1.09037	0.156435	3.80149	0.484272	0	0.0890531	0	0	0	52.0705
1821	5246.76	2012-08-24 17:21:20	241.215	8	1	-3.84922	2.74639	1.09037	0.156737	3.80149	0.48516	-0.102551	0.0890531	0	0	0	52.0405
1822	5247.77	2012-08-24 17:21:21	242.223	8	1	-3.84922	2.74054	1.09037	0.157815	3.80149	0.488116	-0.103782	0.0890531	0	0	0	52.0405
1823	5248.78	2012-08-24 17:21:22	243.231	8	1	-3.84922	2.73715	1.09037	0.158892	3.80149	0.491066	-0.104398	0.0890531	0	0	0	52.0705
1824	5249.78	2012-08-24 17:21:23	244.238	8	1	-3.84922	2.73438	1.09037	0.159969	3.80149	0.494013	-0.00190821	0.0890531	0	0	0	51.9674
1825	5250.78	2012-08-24 17:21:24	245.238	8	1	-3.84922	2.73161	1.09037	0.161039	3.80149	0.496936	-0.0015389	0.0890531	0	0	0	52.0705
1826	5251.79	2012-08-24 17:21:25	246.239	8	1	-3.84922	2.72946	1.09037	0.162109	3.80149	0.499858	-0.00129266	0.0890531	0	0	0	52.0405
1827	5252.79	2012-08-24 17:21:26	247.242	8	1	-3.84922	2.72731	1.09037	0.163181	3.80149	0.502784	-0.00116954	0.0890531	0	0	0	52.0705
1828	5253.8	2012-08-24 17:21:27	248.249	8	1	-3.84922	2.72546	1.09037	0.164258	3.80149	0.50572	-0.000984859	0.0890531	0	0	0	52.0705
1829	5254.8	2012-08-24 17:21:28	249.254	8	1	-2.40574	2.94367	1.09037	0.165244	3.80149	0.508439	0.043027	0.0890531	0	0	0	52.0705
1830	5255.8	2012-08-24 17:21:29	250.259	8	1	-2.40574	2.94429	1.09037	0.165915	3.80149	0.510414	0.0435195	0.0890531	0	0	0	52.0705
1831	5256.81	2012-08-24 17:21:30	251.267	8	1	-2.40574	2.94398	1.09037	0.166589	3.80149	0.512398	0.0438272	0.0890531	0	0	0	51.9973
1832	5257.82	2012-08-24 17:21:31	252.269	8	1	-2.40574	2.94398	1.09037	0.167159	3.80149	0.514076	0	0.0890531	0	0	0	51.9973
1833	5258.82	2012-08-24 17:21:32	253.273	8	1	-2.40555	2.94367	1.09037	0.167929	3.80149	0.516344	-0.000123119	0.0890531	0	0	0	52.0705
1834	5259.82	2012-08-24 17:21:33	254.276	8	1	-2.40574	2.94336	1.09037	0.1686	3.80149	0.518317	-0.000184679	0.0890531	0	0	0	51.9541
1835	5260.83	2012-08-24 17:21:34	255.28	8	1	-2.40555	2.94306	1.09037	0.16927	3.80149	0.520292	-0.000184631	0.0890531	0	0	0	51.9973
1836	5261.83	2012-08-24 17:21:35	256.288	8	1	-2.40574	2.94275	1.09037	0.169944	3.80149	0.522275	-0.000184631	0.0890531	0	0	0	52.1004
1837	5262.84	2012-08-24 17:21:36	257.293	8	1	-2.40574	2.94244	1.09037	0.170609	3.80149	0.52423	-0.000123119	0.0890531	0	0	0	52.0273
1838	5263.85	2012-08-24 17:21:37	258.3	8	1	-2.40555	2.94213	1.09037	0.171289	3.80149	0.526231	-0.000184679	0.0890531	0	0	0	52.0273
1839	5264.85	2012-08-24 17:21:38	259.306	8	1	-2.40574	2.94213	1.09037	0.171961	3.80149	0.52821	-0.000123119	0.0890531	0	0	0	52.0273
1840	5265.85	2012-08-24 17:21:39	260.308	8	1	-2.40574	2.94152	1.09037	0.172631	3.80149	0.530179	-0.000184679	0.0890531	0	0	0	51.9541
1841	5266.86	2012-08-24 17:21:40	261.309	8	1	-2.40574	2.94121	1.09037	0.173179	3.80149	0.531793	-0.000184679	0.0890531	0	0	0	52.0273
1842	5267.86	2012-08-24 17:21:41	262.313	8	1	-2.40574	2.94059	1.09037	0.173971	3.80149	0.53412	-0.000246239	0.0890531	0	0	0	52.0273
1843	5268.87	2012-08-24 17:21:42	263.323	8	1	-2.40574	2.9409	1.09037	0.174646	3.80149	0.536105	-0.000123119	0.0890531	0	0	0	52.1004
1844	5269.87	2012-08-24 17:21:43	264.328	8	1	-2.40574	2.94059	1.09037	0.175317	3.80149	0.53808	-0.000123119	0.0890531	0	0	0	51.9541
1845	5270.88	2012-08-24 17:21:44	265.329	8	1	-2.40574	2.94029	1.09037	0.175979	3.80149	0.540026	-0.000123119	0.0890531	0	0	0	52.0572
1846	5271.88	2012-08-24 17:21:45	266.337	8	1	-2.40574	2.93998	1.09037	0.17666	3.80149	0.542028	-0.000123072	0.0890531	0	0	0	52.1304
1847	5272.89	2012-08-24 17:21:46	267.341	8	1	-2.40593	2.93967	1.09037	0.17733	3.80149	0.543999	-0.000184631	0.0890531	0	0	0	51.9973
1848	5273.89	2012-08-24 17:21:47	268.342	8	1	-2.40574	2.93936	1.09037	0.178	3.80149	0.545967	-0.000184631	0.0890531	0	0	0	51.9841
1849	5274.89	2012-08-24 17:21:48	269.347	8	1	-2.40574	2.93936	1.09037	0.178671	3.80149	0.547941	-6.15597e-05	0.0890531	0	0	0	52.0572
1850	5275.9	2012-08-24 17:21:49	270.351	8	1	-2.40555	2.93936	1.09037	0.179334	3.80149	0.54989	-6.15597e-05	0.0890531	0	0	0	52.0273
1851	5276.91	2012-08-24 17:21:50	271.36	8	1	-2.40574	2.93906	1.09037	0.180017	3.80149	0.551895	-6.15597e-05	0.0890531	0	0	0	52.0273
1852	5277.91	2012-08-24 17:21:51	272.361	8	1	-2.40574	2.93875	1.09037	0.180685	3.80149	0.553859	-0.000123119	0.0890531	0	0	0	52.0872
1853	5278.91	2012-08-24 17:21:52	273.365	8	1	0.962825	3.45273	1.09047	0.181115	3.80181	0.555122	0.102736	0.0890531	0	0	0	52.0572
1854	5279.91	2012-08-24 17:21:53	274.365	8	1	0.962637	3.45735	1.09074	0.181115	3.80274	0.555122	0.103659	0.0890531	0	0	0	52.0572
1855	5280.92	2012-08-24 17:21:54	275.372	8	1	0.962825	3.46074	1.09101	0.181115	3.80367	0.555122	0.104398	0.0890531	0	0	0	52.0572
1856	5281.92	2012-08-24 17:21:55	276.376	8	1	0.962637	3.4632	1.09127	0.181115	3.8046	0.555122	0.00172353	0.0890531	0	0	0	52.1172
1857	5282.93	2012-08-24 17:21:56	277.379	8	1	0.962637	3.46504	1.09154	0.181115	3.80553	0.555122	0.00135422	0.0890531	0	0	0	52.0572
1858	5283.93	2012-08-24 17:21:57	278.383	8	1	0.962825	3.46751	1.09181	0.181115	3.80646	0.555122	0.00123115	0.0890531	0	0	0	52.1304
1859	5284.94	2012-08-24 17:21:58	279.392	8	1	0.962637	3.46905	1.09208	0.181115	3.8074	0.555122	0.000984859	0.0890531	0	0	0	52.0572
1860	5285.95	2012-08-24 17:21:59	280.4	8	1	0.962637	3.47058	1.09235	0.181115	3.80833	0.555122	0.000923347	0.0890531	0	0	0	52.1172
1861	5286.96	2012-08-24 17:22:00	281.409	8	1	-0.962068	3.1782	1.09252	0.181215	3.80891	0.555443	-0.0579849	0.0890531	0	0	0	52.1903
1862	5287.96	2012-08-24 17:22:01	282.415	8	1	-0.962068	3.17727	1.09252	0.181484	3.80891	0.556297	-0.058539	0.0890531	0	0	0	52.0872
1863	5288.97	2012-08-24 17:22:02	283.422	8	1	-0.962068	3.17666	1.09252	0.181753	3.80891	0.557152	-0.0589698	0.0890531	0	0	0	52.0141
1864	5289.97	2012-08-24 17:22:03	284.426	8	1	-0.962068	3.17666	1.09252	0.182022	3.80891	0.558005	-0.000246239	0.0890531	0	0	0	52.0872
1865	5290.98	2012-08-24 17:22:04	285.435	8	1	-0.962068	3.17604	1.09252	0.182291	3.80891	0.558861	-0.000184631	0.0890531	0	0	0	52.0872
1866	5291.99	2012-08-24 17:22:05	286.44	8	1	-0.962068	3.17604	1.09252	0.18256	3.80891	0.559713	-0.000123072	0.0890531	0	0	0	52.0872
1867	5293	2012-08-24 17:22:06	287.449	8	1	-0.962068	3.17573	1.09252	0.18283	3.80891	0.56057	-0.000123072	0.0890531	0	0	0	52.0141
1868	5294	2012-08-24 17:22:07	288.453	8	1	-0.962068	3.17543	1.09252	0.183098	3.80891	0.561422	-0.000123119	0.0890531	0	0	0	52.0572
1869	5295.01	2012-08-24 17:22:08	289.461	8	1	-0.962068	3.17573	1.09252	0.183367	3.80891	0.562277	-6.15597e-05	0.0890531	0	0	0	52.0872
1870	5296.01	2012-08-24 17:22:09	290.466	8	1	-0.96188	3.17573	1.09252	0.183636	3.80891	0.56313	0	0.0890531	0	0	0	52.1604
1871	5297.02	2012-08-24 17:22:10	291.474	8	1	-0.96188	3.17573	1.09252	0.183905	3.80891	0.563986	0	0.0890531	0	0	0	52.1172
1872	5298.03	2012-08-24 17:22:11	292.484	8	1	-0.962068	3.17543	1.09252	0.184175	3.80891	0.564843	-6.15597e-05	0.0890531	0	0	0	51.9541
1873	5299.03	2012-08-24 17:22:12	293.487	8	1	-0.962068	3.17543	1.09252	0.184443	3.80891	0.565694	0	0.0890531	0	0	0	52.0141
1874	5300.04	2012-08-24 17:22:13	294.495	8	1	-0.962068	3.17543	1.09252	0.184712	3.80891	0.566549	0	0.0890531	0	0	0	52.0141
1875	5301.05	2012-08-24 17:22:14	295.504	8	1	-0.962068	3.17543	1.09252	0.184982	3.80891	0.567406	0	0.0890531	0	0	0	52.0141
1876	5302.06	2012-08-24 17:22:15	296.512	8	1	-0.962068	3.17543	1.09252	0.185251	3.80891	0.568261	-6.15597e-05	0.0890531	0	0	0	52.0141
1877	5303.06	2012-08-24 17:22:16	297.513	8	1	-0.962068	3.17512	1.09252	0.185519	3.80891	0.56911	-6.15597e-05	0.0890531	0	0	0	52.0872
1878	5304.06	2012-08-24 17:22:17	298.514	8	1	-0.962068	3.17543	1.09252	0.185786	3.80891	0.56996	0	0.0890531	0	0	0	52.0141
1879	5305.06	2012-08-24 17:22:18	299.517	8	1	-0.962068	3.17512	1.09252	0.186054	3.80891	0.570811	0	0.0890531	0	0	0	52.1903
1880	5306.07	2012-08-24 17:22:19	300.524	8	1	-0.962068	3.17512	1.09252	0.186324	3.80891	0.571665	-6.15597e-05	0.0890531	0	0	0	52.1172
1881	5307.08	2012-08-24 17:22:20	301.53	8	1	-0.962068	3.17512	1.09252	0.186592	3.80891	0.572519	0	0.0890531	0	0	0	52.0872
1882	5308.08	2012-08-24 17:22:21	302.537	8	1	-0.962068	3.17512	1.09252	0.186862	3.80891	0.573374	-6.15597e-05	0.0890531	0	0	0	52.0872
1883	5309.09	2012-08-24 17:22:22	303.54	8	1	-0.962068	3.17512	1.09252	0.18713	3.80891	0.574225	0	0.0890531	0	0	0	52.0872
1884	5310.09	2012-08-24 17:22:23	304.545	8	1	-0.962068	3.17512	1.09252	0.187398	3.80891	0.575077	-6.15597e-05	0.0890531	0	0	0	52.1172
1885	5311.1	2012-08-24 17:22:24	305.553	8	1	-0.96188	3.17512	1.09252	0.187668	3.80891	0.575933	0	0.0890531	0	0	0	52.1172
1886	5312.1	2012-08-24 17:22:25	306.556	8	1	-0.962068	3.17543	1.09252	0.187936	3.80891	0.576784	6.15597e-05	0.0890531	0	0	0	52.044
1887	5313.11	2012-08-24 17:22:26	307.562	8	1	-0.962068	3.17512	1.09252	0.188204	3.80891	0.577637	-6.15597e-05	0.0890531	0	0	0	52.0872
1888	5314.12	2012-08-24 17:22:27	308.571	8	1	-0.96188	3.17512	1.09252	0.188474	3.80891	0.578494	6.15597e-05	0.0890531	0	0	0	52.0872
1889	5315.13	2012-08-24 17:22:28	309.581	8	1	-0.962068	3.17481	1.09252	0.188744	3.80891	0.579351	0	0.0890531	0	0	0	52.0141
1890	5316.13	2012-08-24 17:22:29	310.589	8	1	-0.962068	3.17481	1.09252	0.189013	3.80891	0.580205	-6.15597e-05	0.0890531	0	0	0	51.9709
1891	5317.14	2012-08-24 17:22:30	311.598	8	1	-0.962068	3.17512	1.09252	0.189283	3.80891	0.581062	0	0.0890531	0	0	0	52.044
1892	5318.15	2012-08-24 17:22:31	312.604	8	1	-0.962068	3.17481	1.09252	0.189552	3.80891	0.581915	0	0.0890531	0	0	0	51.9709
1893	5319.16	2012-08-24 17:22:32	313.614	8	1	1.92508	3.61678	1.09283	0.189663	3.81004	0.582268	0.0883316	0.0890531	0	0	0	52.0141
1894	5320.17	2012-08-24 17:22:33	314.622	8	1	1.92508	3.62047	1.09337	0.189663	3.81199	0.582268	0.0891318	0.0890531	0	0	0	52.0008
1895	5321.18	2012-08-24 17:22:34	315.629	8	1	1.9249	3.62324	1.09391	0.189663	3.81394	0.582268	0.0895627	0.0890531	0	0	0	52.044
1896	5322.18	2012-08-24 17:22:35	316.638	8	1	1.9249	3.6254	1.09445	0.189663	3.8159	0.582268	0.00141578	0.0890531	0	0	0	52.044
1897	5323.19	2012-08-24 17:22:36	317.646	8	1	1.92508	3.62755	1.09499	0.189663	3.81785	0.582268	0.00116954	0.0890531	0	0	0	51.9709
1898	5324.2	2012-08-24 17:22:37	318.656	8	1	1.9249	3.62878	1.09553	0.189663	3.81981	0.582268	0.00104647	0.0890531	0	0	0	52.044
1899	5325.2	2012-08-24 17:22:38	319.657	8	1	1.9249	3.63032	1.09606	0.189663	3.82175	0.582268	0.00086174	0.0890531	0	0	0	51.8977
1900	5326.21	2012-08-24 17:22:39	320.661	8	1	1.92508	3.63217	1.0966	0.189663	3.8237	0.582268	0.000861788	0.0890531	0	0	0	51.9709
1901	5327.22	2012-08-24 17:22:40	321.671	8	1	0.000190588	3.33916	1.09679	0.189663	3.8244	0.582268	-0.0580465	0.0890531	0	0	0	51.9709
1902	5328.22	2012-08-24 17:22:41	322.673	8	1	0.000190588	3.33793	1.09679	0.189663	3.8244	0.582268	-0.058662	0.0890531	0	0	0	51.8977
1903	5329.23	2012-08-24 17:22:42	323.68	8	1	2.75712e-06	3.33732	1.09679	0.189663	3.8244	0.582268	-0.0590314	0.0890531	0	0	0	52.044
1904	5330.23	2012-08-24 17:22:43	324.682	8	1	0.000378419	3.33732	1.09679	0.189663	3.8244	0.582268	-0.000184631	0.0890531	0	0	0	51.9709
1905	5331.24	2012-08-24 17:22:44	325.69	8	1	0.000190588	3.33732	1.09679	0.189663	3.8244	0.582268	-0.000123119	0.0890531	0	0	0	52.044
1906	5332.24	2012-08-24 17:22:45	326.695	8	1	0.000190588	3.33701	1.09679	0.189663	3.8244	0.582268	-0.000123119	0.0890531	0	0	0	52.0008
1907	5333.24	2012-08-24 17:22:46	327.696	8	1	0.000190588	3.33701	1.09679	0.189663	3.8244	0.582268	-6.15597e-05	0.0890531	0	0	0	51.9709
1908	5334.25	2012-08-24 17:22:47	328.699	8	1	2.75712e-06	3.3367	1.09679	0.189663	3.8244	0.582268	-0.000123119	0.0890531	0	0	0	52.0008
1909	5335.25	2012-08-24 17:22:48	329.705	8	1	0.000190588	3.3367	1.09679	0.189663	3.8244	0.582268	-6.15597e-05	0.0890531	0	0	0	52.044
1910	5336.26	2012-08-24 17:22:49	330.713	8	1	0.000190588	3.3367	1.09679	0.189663	3.8244	0.582268	0	0.0890531	0	0	0	52.0008
1911	5337.26	2012-08-24 17:22:50	331.718	8	1	0.000190588	3.33701	1.09679	0.189663	3.8244	0.582268	6.15597e-05	0.0890531	0	0	0	51.8977
1912	5338.27	2012-08-24 17:22:51	332.723	8	1	0.000190588	3.3367	1.09679	0.189663	3.8244	0.582268	0	0.0890531	0	0	0	51.9709
1913	5339.28	2012-08-24 17:22:52	333.733	8	1	0.000378419	3.33701	1.09679	0.189663	3.8244	0.582268	6.15597e-05	0.0890531	0	0	0	52.0008
1914	5340.28	2012-08-24 17:22:53	334.736	8	1	0.000190588	3.33701	1.09679	0.189663	3.8244	0.582268	6.15597e-05	0.0890531	0	0	0	52.0008
1915	5341.28	2012-08-24 17:22:54	335.737	8	1	0.000378419	3.3367	1.09679	0.189663	3.82441	0.582268	6.15597e-05	0.0890531	0	0	0	51.8977
1916	5342.29	2012-08-24 17:22:55	336.744	8	1	2.75712e-06	3.3367	1.09679	0.189663	3.82441	0.582268	0	0.0890531	0	0	0	51.8977
1917	5343.29	2012-08-24 17:22:56	337.745	8	1	2.75712e-06	3.3367	1.09679	0.189663	3.82441	0.582268	6.15597e-05	0.0890531	0	0	0	51.8977
1918	5344.29	2012-08-24 17:22:57	338.748	8	1	0.000190588	3.3367	1.09679	0.189663	3.82441	0.582268	0	0.0890531	0	0	0	51.9709
1919	5345.3	2012-08-24 17:22:58	339.755	8	1	0.000190588	3.3367	1.09679	0.189663	3.82441	0.582268	0	0.0890531	0	0	0	51.9709
1920	5346.31	2012-08-24 17:22:59	340.764	8	1	0.000190588	3.33639	1.09679	0.189663	3.82441	0.582268	0	0.0890531	0	0	0	51.9709
1921	5347.31	2012-08-24 17:23:00	341.765	8	1	0.000190588	3.33639	1.09679	0.189663	3.82441	0.582268	-6.15597e-05	0.0890531	0	0	0	51.8977
1922	5348.32	2012-08-24 17:23:01	342.769	8	1	0.000190588	3.33639	1.09679	0.189663	3.82441	0.582268	0	0.0890531	0	0	0	51.9277
1923	5349.32	2012-08-24 17:23:02	343.775	8	1	0.000190588	3.3367	1.09679	0.189663	3.82441	0.582268	0	0.0890531	0	0	0	51.9709
1924	5350.32	2012-08-24 17:23:03	344.778	8	1	0.000190588	3.33701	1.09679	0.189663	3.82441	0.582268	6.15597e-05	0.0890531	0	0	0	51.9277
1925	5351.33	2012-08-24 17:23:04	345.781	8	1	0.000190588	3.3367	1.09679	0.189663	3.82441	0.582268	0	0.0890531	0	0	0	51.9709
1926	5352.33	2012-08-24 17:23:05	346.782	8	1	0.000190588	3.3367	1.09679	0.189663	3.82441	0.582268	0	0.0890531	0	0	0	51.9277
1927	5353.33	2012-08-24 17:23:06	347.786	8	1	0.000190588	3.33701	1.09679	0.189663	3.82441	0.582268	0	0.0890531	0	0	0	52.0008
1928	5354.34	2012-08-24 17:23:07	348.794	8	1	0.000190588	3.3367	1.09679	0.189663	3.82441	0.582268	0	0.0890531	0	0	0	51.8246
1929	5355.34	2012-08-24 17:23:08	349.794	8	1	0.000190588	3.3367	1.09679	0.189663	3.82441	0.582268	-6.15597e-05	0.0890531	0	0	0	51.9277
1930	5356.34	2012-08-24 17:23:09	350.797	8	1	0.000190588	3.3367	1.09679	0.189663	3.82441	0.582268	0	0.0890531	0	0	0	51.9277
1931	5357.35	2012-08-24 17:23:10	351.807	8	1	0.000190588	3.33701	1.09679	0.189663	3.82441	0.582268	0	0.0890531	0	0	0	51.8545
1932	5358.36	2012-08-24 17:23:11	352.817	8	1	0.000378419	3.33701	1.09679	0.189663	3.82441	0.582268	6.15597e-05	0.0890531	0	0	0	51.9277
1933	5359.37	2012-08-24 17:23:12	353.822	8	1	0.000190588	3.3367	1.09679	0.189663	3.82441	0.582268	-6.15597e-05	0.0890531	0	0	0	51.9277
1934	5360.37	2012-08-24 17:23:13	354.825	8	1	0.000190588	3.3367	1.09679	0.189663	3.82441	0.582268	-6.15597e-05	0.0890531	0	0	0	51.8545
1935	5361.38	2012-08-24 17:23:14	355.833	8	1	0.000378419	3.33701	1.09679	0.189663	3.82441	0.582268	0	0.0890531	0	0	0	51.9577
1936	5362.39	2012-08-24 17:23:15	356.84	8	1	0.000190588	3.33701	1.09679	0.189663	3.82441	0.582268	0	0.0890531	0	0	0	51.8977
1937	5363.39	2012-08-24 17:23:16	357.847	8	1	2.75712e-06	3.33701	1.09679	0.189663	3.82441	0.582268	0	0.0890531	0	0	0	52.0008
1938	5364.4	2012-08-24 17:23:17	358.854	8	1	0.000190588	3.33701	1.09679	0.189663	3.82441	0.582268	6.15597e-05	0.0890531	0	0	0	51.9709
1939	5365.4	2012-08-24 17:23:18	359.856	8	1	0.000190588	3.33701	1.09679	0.189663	3.82441	0.582268	0	0.0890531	0	0	0	51.9277
1940	5366.41	2012-08-24 17:23:19	360.863	8	1	0.000190588	3.33701	1.09679	0.189663	3.82441	0.582268	0	0.0890531	0	0	0	51.9577
1941	5366.55	2012-08-24 17:23:19	361.003	8	1	0.000378419	3.33701	1.09679	0.189663	3.82441	0.582268	0	0.0890531	0	0	0	51.8845
1942	5366.55	2012-08-24 17:23:19	3.8496e-07	9	1	0	3.33701	1.09679	0.189663	3.82441	0.582268	0	0.0890531	0	0	0	52.0308
1943	5367.55	2012-08-24 17:23:21	1.00001	8	1	2.75712e-06	3.33701	1.09679	0.189663	3.82441	0.582268	-6.15597e-05	0.0890531	0	0	0	51.9277
1944	5368.55	2012-08-24 17:23:22	2.00002	8	1	0.000190588	3.33701	1.09679	0.189663	3.82441	0.582268	-6.15597e-05	0.0890531	0	0	0	51.9577
1945	5369.55	2012-08-24 17:23:23	3.00019	8	1	0.000190588	3.33732	1.09679	0.189663	3.82441	0.582268	6.15597e-05	0.0890531	0	0	0	51.9577
1946	5370.56	2012-08-24 17:23:24	4.01004	8	1	0.000190588	3.33701	1.09679	0.189663	3.82441	0.582268	0	0.0890531	0	0	0	51.9277
1947	5371.56	2012-08-24 17:23:25	5.01005	8	1	0.000190588	3.33732	1.09679	0.189663	3.82441	0.582268	6.15597e-05	0.0890531	0	0	0	51.9277
1948	5372.56	2012-08-24 17:23:26	6.01005	8	1	0.000190588	3.33732	1.09679	0.189663	3.82441	0.582268	0	0.0890531	0	0	0	51.9277
1949	5373.56	2012-08-24 17:23:27	7.01006	8	1	0.000190588	3.33732	1.09679	0.189663	3.82441	0.582268	6.15597e-05	0.0890531	0	0	0	51.9145
1950	5374.56	2012-08-24 17:23:28	8.01012	8	1	0.000190588	3.33732	1.09679	0.189663	3.82441	0.582268	0	0.0890531	0	0	0	51.9876
1951	5375.57	2012-08-24 17:23:29	9.02008	8	1	0.000190588	3.33732	1.09679	0.189663	3.82441	0.582268	0	0.0890531	0	0	0	51.9277
1952	5376.58	2012-08-24 17:23:30	10.0301	8	1	2.75712e-06	3.33701	1.09679	0.189663	3.82441	0.582268	-6.15597e-05	0.0890531	0	0	0	51.9577
1953	5377.59	2012-08-24 17:23:31	11.0401	8	1	0.000190588	3.33732	1.09679	0.189663	3.82441	0.582268	0	0.0890531	0	0	0	51.9876
1954	5378.59	2012-08-24 17:23:32	12.0401	8	1	0.000190588	3.33732	1.09679	0.189663	3.82441	0.582268	0	0.0890531	0	0	0	51.9145
1955	5379.59	2012-08-24 17:23:33	13.0401	8	1	0.000190588	3.33732	1.09679	0.189663	3.82441	0.582268	0	0.0890531	0	0	0	51.8845
1956	5380.59	2012-08-24 17:23:34	14.0402	8	1	0.000190588	3.33732	1.09679	0.189663	3.82441	0.582268	0	0.0890531	0	0	0	51.9145
1957	5381.6	2012-08-24 17:23:35	15.0501	8	1	0.000190588	3.33763	1.09679	0.189663	3.82441	0.582268	6.15597e-05	0.0890531	0	0	0	51.9876
1958	5382.6	2012-08-24 17:23:36	16.0502	8	1	0.000190588	3.33732	1.09679	0.189663	3.82441	0.582268	0	0.0890531	0	0	0	51.9577
1959	5383.61	2012-08-24 17:23:37	17.0601	8	1	-0.480657	3.26437	1.09679	0.189665	3.82441	0.582274	-0.0145886	0.0890531	0	0	0	51.9145
1960	5384.61	2012-08-24 17:23:38	18.0602	8	1	-0.480657	3.26376	1.09679	0.189798	3.82441	0.58271	-0.0147117	0.0890531	0	0	0	51.9876
1961	5385.61	2012-08-24 17:23:39	19.0602	8	1	-0.480845	3.26345	1.09679	0.189932	3.82441	0.583146	-0.0148348	0.0890531	0	0	0	51.9577
1962	5386.62	2012-08-24 17:23:40	20.0703	8	1	-0.480657	3.26314	1.09679	0.190067	3.82441	0.583586	-0.000184631	0.0890531	0	0	0	51.9876
1963	5387.62	2012-08-24 17:23:41	21.0703	8	1	-0.480657	3.26253	1.09679	0.1902	3.82441	0.584022	-0.000123119	0.0890531	0	0	0	51.8845
1964	5388.63	2012-08-24 17:23:42	22.0803	8	1	-0.480657	3.26253	1.09679	0.190335	3.82441	0.584462	-0.000123119	0.0890531	0	0	0	51.9876
1965	5389.64	2012-08-24 17:23:43	23.0902	8	1	-0.480657	3.2616	1.09679	0.19047	3.82441	0.584902	-0.000184679	0.0890531	0	0	0	51.8713
1966	5390.65	2012-08-24 17:23:44	24.1002	8	1	-0.480657	3.2616	1.09679	0.190605	3.82441	0.585342	-0.000184679	0.0890531	0	0	0	51.9145
1967	5391.65	2012-08-24 17:23:45	25.1002	8	1	-0.480845	3.2616	1.09679	0.190739	3.82441	0.585778	-0.000123119	0.0890531	0	0	0	51.9145
1968	5392.65	2012-08-24 17:23:46	26.1004	8	1	-0.480845	3.26099	1.09679	0.190872	3.82441	0.586213	-0.000123119	0.0890531	0	0	0	51.9444
1969	5393.66	2012-08-24 17:23:47	27.1102	8	1	-0.480657	3.26099	1.09679	0.191007	3.82441	0.586653	-0.000123119	0.0890531	0	0	0	51.8413
1970	5394.66	2012-08-24 17:23:48	28.1102	8	1	-0.480845	3.26068	1.09679	0.191141	3.82441	0.587088	-0.000184679	0.0890531	0	0	0	51.9145
1971	5395.66	2012-08-24 17:23:49	29.1116	8	1	-0.480657	3.26037	1.09679	0.191274	3.82441	0.587524	-0.000123072	0.0890531	0	0	0	52.0176
1972	5396.67	2012-08-24 17:23:50	30.1216	8	1	-0.480657	3.26037	1.09679	0.191409	3.82441	0.587964	-0.000123072	0.0890531	0	0	0	51.9577
1973	5397.67	2012-08-24 17:23:51	31.1216	8	1	-0.480657	3.26007	1.09679	0.191543	3.82441	0.5884	-0.000123072	0.0890531	0	0	0	51.9744
1974	5398.68	2012-08-24 17:23:52	32.1315	8	1	-0.480657	3.26007	1.09679	0.191678	3.82441	0.588839	-6.15597e-05	0.0890531	0	0	0	51.9444
1975	5399.69	2012-08-24 17:23:53	33.1415	8	1	-0.480845	3.25976	1.09679	0.191813	3.82441	0.589279	-0.000123119	0.0890531	0	0	0	51.9876
1976	5400.69	2012-08-24 17:23:54	34.1415	8	1	-0.480657	3.25945	1.09679	0.191946	3.82441	0.589714	-0.000123119	0.0890531	0	0	0	52.0344
1977	5401.69	2012-08-24 17:23:55	35.1415	8	1	-0.480845	3.25914	1.09679	0.19208	3.82441	0.59015	-0.000123119	0.0890531	0	0	0	52.0775
1978	5402.69	2012-08-24 17:23:56	36.1415	8	1	-0.480657	3.25945	1.09679	0.192213	3.82441	0.590585	-6.15597e-05	0.0890531	0	0	0	51.9744
1979	5403.69	2012-08-24 17:23:57	37.1416	8	1	-0.480657	3.25945	1.09679	0.192347	3.82441	0.59102	0	0.0890531	0	0	0	52.0176
1980	5404.69	2012-08-24 17:23:58	38.1416	8	1	-0.480845	3.25914	1.09679	0.19248	3.82441	0.591455	-6.15597e-05	0.0890531	0	0	0	51.9145
1981	5405.7	2012-08-24 17:23:59	39.1516	8	1	-0.480845	3.25914	1.09679	0.192615	3.82441	0.591895	0	0.0890531	0	0	0	52.0176
1982	5406.71	2012-08-24 17:24:00	40.1616	8	1	-0.480845	3.25883	1.09679	0.19275	3.82441	0.592335	-6.15597e-05	0.0890531	0	0	0	51.9312
1983	5407.71	2012-08-24 17:24:01	41.1616	8	1	-0.480657	3.25914	1.09679	0.192884	3.82441	0.59277	0	0.0890531	0	0	0	51.9013
1984	5408.72	2012-08-24 17:24:02	42.1716	8	1	-0.480657	3.25883	1.09679	0.193018	3.82441	0.593209	-6.15597e-05	0.0890531	0	0	0	52.0044
1985	5409.72	2012-08-24 17:24:03	43.1717	8	1	-0.480845	3.25883	1.09679	0.193152	3.82441	0.593645	0	0.0890531	0	0	0	51.9744
1986	5410.72	2012-08-24 17:24:04	44.1717	8	1	-0.481033	3.25822	1.09679	0.193286	3.82441	0.59408	-0.000123119	0.0890531	0	0	0	52.0344
1987	5411.73	2012-08-24 17:24:05	45.1816	8	1	-0.962068	3.18528	1.09679	0.193441	3.82441	0.594584	-0.0147117	0.0890531	0	0	0	51.9744
1988	5412.74	2012-08-24 17:24:06	46.1916	8	1	-0.962068	3.18435	1.09679	0.193711	3.82441	0.595443	-0.0148348	0.0890531	0	0	0	52.1075
1989	5413.75	2012-08-24 17:24:07	47.2017	8	1	-0.96188	3.18374	1.09679	0.193981	3.82441	0.596303	-0.0149579	0.0890531	0	0	0	51.9312
1990	5414.76	2012-08-24 17:24:08	48.2116	8	1	-0.96188	3.18343	1.09679	0.194251	3.82441	0.597162	-0.000246239	0.0890531	0	0	0	51.9312
1991	5415.76	2012-08-24 17:24:09	49.2117	8	1	-0.962068	3.18281	1.09679	0.194518	3.82441	0.598013	-0.000246239	0.0890531	0	0	0	52.0211
1992	5416.76	2012-08-24 17:24:10	50.2119	8	1	-0.962068	3.1822	1.09679	0.194785	3.82441	0.598863	-0.000184631	0.0890531	0	0	0	52.0943
1993	5417.77	2012-08-24 17:24:11	51.2217	8	1	-0.962068	3.18189	1.09679	0.195055	3.82441	0.599722	-0.000184631	0.0890531	0	0	0	52.0344
1994	5418.78	2012-08-24 17:24:12	52.2317	8	1	-0.962068	3.18158	1.09679	0.195325	3.82441	0.600581	-0.000184679	0.0890531	0	0	0	52.0511
1995	5419.78	2012-08-24 17:24:13	53.2319	8	1	-0.962068	3.18097	1.09679	0.195592	3.82441	0.601431	-0.000184679	0.0890531	0	0	0	51.918
1996	5420.79	2012-08-24 17:24:14	54.2417	8	1	-0.96188	3.18097	1.09679	0.195862	3.82441	0.60229	-0.000123119	0.0890531	0	0	0	51.9612
1997	5421.8	2012-08-24 17:24:15	55.2518	8	1	-0.962256	3.18035	1.09679	0.196132	3.82441	0.603148	-0.000246239	0.0890531	0	0	0	52.0511
1998	5422.81	2012-08-24 17:24:16	56.2617	8	1	-0.962256	3.18035	1.09679	0.196402	3.82441	0.604007	-0.000184679	0.0890531	0	0	0	52.0511
1999	5423.81	2012-08-24 17:24:17	57.2617	8	1	0.481226	3.3998	1.09682	0.196606	3.82452	0.604655	0.0438272	0.0890531	0	0	0	52.0211
[truncated: 22,764 more rows]
