# Supplementary material for: An integrated method for state of charge estimation, lifetime prediction, and reliability assessment of Lithium-ion batteries under thermal and dynamic conditions
Source: PLoS One. 2026 Jun 1;21(6):e0343872. doi: 10.1371/journal.pone.0343872 (PMC13225357; doi:10.1371/journal.pone.0343872)
Supplement: S4 File — (XLSX) [file pone.0343872.s004.xlsx]

## Sheet: Channel_1-005
Data_Point	Test_Time(s)	Date_Time	Step_Time(s)	Step_Index	Cycle_Index	Current(A)	Voltage(V)	Charge_Capacity(Ah)	Discharge_Capacity(Ah)	Charge_Energy(Wh)	Discharge_Energy(Wh)	dV/dt(V/s)	Internal_Resistance(Ohm)	Is_FC_Data	AC_Impedance(Ohm)	ACI_Phase_Angle(Deg)	Temperature (C)_1	Temperature (C)_2
1	3.01094	2012-06-29 16:51:38	3.01094	1	1	0	3.48073	0	0	0	0	0	0	0	0	0	-10.4797	-10.747
2	3.02696	2012-06-29 16:51:38	0.0157649	2	1	1.15119	3.91777	5.04123e-06	0	1.97504e-05	0	0	0	0	0	0	-10.4797	-10.747
3	8.03599	2012-06-29 16:51:44	5.00757	3	1	0.205528	3.60107	0.000323896	0	0.00116796	0	-6.15597e-05	0	0	0	0	-10.4017	-10.7151
4	13.0436	2012-06-29 16:51:49	10.0152	3	1	0.174495	3.60107	0.000586927	0	0.00211513	0	0	0	0	0	0	-10.4336	-10.7151
5	18.0511	2012-06-29 16:51:54	15.0227	3	1	0.151629	3.60107	0.000813116	0	0.00292964	0	0	0	0	0	0	-10.4797	-10.747
6	23.0587	2012-06-29 16:51:59	20.0303	3	1	0.133118	3.60107	0.0010107	0	0.00364113	0	0	0	0	0	0	-10.4017	-10.669
7	28.0663	2012-06-29 16:52:04	25.0379	3	1	0.118055	3.60076	0.00118504	0	0.00426892	0	-6.1512e-05	0	0	0	0	-10.3237	-10.747
8	33.0738	2012-06-29 16:52:09	30.0454	3	1	0.105533	3.60107	0.00134021	0	0.0048277	0	6.1512e-05	0	0	0	0	-10.3556	-10.7789
9	38.0814	2012-06-29 16:52:14	35.053	3	1	0.0950077	3.60076	0.0014789	0	0.00532712	0	-6.1512e-05	0	0	0	0	-10.4017	-10.7151
10	43.089	2012-06-29 16:52:19	40.0606	3	1	0.0859337	3.60107	0.00160449	0	0.00577938	0	0	0	0	0	0	-10.3237	-10.7151
11	48.0966	2012-06-29 16:52:24	45.0681	3	1	0.0781302	3.60107	0.0017184	0	0.00618954	0	0	0	0	0	0	-10.4017	-10.6371
12	53.1041	2012-06-29 16:52:29	50.0757	3	1	0.071234	3.60076	0.00182252	0	0.00656448	0	-6.12283e-05	0	0	0	0	-10.3698	-10.669
13	58.1117	2012-06-29 16:52:34	55.0833	3	1	0.0656082	3.60107	0.00191763	0	0.00690696	0	6.14187e-05	0	0	0	0	-10.4336	-10.747
14	63.1193	2012-06-29 16:52:39	60.0909	3	1	0.0605268	3.60107	0.00200516	0	0.00722218	0	6.1512e-05	0	0	0	0	-10.5116	-10.747
15	68.1269	2012-06-29 16:52:44	65.0985	3	1	0.0559898	3.60107	0.00208605	0	0.00751346	0	0	0	0	0	0	-10.4336	-10.7151
16	73.1344	2012-06-29 16:52:49	70.106	3	1	0.0519973	3.60076	0.00216087	0	0.0077829	0	0	0	0	0	0	-10.4336	-10.747
17	78.142	2012-06-29 16:52:54	75.1136	3	1	0.0485492	3.60107	0.00223098	0	0.00803534	0	6.12278e-05	0	0	0	0	-10.3556	-10.747
18	83.1497	2012-06-29 16:52:59	80.1212	3	1	0.0452826	3.60076	0.00229632	0	0.00827064	0	-6.1512e-05	0	0	0	0	-10.4336	-10.747
19	88.1571	2012-06-29 16:53:04	85.1287	3	1	0.0427419	3.60107	0.00235757	0	0.00849119	0	6.1512e-05	0	0	0	0	-10.3556	-10.747
20	93.1648	2012-06-29 16:53:09	90.1364	3	1	0.0400197	3.60107	0.00241517	0	0.00869861	0	0	0	0	0	0	-10.5116	-10.7789
21	98.1724	2012-06-29 16:53:14	95.1439	3	1	0.0380234	3.60107	0.00246948	0	0.0088942	0	0	0	0	0	0	-10.4336	-10.7789
22	103.18	2012-06-29 16:53:19	100.151	3	1	0.0358457	3.60076	0.00252084	0	0.00907913	0	0	0	0	0	0	-10.5116	-10.7789
23	108.187	2012-06-29 16:53:24	105.159	3	1	0.0342124	3.60107	0.00256954	0	0.00925448	0	6.1512e-05	0	0	0	0	-10.3556	-10.7008
24	113.195	2012-06-29 16:53:29	110.167	3	1	0.0325791	3.60076	0.00261578	0	0.009421	0	-6.14187e-05	0	0	0	0	-10.4336	-10.7789
25	118.203	2012-06-29 16:53:34	115.174	3	1	0.0309458	3.60107	0.00265971	0	0.00957917	0	0	0	0	0	0	-10.4336	-10.7789
26	123.21	2012-06-29 16:53:39	120.182	3	1	0.0293125	3.60076	0.00270178	0	0.00973067	0	0	0	0	0	0	-10.3556	-10.7008
27	128.218	2012-06-29 16:53:44	125.189	3	1	0.0284051	3.60076	0.0027421	0	0.00987587	0	-0.000123072	0	0	0	0	-10.4336	-10.7789
28	133.225	2012-06-29 16:53:49	130.197	3	1	0.0271347	3.60107	0.00278053	0	0.0100143	0	6.1419e-05	0	0	0	0	-10.3556	-10.5909
29	138.233	2012-06-29 16:53:54	135.204	3	1	0.0258644	3.60076	0.0028175	0	0.0101474	0	-6.14189e-05	0	0	0	0	-10.3556	-10.747
30	143.24	2012-06-29 16:53:59	140.212	3	1	0.0251385	3.60107	0.00285304	0	0.0102754	0	0	0	0	0	0	-10.5116	-10.7789
31	148.248	2012-06-29 16:54:04	145.22	3	1	0.0242311	3.60138	0.00288717	0	0.0103983	0	6.15597e-05	0	0	0	0	-10.3237	-10.7151
32	153.256	2012-06-29 16:54:09	150.227	3	1	0.0235051	3.60107	0.0029201	0	0.0105169	0	0	0	0	0	0	-10.4797	-10.747
33	158.263	2012-06-29 16:54:14	155.235	3	1	0.0224163	3.60076	0.00295188	0	0.0106313	0	-6.1512e-05	0	0	0	0	-10.4017	-10.7151
34	163.271	2012-06-29 16:54:19	160.242	3	1	0.0216904	3.60107	0.00298254	0	0.0107417	0	0	0	0	0	0	-10.4478	-10.747
35	168.278	2012-06-29 16:54:24	165.25	3	1	0.0211459	3.60107	0.00301225	0	0.0108487	0	0	0	0	0	0	-10.4797	-10.7151
36	173.286	2012-06-29 16:54:29	170.257	3	1	0.02042	3.60107	0.00304098	0	0.0109521	0	0	0	0	0	0	-10.5577	-10.6833
37	178.293	2012-06-29 16:54:34	175.265	3	1	0.0198756	3.60107	0.00306886	0	0.0110525	0	0	0	0	0	0	-10.4797	-10.747
38	183.301	2012-06-29 16:54:39	180.273	3	1	0.0191497	3.60107	0.00309592	0	0.01115	0	6.1512e-05	0	0	0	0	-10.4478	-10.6833
39	188.309	2012-06-29 16:54:44	185.28	3	1	0.0184237	3.60076	0.00312215	0	0.0112444	0	-6.14193e-05	0	0	0	0	-10.5577	-10.6052
40	193.316	2012-06-29 16:54:49	190.288	3	1	0.0180608	3.60107	0.00314769	0	0.0113364	0	6.14189e-05	0	0	0	0	-10.6818	-10.6833
41	198.324	2012-06-29 16:54:54	195.295	3	1	0.0175164	3.60107	0.00317244	0	0.0114255	0	0	0	0	0	0	-10.54	-10.6514
42	203.331	2012-06-29 16:54:59	200.303	3	1	0.0169719	3.60107	0.00319656	0	0.0115124	0	0	0	0	0	0	-10.7279	-10.6833
43	208.339	2012-06-29 16:55:04	205.31	3	1	0.016609	3.60076	0.0032202	0	0.0115975	0	0	0	0	0	0	-10.5719	-10.6052
44	213.347	2012-06-29 16:55:09	210.318	3	1	0.0164275	3.60107	0.00324314	0	0.0116801	0	0	0	0	0	0	-10.4159	-10.6833
45	218.354	2012-06-29 16:55:14	215.326	3	1	0.0160645	3.60107	0.00326543	0	0.0117604	0	0	0	0	0	0	-10.4159	-10.6833
46	223.362	2012-06-29 16:55:19	220.333	3	1	0.0155201	3.60076	0.00328724	0	0.0118389	0	-6.14189e-05	0	0	0	0	-10.4159	-10.6514
47	228.369	2012-06-29 16:55:24	225.341	3	1	0.0151571	3.60076	0.00330866	0	0.011916	0	0	0	0	0	0	-10.8059	-10.6514
48	233.377	2012-06-29 16:55:29	230.348	3	1	0.0149757	3.60138	0.00332958	0	0.0119914	0	0.000122884	0	0	0	0	-10.54	-10.6514
49	238.384	2012-06-29 16:55:34	235.356	3	1	0.0146127	3.60076	0.00334999	0	0.0120649	0	0	0	0	0	0	-10.696	-10.6514
50	243.392	2012-06-29 16:55:39	240.363	3	1	0.0140683	3.60107	0.00336995	0	0.0121367	0	0	0	0	0	0	-10.618	-10.6514
51	248.399	2012-06-29 16:55:44	245.371	3	1	0.0138868	3.60076	0.00338952	0	0.0122072	0	-6.14188e-05	0	0	0	0	-10.696	-10.6514
52	253.407	2012-06-29 16:55:49	250.379	3	1	0.0137053	3.60107	0.0034087	0	0.0122763	0	6.14192e-05	0	0	0	0	-10.7421	-10.6514
53	258.415	2012-06-29 16:55:54	255.386	3	1	0.0135238	3.60107	0.00342746	0	0.0123438	0	6.1512e-05	0	0	0	0	-10.774	-10.6195
54	263.422	2012-06-29 16:55:59	260.394	3	1	0.0129794	3.60076	0.00344585	0	0.01241	0	-6.1512e-05	0	0	0	0	-10.8201	-10.6514
55	268.43	2012-06-29 16:56:04	265.401	3	1	0.0129794	3.60107	0.00346384	0	0.0124748	0	0	0	0	0	0	-10.852	-10.6514
56	273.438	2012-06-29 16:56:09	270.409	3	1	0.0126164	3.60107	0.00348153	0	0.0125385	0	6.1512e-05	0	0	0	0	-10.8201	-10.6195
57	278.445	2012-06-29 16:56:14	275.416	3	1	0.012435	3.60107	0.00349887	0	0.012601	0	0	0	0	0	0	-10.7421	-10.6195
58	283.452	2012-06-29 16:56:19	280.424	3	1	0.0122535	3.60076	0.00351594	0	0.0126625	0	-6.1512e-05	0	0	0	0	-10.7563	-10.5557
59	288.46	2012-06-29 16:56:24	285.432	3	1	0.0118905	3.60076	0.00353276	0	0.012723	0	0	0	0	0	0	-10.8662	-10.6195
60	293.468	2012-06-29 16:56:29	290.439	3	1	0.011709	3.60107	0.00354924	0	0.0127823	0	6.1419e-05	0	0	0	0	-10.8981	-10.6195
61	298.475	2012-06-29 16:56:34	295.447	3	1	0.0115276	3.60076	0.00356537	0	0.0128404	0	-6.1512e-05	0	0	0	0	-10.7563	-10.5557
62	303.483	2012-06-29 16:56:39	300.454	3	1	0.0111646	3.60107	0.00358127	0	0.0128977	0	6.14189e-05	0	0	0	0	-10.7563	-10.5876
63	308.49	2012-06-29 16:56:44	305.462	3	1	0.0109831	3.60107	0.00359689	0	0.0129539	0	0	0	0	0	0	-10.7882	-10.5238
64	313.498	2012-06-29 16:56:49	310.469	3	1	0.0111646	3.60107	0.00361228	0	0.0130094	0	0	0	0	0	0	-10.8343	-10.5557
65	318.505	2012-06-29 16:56:54	315.477	3	1	0.0108017	3.60107	0.00362738	0	0.0130638	0	0	0	0	0	0	-10.7244	-10.6019
66	323.513	2012-06-29 16:56:59	320.485	3	1	0.0106202	3.60107	0.00364236	0	0.0131177	0	0	0	0	0	0	-10.9123	-10.6019
67	328.521	2012-06-29 16:57:04	325.492	3	1	0.0104387	3.60107	0.00365698	0	0.0131703	0	0	0	0	0	0	-10.7705	-10.7118
68	333.528	2012-06-29 16:57:09	330.5	3	1	0.0104387	3.60107	0.00367141	0	0.0132223	0	0	0	0	0	0	-10.8166	-10.5238
69	335.213	2012-06-29 16:57:11	332.185	3	1	0.00989426	3.60076	0.00367622	0	0.0132396	0	0	0	0	0	0	-10.8804	-10.57
70	395.226	2012-06-29 16:58:11	60.0129	4	1	0	3.58814	0.00367622	0	0.0132396	0	-0.000123119	0	0	0	0	-10.7989	-10.3006
71	455.239	2012-06-29 16:59:11	120.026	4	1	0	3.58291	0.00367622	0	0.0132396	0	-0.000123119	0	0	0	0	-10.8131	-10.5809
72	515.252	2012-06-29 17:00:11	180.039	4	1	0	3.57922	0.00367622	0	0.0132396	0	-6.15597e-05	0	0	0	0	-10.7493	-10.5171
73	575.265	2012-06-29 17:01:11	240.051	4	1	0	3.57645	0.00367622	0	0.0132396	0	-6.15597e-05	0	0	0	0	-10.7032	-10.3786
74	635.278	2012-06-29 17:02:11	300.064	4	1	0	3.57429	0.00367622	0	0.0132396	0	0	0	0	0	0	-10.6606	-10.4281
75	695.29	2012-06-29 17:03:11	360.077	4	1	0	3.57214	0.00367622	0	0.0132396	0	0	0	0	0	0	-10.7244	-10.5557
76	755.303	2012-06-29 17:04:11	420.09	4	1	0	3.57091	0.00367622	0	0.0132396	0	6.14666e-05	0	0	0	0	-10.852	-10.6195
77	815.316	2012-06-29 17:05:11	480.103	4	1	0	3.56906	0.00367622	0	0.0132396	0	0	0	0	0	0	-10.5861	-10.6195
78	875.329	2012-06-29 17:06:11	540.116	4	1	0	3.56783	0.00367622	0	0.0132396	0	-6.14664e-05	0	0	0	0	-10.7882	-10.5557
79	935.342	2012-06-29 17:07:11	600.129	4	1	0	3.56691	0.00367622	0	0.0132396	0	6.15597e-05	0	0	0	0	-10.6925	-10.5238
80	995.355	2012-06-29 17:08:11	660.142	4	1	0	3.56537	0.00367622	0	0.0132396	0	-6.15597e-05	0	0	0	0	-10.8166	-10.46
81	1055.37	2012-06-29 17:09:11	720.154	4	1	0	3.56475	0.00367622	0	0.0132396	0	6.15597e-05	0	0	0	0	-10.8769	-10.4567
82	1115.38	2012-06-29 17:10:11	780.167	4	1	0	3.56383	0.00367622	0	0.0132396	0	0	0	0	0	0	-10.7812	-10.5028
83	1175.39	2012-06-29 17:11:11	840.18	4	1	0	3.56291	0.00367622	0	0.0132396	0	-6.14666e-05	0	0	0	0	-10.7954	-10.5171
84	1235.41	2012-06-29 17:12:11	900.193	4	1	0	3.56229	0.00367622	0	0.0132396	0	0	0	0	0	0	-10.6855	-10.4533
85	1295.42	2012-06-29 17:13:11	960.206	4	1	0	3.56168	0.00367622	0	0.0132396	0	0	0	0	0	0	-10.6535	-10.5314
86	1355.43	2012-06-29 17:14:11	1020.22	4	1	0	3.56106	0.00367622	0	0.0132396	0	6.14669e-05	0	0	0	0	-10.6535	-10.4214
87	1415.44	2012-06-29 17:15:11	1080.23	4	1	0	3.56044	0.00367622	0	0.0132396	0	6.14666e-05	0	0	0	0	-10.6535	-10.5314
88	1475.46	2012-06-29 17:16:11	1140.24	4	1	0	3.55952	0.00367622	0	0.0132396	0	0	0	0	0	0	-10.7174	-10.439
89	1535.47	2012-06-29 17:17:11	1200.26	4	1	0	3.55921	0.00367622	0	0.0132396	0	0	0	0	0	0	-10.7493	-10.5809
90	1595.48	2012-06-29 17:18:11	1260.27	4	1	0	3.5586	0.00367622	0	0.0132396	0	0	0	0	0	0	-10.8131	-10.5028
91	1655.5	2012-06-29 17:19:11	1320.28	4	1	0	3.55829	0.00367622	0	0.0132396	0	0	0	0	0	0	-10.8131	-10.4567
92	1715.51	2012-06-29 17:20:11	1380.3	4	1	0	3.55767	0.00367622	0	0.0132396	0	0	0	0	0	0	-10.7847	-10.5062
93	1775.52	2012-06-29 17:21:11	1440.31	4	1	0	3.55737	0.00367622	0	0.0132396	0	0	0	0	0	0	-10.7244	-10.5238
94	1835.53	2012-06-29 17:22:11	1500.32	4	1	0	3.55706	0.00367622	0	0.0132396	0	6.15597e-05	0	0	0	0	-10.8343	-10.6195
95	1895.55	2012-06-29 17:23:11	1560.33	4	1	0	3.55644	0.00367622	0	0.0132396	0	0	0	0	0	0	-10.8201	-10.6195
96	1955.56	2012-06-29 17:24:11	1620.35	4	1	0	3.55614	0.00367622	0	0.0132396	0	0	0	0	0	0	-10.774	-10.6514
97	2015.57	2012-06-29 17:25:11	1680.36	4	1	0	3.55583	0.00367622	0	0.0132396	0	6.14187e-05	0	0	0	0	-10.5719	-10.6514
98	2075.59	2012-06-29 17:26:11	1740.37	4	1	0	3.55521	0.00367622	0	0.0132396	0	-6.15597e-05	0	0	0	0	-10.4797	-10.7151
99	2135.6	2012-06-29 17:27:11	1800.39	4	1	0	3.5549	0.00367622	0	0.0132396	0	0	0	0	0	0	-10.3556	-10.7789
100	2195.61	2012-06-29 17:28:11	1860.4	4	1	0	3.5546	0.00367622	0	0.0132396	0	0	0	0	0	0	-10.4194	-10.7327
101	2255.62	2012-06-29 17:29:11	1920.41	4	1	0	3.55429	0.00367622	0	0.0132396	0	0	0	0	0	0	-10.4194	-10.6722
102	2315.64	2012-06-29 17:30:11	1980.42	4	1	0	3.55398	0.00367622	0	0.0132396	0	0	0	0	0	0	-10.5469	-10.7965
103	2375.65	2012-06-29 17:31:11	2040.44	4	1	0	3.55367	0.00367622	0	0.0132396	0	0	0	0	0	0	-10.5469	-10.6898
104	2435.66	2012-06-29 17:32:11	2100.45	4	1	0	3.55367	0.00367622	0	0.0132396	0	0	0	0	0	0	-10.5469	-10.736
105	2495.68	2012-06-29 17:33:11	2160.46	4	1	0	3.55337	0.00367622	0	0.0132396	0	0	0	0	0	0	-10.515	-10.7822
106	2555.69	2012-06-29 17:34:11	2220.48	4	1	0	3.55306	0.00367622	0	0.0132396	0	0	0	0	0	0	-10.6249	-10.7965
107	2615.7	2012-06-29 17:35:11	2280.49	4	1	0	3.55275	0.00367622	0	0.0132396	0	0	0	0	0	0	-10.6106	-10.626
108	2675.71	2012-06-29 17:36:11	2340.5	4	1	0	3.55244	0.00367622	0	0.0132396	0	0	0	0	0	0	-10.5469	-10.7679
109	2735.73	2012-06-29 17:37:11	2400.51	4	1	0	3.55213	0.00367622	0	0.0132396	0	-6.14681e-05	0	0	0	0	-10.4512	-10.6085
110	2795.74	2012-06-29 17:38:11	2460.53	4	1	0	3.55183	0.00367622	0	0.0132396	0	0	0	0	0	0	-10.5116	-10.8108
111	2855.75	2012-06-29 17:39:11	2520.54	4	1	0	3.55183	0.00367622	0	0.0132396	0	0	0	0	0	0	-10.54	-10.6833
112	2915.77	2012-06-29 17:40:11	2580.55	4	1	0	3.55183	0.00367622	0	0.0132396	0	6.14668e-05	0	0	0	0	-10.8981	-10.6195
113	2975.78	2012-06-29 17:41:11	2640.57	4	1	0	3.55121	0.00367622	0	0.0132396	0	-6.15597e-05	0	0	0	0	-10.7705	-10.6799
114	3035.79	2012-06-29 17:42:11	2700.58	4	1	0	3.55121	0.00367622	0	0.0132396	0	0	0	0	0	0	-10.8131	-10.5028
115	3095.8	2012-06-29 17:43:11	2760.59	4	1	0	3.55121	0.00367622	0	0.0132396	0	6.15597e-05	0	0	0	0	-10.6535	-10.5314
116	3155.82	2012-06-29 17:44:11	2820.6	4	1	0	3.5509	0.00367622	0	0.0132396	0	0	0	0	0	0	-10.6535	-10.4214
117	3215.83	2012-06-29 17:45:11	2880.62	4	1	0	3.5506	0.00367622	0	0.0132396	0	0	0	0	0	0	-10.6216	-10.5314
118	3275.84	2012-06-29 17:46:11	2940.63	4	1	0	3.5506	0.00367622	0	0.0132396	0	6.1512e-05	0	0	0	0	-10.7174	-10.4533
119	3335.86	2012-06-29 17:47:11	3000.64	4	1	0	3.55029	0.00367622	0	0.0132396	0	6.15597e-05	0	0	0	0	-10.7493	-10.4709
120	3395.87	2012-06-29 17:48:11	3060.66	4	1	0	3.54998	0.00367622	0	0.0132396	0	0	0	0	0	0	-10.8131	-10.5809
121	3455.88	2012-06-29 17:49:11	3120.67	4	1	0	3.54998	0.00367622	0	0.0132396	0	0	0	0	0	0	-10.7812	-10.3929
122	3515.9	2012-06-29 17:50:11	3180.68	4	1	0	3.54967	0.00367622	0	0.0132396	0	0	0	0	0	0	-10.6855	-10.4852
123	3575.91	2012-06-29 17:51:11	3240.69	4	1	0	3.54937	0.00367622	0	0.0132396	0	-6.14664e-05	0	0	0	0	-10.6216	-10.3895
124	3635.92	2012-06-29 17:52:11	3300.71	4	1	0	3.54967	0.00367622	0	0.0132396	0	6.15597e-05	0	0	0	0	-10.6358	-10.3861
125	3695.93	2012-06-29 17:53:11	3360.72	4	1	0	3.54937	0.00367622	0	0.0132396	0	-6.15597e-05	0	0	0	0	-10.5862	-10.7907
126	3755.95	2012-06-29 17:54:12	3420.73	4	1	0	3.54906	0.00367622	0	0.0132396	0	0	0	0	0	0	-10.5826	-10.695
127	3815.96	2012-06-29 17:55:12	3480.75	4	1	0	3.54906	0.00367622	0	0.0132396	0	-6.15597e-05	0	0	0	0	-10.5507	-10.6311
128	3875.97	2012-06-29 17:56:12	3540.76	4	1	0	3.54875	0.00367622	0	0.0132396	0	0	0	0	0	0	-10.5188	-10.7092
129	3935.22	2012-06-29 17:57:11	3600.01	4	1	0	3.54844	0.00367622	0	0.0132396	0	0	0	0	0	0	-10.4266	-10.5707
130	3940.23	2012-06-29 17:57:16	5.00758	5	1	-0.049995	3.51859	0.00367622	6.95414e-05	0.0132396	0.000244929	-0.00172348	0	0	0	0	-10.4585	-10.5707
131	3945.24	2012-06-29 17:57:21	10.0152	5	1	-0.049995	3.51366	0.00367622	0.000139086	0.0132396	0.000489443	-0.000923347	0	0	0	0	-10.6145	-10.6488
132	3950.24	2012-06-29 17:57:26	15.0227	5	1	-0.0499986	3.50935	0.00367622	0.000208628	0.0132396	0.000733624	-0.000800228	0	0	0	0	-10.5224	-10.6169
133	3955.25	2012-06-29 17:57:31	20.0303	5	1	-0.049995	3.50505	0.00367622	0.000278173	0.0132396	0.000977517	-0.000860436	0	0	0	0	-10.5224	-10.4465
134	3960.26	2012-06-29 17:57:36	25.038	5	1	-0.049995	3.50135	0.00367622	0.000347718	0.0132396	0.00122115	-0.000737535	0	0	0	0	-10.4763	-10.3366
135	3965.27	2012-06-29 17:57:41	30.0454	5	1	-0.049995	3.49766	0.00367622	0.000417043	0.0132396	0.00146375	-0.000738668	0	0	0	0	-10.4763	-10.4004
136	3970.27	2012-06-29 17:57:46	35.053	5	1	-0.0499986	3.49458	0.00367622	0.000486803	0.0132396	0.00170765	-0.000615501	0	0	0	0	-10.4125	-10.5565
137	3975.28	2012-06-29 17:57:51	40.0606	5	1	-0.0499986	3.4912	0.00367622	0.000556345	0.0132396	0.00195056	-0.000676085	0	0	0	0	-10.4444	-10.6984
138	3980.29	2012-06-29 17:57:56	45.0682	5	1	-0.0499986	3.48843	0.00367622	0.000625889	0.0132396	0.00219326	-0.000553152	0	0	0	0	-10.4125	-10.3223
139	3985.3	2012-06-29 17:58:01	50.0757	5	1	-0.0499915	3.48566	0.00367622	0.000695431	0.0132396	0.00243575	-0.000553989	0	0	0	0	-10.4444	-10.4642
140	3990.3	2012-06-29 17:58:06	55.0833	5	1	-0.0499986	3.48289	0.00367622	0.000764975	0.0132396	0.00267805	-0.000553989	0	0	0	0	-10.4763	-10.418
141	3995.31	2012-06-29 17:58:11	60.0909	5	1	-0.049995	3.48012	0.00367622	0.000834518	0.0132396	0.00292016	-0.000553989	0	0	0	0	-10.572	-10.4323
142	4000.32	2012-06-29 17:58:16	65.099	5	1	-0.0499915	3.47765	0.00367622	0.000904069	0.0132396	0.00316212	-0.00049243	0	0	0	0	-10.494	-10.418
143	4005.33	2012-06-29 17:58:21	70.106	5	1	-0.049995	3.47519	0.00367622	0.000973604	0.0132396	0.00340385	-0.00043087	0	0	0	0	-10.4302	-10.4642
144	4010.33	2012-06-29 17:58:26	75.1136	5	1	-0.049995	3.47273	0.00367622	0.00104315	0.0132396	0.00364544	-0.00043087	0	0	0	0	-10.572	-10.4961
145	4015.34	2012-06-29 17:58:31	80.1212	5	1	-0.049995	3.47058	0.00367622	0.00111269	0.0132396	0.00388687	-0.000430216	0	0	0	0	-10.494	-10.2619
146	4020.35	2012-06-29 17:58:36	85.1287	5	1	-0.049995	3.46811	0.00367622	0.00118223	0.0132396	0.00412814	-0.00049243	0	0	0	0	-10.6039	-10.528
147	4025.36	2012-06-29 17:58:41	90.1363	5	1	-0.0499915	3.46565	0.00367622	0.00125178	0.0132396	0.00436925	-0.00049243	0	0	0	0	-10.494	-10.418
148	4030.36	2012-06-29 17:58:46	95.1439	5	1	-0.049995	3.4638	0.00367622	0.00132132	0.0132396	0.0046102	-0.00043087	0	0	0	0	-10.572	-10.5599
149	4035.37	2012-06-29 17:58:51	100.151	5	1	-0.049995	3.46196	0.00367622	0.00139064	0.0132396	0.00485027	-0.00036761	0	0	0	0	-10.5578	-10.638
150	4040.38	2012-06-29 17:58:56	105.159	5	1	-0.0499915	3.46011	0.00367622	0.00146019	0.0132396	0.00509095	-0.00036931	0	0	0	0	-10.6039	-10.5599
151	4045.39	2012-06-29 17:59:01	110.167	5	1	-0.049995	3.45796	0.00367622	0.00152995	0.0132396	0.00533224	-0.000369358	0	0	0	0	-10.5578	-10.4357
152	4050.4	2012-06-29 17:59:06	115.174	5	1	-0.049995	3.45611	0.00367622	0.00159949	0.0132396	0.00557264	-0.00036931	0	0	0	0	-10.5897	-10.4357
153	4055.4	2012-06-29 17:59:11	120.182	5	1	-0.0499915	3.45426	0.00367622	0.00166903	0.0132396	0.00581292	-0.00036931	0	0	0	0	-10.5897	-10.4357
154	4060.41	2012-06-29 17:59:16	125.189	5	1	-0.049995	3.45242	0.00367622	0.00173835	0.0132396	0.00605233	-0.00036931	0	0	0	0	-10.5897	-10.4995
155	4065.42	2012-06-29 17:59:21	130.197	5	1	-0.049995	3.45088	0.00367622	0.00180811	0.0132396	0.0062931	-0.000306379	0	0	0	0	-10.5578	-10.3895
156	4070.43	2012-06-29 17:59:26	135.204	5	1	-0.0499915	3.44903	0.00367622	0.00187766	0.0132396	0.00653302	-0.000307751	0	0	0	0	-10.5897	-10.3895
157	4075.43	2012-06-29 17:59:31	140.212	5	1	-0.049995	3.44749	0.00367622	0.0019472	0.0132396	0.00677281	-0.000307333	0	0	0	0	-10.6216	-10.4214
158	4080.44	2012-06-29 17:59:36	145.22	5	1	-0.049995	3.44565	0.00367622	0.00201674	0.0132396	0.00701249	-0.00036931	0	0	0	0	-10.6216	-10.4995
159	4085.45	2012-06-29 17:59:41	150.227	5	1	-0.049995	3.44411	0.00367622	0.00208628	0.0132396	0.00725206	-0.00036931	0	0	0	0	-10.6216	-10.4214
160	4090.46	2012-06-29 17:59:46	155.235	5	1	-0.0499986	3.44226	0.00367622	0.00215583	0.0132396	0.00749152	-0.000369358	0	0	0	0	-10.6535	-10.4533
161	4095.46	2012-06-29 17:59:51	160.242	5	1	-0.049995	3.44134	0.00367622	0.00222537	0.0132396	0.00773087	-0.000184352	0	0	0	0	-10.6535	-10.4214
162	4100.47	2012-06-29 17:59:56	165.25	5	1	-0.049995	3.43949	0.00367622	0.00229491	0.0132396	0.00797012	-0.000307798	0	0	0	0	-10.6216	-10.4533
163	4105.48	2012-06-29 18:00:01	170.257	5	1	-0.049995	3.43795	0.00367622	0.00236445	0.0132396	0.00820926	-0.000307286	0	0	0	0	-10.6216	-10.4214
164	4110.49	2012-06-29 18:00:06	175.265	5	1	-0.0499986	3.43641	0.00367622	0.002434	0.0132396	0.00844831	-0.000307286	0	0	0	0	-10.6535	-10.4214
165	4115.49	2012-06-29 18:00:11	180.273	5	1	-0.049995	3.43518	0.00367622	0.00250332	0.0132396	0.00868651	-0.000246239	0	0	0	0	-10.6535	-10.4995
166	4120.5	2012-06-29 18:00:16	185.28	5	1	-0.0499915	3.43395	0.00367622	0.00257286	0.0132396	0.00892536	-0.000307798	0	0	0	0	-10.6216	-10.4533
167	4125.51	2012-06-29 18:00:21	190.288	5	1	-0.0499986	3.43272	0.00367622	0.00264262	0.0132396	0.00916486	-0.000246191	0	0	0	0	-10.6535	-10.4214
168	4130.52	2012-06-29 18:00:26	195.295	5	1	-0.049995	3.43118	0.00367622	0.00271217	0.0132396	0.00940352	-0.000307285	0	0	0	0	-10.6216	-10.5314
169	4135.52	2012-06-29 18:00:31	200.303	5	1	-0.0499915	3.42995	0.00367622	0.00278171	0.0132396	0.00964209	-0.000245865	0	0	0	0	-10.6535	-10.5314
170	4140.53	2012-06-29 18:00:36	205.31	5	1	-0.049995	3.42841	0.00367622	0.00285125	0.0132396	0.00988057	-0.000307286	0	0	0	0	-10.6216	-10.5314
171	4145.54	2012-06-29 18:00:41	210.318	5	1	-0.049995	3.42718	0.00367622	0.00292079	0.0132396	0.010119	-0.000245866	0	0	0	0	-10.6535	-10.4995
172	4150.55	2012-06-29 18:00:46	215.326	5	1	-0.049995	3.42626	0.00367622	0.00299033	0.0132396	0.0103573	-0.0001844	0	0	0	0	-10.6216	-10.4995
173	4155.55	2012-06-29 18:00:51	220.333	5	1	-0.049995	3.42472	0.00367622	0.00305987	0.0132396	0.0105955	-0.000307285	0	0	0	0	-10.6535	-10.4214
174	4160.56	2012-06-29 18:00:56	225.341	5	1	-0.0499915	3.42379	0.00367622	0.00312941	0.0132396	0.0108336	-0.000307798	0	0	0	0	-10.6535	-10.4533
175	4165.57	2012-06-29 18:01:01	230.348	5	1	-0.049995	3.42256	0.00367622	0.00319895	0.0132396	0.0110717	-0.000307751	0	0	0	0	-10.6216	-10.4995
176	4170.58	2012-06-29 18:01:06	235.356	5	1	-0.049995	3.42164	0.00367622	0.0032685	0.0132396	0.0113096	-0.000246239	0	0	0	0	-10.6535	-10.4214
177	4175.58	2012-06-29 18:01:11	240.364	5	1	-0.049995	3.4201	0.00367622	0.00333804	0.0132396	0.0115475	-0.000246191	0	0	0	0	-10.6535	-10.4214
178	4180.59	2012-06-29 18:01:16	245.371	5	1	-0.049995	3.41918	0.00367622	0.00340758	0.0132396	0.0117853	-0.000184401	0	0	0	0	-10.6216	-10.4214
179	4185.6	2012-06-29 18:01:21	250.379	5	1	-0.049995	3.41825	0.00367622	0.00347712	0.0132396	0.0120231	-0.000184679	0	0	0	0	-10.6535	-10.4214
180	4190.61	2012-06-29 18:01:26	255.386	5	1	-0.049995	3.41702	0.00367622	0.00354666	0.0132396	0.0122607	-0.000245818	0	0	0	0	-10.6216	-10.4214
181	4195.61	2012-06-29 18:01:31	260.394	5	1	-0.0499986	3.41579	0.00367622	0.00361599	0.0132396	0.0124976	-0.000246239	0	0	0	0	-10.6535	-10.4533
182	4200.62	2012-06-29 18:01:36	265.401	5	1	-0.049995	3.41487	0.00367622	0.00368575	0.0132396	0.0127358	-0.000246191	0	0	0	0	-10.6216	-10.5314
183	4205.63	2012-06-29 18:01:41	270.409	5	1	-0.049995	3.41395	0.00367622	0.00375529	0.0132396	0.0129733	-0.000184679	0	0	0	0	-10.6535	-10.5775
184	4210.64	2012-06-29 18:01:46	275.416	5	1	-0.049995	3.41271	0.00367622	0.00382483	0.0132396	0.0132106	-0.000245867	0	0	0	0	-10.6216	-10.4357
185	4215.64	2012-06-29 18:01:51	280.424	5	1	-0.0499986	3.41179	0.00367622	0.00389416	0.0132396	0.0134472	-0.000184631	0	0	0	0	-10.6535	-10.4995
186	4220.65	2012-06-29 18:01:56	285.432	5	1	-0.049995	3.41087	0.00367622	0.00396392	0.0132396	0.0136852	-0.000183827	0	0	0	0	-10.6216	-10.4995
187	4225.66	2012-06-29 18:02:01	290.439	5	1	-0.0499915	3.40964	0.00367622	0.00403346	0.0132396	0.0139223	-0.000246191	0	0	0	0	-10.6216	-10.4214
188	4230.67	2012-06-29 18:02:06	295.447	5	1	-0.049995	3.40871	0.00367622	0.004103	0.0132396	0.0141594	-0.0001844	0	0	0	0	-10.6216	-10.4214
189	4235.68	2012-06-29 18:02:11	300.454	5	1	-0.049995	3.40779	0.00367622	0.00417254	0.0132396	0.0143964	-0.000246239	0	0	0	0	-10.6535	-10.3895
190	4240.68	2012-06-29 18:02:16	305.462	5	1	-0.049995	3.40687	0.00367622	0.00424208	0.0132396	0.0146334	-0.000184631	0	0	0	0	-10.6216	-10.4214
191	4245.69	2012-06-29 18:02:21	310.469	5	1	-0.049995	3.40594	0.00367622	0.00431162	0.0132396	0.0148703	-0.0001844	0	0	0	0	-10.6216	-10.6556
192	4250.7	2012-06-29 18:02:26	315.477	5	1	-0.049995	3.40502	0.00367622	0.00438117	0.0132396	0.0151071	-0.0001844	0	0	0	0	-10.6216	-10.5456
193	4255.71	2012-06-29 18:02:31	320.485	5	1	-0.0499915	3.40441	0.00367622	0.00445071	0.0132396	0.0153439	-0.000123072	0	0	0	0	-10.6535	-10.3576
194	4260.71	2012-06-29 18:02:36	325.492	5	1	-0.049995	3.40317	0.00367622	0.00452025	0.0132396	0.0155806	-0.000184679	0	0	0	0	-10.5897	-10.4038
195	4265.72	2012-06-29 18:02:41	330.5	5	1	-0.049995	3.40225	0.00367622	0.00458957	0.0132396	0.0158165	-0.000184407	0	0	0	0	-10.6216	-10.4818
196	4270.73	2012-06-29 18:02:46	335.507	5	1	-0.0499915	3.40164	0.00367622	0.00465912	0.0132396	0.0160531	-0.000122882	0	0	0	0	-10.5897	-10.3576
197	4275.74	2012-06-29 18:02:51	340.515	5	1	-0.049995	3.40102	0.00367622	0.00472866	0.0132396	0.0162896	-6.15597e-05	0	0	0	0	-10.6358	-10.5137
198	4280.74	2012-06-29 18:02:56	345.522	5	1	-0.0499915	3.39948	0.00367622	0.0047982	0.0132396	0.016526	-0.000246239	0	0	0	0	-10.5897	-10.5599
199	4285.75	2012-06-29 18:03:01	350.53	5	1	-0.0499915	3.39887	0.00367622	0.00486796	0.0132396	0.0167632	-0.000184631	0	0	0	0	-10.5897	-10.5918
200	4290.76	2012-06-29 18:03:06	355.538	5	1	-0.049995	3.39794	0.00367622	0.0049375	0.0132396	0.0169995	-0.000246239	0	0	0	0	-10.494	-10.4818
201	4295.77	2012-06-29 18:03:11	360.545	5	1	-0.049995	3.39702	0.00367622	0.00500683	0.0132396	0.0172351	-0.000246239	0	0	0	0	-10.5578	-10.606
202	4300.77	2012-06-29 18:03:16	365.553	5	1	-0.0499915	3.3964	0.00367622	0.00507659	0.0132396	0.017472	-0.000184631	0	0	0	0	-10.5578	-10.5599
203	4305.78	2012-06-29 18:03:21	370.56	5	1	-0.049995	3.39548	0.00367622	0.00514613	0.0132396	0.0177082	-0.000184398	0	0	0	0	-10.5259	-10.528
204	4310.79	2012-06-29 18:03:26	375.568	5	1	-0.049995	3.39486	0.00367622	0.00521567	0.0132396	0.0179443	-0.000184679	0	0	0	0	-10.6358	-10.606
205	4315.8	2012-06-29 18:03:31	380.575	5	1	-0.0499915	3.39394	0.00367622	0.00528521	0.0132396	0.0181804	-0.000184631	0	0	0	0	-10.494	-10.4818
206	4320.8	2012-06-29 18:03:36	385.583	5	1	-0.0499915	3.39333	0.00367622	0.00535476	0.0132396	0.0184164	-0.000123119	0	0	0	0	-10.6819	-10.34
207	4325.81	2012-06-29 18:03:42	390.591	5	1	-0.0499915	3.3924	0.00367622	0.00542408	0.0132396	0.0186516	-0.000184399	0	0	0	0	-10.572	-10.5741
208	4330.82	2012-06-29 18:03:47	395.598	5	1	-0.049995	3.39179	0.00367622	0.00549384	0.0132396	0.0188882	-0.000122552	0	0	0	0	-10.6039	-10.418
209	4335.83	2012-06-29 18:03:52	400.606	5	1	-0.049995	3.39117	0.00367622	0.00556338	0.0132396	0.019124	-6.1512e-05	0	0	0	0	-10.6819	-10.6522
210	4340.83	2012-06-29 18:03:57	405.613	5	1	-0.049995	3.39025	0.00367622	0.00563271	0.0132396	0.0193591	-0.000122934	0	0	0	0	-10.5401	-10.8084
211	4345.84	2012-06-29 18:04:02	410.621	5	1	-0.0499915	3.38963	0.00367622	0.00570246	0.0132396	0.0195956	-0.000123119	0	0	0	0	-10.572	-10.606
212	4350.85	2012-06-29 18:04:07	415.628	5	1	-0.049995	3.38871	0.00367622	0.00577179	0.0132396	0.0198305	-0.000123072	0	0	0	0	-10.5401	-10.6984
213	4355.86	2012-06-29 18:04:12	420.636	5	1	-0.049995	3.38779	0.00367622	0.00584133	0.0132396	0.0200661	-0.000184679	0	0	0	0	-10.5401	-10.4642
214	4360.86	2012-06-29 18:04:17	425.644	5	1	-0.049995	3.38717	0.00367622	0.00591109	0.0132396	0.0203024	-0.000123119	0	0	0	0	-10.5401	-10.8084
215	4365.87	2012-06-29 18:04:22	430.651	5	1	-0.049995	3.38655	0.00367622	0.00598063	0.0132396	0.020538	-0.000122932	0	0	0	0	-10.5401	-10.4499
216	4370.88	2012-06-29 18:04:27	435.659	5	1	-0.0499986	3.38594	0.00367622	0.00605018	0.0132396	0.0207735	-6.1512e-05	0	0	0	0	-10.6642	-10.8403
217	4375.89	2012-06-29 18:04:32	440.666	5	1	-0.0499915	3.38532	0.00367622	0.00611972	0.0132396	0.0210089	-0.000123119	0	0	0	0	-10.572	-10.6203
218	4380.89	2012-06-29 18:04:37	445.674	5	1	-0.049995	3.38471	0.00367622	0.00618926	0.0132396	0.0212443	-0.000122935	0	0	0	0	-10.5401	-10.8226
219	4385.9	2012-06-29 18:04:42	450.681	5	1	-0.0499915	3.38378	0.00367622	0.00625858	0.0132396	0.0214789	-0.000122932	0	0	0	0	-10.7103	-10.6665
220	4390.91	2012-06-29 18:04:47	455.689	5	1	-0.049995	3.38286	0.00367622	0.00632834	0.0132396	0.0217149	-0.000123119	0	0	0	0	-10.4763	-10.7126
221	4395.92	2012-06-29 18:04:52	460.697	5	1	-0.049995	3.38225	0.00367622	0.00639788	0.0132396	0.0219501	-0.000184679	0	0	0	0	-10.6642	-10.7907
222	4400.93	2012-06-29 18:04:57	465.704	5	1	-0.0499915	3.38163	0.00367622	0.00646742	0.0132396	0.0221853	-0.000246239	0	0	0	0	-10.4763	-10.6345
223	4405.93	2012-06-29 18:05:02	470.712	5	1	-0.049995	3.38101	0.00367622	0.00653696	0.0132396	0.0224205	-0.000184679	0	0	0	0	-10.5862	-10.8688
224	4410.94	2012-06-29 18:05:07	475.719	5	1	-0.049995	3.3804	0.00367622	0.00660651	0.0132396	0.0226556	-0.000184631	0	0	0	0	-10.5862	-10.7269
225	4415.95	2012-06-29 18:05:12	480.727	5	1	-0.049995	3.37978	0.00367622	0.00667605	0.0132396	0.0228906	-0.000123119	0	0	0	0	-10.6464	-10.7588
226	4420.96	2012-06-29 18:05:17	485.734	5	1	-0.0499915	3.37917	0.00367622	0.00674559	0.0132396	0.0231256	-0.000122935	0	0	0	0	-10.6783	-10.6026
227	4425.96	2012-06-29 18:05:22	490.742	5	1	-0.049995	3.37855	0.00367622	0.00681513	0.0132396	0.0233606	-0.000122933	0	0	0	0	-10.4905	-10.7588
228	4430.97	2012-06-29 18:05:27	495.75	5	1	-0.049995	3.37794	0.00367622	0.00688446	0.0132396	0.0235948	-6.1512e-05	0	0	0	0	-10.5684	-10.6488
229	4435.98	2012-06-29 18:05:32	500.757	5	1	-0.049988	3.37732	0.00367622	0.006954	0.0132396	0.0238297	-0.000123119	0	0	0	0	-10.5365	-10.773
230	4440.99	2012-06-29 18:05:37	505.765	5	1	-0.0499915	3.3764	0.00367622	0.00702375	0.0132396	0.0240652	-0.000183826	0	0	0	0	-10.5826	-10.4146
231	4445.99	2012-06-29 18:05:42	510.772	5	1	-0.049995	3.37609	0.00367622	0.0070933	0.0132396	0.0243	-6.1467e-05	0	0	0	0	-10.7244	-10.5388
232	4451	2012-06-29 18:05:47	515.78	5	1	-0.049995	3.37517	0.00367622	0.00716284	0.0132396	0.0245348	-0.000123072	0	0	0	0	-10.6145	-10.695
233	4456.01	2012-06-29 18:05:52	520.788	5	1	-0.0499915	3.37486	0.00367622	0.00723238	0.0132396	0.0247695	-6.14664e-05	0	0	0	0	-10.6145	-10.5707
234	4461.02	2012-06-29 18:05:57	525.795	5	1	-0.0499986	3.37394	0.00367622	0.00730192	0.0132396	0.0250041	-0.000184679	0	0	0	0	-10.6145	-10.695
235	4466.02	2012-06-29 18:06:02	530.803	5	1	-0.0499915	3.37363	0.00367622	0.00737146	0.0132396	0.0252388	-6.15597e-05	0	0	0	0	-10.5826	-10.695
236	4471.03	2012-06-29 18:06:07	535.81	5	1	-0.0499915	3.37332	0.00367622	0.007441	0.0132396	0.0254733	-6.15597e-05	0	0	0	0	-10.6145	-10.695
237	4476.04	2012-06-29 18:06:12	540.818	5	1	-0.049995	3.3724	0.00367622	0.00751054	0.0132396	0.0257079	-0.000123072	0	0	0	0	-10.6145	-10.695
238	4481.05	2012-06-29 18:06:17	545.825	5	1	-0.049995	3.37178	0.00367622	0.00758008	0.0132396	0.0259424	-0.000122934	0	0	0	0	-10.5826	-10.6169
239	4486.05	2012-06-29 18:06:22	550.833	5	1	-0.0499915	3.37117	0.00367622	0.00764963	0.0132396	0.0261768	-0.000123119	0	0	0	0	-10.5826	-10.695
240	4491.06	2012-06-29 18:06:27	555.84	5	1	-0.049995	3.37055	0.00367622	0.00771917	0.0132396	0.0264113	-0.000123119	0	0	0	0	-10.5507	-10.8511
241	4496.07	2012-06-29 18:06:32	560.848	5	1	-0.049995	3.36993	0.00367622	0.00778871	0.0132396	0.0266456	-0.000122882	0	0	0	0	-10.6606	-10.8192
242	4501.08	2012-06-29 18:06:37	565.856	5	1	-0.0500021	3.36932	0.00367622	0.00785825	0.0132396	0.02688	-0.000122937	0	0	0	0	-10.5826	-10.7411
243	4506.08	2012-06-29 18:06:42	570.863	5	1	-0.049995	3.36901	0.00367622	0.00792758	0.0132396	0.0271135	-0.000123119	0	0	0	0	-10.5507	-10.773
244	4511.09	2012-06-29 18:06:47	575.871	5	1	-0.049995	3.3684	0.00367622	0.00799712	0.0132396	0.0273478	-0.000123119	0	0	0	0	-10.5507	-10.7092
245	4516.1	2012-06-29 18:06:52	580.878	5	1	-0.049995	3.36747	0.00367622	0.00806666	0.0132396	0.027582	-0.000184631	0	0	0	0	-10.5507	-10.7873
246	4521.11	2012-06-29 18:06:57	585.886	5	1	-0.0499915	3.36716	0.00367622	0.00813642	0.0132396	0.0278169	-6.15597e-05	0	0	0	0	-10.5507	-10.6773
247	4526.11	2012-06-29 18:07:02	590.894	5	1	-0.0499915	3.36686	0.00367622	0.00820596	0.0132396	0.0280511	-0.000123119	0	0	0	0	-10.5188	-10.7092
248	4531.12	2012-06-29 18:07:07	595.901	5	1	-0.049995	3.36624	0.00367622	0.0082755	0.0132396	0.0282852	-0.000122933	0	0	0	0	-10.5507	-10.7554
249	4536.13	2012-06-29 18:07:12	600.909	5	1	-0.0499915	3.36593	0.00367622	0.00834482	0.0132396	0.0285185	-0.000122933	0	0	0	0	-10.4549	-10.8654
250	4541.14	2012-06-29 18:07:17	605.916	5	1	-0.049995	3.36532	0.00367622	0.00841458	0.0132396	0.0287533	-0.000122551	0	0	0	0	-10.4869	-10.6773
251	4546.14	2012-06-29 18:07:22	610.924	5	1	-0.0499915	3.3647	0.00367622	0.00848412	0.0132396	0.0289873	-6.1512e-05	0	0	0	0	-10.4549	-10.6773
252	4551.15	2012-06-29 18:07:27	615.931	5	1	-0.0499915	3.36439	0.00367622	0.00855366	0.0132396	0.0292213	-6.14667e-05	0	0	0	0	-10.5507	-10.7554
253	4556.16	2012-06-29 18:07:32	620.939	5	1	-0.049995	3.36347	0.00367622	0.0086232	0.0132396	0.0294552	-0.0001844	0	0	0	0	-10.4869	-10.7873
254	4561.17	2012-06-29 18:07:37	625.946	5	1	-0.049995	3.36316	0.00367622	0.00869253	0.0132396	0.0296883	-6.14654e-05	0	0	0	0	-10.4869	-10.7092
255	4566.17	2012-06-29 18:07:42	630.954	5	1	-0.0499915	3.36255	0.00367622	0.00876207	0.0132396	0.0299222	-0.000123119	0	0	0	0	-10.5188	-10.9116
256	4571.18	2012-06-29 18:07:47	635.962	5	1	-0.049995	3.36193	0.00367622	0.00883183	0.0132396	0.0301567	-0.000123072	0	0	0	0	-10.5648	-10.9116
257	4576.19	2012-06-29 18:07:52	640.969	5	1	-0.049995	3.36132	0.00367622	0.00890137	0.0132396	0.0303905	-0.000123119	0	0	0	0	-10.4869	-10.5673
258	4581.2	2012-06-29 18:07:57	645.977	5	1	-0.0499915	3.36101	0.00367622	0.00897091	0.0132396	0.0306243	-0.000123119	0	0	0	0	-10.6287	-10.7234
259	4586.21	2012-06-29 18:08:02	650.984	5	1	-0.049995	3.3607	0.00367622	0.00904023	0.0132396	0.0308573	-6.15597e-05	0	0	0	0	-10.5968	-10.6773
260	4591.21	2012-06-29 18:08:07	655.992	5	1	-0.0499915	3.36039	0.00367622	0.00910977	0.0132396	0.0310909	-6.15597e-05	0	0	0	0	-10.5188	-10.6454
261	4596.22	2012-06-29 18:08:12	660.999	5	1	-0.0499915	3.35978	0.00367622	0.00917931	0.0132396	0.0313246	-0.000122933	0	0	0	0	-10.4869	-10.7554
262	4601.23	2012-06-29 18:08:17	666.007	5	1	-0.049995	3.35886	0.00367622	0.00924907	0.0132396	0.0315589	-0.00018378	0	0	0	0	-10.5188	-10.663
263	4606.24	2012-06-29 18:08:22	671.015	5	1	-0.0499915	3.35855	0.00367622	0.00931861	0.0132396	0.0317925	-0.000123119	0	0	0	0	-10.5188	-10.6773
264	4611.24	2012-06-29 18:08:27	676.022	5	1	-0.049995	3.35793	0.00367622	0.00938815	0.0132396	0.032026	-0.000123119	0	0	0	0	-10.5188	-10.7411
265	4616.25	2012-06-29 18:08:32	681.03	5	1	-0.049995	3.35762	0.00367622	0.00945769	0.0132396	0.0322595	-6.14667e-05	0	0	0	0	-10.5826	-10.663
266	4621.26	2012-06-29 18:08:37	686.037	5	1	-0.049995	3.35732	0.00367622	0.00952723	0.0132396	0.032493	-6.14667e-05	0	0	0	0	-10.5826	-10.365
267	4626.27	2012-06-29 18:08:42	691.045	5	1	-0.049995	3.35701	0.00367622	0.00959678	0.0132396	0.0327265	0	0	0	0	0	-10.5826	-10.7411
268	4631.27	2012-06-29 18:08:47	696.053	5	1	-0.049988	3.35639	0.00367622	0.00966632	0.0132396	0.0329599	-6.15597e-05	0	0	0	0	-10.5826	-10.5388
269	4636.28	2012-06-29 18:08:52	701.06	5	1	-0.0499915	3.35609	0.00367622	0.00973586	0.0132396	0.0331933	-6.15597e-05	0	0	0	0	-10.5046	-10.4608
270	4641.29	2012-06-29 18:08:57	706.068	5	1	-0.049995	3.35516	0.00367622	0.0098054	0.0132396	0.0334266	-0.000123119	0	0	0	0	-10.5826	-10.4146
271	4646.3	2012-06-29 18:09:02	711.075	5	1	-0.049995	3.35485	0.00367622	0.00987472	0.0132396	0.0336592	-6.15597e-05	0	0	0	0	-10.5046	-10.2266
272	4651.3	2012-06-29 18:09:07	716.083	5	1	-0.049995	3.35455	0.00367622	0.00994448	0.0132396	0.0338932	-6.15597e-05	0	0	0	0	-10.5365	-10.695
273	4656.31	2012-06-29 18:09:12	721.09	5	1	-0.049995	3.35393	0.00367622	0.010014	0.0132396	0.0341265	-0.000122885	0	0	0	0	-10.4125	-10.5707
274	4661.32	2012-06-29 18:09:17	726.098	5	1	-0.049995	3.35362	0.00367622	0.0100833	0.0132396	0.034359	0	0	0	0	0	-10.4905	-10.7269
275	4666.33	2012-06-29 18:09:22	731.105	5	1	-0.049995	3.35301	0.00367622	0.0101531	0.0132396	0.0345929	-6.15597e-05	0	0	0	0	-10.4905	-10.5246
276	4671.33	2012-06-29 18:09:27	736.113	5	1	-0.049995	3.3527	0.00367622	0.0102224	0.0132396	0.0348253	-6.15597e-05	0	0	0	0	-10.4444	-10.6345
277	4676.34	2012-06-29 18:09:32	741.121	5	1	-0.049995	3.35239	0.00367622	0.0102922	0.0132396	0.0350592	-6.12773e-05	0	0	0	0	-10.4905	-10.3685
278	4681.35	2012-06-29 18:09:37	746.128	5	1	-0.049995	3.35178	0.00367622	0.0103617	0.0132396	0.0352923	-0.000123119	0	0	0	0	-10.5224	-10.6026
279	4686.36	2012-06-29 18:09:42	751.136	5	1	-0.049995	3.35116	0.00367622	0.0104313	0.0132396	0.0355254	-0.000123072	0	0	0	0	-10.5224	-10.6807
280	4691.36	2012-06-29 18:09:47	756.143	5	1	-0.0499915	3.35116	0.00367622	0.0105008	0.0132396	0.0357584	-6.15597e-05	0	0	0	0	-10.5082	-10.7445
281	4696.37	2012-06-29 18:09:52	761.151	5	1	-0.049995	3.35055	0.00367622	0.0105701	0.0132396	0.0359907	-6.15597e-05	0	0	0	0	-10.4444	-10.4465
282	4701.38	2012-06-29 18:09:57	766.159	5	1	-0.0499915	3.35024	0.00367622	0.0106399	0.0132396	0.0362244	-6.15597e-05	0	0	0	0	-10.4444	-10.5103
283	4706.39	2012-06-29 18:10:02	771.166	5	1	-0.049995	3.34993	0.00367622	0.0107094	0.0132396	0.0364574	0	0	0	0	0	-10.6039	-10.4642
284	4711.39	2012-06-29 18:10:07	776.174	5	1	-0.0499915	3.34962	0.00367622	0.010779	0.0132396	0.0366903	-6.14665e-05	0	0	0	0	-10.494	-10.716
285	4716.4	2012-06-29 18:10:12	781.181	5	1	-0.049995	3.34901	0.00367622	0.0108483	0.0132396	0.0369225	-6.12273e-05	0	0	0	0	-10.4621	-10.418
286	4721.41	2012-06-29 18:10:17	786.189	5	1	-0.0499915	3.34808	0.00367622	0.0109181	0.0132396	0.0371561	-0.000123119	0	0	0	0	-10.5401	-10.638
287	4726.42	2012-06-29 18:10:22	791.196	5	1	-0.049995	3.34778	0.00367622	0.0109876	0.0132396	0.0373889	-6.14666e-05	0	0	0	0	-10.6039	-10.5741
288	4731.42	2012-06-29 18:10:27	796.204	5	1	-0.049995	3.34778	0.00367622	0.0110571	0.0132396	0.0376217	0	0	0	0	0	-10.5259	-10.4499
289	4736.43	2012-06-29 18:10:32	801.212	5	1	-0.0499915	3.34716	0.00367622	0.0111267	0.0132396	0.0378545	-0.000122933	0	0	0	0	-10.5259	-10.3257
290	4741.44	2012-06-29 18:10:37	806.219	5	1	-0.0499915	3.34716	0.00367622	0.0111962	0.0132396	0.0380873	-6.15597e-05	0	0	0	0	-10.494	-10.4676
291	4746.45	2012-06-29 18:10:42	811.227	5	1	-0.0499915	3.34654	0.00367622	0.0112655	0.0132396	0.0383193	-6.15597e-05	0	0	0	0	-10.5259	-10.4357
292	4751.46	2012-06-29 18:10:47	816.234	5	1	-0.049995	3.34593	0.00367622	0.0113351	0.0132396	0.038552	-0.000123072	0	0	0	0	-10.5897	-10.3895
293	4756.46	2012-06-29 18:10:52	821.242	5	1	-0.0499915	3.34593	0.00367622	0.0114048	0.0132396	0.0387854	0	0	0	0	0	-10.5897	-10.5137
294	4761.47	2012-06-29 18:10:57	826.249	5	1	-0.049995	3.34531	0.00367622	0.0114744	0.0132396	0.039018	-0.000123119	0	0	0	0	-10.5578	-10.3895
295	4766.48	2012-06-29 18:11:02	831.257	5	1	-0.0499915	3.34501	0.00367622	0.0115437	0.0132396	0.0392499	-6.12761e-05	0	0	0	0	-10.6216	-10.4676
296	4771.49	2012-06-29 18:11:07	836.265	5	1	-0.049995	3.3447	0.00367622	0.0116135	0.0132396	0.0394833	-6.12753e-05	0	0	0	0	-10.5897	-10.5775
297	4776.49	2012-06-29 18:11:12	841.272	5	1	-0.0499915	3.34439	0.00367622	0.011683	0.0132396	0.0397158	-6.14666e-05	0	0	0	0	-10.6996	-10.5456
298	4781.5	2012-06-29 18:11:17	846.28	5	1	-0.049995	3.34377	0.00367622	0.0117525	0.0132396	0.0399484	-6.15597e-05	0	0	0	0	-10.5897	-10.4995
299	4786.51	2012-06-29 18:11:22	851.287	5	1	-0.0499915	3.34347	0.00367622	0.0118221	0.0132396	0.0401809	-6.1512e-05	0	0	0	0	-10.6216	-10.5775
300	4791.52	2012-06-29 18:11:27	856.295	5	1	-0.0499915	3.34285	0.00367622	0.0118916	0.0132396	0.0404134	-0.000122933	0	0	0	0	-10.6216	-10.4676
301	4796.52	2012-06-29 18:11:32	861.302	5	1	-0.049995	3.34285	0.00367622	0.0119612	0.0132396	0.0406458	0	0	0	0	0	-10.6216	-10.5775
302	4801.53	2012-06-29 18:11:37	866.31	5	1	-0.049995	3.34224	0.00367622	0.0120307	0.0132396	0.0408783	-0.000123119	0	0	0	0	-10.6535	-10.4995
303	4806.54	2012-06-29 18:11:42	871.318	5	1	-0.049995	3.34224	0.00367622	0.0121002	0.0132396	0.0411107	-6.15597e-05	0	0	0	0	-10.5897	-10.4357
304	4811.55	2012-06-29 18:11:47	876.325	5	1	-0.049995	3.34162	0.00367622	0.0121698	0.0132396	0.0413431	0	0	0	0	0	-10.6216	-10.4995
305	4816.55	2012-06-29 18:11:52	881.333	5	1	-0.049995	3.341	0.00367622	0.0122393	0.0132396	0.0415755	-0.000123072	0	0	0	0	-10.6216	-10.3895
306	4821.56	2012-06-29 18:11:57	886.34	5	1	-0.0499915	3.3407	0.00367622	0.0123086	0.0132396	0.0418071	-0.000123072	0	0	0	0	-10.6216	-10.5775
307	4826.57	2012-06-29 18:12:02	891.348	5	1	-0.0499915	3.34039	0.00367622	0.0123782	0.0132396	0.0420394	-6.14666e-05	0	0	0	0	-10.6216	-10.4676
308	4831.58	2012-06-29 18:12:07	896.355	5	1	-0.0499915	3.34039	0.00367622	0.0124479	0.0132396	0.0422724	0	0	0	0	0	-10.5578	-10.3895
309	4836.58	2012-06-29 18:12:12	901.363	5	1	-0.049995	3.33977	0.00367622	0.0125175	0.0132396	0.0425047	-0.000123119	0	0	0	0	-10.6996	-10.5456
310	4841.59	2012-06-29 18:12:17	906.371	5	1	-0.049995	3.33947	0.00367622	0.012587	0.0132396	0.0427369	-6.14666e-05	0	0	0	0	-10.5578	-10.4357
311	4846.6	2012-06-29 18:12:22	911.378	5	1	-0.049995	3.33916	0.00367622	0.0126566	0.0132396	0.0429692	-6.14666e-05	0	0	0	0	-10.6358	-10.5137
312	4851.61	2012-06-29 18:12:27	916.386	5	1	-0.049995	3.33854	0.00367622	0.0127261	0.0132396	0.0432014	-0.000122933	0	0	0	0	-10.6039	-10.6841
313	4856.61	2012-06-29 18:12:32	921.393	5	1	-0.0499915	3.33823	0.00367622	0.0127957	0.0132396	0.0434335	-0.000184631	0	0	0	0	-10.6039	-10.4038
314	4861.62	2012-06-29 18:12:37	926.401	5	1	-0.0499915	3.33823	0.00367622	0.0128652	0.0132396	0.0436657	0	0	0	0	0	-10.6039	-10.4818
315	4866.63	2012-06-29 18:12:42	931.409	5	1	-0.0499915	3.33793	0.00367622	0.0129347	0.0132396	0.0438978	-6.1465e-05	0	0	0	0	-10.65	-10.4961
316	4871.64	2012-06-29 18:12:47	936.416	5	1	-0.0499915	3.33731	0.00367622	0.0130043	0.0132396	0.0441299	-6.15597e-05	0	0	0	0	-10.65	-10.34
317	4876.64	2012-06-29 18:12:52	941.424	5	1	-0.049995	3.33731	0.00367622	0.0130738	0.0132396	0.044362	0	0	0	0	0	-10.6358	-10.6841
318	4881.65	2012-06-29 18:12:57	946.431	5	1	-0.049995	3.337	0.00367622	0.0131434	0.0132396	0.044594	0	0	0	0	0	-10.6039	-10.528
319	4886.66	2012-06-29 18:13:02	951.439	5	1	-0.0499915	3.33639	0.00367622	0.0132129	0.0132396	0.0448261	-0.000122933	0	0	0	0	-10.572	-10.606
320	4891.67	2012-06-29 18:13:07	956.446	5	1	-0.049995	3.33639	0.00367622	0.0132822	0.0132396	0.0450574	0	0	0	0	0	-10.572	-10.638
321	4896.67	2012-06-29 18:13:12	961.454	5	1	-0.049995	3.33577	0.00367622	0.013352	0.0132396	0.0452901	-6.15597e-05	0	0	0	0	-10.7918	-10.5599
322	4901.68	2012-06-29 18:13:17	966.461	5	1	-0.049995	3.33577	0.00367622	0.0134213	0.0132396	0.0455213	-6.15597e-05	0	0	0	0	-10.65	-10.418
323	4906.69	2012-06-29 18:13:22	971.469	5	1	-0.0499915	3.33516	0.00367622	0.0134911	0.0132396	0.045754	-0.000122503	0	0	0	0	-10.572	-10.4818
324	4911.7	2012-06-29 18:13:27	976.477	5	1	-0.049995	3.33485	0.00367622	0.0135606	0.0132396	0.0459859	-6.15597e-05	0	0	0	0	-10.5401	-10.716
325	4916.7	2012-06-29 18:13:32	981.484	5	1	-0.049995	3.33423	0.00367622	0.0136301	0.0132396	0.0462178	-0.000184679	0	0	0	0	-10.6358	-10.9503
326	4921.71	2012-06-29 18:13:37	986.492	5	1	-0.049995	3.33423	0.00367622	0.0136997	0.0132396	0.0464497	0	0	0	0	0	-10.6039	-10.606
327	4926.72	2012-06-29 18:13:42	991.499	5	1	-0.049995	3.33393	0.00367622	0.0137692	0.0132396	0.0466815	-6.15597e-05	0	0	0	0	-10.5401	-10.4499
328	4931.73	2012-06-29 18:13:47	996.507	5	1	-0.0499915	3.33362	0.00367622	0.0138388	0.0132396	0.0469134	-6.14679e-05	0	0	0	0	-10.6039	-10.2938
329	4936.74	2012-06-29 18:13:52	1001.51	5	1	-0.049995	3.33331	0.00367622	0.0139083	0.0132396	0.0471452	-6.14665e-05	0	0	0	0	-10.7138	-10.5741
330	4941.74	2012-06-29 18:13:57	1006.52	5	1	-0.0499915	3.33331	0.00367622	0.0139778	0.0132396	0.047377	0	0	0	0	0	-10.494	-10.5137
331	4946.75	2012-06-29 18:14:02	1011.53	5	1	-0.0499915	3.333	0.00367622	0.0140474	0.0132396	0.0476087	-6.1419e-05	0	0	0	0	-10.6039	-10.5137
332	4951.76	2012-06-29 18:14:07	1016.54	5	1	-0.0499915	3.33269	0.00367622	0.0141169	0.0132396	0.0478405	0	0	0	0	0	-10.5259	-10.3719
333	4956.77	2012-06-29 18:14:12	1021.54	5	1	-0.049995	3.33208	0.00367622	0.0141862	0.0132396	0.0480715	-6.14648e-05	0	0	0	0	-10.7457	-10.4499
334	4961.77	2012-06-29 18:14:17	1026.55	5	1	-0.049995	3.33208	0.00367622	0.0142558	0.0132396	0.0483032	0	0	0	0	0	-10.494	-10.3257
335	4966.78	2012-06-29 18:14:22	1031.56	5	1	-0.0499915	3.33146	0.00367622	0.0143255	0.0132396	0.0485356	-0.000122551	0	0	0	0	-10.5259	-10.3257
336	4971.79	2012-06-29 18:14:27	1036.57	5	1	-0.049995	3.33116	0.00367622	0.0143951	0.0132396	0.0487673	-6.15597e-05	0	0	0	0	-10.6358	-10.4818
337	4976.8	2012-06-29 18:14:32	1041.57	5	1	-0.049995	3.33054	0.00367622	0.0144646	0.0132396	0.0489989	-0.000184679	0	0	0	0	-10.6358	-10.5137
338	4981.8	2012-06-29 18:14:38	1046.58	5	1	-0.0499915	3.33054	0.00367622	0.0145339	0.0132396	0.0492298	-6.15597e-05	0	0	0	0	-10.572	-10.4818
339	4986.81	2012-06-29 18:14:43	1051.59	5	1	-0.049995	3.33023	0.00367622	0.0146035	0.0132396	0.0494615	-6.1512e-05	0	0	0	0	-10.572	-10.528
340	4991.82	2012-06-29 18:14:48	1056.6	5	1	-0.0499915	3.33023	0.00367622	0.0146732	0.0132396	0.0496938	-6.1512e-05	0	0	0	0	-10.6039	-10.4038
341	4996.83	2012-06-29 18:14:53	1061.61	5	1	-0.049995	3.32962	0.00367622	0.0147428	0.0132396	0.0499253	-6.15597e-05	0	0	0	0	-10.5259	-10.4818
342	5001.83	2012-06-29 18:14:58	1066.61	5	1	-0.0499915	3.32992	0.00367622	0.0148123	0.0132396	0.0501569	6.14685e-05	0	0	0	0	-10.6039	-10.4038
343	5006.84	2012-06-29 18:15:03	1071.62	5	1	-0.049995	3.32931	0.00367622	0.0148819	0.0132396	0.0503884	-0.000122933	0	0	0	0	-10.5578	-10.3257
344	5011.85	2012-06-29 18:15:08	1076.63	5	1	-0.049995	3.32869	0.00367622	0.0149514	0.0132396	0.0506199	-0.000123119	0	0	0	0	-10.5578	-10.4357
345	5016.86	2012-06-29 18:15:13	1081.64	5	1	-0.0499915	3.32869	0.00367622	0.0150209	0.0132396	0.0508514	0	0	0	0	0	-10.5897	-10.3576
346	5021.86	2012-06-29 18:15:18	1086.64	5	1	-0.0499915	3.32839	0.00367622	0.0150903	0.0132396	0.0510821	0	0	0	0	0	-10.5897	-10.3895
347	5026.87	2012-06-29 18:15:23	1091.65	5	1	-0.0499915	3.32808	0.00367622	0.01516	0.0132396	0.0513143	-6.12756e-05	0	0	0	0	-10.5578	-10.4357
348	5031.88	2012-06-29 18:15:28	1096.66	5	1	-0.0499915	3.32808	0.00367622	0.0152296	0.0132396	0.0515457	0	0	0	0	0	-10.6216	-10.5775
349	5036.89	2012-06-29 18:15:33	1101.67	5	1	-0.0499915	3.32777	0.00367622	0.0152991	0.0132396	0.0517772	0	0	0	0	0	-10.6216	-10.3895
350	5041.89	2012-06-29 18:15:38	1106.67	5	1	-0.0499915	3.32777	0.00367622	0.0153686	0.0132396	0.0520086	0	0	0	0	0	-10.6216	-10.4214
351	5046.9	2012-06-29 18:15:43	1111.68	5	1	-0.049995	3.32685	0.00367622	0.0154382	0.0132396	0.0522399	-0.0001844	0	0	0	0	-10.6216	-10.4214
352	5051.91	2012-06-29 18:15:48	1116.69	5	1	-0.049995	3.32715	0.00367622	0.0155077	0.0132396	0.0524713	0	0	0	0	0	-10.6216	-10.4214
353	5056.92	2012-06-29 18:15:53	1121.7	5	1	-0.049995	3.32654	0.00367622	0.015577	0.0132396	0.0527019	-0.000122933	0	0	0	0	-10.6535	-10.5314
354	5061.92	2012-06-29 18:15:58	1126.7	5	1	-0.049995	3.32623	0.00367622	0.0156466	0.0132396	0.0529332	-6.14667e-05	0	0	0	0	-10.6535	-10.5314
355	5066.93	2012-06-29 18:16:03	1131.71	5	1	-0.049995	3.32592	0.00367622	0.0157163	0.0132396	0.0531653	-6.12757e-05	0	0	0	0	-10.6535	-10.5314
356	5071.94	2012-06-29 18:16:08	1136.72	5	1	-0.0499915	3.32592	0.00367622	0.0157859	0.0132396	0.0533966	0	0	0	0	0	-10.6216	-10.4214
357	5076.95	2012-06-29 18:16:13	1141.73	5	1	-0.0499915	3.32531	0.00367622	0.0158554	0.0132396	0.0536278	-0.000122933	0	0	0	0	-10.6535	-10.4214
358	5081.95	2012-06-29 18:16:18	1146.73	5	1	-0.049995	3.32531	0.00367622	0.0159248	0.0132396	0.0538583	-6.12757e-05	0	0	0	0	-10.6535	-10.4533
359	5086.96	2012-06-29 18:16:23	1151.74	5	1	-0.0499915	3.325	0.00367622	0.0159945	0.0132396	0.0540903	-6.12282e-05	0	0	0	0	-10.6535	-10.4214
360	5091.97	2012-06-29 18:16:28	1156.75	5	1	-0.049995	3.32469	0.00367622	0.016064	0.0132396	0.0543215	-6.15597e-05	0	0	0	0	-10.6855	-10.4214
361	5096.98	2012-06-29 18:16:33	1161.76	5	1	-0.049995	3.32438	0.00367622	0.0161336	0.0132396	0.0545527	-6.14666e-05	0	0	0	0	-10.6535	-10.4533
362	5101.99	2012-06-29 18:16:38	1166.76	5	1	-0.0499915	3.32438	0.00367622	0.0162031	0.0132396	0.0547839	-6.15597e-05	0	0	0	0	-10.6535	-10.5314
363	5106.99	2012-06-29 18:16:43	1171.77	5	1	-0.0499915	3.32408	0.00367622	0.0162727	0.0132396	0.0550151	-6.15597e-05	0	0	0	0	-10.6535	-10.4533
364	5112	2012-06-29 18:16:48	1176.78	5	1	-0.0499915	3.32346	0.00367622	0.0163422	0.0132396	0.0552462	-0.000123119	0	0	0	0	-10.6535	-10.5314
365	5117.01	2012-06-29 18:16:53	1181.79	5	1	-0.0499915	3.32346	0.00367622	0.0164118	0.0132396	0.0554773	-6.15597e-05	0	0	0	0	-10.6855	-10.4995
366	5122.02	2012-06-29 18:16:58	1186.79	5	1	-0.0499915	3.32315	0.00367622	0.0164813	0.0132396	0.0557084	-6.14665e-05	0	0	0	0	-10.6535	-10.5314
367	5127.02	2012-06-29 18:17:03	1191.8	5	1	-0.0499915	3.32315	0.00367622	0.0165508	0.0132396	0.0559395	0	0	0	0	0	-10.6535	-10.5314
368	5132.03	2012-06-29 18:17:08	1196.81	5	1	-0.049995	3.32254	0.00367622	0.0166204	0.0132396	0.0561706	-6.15597e-05	0	0	0	0	-10.6535	-10.4533
369	5137.04	2012-06-29 18:17:13	1201.82	5	1	-0.049995	3.32254	0.00367622	0.0166897	0.0132396	0.056401	-6.15597e-05	0	0	0	0	-10.6535	-10.4533
370	5142.05	2012-06-29 18:17:18	1206.82	5	1	-0.049995	3.32254	0.00367622	0.0167592	0.0132396	0.056632	0	0	0	0	0	-10.6855	-10.4852
371	5147.05	2012-06-29 18:17:23	1211.83	5	1	-0.0499915	3.32223	0.00367622	0.016829	0.0132396	0.0568638	6.15597e-05	0	0	0	0	-10.6855	-10.6094
372	5152.06	2012-06-29 18:17:28	1216.84	5	1	-0.0499986	3.32161	0.00367622	0.0168985	0.0132396	0.0570948	-6.15597e-05	0	0	0	0	-10.6855	-10.4533
373	5157.07	2012-06-29 18:17:33	1221.85	5	1	-0.049995	3.32161	0.00367622	0.0169681	0.0132396	0.0573258	0	0	0	0	0	-10.7174	-10.4852
374	5162.08	2012-06-29 18:17:38	1226.86	5	1	-0.0499915	3.32131	0.00367622	0.0170376	0.0132396	0.0575568	-6.15597e-05	0	0	0	0	-10.6855	-10.4852
375	5167.08	2012-06-29 18:17:43	1231.86	5	1	-0.0499915	3.32131	0.00367622	0.0171072	0.0132396	0.0577877	0	0	0	0	0	-10.6855	-10.4533
376	5172.09	2012-06-29 18:17:48	1236.87	5	1	-0.0499915	3.321	0.00367622	0.0171767	0.0132396	0.0580187	-6.15597e-05	0	0	0	0	-10.7174	-10.5314
377	5177.1	2012-06-29 18:17:53	1241.88	5	1	-0.049995	3.32069	0.00367622	0.0172462	0.0132396	0.0582496	-6.14664e-05	0	0	0	0	-10.7174	-10.4533
378	5182.11	2012-06-29 18:17:58	1246.89	5	1	-0.0499986	3.32038	0.00367622	0.0173158	0.0132396	0.0584805	-6.1467e-05	0	0	0	0	-10.6855	-10.4072
379	5187.11	2012-06-29 18:18:03	1251.89	5	1	-0.049995	3.32008	0.00367622	0.0173853	0.0132396	0.0587114	-6.15597e-05	0	0	0	0	-10.7174	-10.5171
380	5192.12	2012-06-29 18:18:08	1256.9	5	1	-0.0499915	3.32008	0.00367622	0.0174549	0.0132396	0.0589423	-6.15597e-05	0	0	0	0	-10.7174	-10.439
381	5197.13	2012-06-29 18:18:13	1261.91	5	1	-0.049995	3.31977	0.00367622	0.0175244	0.0132396	0.0591732	-6.14192e-05	0	0	0	0	-10.7174	-10.5171
382	5202.14	2012-06-29 18:18:18	1266.92	5	1	-0.049995	3.31915	0.00367622	0.017594	0.0132396	0.059404	-0.000122933	0	0	0	0	-10.7493	-10.4852
383	5207.14	2012-06-29 18:18:23	1271.92	5	1	-0.049995	3.31915	0.00367622	0.0176635	0.0132396	0.0596349	0	0	0	0	0	-10.7493	-10.549
384	5212.15	2012-06-29 18:18:28	1276.93	5	1	-0.049995	3.31884	0.00367622	0.017733	0.0132396	0.0598657	-6.15597e-05	0	0	0	0	-10.7493	-10.549
385	5217.16	2012-06-29 18:18:33	1281.94	5	1	-0.0499915	3.31915	0.00367622	0.0178024	0.0132396	0.0600958	0	0	0	0	0	-10.7812	-10.4709
386	5222.17	2012-06-29 18:18:38	1286.95	5	1	-0.049995	3.31854	0.00367622	0.0178719	0.0132396	0.0603266	-6.15597e-05	0	0	0	0	-10.7812	-10.3929
387	5227.17	2012-06-29 18:18:43	1291.95	5	1	-0.0499986	3.31823	0.00367622	0.0179417	0.0132396	0.0605581	-6.15597e-05	0	0	0	0	-10.7812	-10.5028
388	5232.18	2012-06-29 18:18:48	1296.96	5	1	-0.049995	3.31823	0.00367622	0.0180112	0.0132396	0.0607889	0	0	0	0	0	-10.7812	-10.549
389	5237.19	2012-06-29 18:18:53	1301.97	5	1	-0.0499915	3.31823	0.00367622	0.0180807	0.0132396	0.0610196	0	0	0	0	0	-10.7812	-10.3929
390	5242.2	2012-06-29 18:18:58	1306.98	5	1	-0.0499915	3.31792	0.00367622	0.0181503	0.0132396	0.0612503	0	0	0	0	0	-10.7812	-10.3467
391	5247.2	2012-06-29 18:19:03	1311.98	5	1	-0.049995	3.31761	0.00367622	0.0182198	0.0132396	0.0614811	-6.15597e-05	0	0	0	0	-10.7812	-10.5809
392	5252.21	2012-06-29 18:19:08	1316.99	5	1	-0.049995	3.31761	0.00367622	0.0182894	0.0132396	0.0617118	0	0	0	0	0	-10.7812	-10.5347
393	5257.22	2012-06-29 18:19:13	1322	5	1	-0.049995	3.31731	0.00367622	0.0183589	0.0132396	0.0619425	-6.14672e-05	0	0	0	0	-10.7812	-10.3929
394	5262.23	2012-06-29 18:19:18	1327.01	5	1	-0.0499986	3.317	0.00367622	0.0184285	0.0132396	0.0621732	-6.1512e-05	0	0	0	0	-10.8131	-10.4248
395	5267.24	2012-06-29 18:19:23	1332.01	5	1	-0.0499986	3.317	0.00367622	0.018498	0.0132396	0.0624038	0	0	0	0	0	-10.8131	-10.4248
396	5272.24	2012-06-29 18:19:28	1337.02	5	1	-0.049995	3.31669	0.00367622	0.0185675	0.0132396	0.0626345	-0.000123072	0	0	0	0	-10.8131	-10.3786
397	5277.25	2012-06-29 18:19:33	1342.03	5	1	-0.049995	3.31607	0.00367622	0.0186371	0.0132396	0.0628651	-0.000123119	0	0	0	0	-10.7032	-10.4886
398	5282.26	2012-06-29 18:19:38	1347.04	5	1	-0.049995	3.31638	0.00367622	0.0187066	0.0132396	0.0630958	-6.15597e-05	0	0	0	0	-10.767	-10.4248
399	5287.27	2012-06-29 18:19:43	1352.04	5	1	-0.049995	3.31607	0.00367622	0.0187762	0.0132396	0.0633264	-6.14668e-05	0	0	0	0	-10.9088	-10.3325
400	5292.27	2012-06-29 18:19:48	1357.05	5	1	-0.049995	3.31577	0.00367622	0.0188455	0.0132396	0.0635562	-6.14661e-05	0	0	0	0	-10.689	-10.3786
401	5297.28	2012-06-29 18:19:53	1362.06	5	1	-0.049995	3.31577	0.00367622	0.0189152	0.0132396	0.0637875	0	0	0	0	0	-10.845	-10.5666
402	5302.29	2012-06-29 18:19:58	1367.07	5	1	-0.0499915	3.31546	0.00367622	0.0189848	0.0132396	0.0640181	-6.15597e-05	0	0	0	0	-10.8769	-10.4424
403	5307.3	2012-06-29 18:20:03	1372.07	5	1	-0.0499915	3.31546	0.00367622	0.0190543	0.0132396	0.0642487	0	0	0	0	0	-10.9088	-10.4886
404	5312.3	2012-06-29 18:20:08	1377.08	5	1	-0.0499915	3.31515	0.00367622	0.0191239	0.0132396	0.0644792	-6.14663e-05	0	0	0	0	-10.7528	-10.3786
405	5317.31	2012-06-29 18:20:13	1382.09	5	1	-0.049995	3.31515	0.00367622	0.0191934	0.0132396	0.0647097	0	0	0	0	0	-10.7989	-10.4424
406	5322.32	2012-06-29 18:20:18	1387.1	5	1	-0.049995	3.31484	0.00367622	0.019263	0.0132396	0.0649403	-6.15597e-05	0	0	0	0	-10.7209	-10.4105
407	5327.33	2012-06-29 18:20:23	1392.11	5	1	-0.049988	3.31454	0.00367622	0.0193325	0.0132396	0.0651708	-6.14187e-05	0	0	0	0	-10.9407	-10.5205
408	5332.33	2012-06-29 18:20:28	1397.11	5	1	-0.049995	3.31454	0.00367622	0.019402	0.0132396	0.0654013	0	0	0	0	0	-10.9088	-10.4281
409	5337.34	2012-06-29 18:20:33	1402.12	5	1	-0.049995	3.31423	0.00367622	0.0194716	0.0132396	0.0656317	-6.14666e-05	0	0	0	0	-10.7528	-10.3644
410	5342.35	2012-06-29 18:20:38	1407.13	5	1	-0.049995	3.31361	0.00367622	0.0195411	0.0132396	0.0658622	-0.000123119	0	0	0	0	-10.9088	-10.3644
411	5347.36	2012-06-29 18:20:43	1412.14	5	1	-0.049995	3.3133	0.00367622	0.0196107	0.0132396	0.0660927	-0.000123119	0	0	0	0	-10.9265	-10.4886
412	5352.36	2012-06-29 18:20:48	1417.14	5	1	-0.049995	3.31361	0.00367622	0.01968	0.0132396	0.0663224	0	0	0	0	0	-10.6429	-10.4424
413	5357.37	2012-06-29 18:20:53	1422.15	5	1	-0.0499915	3.3133	0.00367622	0.0197495	0.0132396	0.0665528	-6.14666e-05	0	0	0	0	-10.8769	-10.5062
414	5362.38	2012-06-29 18:20:58	1427.16	5	1	-0.049995	3.3133	0.00367622	0.0198193	0.0132396	0.0667839	0	0	0	0	0	-10.8627	-10.46
415	5367.39	2012-06-29 18:21:03	1432.17	5	1	-0.049995	3.313	0.00367622	0.0198888	0.0132396	0.0670143	-6.15597e-05	0	0	0	0	-10.7847	-10.4743
416	5372.39	2012-06-29 18:21:08	1437.17	5	1	-0.049995	3.31269	0.00367622	0.0199582	0.0132396	0.067244	-6.12757e-05	0	0	0	0	-10.7847	-10.5666
417	5377.4	2012-06-29 18:21:13	1442.18	5	1	-0.0499915	3.313	0.00367622	0.0200277	0.0132396	0.0674744	6.14662e-05	0	0	0	0	-10.8769	-10.5985
418	5382.41	2012-06-29 18:21:18	1447.19	5	1	-0.0499915	3.31269	0.00367622	0.0200975	0.0132396	0.0677054	0	0	0	0	0	-10.8308	-10.4743
419	5387.42	2012-06-29 18:21:23	1452.2	5	1	-0.0499915	3.31238	0.00367622	0.020167	0.0132396	0.0679358	0	0	0	0	0	-10.8946	-10.4105
420	5392.42	2012-06-29 18:21:28	1457.2	5	1	-0.049995	3.31207	0.00367622	0.0202365	0.0132396	0.0681661	-6.15597e-05	0	0	0	0	-10.9726	-10.4281
421	5397.43	2012-06-29 18:21:33	1462.21	5	1	-0.049995	3.31177	0.00367622	0.0203061	0.0132396	0.0683965	-6.1512e-05	0	0	0	0	-11.0046	-10.4743
422	5402.44	2012-06-29 18:21:38	1467.22	5	1	-0.0499915	3.31207	0.00367622	0.0203754	0.0132396	0.0686261	0	0	0	0	0	-10.8627	-10.3962
423	5407.45	2012-06-29 18:21:43	1472.23	5	1	-0.0499915	3.31146	0.00367622	0.0204452	0.0132396	0.0688571	-6.15597e-05	0	0	0	0	-10.9726	-10.6161
424	5412.45	2012-06-29 18:21:48	1477.23	5	1	-0.049995	3.31146	0.00367622	0.0205145	0.0132396	0.0690867	0	0	0	0	0	-10.8166	-10.4743
425	5417.46	2012-06-29 18:21:53	1482.24	5	1	-0.049995	3.31115	0.00367622	0.0205843	0.0132396	0.0693177	-6.15597e-05	0	0	0	0	-10.8946	-10.4281
426	5422.47	2012-06-29 18:21:58	1487.25	5	1	-0.049988	3.31146	0.00367622	0.0206538	0.0132396	0.0695479	6.15597e-05	0	0	0	0	-10.7067	-10.4281
427	5427.48	2012-06-29 18:22:03	1492.26	5	1	-0.049995	3.31084	0.00367622	0.0207233	0.0132396	0.0697782	-6.15597e-05	0	0	0	0	-10.8804	-10.46
428	5432.48	2012-06-29 18:22:08	1497.26	5	1	-0.0499915	3.31084	0.00367622	0.0207929	0.0132396	0.0700084	0	0	0	0	0	-10.8485	-10.4743
429	5437.49	2012-06-29 18:22:13	1502.27	5	1	-0.049995	3.31053	0.00367622	0.0208624	0.0132396	0.0702387	-6.14664e-05	0	0	0	0	-11.0365	-10.5381
430	5442.5	2012-06-29 18:22:18	1507.28	5	1	-0.049995	3.31053	0.00367622	0.020932	0.0132396	0.0704689	0	0	0	0	0	-10.7847	-10.4281
431	5447.51	2012-06-29 18:22:23	1512.29	5	1	-0.049995	3.31023	0.00367622	0.0210015	0.0132396	0.0706991	0	0	0	0	0	-10.8485	-10.46
432	5452.52	2012-06-29 18:22:28	1517.29	5	1	-0.049995	3.31023	0.00367622	0.0210708	0.0132396	0.0709286	0	0	0	0	0	-10.9265	-10.5381
433	5457.52	2012-06-29 18:22:33	1522.3	5	1	-0.0499986	3.30992	0.00367622	0.0211404	0.0132396	0.0711588	-6.14684e-05	0	0	0	0	-10.9265	-10.46
434	5462.53	2012-06-29 18:22:38	1527.31	5	1	-0.0499986	3.30961	0.00367622	0.0212101	0.0132396	0.0713897	-6.12754e-05	0	0	0	0	-10.8627	-10.5062
435	5467.54	2012-06-29 18:22:43	1532.32	5	1	-0.0499915	3.30992	0.00367622	0.0212797	0.0132396	0.0716198	6.14667e-05	0	0	0	0	-10.7705	-10.46
436	5472.55	2012-06-29 18:22:48	1537.32	5	1	-0.049995	3.3093	0.00367622	0.0213492	0.0132396	0.07185	-0.000122933	0	0	0	0	-10.7705	-10.6019
437	5477.55	2012-06-29 18:22:53	1542.33	5	1	-0.049995	3.309	0.00367622	0.0214188	0.0132396	0.0720801	-6.1512e-05	0	0	0	0	-10.9584	-10.4919
438	5482.56	2012-06-29 18:22:58	1547.34	5	1	-0.0499986	3.30869	0.00367622	0.0214883	0.0132396	0.0723102	-0.000123072	0	0	0	0	-10.9265	-10.648
439	5487.57	2012-06-29 18:23:03	1552.35	5	1	-0.0499915	3.30869	0.00367622	0.0215579	0.0132396	0.0725403	0	0	0	0	0	-10.8485	-10.6799
440	5492.58	2012-06-29 18:23:08	1557.35	5	1	-0.049988	3.30869	0.00367622	0.0216274	0.0132396	0.0727704	0	0	0	0	0	-10.7705	-10.6019
441	5497.58	2012-06-29 18:23:13	1562.36	5	1	-0.049995	3.30838	0.00367622	0.0216969	0.0132396	0.0730005	-6.15597e-05	0	0	0	0	-10.8343	-10.46
442	5502.59	2012-06-29 18:23:18	1567.37	5	1	-0.0499915	3.30869	0.00367622	0.0217665	0.0132396	0.0732306	6.14663e-05	0	0	0	0	-10.8485	-10.46
443	5507.6	2012-06-29 18:23:23	1572.38	5	1	-0.049995	3.30838	0.00367622	0.021836	0.0132396	0.0734607	-6.15597e-05	0	0	0	0	-10.9123	-10.57
444	5512.61	2012-06-29 18:23:28	1577.39	5	1	-0.0499915	3.30838	0.00367622	0.0219056	0.0132396	0.0736907	0	0	0	0	0	-10.9123	-10.4919
445	5517.61	2012-06-29 18:23:33	1582.39	5	1	-0.0499986	3.30807	0.00367622	0.0219751	0.0132396	0.0739208	0	0	0	0	0	-10.8804	-10.4919
446	5522.62	2012-06-29 18:23:38	1587.4	5	1	-0.049995	3.30807	0.00367622	0.0220447	0.0132396	0.0741509	-6.15597e-05	0	0	0	0	-10.8804	-10.4919
447	5527.63	2012-06-29 18:23:43	1592.41	5	1	-0.049995	3.30807	0.00367622	0.022114	0.0132396	0.0743802	0	0	0	0	0	-10.9123	-10.4919
448	5532.64	2012-06-29 18:23:48	1597.42	5	1	-0.0499986	3.30746	0.00367622	0.0221835	0.0132396	0.0746102	-0.000122933	0	0	0	0	-10.9904	-10.5238
449	5537.64	2012-06-29 18:23:53	1602.42	5	1	-0.0499986	3.30777	0.00367622	0.0222531	0.0132396	0.0748403	6.15597e-05	0	0	0	0	-10.9584	-10.6019
450	5542.65	2012-06-29 18:23:58	1607.43	5	1	-0.049995	3.30777	0.00367622	0.0223228	0.0132396	0.075071	6.15597e-05	0	0	0	0	-10.8804	-10.5238
451	5547.66	2012-06-29 18:24:03	1612.44	5	1	-0.0499915	3.30746	0.00367622	0.0223924	0.0132396	0.075301	-6.14662e-05	0	0	0	0	-10.9123	-10.6338
452	5552.67	2012-06-29 18:24:08	1617.45	5	1	-0.049995	3.30746	0.00367622	0.0224619	0.0132396	0.075531	0	0	0	0	0	-10.8343	-10.5238
453	5557.67	2012-06-29 18:24:13	1622.45	5	1	-0.0499986	3.30684	0.00367622	0.0225315	0.0132396	0.075761	-0.000122932	0	0	0	0	-10.9123	-10.4919
454	5562.68	2012-06-29 18:24:18	1627.46	5	1	-0.049995	3.30684	0.00367622	0.022601	0.0132396	0.075991	0	0	0	0	0	-10.9265	-10.5238
455	5567.69	2012-06-29 18:24:23	1632.47	5	1	-0.0499915	3.30715	0.00367622	0.0226703	0.0132396	0.0762203	6.15597e-05	0	0	0	0	-10.8946	-10.6019
456	5572.7	2012-06-29 18:24:28	1637.48	5	1	-0.0499915	3.30684	0.00367622	0.0227401	0.0132396	0.0764509	0	0	0	0	0	-10.9123	-10.5238
457	5577.7	2012-06-29 18:24:33	1642.48	5	1	-0.049995	3.30653	0.00367622	0.0228096	0.0132396	0.0766809	-6.14191e-05	0	0	0	0	-10.8024	-10.46
458	5582.71	2012-06-29 18:24:38	1647.49	5	1	-0.0499986	3.30623	0.00367622	0.0228792	0.0132396	0.0769108	0	0	0	0	0	-10.9584	-10.5381
459	5587.72	2012-06-29 18:24:43	1652.5	5	1	-0.0499915	3.30623	0.00367622	0.0229487	0.0132396	0.0771408	0	0	0	0	0	-10.7705	-10.5062
460	5592.73	2012-06-29 18:24:48	1657.51	5	1	-0.0499915	3.30592	0.00367622	0.0230182	0.0132396	0.0773707	-6.15597e-05	0	0	0	0	-10.8485	-10.46
461	5597.73	2012-06-29 18:24:53	1662.51	5	1	-0.049995	3.30592	0.00367622	0.0230878	0.0132396	0.0776006	-6.15597e-05	0	0	0	0	-10.8946	-10.5062
462	5602.74	2012-06-29 18:24:58	1667.52	5	1	-0.049995	3.30592	0.00367622	0.0231573	0.0132396	0.0778305	-6.15597e-05	0	0	0	0	-10.9265	-10.5842
463	5607.75	2012-06-29 18:25:03	1672.53	5	1	-0.049988	3.30592	0.00367622	0.0232267	0.0132396	0.0780596	6.12759e-05	0	0	0	0	-10.9265	-10.4743
464	5612.76	2012-06-29 18:25:08	1677.54	5	1	-0.049995	3.30561	0.00367622	0.0232962	0.0132396	0.0782895	-6.15597e-05	0	0	0	0	-10.8946	-10.5524
465	5617.77	2012-06-29 18:25:13	1682.54	5	1	-0.049995	3.30561	0.00367622	0.023366	0.0132396	0.0785201	0	0	0	0	0	-10.9265	-10.3644
466	5622.77	2012-06-29 18:25:18	1687.55	5	1	-0.0499915	3.3053	0.00367622	0.0234355	0.0132396	0.07875	0	0	0	0	0	-10.8946	-10.3644
467	5627.78	2012-06-29 18:25:23	1692.56	5	1	-0.049995	3.3053	0.00367622	0.023505	0.0132396	0.0789798	0	0	0	0	0	-10.8769	-10.4424
468	5632.79	2012-06-29 18:25:28	1697.57	5	1	-0.049995	3.305	0.00367622	0.0235746	0.0132396	0.0792097	0	0	0	0	0	-10.9726	-10.7085
469	5637.8	2012-06-29 18:25:34	1702.57	5	1	-0.049995	3.305	0.00367622	0.0236441	0.0132396	0.0794395	0	0	0	0	0	-10.7989	-10.5205
470	5642.8	2012-06-29 18:25:39	1707.58	5	1	-0.049995	3.305	0.00367622	0.0237137	0.0132396	0.0796693	0	0	0	0	0	-10.8769	-10.6447
471	5647.81	2012-06-29 18:25:44	1712.59	5	1	-0.049995	3.30469	0.00367622	0.0237832	0.0132396	0.0798992	-6.14667e-05	0	0	0	0	-10.845	-10.6447
472	5652.82	2012-06-29 18:25:49	1717.6	5	1	-0.0500056	3.30438	0.00367622	0.0238528	0.0132396	0.080129	-6.15597e-05	0	0	0	0	-10.8131	-10.5666
473	5657.83	2012-06-29 18:25:54	1722.6	5	1	-0.0499915	3.30469	0.00367622	0.0239223	0.0132396	0.0803588	0.000123119	0	0	0	0	-10.845	-10.6447
474	5662.83	2012-06-29 18:25:59	1727.61	5	1	-0.049995	3.30376	0.00367622	0.0239918	0.0132396	0.0805886	-0.000184349	0	0	0	0	-10.7351	-10.5666
475	5667.84	2012-06-29 18:26:04	1732.62	5	1	-0.049995	3.30407	0.00367622	0.0240614	0.0132396	0.0808183	6.14197e-05	0	0	0	0	-10.7812	-10.4886
476	5672.85	2012-06-29 18:26:09	1737.63	5	1	-0.049995	3.30407	0.00367622	0.0241309	0.0132396	0.0810481	0	0	0	0	0	-10.8131	-10.4248
477	5677.86	2012-06-29 18:26:14	1742.64	5	1	-0.049995	3.30376	0.00367622	0.0242005	0.0132396	0.0812779	-6.14189e-05	0	0	0	0	-10.845	-10.5809
478	5682.86	2012-06-29 18:26:19	1747.64	5	1	-0.0499986	3.30376	0.00367622	0.02427	0.0132396	0.0815076	6.15597e-05	0	0	0	0	-10.8131	-10.5028
479	5687.87	2012-06-29 18:26:24	1752.65	5	1	-0.049995	3.30346	0.00367622	0.0243396	0.0132396	0.0817374	-6.15597e-05	0	0	0	0	-10.7812	-10.6128
480	5692.88	2012-06-29 18:26:29	1757.66	5	1	-0.0499915	3.30346	0.00367622	0.0244089	0.0132396	0.0819664	0	0	0	0	0	-10.7812	-10.659
481	5697.89	2012-06-29 18:26:34	1762.67	5	1	-0.049995	3.30346	0.00367622	0.0244786	0.0132396	0.0821968	0	0	0	0	0	-10.7812	-10.5809
482	5702.89	2012-06-29 18:26:39	1767.67	5	1	-0.049995	3.30346	0.00367622	0.0245482	0.0132396	0.0824265	0	0	0	0	0	-10.7812	-10.659
483	5707.9	2012-06-29 18:26:44	1772.68	5	1	-0.049995	3.30315	0.00367622	0.0246177	0.0132396	0.0826562	0	0	0	0	0	-10.7812	-10.5809
484	5712.91	2012-06-29 18:26:49	1777.69	5	1	-0.049995	3.30315	0.00367622	0.0246873	0.0132396	0.0828859	0	0	0	0	0	-10.7812	-10.549
485	5717.92	2012-06-29 18:26:54	1782.7	5	1	-0.0499986	3.30284	0.00367622	0.0247566	0.0132396	0.0831149	-6.14653e-05	0	0	0	0	-10.7174	-10.549
486	5722.92	2012-06-29 18:26:59	1787.7	5	1	-0.049995	3.30253	0.00367622	0.0248264	0.0132396	0.0833453	-6.12768e-05	0	0	0	0	-10.7493	-10.4852
487	5727.93	2012-06-29 18:27:04	1792.71	5	1	-0.0499915	3.30284	0.00367622	0.0248959	0.0132396	0.083575	6.14664e-05	0	0	0	0	-10.7493	-10.5171
488	5732.94	2012-06-29 18:27:09	1797.72	5	1	-0.049995	3.30253	0.00367622	0.0249654	0.0132396	0.0838047	0	0	0	0	0	-10.7493	-10.5171
489	5737.95	2012-06-29 18:27:14	1802.73	5	1	-0.0499986	3.30223	0.00367622	0.025035	0.0132396	0.0840343	-6.14665e-05	0	0	0	0	-10.7174	-10.5952
490	5742.95	2012-06-29 18:27:19	1807.73	5	1	-0.049995	3.30253	0.00367622	0.0251045	0.0132396	0.084264	0	0	0	0	0	-10.7174	-10.4852
491	5747.96	2012-06-29 18:27:24	1812.74	5	1	-0.049995	3.30223	0.00367622	0.0251741	0.0132396	0.0844936	-6.14662e-05	0	0	0	0	-10.6855	-10.4852
492	5752.97	2012-06-29 18:27:29	1817.75	5	1	-0.0499915	3.30223	0.00367622	0.0252395	0.0132396	0.0847097	0	0	0	0	0	-10.6855	-10.4852
493	5757.98	2012-06-29 18:27:34	1822.76	5	1	-0.049995	3.30192	0.00367622	0.0253132	0.0132396	0.0849529	-5.80316e-05	0	0	0	0	-10.6535	-10.4533
494	5762.98	2012-06-29 18:27:39	1827.76	5	1	-0.049995	3.30192	0.00367622	0.0253825	0.0132396	0.0851818	0	0	0	0	0	-10.6535	-10.5633
495	5767.99	2012-06-29 18:27:44	1832.77	5	1	-0.049995	3.30161	0.00367622	0.025452	0.0132396	0.0854114	-6.14666e-05	0	0	0	0	-10.6855	-10.4533
496	5773	2012-06-29 18:27:49	1837.78	5	1	-0.0499986	3.30161	0.00367622	0.0255218	0.0132396	0.0856417	0	0	0	0	0	-10.6535	-10.6094
497	5778.01	2012-06-29 18:27:54	1842.79	5	1	-0.049995	3.3013	0.00367622	0.0255913	0.0132396	0.0858713	-6.14189e-05	0	0	0	0	-10.6535	-10.5314
498	5783.01	2012-06-29 18:27:59	1847.79	5	1	-0.049995	3.30161	0.00367622	0.0256609	0.0132396	0.0861009	6.14186e-05	0	0	0	0	-10.6535	-10.6094
499	5788.02	2012-06-29 18:28:04	1852.8	5	1	-0.0499915	3.3013	0.00367622	0.0257304	0.0132396	0.0863305	0	0	0	0	0	-10.6535	-10.4214
500	5793.03	2012-06-29 18:28:09	1857.81	5	1	-0.049995	3.30099	0.00367622	0.0257999	0.0132396	0.0865601	-6.15597e-05	0	0	0	0	-10.6216	-10.5314
501	5798.04	2012-06-29 18:28:14	1862.82	5	1	-0.0499915	3.30099	0.00367622	0.0258695	0.0132396	0.0867896	0	0	0	0	0	-10.6535	-10.4214
502	5803.05	2012-06-29 18:28:19	1867.82	5	1	-0.049995	3.30099	0.00367622	0.025939	0.0132396	0.0870192	0	0	0	0	0	-10.6535	-10.5314
503	5808.05	2012-06-29 18:28:24	1872.83	5	1	-0.049995	3.30069	0.00367622	0.0260086	0.0132396	0.0872487	-6.14666e-05	0	0	0	0	-10.6535	-10.4214
504	5813.06	2012-06-29 18:28:29	1877.84	5	1	-0.0499915	3.30069	0.00367622	0.0260781	0.0132396	0.0874783	0	0	0	0	0	-10.6535	-10.4214
505	5818.07	2012-06-29 18:28:34	1882.85	5	1	-0.0499915	3.30099	0.00367622	0.0261477	0.0132396	0.0877078	6.14666e-05	0	0	0	0	-10.6535	-10.4533
506	5823.08	2012-06-29 18:28:39	1887.85	5	1	-0.049995	3.30038	0.00367622	0.0262172	0.0132396	0.0879373	-0.000122933	0	0	0	0	-10.6535	-10.4995
507	5828.08	2012-06-29 18:28:44	1892.86	5	1	-0.049995	3.30038	0.00367622	0.0262867	0.0132396	0.0881668	0	0	0	0	0	-10.6216	-10.4533
508	5833.09	2012-06-29 18:28:49	1897.87	5	1	-0.049995	3.30038	0.00367622	0.0263563	0.0132396	0.0883964	0	0	0	0	0	-10.6216	-10.5314
509	5838.1	2012-06-29 18:28:54	1902.88	5	1	-0.0499986	3.30007	0.00367622	0.0264256	0.0132396	0.0886251	0	0	0	0	0	-10.6535	-10.4533
510	5843.11	2012-06-29 18:28:59	1907.88	5	1	-0.049995	3.30007	0.00367622	0.0264951	0.0132396	0.0888546	0	0	0	0	0	-10.6535	-10.4214
511	5848.11	2012-06-29 18:29:04	1912.89	5	1	-0.0499915	3.30038	0.00367622	0.0265647	0.0132396	0.0890841	0.000123119	0	0	0	0	-10.6535	-10.5314
512	5853.12	2012-06-29 18:29:09	1917.9	5	1	-0.0499915	3.29976	0.00367622	0.0266344	0.0132396	0.0893143	-0.000122549	0	0	0	0	-10.6535	-10.4533
513	5858.13	2012-06-29 18:29:14	1922.91	5	1	-0.049995	3.29976	0.00367622	0.026704	0.0132396	0.0895438	-6.15597e-05	0	0	0	0	-10.6535	-10.4214
514	5863.14	2012-06-29 18:29:19	1927.92	5	1	-0.0499986	3.29946	0.00367622	0.0267735	0.0132396	0.0897733	-6.15597e-05	0	0	0	0	-10.6535	-10.5314
515	5868.14	2012-06-29 18:29:24	1932.92	5	1	-0.0499915	3.29976	0.00367622	0.0268431	0.0132396	0.0900027	6.14666e-05	0	0	0	0	-10.6535	-10.4995
516	5873.15	2012-06-29 18:29:29	1937.93	5	1	-0.049995	3.29976	0.00367622	0.0269126	0.0132396	0.0902322	0	0	0	0	0	-10.6535	-10.4533
517	5878.16	2012-06-29 18:29:34	1942.94	5	1	-0.049995	3.29884	0.00367622	0.0269817	0.0132396	0.0904602	-0.000122552	0	0	0	0	-10.6535	-10.4214
518	5883.17	2012-06-29 18:29:39	1947.95	5	1	-0.049995	3.29915	0.00367622	0.0270517	0.0132396	0.090691	6.10853e-05	0	0	0	0	-10.6855	-10.4533
519	5888.17	2012-06-29 18:29:44	1952.95	5	1	-0.049995	3.29915	0.00367622	0.0271212	0.0132396	0.0909205	0	0	0	0	0	-10.6535	-10.4533
520	5893.18	2012-06-29 18:29:49	1957.96	5	1	-0.049995	3.29915	0.00367622	0.0271906	0.0132396	0.0911492	0	0	0	0	0	-10.6535	-10.5775
521	5898.19	2012-06-29 18:29:54	1962.97	5	1	-0.049995	3.29884	0.00367622	0.0272603	0.0132396	0.0913793	-6.12757e-05	0	0	0	0	-10.6216	-10.4533
522	5903.2	2012-06-29 18:29:59	1967.98	5	1	-0.049995	3.29884	0.00367622	0.0273299	0.0132396	0.0916087	0	0	0	0	0	-10.6535	-10.5314
523	5908.2	2012-06-29 18:30:04	1972.98	5	1	-0.0499915	3.29884	0.00367622	0.0273994	0.0132396	0.0918381	0	0	0	0	0	-10.6535	-10.4995
524	5913.21	2012-06-29 18:30:09	1977.99	5	1	-0.049995	3.29853	0.00367622	0.0274689	0.0132396	0.0920675	-6.1512e-05	0	0	0	0	-10.6855	-10.4533
525	5918.22	2012-06-29 18:30:14	1983	5	1	-0.0499915	3.29853	0.00367622	0.0275385	0.0132396	0.0922969	-6.1512e-05	0	0	0	0	-10.6535	-10.4533
526	5923.23	2012-06-29 18:30:19	1988.01	5	1	-0.0499915	3.29853	0.00367622	0.0276078	0.0132396	0.0925255	0	0	0	0	0	-10.6535	-10.4995
527	5928.23	2012-06-29 18:30:24	1993.01	5	1	-0.049995	3.29853	0.00367622	0.0276773	0.0132396	0.0927549	0	0	0	0	0	-10.6535	-10.4995
528	5933.24	2012-06-29 18:30:29	1998.02	5	1	-0.0499915	3.29853	0.00367622	0.0277471	0.0132396	0.092985	0	0	0	0	0	-10.6535	-10.5314
529	5938.25	2012-06-29 18:30:34	2003.03	5	1	-0.0499915	3.29853	0.00367622	0.0278166	0.0132396	0.0932143	0	0	0	0	0	-10.6535	-10.5314
530	5943.26	2012-06-29 18:30:39	2008.04	5	1	-0.0499915	3.29822	0.00367622	0.0278862	0.0132396	0.0934437	0	0	0	0	0	-10.6855	-10.4533
531	5948.26	2012-06-29 18:30:44	2013.04	5	1	-0.049995	3.29761	0.00367622	0.0279555	0.0132396	0.0936723	-6.15597e-05	0	0	0	0	-10.6535	-10.4533
532	5953.27	2012-06-29 18:30:49	2018.05	5	1	-0.049995	3.29792	0.00367622	0.0280253	0.0132396	0.0939024	6.12779e-05	0	0	0	0	-10.6535	-10.5314
533	5958.28	2012-06-29 18:30:54	2023.06	5	1	-0.049995	3.29792	0.00367622	0.0280948	0.0132396	0.0941317	0	0	0	0	0	-10.6535	-10.4214
534	5963.29	2012-06-29 18:30:59	2028.07	5	1	-0.049995	3.29761	0.00367622	0.0281643	0.0132396	0.0943611	-6.15597e-05	0	0	0	0	-10.6535	-10.4533
535	5968.3	2012-06-29 18:31:04	2033.07	5	1	-0.0499915	3.29792	0.00367622	0.0282339	0.0132396	0.0945904	0	0	0	0	0	-10.6855	-10.4533
536	5973.3	2012-06-29 18:31:09	2038.08	5	1	-0.049995	3.29792	0.00367622	0.0283034	0.0132396	0.0948197	0.000123119	0	0	0	0	-10.6855	-10.4533
537	5978.31	2012-06-29 18:31:14	2043.09	5	1	-0.0499915	3.29761	0.00367622	0.028373	0.0132396	0.095049	-6.15597e-05	0	0	0	0	-10.6855	-10.4533
538	5983.32	2012-06-29 18:31:19	2048.1	5	1	-0.0499915	3.29761	0.00367622	0.0284425	0.0132396	0.0952783	0	0	0	0	0	-10.6855	-10.4533
539	5988.33	2012-06-29 18:31:24	2053.1	5	1	-0.049995	3.2973	0.00367622	0.028512	0.0132396	0.0955076	-6.14652e-05	0	0	0	0	-10.6535	-10.4852
540	5993.33	2012-06-29 18:31:29	2058.11	5	1	-0.049995	3.29699	0.00367622	0.0285816	0.0132396	0.0957369	-6.14676e-05	0	0	0	0	-10.6855	-10.5314
541	5998.34	2012-06-29 18:31:34	2063.12	5	1	-0.0499915	3.29699	0.00367622	0.0286509	0.0132396	0.0959655	-6.12757e-05	0	0	0	0	-10.6855	-10.4852
542	6003.35	2012-06-29 18:31:39	2068.13	5	1	-0.0499915	3.29699	0.00367622	0.0287205	0.0132396	0.0961948	-6.15597e-05	0	0	0	0	-10.6855	-10.4533
543	6008.36	2012-06-29 18:31:44	2073.13	5	1	-0.0499915	3.29669	0.00367622	0.0287902	0.0132396	0.0964248	-6.15597e-05	0	0	0	0	-10.6855	-10.4533
544	6013.36	2012-06-29 18:31:49	2078.14	5	1	-0.0499915	3.29699	0.00367622	0.0288598	0.0132396	0.096654	6.14648e-05	0	0	0	0	-10.6855	-10.5314
545	6018.37	2012-06-29 18:31:54	2083.15	5	1	-0.0499915	3.29669	0.00367622	0.0289293	0.0132396	0.0968833	-6.15597e-05	0	0	0	0	-10.6535	-10.5314
546	6023.38	2012-06-29 18:31:59	2088.16	5	1	-0.0499915	3.29669	0.00367622	0.0289988	0.0132396	0.0971126	-6.15597e-05	0	0	0	0	-10.6535	-10.4533
547	6028.39	2012-06-29 18:32:04	2093.17	5	1	-0.049988	3.29638	0.00367622	0.0290684	0.0132396	0.0973418	-0.000123119	0	0	0	0	-10.6535	-10.4852
548	6033.39	2012-06-29 18:32:09	2098.17	5	1	-0.0499915	3.29669	0.00367622	0.0291379	0.0132396	0.0975711	6.15597e-05	0	0	0	0	-10.7174	-10.4533
549	6038.4	2012-06-29 18:32:14	2103.18	5	1	-0.049995	3.29638	0.00367622	0.0292075	0.0132396	0.0978003	0	0	0	0	0	-10.6535	-10.4533
550	6043.41	2012-06-29 18:32:19	2108.19	5	1	-0.0499915	3.29638	0.00367622	0.029277	0.0132396	0.0980295	0	0	0	0	0	-10.6535	-10.4533
551	6048.42	2012-06-29 18:32:24	2113.2	5	1	-0.049995	3.29607	0.00367622	0.0293465	0.0132396	0.0982587	-6.15597e-05	0	0	0	0	-10.6535	-10.4533
552	6053.42	2012-06-29 18:32:29	2118.2	5	1	-0.049995	3.29607	0.00367622	0.0294161	0.0132396	0.098488	0	0	0	0	0	-10.6535	-10.3753
553	6058.43	2012-06-29 18:32:34	2123.21	5	1	-0.0499915	3.29607	0.00367622	0.0294856	0.0132396	0.0987172	0	0	0	0	0	-10.6535	-10.4533
554	6063.44	2012-06-29 18:32:39	2128.22	5	1	-0.049995	3.29607	0.00367622	0.0295552	0.0132396	0.0989464	0	0	0	0	0	-10.7174	-10.5314
555	6068.45	2012-06-29 18:32:44	2133.23	5	1	-0.0499915	3.29576	0.00367622	0.0296247	0.0132396	0.0991756	-6.14208e-05	0	0	0	0	-10.6855	-10.4533
556	6073.45	2012-06-29 18:32:49	2138.23	5	1	-0.049995	3.29607	0.00367622	0.0296942	0.0132396	0.0994048	6.1419e-05	0	0	0	0	-10.6855	-10.4533
557	6078.46	2012-06-29 18:32:54	2143.24	5	1	-0.0499915	3.29576	0.00367622	0.0297636	0.0132396	0.0996333	0	0	0	0	0	-10.6535	-10.4533
558	6083.47	2012-06-29 18:32:59	2148.25	5	1	-0.049995	3.29576	0.00367622	0.0298331	0.0132396	0.0998624	0	0	0	0	0	-10.6535	-10.4852
559	6088.48	2012-06-29 18:33:04	2153.26	5	1	-0.0499915	3.29576	0.00367622	0.0299029	0.0132396	0.100092	0	0	0	0	0	-10.6855	-10.5314
560	6093.48	2012-06-29 18:33:09	2158.26	5	1	-0.0499915	3.29545	0.00367622	0.0299724	0.0132396	0.100322	-6.15597e-05	0	0	0	0	-10.6535	-10.4852
561	6098.49	2012-06-29 18:33:14	2163.27	5	1	-0.049995	3.29545	0.00367622	0.0300419	0.0132396	0.100551	-6.15597e-05	0	0	0	0	-10.7174	-10.4852
562	6103.5	2012-06-29 18:33:19	2168.28	5	1	-0.049995	3.29515	0.00367622	0.0301115	0.0132396	0.10078	-0.000123119	0	0	0	0	-10.6535	-10.4533
563	6108.51	2012-06-29 18:33:24	2173.29	5	1	-0.0499986	3.29515	0.00367622	0.0301808	0.0132396	0.101008	0	0	0	0	0	-10.6855	-10.4533
564	6113.51	2012-06-29 18:33:29	2178.29	5	1	-0.0499915	3.29515	0.00367622	0.0302506	0.0132396	0.101238	0	0	0	0	0	-10.6535	-10.4852
565	6118.52	2012-06-29 18:33:34	2183.3	5	1	-0.0499915	3.29484	0.00367622	0.0303201	0.0132396	0.101467	-0.000123119	0	0	0	0	-10.6855	-10.5314
566	6123.53	2012-06-29 18:33:39	2188.31	5	1	-0.0499915	3.29484	0.00367622	0.0303897	0.0132396	0.101696	-6.15597e-05	0	0	0	0	-10.6855	-10.4533
567	6128.54	2012-06-29 18:33:44	2193.32	5	1	-0.049995	3.29515	0.00367622	0.0304592	0.0132396	0.101926	6.14669e-05	0	0	0	0	-10.7493	-10.4852
568	6133.54	2012-06-29 18:33:49	2198.32	5	1	-0.049995	3.29484	0.00367622	0.0305287	0.0132396	0.102155	-6.14666e-05	0	0	0	0	-10.7174	-10.4852
569	6138.55	2012-06-29 18:33:54	2203.33	5	1	-0.0499986	3.29484	0.00367622	0.0305983	0.0132396	0.102384	0	0	0	0	0	-10.6855	-10.5314
570	6143.56	2012-06-29 18:33:59	2208.34	5	1	-0.049995	3.29453	0.00367622	0.0306678	0.0132396	0.102613	-6.15597e-05	0	0	0	0	-10.6855	-10.4533
571	6148.57	2012-06-29 18:34:04	2213.35	5	1	-0.049995	3.29453	0.00367622	0.0307374	0.0132396	0.102842	-6.15597e-05	0	0	0	0	-10.7493	-10.4852
572	6153.58	2012-06-29 18:34:09	2218.35	5	1	-0.0499915	3.29453	0.00367622	0.0308069	0.0132396	0.103071	0	0	0	0	0	-10.7174	-10.4852
573	6158.58	2012-06-29 18:34:14	2223.36	5	1	-0.049995	3.29453	0.00367622	0.0308762	0.0132396	0.1033	-6.15597e-05	0	0	0	0	-10.7174	-10.5171
574	6163.59	2012-06-29 18:34:19	2228.37	5	1	-0.0499915	3.29453	0.00367622	0.0309458	0.0132396	0.103529	6.15597e-05	0	0	0	0	-10.7174	-10.4533
575	6168.6	2012-06-29 18:34:24	2233.38	5	1	-0.049995	3.29422	0.00367622	0.0310155	0.0132396	0.103759	-6.12757e-05	0	0	0	0	-10.7493	-10.4533
576	6173.61	2012-06-29 18:34:29	2238.38	5	1	-0.0499986	3.29422	0.00367622	0.0310851	0.0132396	0.103988	6.15597e-05	0	0	0	0	-10.6855	-10.5171
577	6178.61	2012-06-29 18:34:34	2243.39	5	1	-0.049995	3.29392	0.00367622	0.0311546	0.0132396	0.104217	-6.15597e-05	0	0	0	0	-10.6855	-10.5171
578	6183.62	2012-06-29 18:34:39	2248.4	5	1	-0.049995	3.29392	0.00367622	0.0312242	0.0132396	0.104446	0	0	0	0	0	-10.7174	-10.5314
579	6188.63	2012-06-29 18:34:44	2253.41	5	1	-0.0499915	3.29392	0.00367622	0.0312937	0.0132396	0.104675	0	0	0	0	0	-10.7493	-10.4852
580	6193.64	2012-06-29 18:34:49	2258.41	5	1	-0.049995	3.29392	0.00367622	0.0313632	0.0132396	0.104904	0	0	0	0	0	-10.7174	-10.5952
581	6198.64	2012-06-29 18:34:54	2263.42	5	1	-0.0499915	3.29392	0.00367622	0.0314328	0.0132396	0.105133	0	0	0	0	0	-10.7174	-10.4852
582	6203.65	2012-06-29 18:34:59	2268.43	5	1	-0.049995	3.29361	0.00367622	0.0315023	0.0132396	0.105362	-6.15597e-05	0	0	0	0	-10.7174	-10.4852
583	6208.66	2012-06-29 18:35:04	2273.44	5	1	-0.0499915	3.29392	0.00367622	0.0315719	0.0132396	0.105591	6.15597e-05	0	0	0	0	-10.6855	-10.5171
584	6213.67	2012-06-29 18:35:09	2278.45	5	1	-0.049995	3.29361	0.00367622	0.0316414	0.0132396	0.10582	0	0	0	0	0	-10.7174	-10.5171
585	6218.67	2012-06-29 18:35:14	2283.45	5	1	-0.049995	3.29361	0.00367622	0.0317109	0.0132396	0.106049	0	0	0	0	0	-10.7174	-10.4852
586	6223.68	2012-06-29 18:35:19	2288.46	5	1	-0.0499915	3.29361	0.00367622	0.0317805	0.0132396	0.106278	0	0	0	0	0	-10.7635	-10.5633
587	6228.69	2012-06-29 18:35:24	2293.47	5	1	-0.049995	3.2933	0.00367622	0.03185	0.0132396	0.106507	-6.14189e-05	0	0	0	0	-10.6855	-10.5633
588	6233.7	2012-06-29 18:35:29	2298.48	5	1	-0.0499915	3.29361	0.00367622	0.0319193	0.0132396	0.106736	6.1419e-05	0	0	0	0	-10.6855	-10.4533
589	6238.7	2012-06-29 18:35:34	2303.48	5	1	-0.049995	3.2933	0.00367622	0.0319889	0.0132396	0.106965	-6.14191e-05	0	0	0	0	-10.6855	-10.5633
590	6243.71	2012-06-29 18:35:39	2308.49	5	1	-0.049995	3.29299	0.00367622	0.0320586	0.0132396	0.107194	-6.12757e-05	0	0	0	0	-10.6855	-10.5633
591	6248.72	2012-06-29 18:35:44	2313.5	5	1	-0.0499915	3.2933	0.00367622	0.0321282	0.0132396	0.107423	6.14666e-05	0	0	0	0	-10.6855	-10.5171
592	6253.73	2012-06-29 18:35:49	2318.51	5	1	-0.0499915	3.29299	0.00367622	0.0321977	0.0132396	0.107652	0	0	0	0	0	-10.6855	-10.5633
593	6258.73	2012-06-29 18:35:54	2323.51	5	1	-0.049995	3.29299	0.00367622	0.0322673	0.0132396	0.107881	-6.15597e-05	0	0	0	0	-10.6535	-10.5633
594	6263.74	2012-06-29 18:35:59	2328.52	5	1	-0.0499915	3.29299	0.00367622	0.0323368	0.0132396	0.10811	0	0	0	0	0	-10.6855	-10.4533
595	6268.75	2012-06-29 18:36:04	2333.53	5	1	-0.0499915	3.29299	0.00367622	0.0324064	0.0132396	0.108339	0	0	0	0	0	-10.6855	-10.4852
596	6273.76	2012-06-29 18:36:09	2338.54	5	1	-0.049995	3.29268	0.00367622	0.0324757	0.0132396	0.108568	-6.15597e-05	0	0	0	0	-10.7174	-10.4852
597	6278.76	2012-06-29 18:36:14	2343.54	5	1	-0.049995	3.29268	0.00367622	0.0325454	0.0132396	0.108797	0	0	0	0	0	-10.6855	-10.4533
598	6283.77	2012-06-29 18:36:19	2348.55	5	1	-0.049995	3.29299	0.00367622	0.032615	0.0132396	0.109026	6.1467e-05	0	0	0	0	-10.7174	-10.4852
599	6288.78	2012-06-29 18:36:24	2353.56	5	1	-0.049995	3.29268	0.00367622	0.0326845	0.0132396	0.109255	-6.15597e-05	0	0	0	0	-10.6855	-10.4852
600	6293.79	2012-06-29 18:36:29	2358.57	5	1	-0.049995	3.29268	0.00367622	0.0327541	0.0132396	0.109484	0	0	0	0	0	-10.6855	-10.4852
601	6298.79	2012-06-29 18:36:35	2363.57	5	1	-0.0499915	3.29268	0.00367622	0.0328236	0.0132396	0.109713	0	0	0	0	0	-10.7174	-10.439
602	6303.8	2012-06-29 18:36:40	2368.58	5	1	-0.0499915	3.29268	0.00367622	0.0328932	0.0132396	0.109942	0	0	0	0	0	-10.6855	-10.5171
603	6308.81	2012-06-29 18:36:45	2373.59	5	1	-0.049995	3.29238	0.00367622	0.0329627	0.0132396	0.110171	-6.15597e-05	0	0	0	0	-10.6855	-10.4852
604	6313.82	2012-06-29 18:36:50	2378.6	5	1	-0.049995	3.29238	0.00367622	0.033032	0.0132396	0.110399	0	0	0	0	0	-10.7493	-10.4852
605	6318.83	2012-06-29 18:36:55	2383.6	5	1	-0.049995	3.29207	0.00367622	0.0331016	0.0132396	0.110628	-6.15597e-05	0	0	0	0	-10.7174	-10.5952
606	6323.83	2012-06-29 18:37:00	2388.61	5	1	-0.0499915	3.29238	0.00367622	0.0331713	0.0132396	0.110858	0	0	0	0	0	-10.7174	-10.4072
607	6328.84	2012-06-29 18:37:05	2393.62	5	1	-0.049995	3.29207	0.00367622	0.0332409	0.0132396	0.111087	0	0	0	0	0	-10.7493	-10.5171
608	6333.85	2012-06-29 18:37:10	2398.63	5	1	-0.049995	3.29207	0.00367622	0.0333104	0.0132396	0.111316	0	0	0	0	0	-10.7493	-10.5171
609	6338.86	2012-06-29 18:37:15	2403.63	5	1	-0.0499915	3.29207	0.00367622	0.0333797	0.0132396	0.111544	0	0	0	0	0	-10.7493	-10.549
610	6343.86	2012-06-29 18:37:20	2408.64	5	1	-0.049995	3.29207	0.00367622	0.0334493	0.0132396	0.111773	0	0	0	0	0	-10.7174	-10.5171
611	6348.87	2012-06-29 18:37:25	2413.65	5	1	-0.0499915	3.29176	0.00367622	0.033519	0.0132396	0.112003	0	0	0	0	0	-10.7493	-10.5171
612	6353.88	2012-06-29 18:37:30	2418.66	5	1	-0.049995	3.29207	0.00367622	0.0335884	0.0132396	0.112231	6.15597e-05	0	0	0	0	-10.7493	-10.439
613	6358.89	2012-06-29 18:37:35	2423.66	5	1	-0.0499915	3.29176	0.00367622	0.0336581	0.0132396	0.112461	0	0	0	0	0	-10.7493	-10.4072
614	6363.89	2012-06-29 18:37:40	2428.67	5	1	-0.049995	3.29145	0.00367622	0.0337277	0.0132396	0.112689	-6.14668e-05	0	0	0	0	-10.7493	-10.4709
615	6368.9	2012-06-29 18:37:45	2433.68	5	1	-0.0499915	3.29145	0.00367622	0.0337972	0.0132396	0.112918	0	0	0	0	0	-10.7493	-10.439
616	6373.91	2012-06-29 18:37:50	2438.69	5	1	-0.0499986	3.29145	0.00367622	0.0338667	0.0132396	0.113147	0	0	0	0	0	-10.7812	-10.549
617	6378.92	2012-06-29 18:37:55	2443.7	5	1	-0.049995	3.29145	0.00367622	0.0339363	0.0132396	0.113376	-6.15597e-05	0	0	0	0	-10.7493	-10.4709
618	6383.92	2012-06-29 18:38:00	2448.7	5	1	-0.0499915	3.29176	0.00367622	0.0340056	0.0132396	0.113604	6.15597e-05	0	0	0	0	-10.7493	-10.549
619	6388.93	2012-06-29 18:38:05	2453.71	5	1	-0.0499915	3.29145	0.00367622	0.0340754	0.0132396	0.113834	6.15597e-05	0	0	0	0	-10.7812	-10.549
620	6393.94	2012-06-29 18:38:10	2458.72	5	1	-0.049995	3.29145	0.00367622	0.0341449	0.0132396	0.114063	6.15597e-05	0	0	0	0	-10.7493	-10.4709
621	6398.95	2012-06-29 18:38:15	2463.73	5	1	-0.049995	3.29115	0.00367622	0.0342142	0.0132396	0.114291	0	0	0	0	0	-10.7493	-10.3929
622	6403.95	2012-06-29 18:38:20	2468.73	5	1	-0.0499986	3.29115	0.00367622	0.034284	0.0132396	0.114521	0	0	0	0	0	-10.7812	-10.4709
623	6408.96	2012-06-29 18:38:25	2473.74	5	1	-0.049995	3.29084	0.00367622	0.0343535	0.0132396	0.114749	-6.15597e-05	0	0	0	0	-10.7812	-10.5809
624	6413.97	2012-06-29 18:38:30	2478.75	5	1	-0.049995	3.29115	0.00367622	0.0344231	0.0132396	0.114978	0	0	0	0	0	-10.7812	-10.361
625	6418.98	2012-06-29 18:38:35	2483.76	5	1	-0.049995	3.29115	0.00367622	0.0344926	0.0132396	0.115207	0	0	0	0	0	-10.7812	-10.5171
626	6423.98	2012-06-29 18:38:40	2488.76	5	1	-0.049995	3.29084	0.00367622	0.0345621	0.0132396	0.115436	-6.14667e-05	0	0	0	0	-10.7493	-10.549
627	6428.99	2012-06-29 18:38:45	2493.77	5	1	-0.049995	3.29115	0.00367622	0.0346317	0.0132396	0.115665	6.15597e-05	0	0	0	0	-10.7812	-10.4709
628	6434	2012-06-29 18:38:50	2498.78	5	1	-0.049995	3.29084	0.00367622	0.0347012	0.0132396	0.115894	0	0	0	0	0	-10.7493	-10.549
629	6439.01	2012-06-29 18:38:55	2503.79	5	1	-0.0499986	3.29084	0.00367622	0.0347708	0.0132396	0.116123	0	0	0	0	0	-10.7812	-10.549
630	6444.01	2012-06-29 18:39:00	2508.79	5	1	-0.049995	3.29053	0.00367622	0.0348403	0.0132396	0.116351	-6.1419e-05	0	0	0	0	-10.7493	-10.439
631	6449.02	2012-06-29 18:39:05	2513.8	5	1	-0.049995	3.29053	0.00367622	0.0349099	0.0132396	0.11658	0	0	0	0	0	-10.7493	-10.439
632	6454.03	2012-06-29 18:39:10	2518.81	5	1	-0.049995	3.29053	0.00367622	0.0349794	0.0132396	0.116809	0	0	0	0	0	-10.7174	-10.549
633	6459.04	2012-06-29 18:39:15	2523.82	5	1	-0.049995	3.29053	0.00367622	0.0350489	0.0132396	0.117038	0	0	0	0	0	-10.7493	-10.5171
634	6464.04	2012-06-29 18:39:20	2528.82	5	1	-0.0499915	3.29053	0.00367622	0.0351183	0.0132396	0.117266	0	0	0	0	0	-10.7493	-10.4852
635	6469.05	2012-06-29 18:39:25	2533.83	5	1	-0.0499986	3.29053	0.00367622	0.0351878	0.0132396	0.117495	0	0	0	0	0	-10.6855	-10.5171
636	6474.06	2012-06-29 18:39:30	2538.84	5	1	-0.0499915	3.29084	0.00367622	0.0352573	0.0132396	0.117724	6.1512e-05	0	0	0	0	-10.7174	-10.4852
637	6479.07	2012-06-29 18:39:35	2543.85	5	1	-0.049995	3.29053	0.00367622	0.0353271	0.0132396	0.117953	-6.12282e-05	0	0	0	0	-10.6855	-10.4852
638	6484.08	2012-06-29 18:39:40	2548.85	5	1	-0.0499915	3.29022	0.00367622	0.0353967	0.0132396	0.118182	0	0	0	0	0	-10.6855	-10.4533
639	6489.08	2012-06-29 18:39:45	2553.86	5	1	-0.049995	3.29022	0.00367622	0.0354662	0.0132396	0.118411	0	0	0	0	0	-10.6855	-10.4533
640	6494.09	2012-06-29 18:39:50	2558.87	5	1	-0.0499915	3.29022	0.00367622	0.0355357	0.0132396	0.11864	0	0	0	0	0	-10.6855	-10.5314
641	6499.1	2012-06-29 18:39:55	2563.88	5	1	-0.049995	3.28991	0.00367622	0.0356053	0.0132396	0.118868	-0.000123119	0	0	0	0	-10.6535	-10.4852
642	6504.11	2012-06-29 18:40:00	2568.88	5	1	-0.0499915	3.29022	0.00367622	0.0356748	0.0132396	0.119097	0	0	0	0	0	-10.6855	-10.5314
643	6509.11	2012-06-29 18:40:05	2573.89	5	1	-0.049995	3.28991	0.00367622	0.0357444	0.0132396	0.119326	-6.14663e-05	0	0	0	0	-10.7174	-10.5314
644	6514.12	2012-06-29 18:40:10	2578.9	5	1	-0.0499986	3.28961	0.00367622	0.0358139	0.0132396	0.119555	-6.14668e-05	0	0	0	0	-10.6535	-10.4533
645	6519.13	2012-06-29 18:40:15	2583.91	5	1	-0.0499915	3.28991	0.00367622	0.0358834	0.0132396	0.119784	6.1466e-05	0	0	0	0	-10.6535	-10.4533
646	6524.14	2012-06-29 18:40:20	2588.91	5	1	-0.049995	3.28991	0.00367622	0.035953	0.0132396	0.120012	0	0	0	0	0	-10.6535	-10.4533
647	6529.14	2012-06-29 18:40:25	2593.92	5	1	-0.0499915	3.28991	0.00367622	0.0360225	0.0132396	0.120241	0	0	0	0	0	-10.6535	-10.5314
648	6534.15	2012-06-29 18:40:30	2598.93	5	1	-0.0499986	3.2893	0.00367622	0.0360919	0.0132396	0.120469	-6.14657e-05	0	0	0	0	-10.6535	-10.5314
649	6539.16	2012-06-29 18:40:35	2603.94	5	1	-0.049995	3.28991	0.00367622	0.0361616	0.0132396	0.120699	0.000122552	0	0	0	0	-10.6855	-10.4533
650	6544.17	2012-06-29 18:40:40	2608.95	5	1	-0.049995	3.28991	0.00367622	0.0362312	0.0132396	0.120928	0	0	0	0	0	-10.6535	-10.4214
651	6549.17	2012-06-29 18:40:45	2613.95	5	1	-0.049995	3.28961	0.00367622	0.0363007	0.0132396	0.121156	0	0	0	0	0	-10.6535	-10.5314
652	6554.18	2012-06-29 18:40:50	2618.96	5	1	-0.0499986	3.28961	0.00367622	0.0363702	0.0132396	0.121385	0	0	0	0	0	-10.6535	-10.5314
653	6559.19	2012-06-29 18:40:55	2623.97	5	1	-0.049995	3.2893	0.00367622	0.0364398	0.0132396	0.121614	-6.15597e-05	0	0	0	0	-10.6216	-10.6875
654	6564.2	2012-06-29 18:41:00	2628.98	5	1	-0.049995	3.28899	0.00367622	0.0365093	0.0132396	0.121843	-6.15597e-05	0	0	0	0	-10.6216	-10.5775
655	6569.2	2012-06-29 18:41:05	2633.98	5	1	-0.049995	3.28899	0.00367622	0.0365789	0.0132396	0.122071	-6.15597e-05	0	0	0	0	-10.6216	-10.5456
656	6574.21	2012-06-29 18:41:10	2638.99	5	1	-0.049995	3.2893	0.00367622	0.0366484	0.0132396	0.1223	6.14663e-05	0	0	0	0	-10.6996	-10.5456
657	6579.22	2012-06-29 18:41:15	2644	5	1	-0.049995	3.28899	0.00367622	0.0367179	0.0132396	0.122529	-6.14684e-05	0	0	0	0	-10.5897	-10.5456
658	6584.23	2012-06-29 18:41:20	2649.01	5	1	-0.0499915	3.28899	0.00367622	0.0367875	0.0132396	0.122758	-0.000123119	0	0	0	0	-10.6677	-10.4676
659	6589.23	2012-06-29 18:41:25	2654.01	5	1	-0.0499915	3.2893	0.00367622	0.036857	0.0132396	0.122986	6.15597e-05	0	0	0	0	-10.6677	-10.6237
660	6594.24	2012-06-29 18:41:30	2659.02	5	1	-0.049995	3.28899	0.00367622	0.0369264	0.0132396	0.123214	0	0	0	0	0	-10.5578	-10.6699
661	6599.25	2012-06-29 18:41:35	2664.03	5	1	-0.049995	3.28899	0.00367622	0.0369961	0.0132396	0.123444	0	0	0	0	0	-10.5259	-10.3576
662	6604.26	2012-06-29 18:41:40	2669.04	5	1	-0.049995	3.28868	0.00367622	0.0370656	0.0132396	0.123672	-6.1467e-05	0	0	0	0	-10.6039	-10.5599
663	6609.26	2012-06-29 18:41:45	2674.04	5	1	-0.049995	3.28899	0.00367622	0.0371352	0.0132396	0.123901	6.14665e-05	0	0	0	0	-10.6358	-10.5599
664	6614.27	2012-06-29 18:41:50	2679.05	5	1	-0.0499915	3.28899	0.00367622	0.0372045	0.0132396	0.124129	0	0	0	0	0	-10.5401	-10.5741
665	6619.28	2012-06-29 18:41:55	2684.06	5	1	-0.049995	3.28899	0.00367622	0.0372743	0.0132396	0.124359	0	0	0	0	0	-10.65	-10.4499
666	6624.29	2012-06-29 18:42:00	2689.07	5	1	-0.0499915	3.28868	0.00367622	0.0373438	0.0132396	0.124587	0	0	0	0	0	-10.6181	-10.7303
667	6629.29	2012-06-29 18:42:05	2694.07	5	1	-0.0499915	3.28868	0.00367622	0.0374134	0.0132396	0.124816	0	0	0	0	0	-10.6819	-10.8403
668	6634.3	2012-06-29 18:42:10	2699.08	5	1	-0.0499915	3.28868	0.00367622	0.0374827	0.0132396	0.125044	0	0	0	0	0	-10.5401	-10.7765
669	6639.31	2012-06-29 18:42:15	2704.09	5	1	-0.049995	3.28899	0.00367622	0.0375524	0.0132396	0.125273	6.15597e-05	0	0	0	0	-10.5862	-10.8865
670	6644.32	2012-06-29 18:42:20	2709.1	5	1	-0.049995	3.28838	0.00367622	0.037622	0.0132396	0.125502	-6.15597e-05	0	0	0	0	-10.5862	-10.6984
671	6649.33	2012-06-29 18:42:25	2714.1	5	1	-0.049995	3.28868	0.00367622	0.0376915	0.0132396	0.125731	0	0	0	0	0	-10.728	-10.7445
672	6654.33	2012-06-29 18:42:30	2719.11	5	1	-0.049995	3.28838	0.00367622	0.0377611	0.0132396	0.125959	-6.14667e-05	0	0	0	0	-10.6642	-10.4642
673	6659.34	2012-06-29 18:42:35	2724.12	5	1	-0.0499915	3.28868	0.00367622	0.0378306	0.0132396	0.126188	0	0	0	0	0	-10.728	-10.8226
674	6664.35	2012-06-29 18:42:40	2729.13	5	1	-0.0499915	3.28868	0.00367622	0.0379001	0.0132396	0.126417	0.000123119	0	0	0	0	-10.5862	-10.7907
675	6669.36	2012-06-29 18:42:45	2734.13	5	1	-0.049995	3.28838	0.00367622	0.0379697	0.0132396	0.126645	0	0	0	0	0	-10.806	-10.5884
676	6674.36	2012-06-29 18:42:50	2739.14	5	1	-0.0499915	3.28838	0.00367622	0.038039	0.0132396	0.126873	0	0	0	0	0	-10.6181	-10.4004
677	6679.37	2012-06-29 18:42:55	2744.15	5	1	-0.0499915	3.28868	0.00367622	0.0381086	0.0132396	0.127102	6.15597e-05	0	0	0	0	-10.6323	-10.8688
678	6684.38	2012-06-29 18:43:00	2749.16	5	1	-0.049995	3.28838	0.00367622	0.0381783	0.0132396	0.127331	-6.15597e-05	0	0	0	0	-10.7103	-10.9007
679	6689.39	2012-06-29 18:43:05	2754.16	5	1	-0.0499915	3.28838	0.00367622	0.0382478	0.0132396	0.12756	0	0	0	0	0	-10.6003	-10.6807
680	6694.39	2012-06-29 18:43:10	2759.17	5	1	-0.0499915	3.28838	0.00367622	0.0383172	0.0132396	0.127788	0	0	0	0	0	-10.7422	-10.7907
681	6699.4	2012-06-29 18:43:15	2764.18	5	1	-0.049995	3.28807	0.00367622	0.0383869	0.0132396	0.128017	0	0	0	0	0	-10.5684	-10.7588
682	6704.41	2012-06-29 18:43:20	2769.19	5	1	-0.0499915	3.28807	0.00367622	0.0384563	0.0132396	0.128245	0	0	0	0	0	-10.5365	-10.805
683	6709.42	2012-06-29 18:43:25	2774.19	5	1	-0.049995	3.28807	0.00367622	0.0385258	0.0132396	0.128474	0	0	0	0	0	-10.6464	-10.7269
684	6714.42	2012-06-29 18:43:30	2779.2	5	1	-0.0499915	3.28807	0.00367622	0.0385953	0.0132396	0.128703	0	0	0	0	0	-10.6783	-10.773
685	6719.43	2012-06-29 18:43:35	2784.21	5	1	-0.049995	3.28807	0.00367622	0.0386651	0.0132396	0.128932	0	0	0	0	0	-10.6145	-10.7445
686	6724.44	2012-06-29 18:43:40	2789.22	5	1	-0.049995	3.28807	0.00367622	0.0387346	0.0132396	0.129161	0	0	0	0	0	-10.6464	-10.7269
687	6729.45	2012-06-29 18:43:45	2794.23	5	1	-0.049995	3.28807	0.00367622	0.0388042	0.0132396	0.129389	0	0	0	0	0	-10.5826	-10.6169
688	6734.45	2012-06-29 18:43:50	2799.23	5	1	-0.0499915	3.28776	0.00367622	0.0388737	0.0132396	0.129618	-6.1512e-05	0	0	0	0	-10.6145	-10.7269
689	6739.46	2012-06-29 18:43:55	2804.24	5	1	-0.0499915	3.28807	0.00367622	0.0389433	0.0132396	0.129847	0	0	0	0	0	-10.6145	-10.7269
690	6744.47	2012-06-29 18:44:00	2809.25	5	1	-0.049995	3.28807	0.00367622	0.0390126	0.0132396	0.130075	0.000123072	0	0	0	0	-10.6464	-10.805
691	6749.48	2012-06-29 18:44:05	2814.26	5	1	-0.049995	3.28776	0.00367622	0.0390823	0.0132396	0.130304	-6.1229e-05	0	0	0	0	-10.5365	-10.773
692	6754.48	2012-06-29 18:44:10	2819.26	5	1	-0.049995	3.28776	0.00367622	0.0391517	0.0132396	0.130532	0	0	0	0	0	-10.5365	-10.695
693	6759.49	2012-06-29 18:44:15	2824.27	5	1	-0.0499915	3.28745	0.00367622	0.0392214	0.0132396	0.130761	-6.15597e-05	0	0	0	0	-10.5826	-10.695
694	6764.5	2012-06-29 18:44:20	2829.28	5	1	-0.049995	3.28776	0.00367622	0.039291	0.0132396	0.13099	0	0	0	0	0	-10.6145	-10.773
695	6769.51	2012-06-29 18:44:25	2834.29	5	1	-0.0499915	3.28776	0.00367622	0.0393605	0.0132396	0.131219	0	0	0	0	0	-10.6145	-10.773
696	6774.51	2012-06-29 18:44:30	2839.29	5	1	-0.049995	3.28745	0.00367622	0.03943	0.0132396	0.131447	0	0	0	0	0	-10.6145	-10.7269
697	6779.52	2012-06-29 18:44:35	2844.3	5	1	-0.0499915	3.28776	0.00367622	0.0394996	0.0132396	0.131676	6.14665e-05	0	0	0	0	-10.6145	-10.773
698	6784.53	2012-06-29 18:44:40	2849.31	5	1	-0.049995	3.28745	0.00367622	0.0395689	0.0132396	0.131904	0	0	0	0	0	-10.5826	-10.8511
699	6789.54	2012-06-29 18:44:45	2854.32	5	1	-0.049995	3.28745	0.00367622	0.0396384	0.0132396	0.132132	-6.15597e-05	0	0	0	0	-10.5826	-10.6169
700	6794.54	2012-06-29 18:44:50	2859.32	5	1	-0.049995	3.28714	0.00367622	0.0397082	0.0132396	0.132362	-0.000123119	0	0	0	0	-10.6145	-10.805
701	6799.55	2012-06-29 18:44:55	2864.33	5	1	-0.0499915	3.28745	0.00367622	0.0397777	0.0132396	0.13259	6.15597e-05	0	0	0	0	-10.5826	-10.773
702	6804.56	2012-06-29 18:45:00	2869.34	5	1	-0.0499915	3.28714	0.00367622	0.0398471	0.0132396	0.132818	-6.15597e-05	0	0	0	0	-10.5826	-10.695
703	6809.57	2012-06-29 18:45:05	2874.35	5	1	-0.049995	3.28714	0.00367622	0.0399168	0.0132396	0.133047	0	0	0	0	0	-10.5826	-10.6169
704	6814.57	2012-06-29 18:45:10	2879.35	5	1	-0.049995	3.28714	0.00367622	0.0399864	0.0132396	0.133276	0	0	0	0	0	-10.6145	-10.8511
705	6819.58	2012-06-29 18:45:15	2884.36	5	1	-0.049995	3.28745	0.00367622	0.0400559	0.0132396	0.133505	6.14667e-05	0	0	0	0	-10.6145	-10.8973
706	6824.59	2012-06-29 18:45:20	2889.37	5	1	-0.049995	3.28745	0.00367622	0.0401254	0.0132396	0.133733	0	0	0	0	0	-10.5507	-10.8192
707	6829.6	2012-06-29 18:45:25	2894.38	5	1	-0.049995	3.28745	0.00367622	0.040195	0.0132396	0.133962	0	0	0	0	0	-10.5826	-10.7411
708	6834.61	2012-06-29 18:45:30	2899.38	5	1	-0.0499915	3.28684	0.00367622	0.0402645	0.0132396	0.13419	-6.15597e-05	0	0	0	0	-10.5826	-10.7411
709	6839.61	2012-06-29 18:45:35	2904.39	5	1	-0.049995	3.28684	0.00367622	0.0403341	0.0132396	0.134419	-6.15597e-05	0	0	0	0	-10.5826	-10.7411
710	6844.62	2012-06-29 18:45:40	2909.4	5	1	-0.0499915	3.28684	0.00367622	0.0404036	0.0132396	0.134648	-6.15597e-05	0	0	0	0	-10.6287	-10.663
711	6849.63	2012-06-29 18:45:45	2914.41	5	1	-0.0499915	3.28714	0.00367622	0.0404731	0.0132396	0.134876	6.15597e-05	0	0	0	0	-10.5826	-10.7411
712	6854.64	2012-06-29 18:45:50	2919.41	5	1	-0.0499915	3.28714	0.00367622	0.0405427	0.0132396	0.135105	6.15597e-05	0	0	0	0	-10.6287	-10.7092
713	6859.64	2012-06-29 18:45:55	2924.42	5	1	-0.049995	3.28684	0.00367622	0.0406122	0.0132396	0.135333	0	0	0	0	0	-10.5968	-10.7873
714	6864.65	2012-06-29 18:46:00	2929.43	5	1	-0.049995	3.28684	0.00367622	0.0406816	0.0132396	0.135561	0	0	0	0	0	-10.5507	-10.7873
715	6869.66	2012-06-29 18:46:05	2934.44	5	1	-0.049995	3.28684	0.00367622	0.0407511	0.0132396	0.13579	0	0	0	0	0	-10.5507	-10.663
716	6874.67	2012-06-29 18:46:10	2939.44	5	1	-0.049995	3.28653	0.00367622	0.0408209	0.0132396	0.136019	-0.000123119	0	0	0	0	-10.5507	-10.6311
717	6879.67	2012-06-29 18:46:15	2944.45	5	1	-0.0499915	3.28684	0.00367622	0.0408904	0.0132396	0.136247	0	0	0	0	0	-10.6287	-10.8192
718	6884.68	2012-06-29 18:46:20	2949.46	5	1	-0.049995	3.28653	0.00367622	0.0409599	0.0132396	0.136476	-6.1466e-05	0	0	0	0	-10.5188	-10.7554
719	6889.69	2012-06-29 18:46:25	2954.47	5	1	-0.0499915	3.28684	0.00367622	0.0410295	0.0132396	0.136705	0	0	0	0	0	-10.5968	-10.7092
720	6894.7	2012-06-29 18:46:30	2959.47	5	1	-0.0499915	3.28684	0.00367622	0.0410988	0.0132396	0.136932	0	0	0	0	0	-10.5968	-10.7554
721	6899.7	2012-06-29 18:46:35	2964.48	5	1	-0.049995	3.28653	0.00367622	0.0411686	0.0132396	0.137162	0	0	0	0	0	-10.5968	-10.8335
722	6904.71	2012-06-29 18:46:40	2969.49	5	1	-0.0499915	3.28653	0.00367622	0.0412379	0.0132396	0.13739	6.15597e-05	0	0	0	0	-10.4869	-10.7873
723	6909.72	2012-06-29 18:46:45	2974.5	5	1	-0.0499915	3.28622	0.00367622	0.0413074	0.0132396	0.137618	-0.000123119	0	0	0	0	-10.4869	-10.7092
724	6914.73	2012-06-29 18:46:50	2979.51	5	1	-0.0499915	3.28622	0.00367622	0.041377	0.0132396	0.137847	0	0	0	0	0	-10.4869	-10.8335
725	6919.73	2012-06-29 18:46:55	2984.51	5	1	-0.0499915	3.28622	0.00367622	0.0414465	0.0132396	0.138075	0	0	0	0	0	-10.4869	-10.7554
726	6924.74	2012-06-29 18:47:00	2989.52	5	1	-0.049995	3.28653	0.00367622	0.041516	0.0132396	0.138304	6.14694e-05	0	0	0	0	-10.6287	-10.6454
727	6929.75	2012-06-29 18:47:05	2994.53	5	1	-0.049995	3.28622	0.00367622	0.0415858	0.0132396	0.138533	-6.12758e-05	0	0	0	0	-10.4869	-10.8335
728	6934.76	2012-06-29 18:47:10	2999.54	5	1	-0.0499915	3.28622	0.00367622	0.0416551	0.0132396	0.138761	-6.1466e-05	0	0	0	0	-10.5329	-10.7234
729	6939.76	2012-06-29 18:47:15	3004.54	5	1	-0.0499915	3.28622	0.00367622	0.0417249	0.0132396	0.13899	0	0	0	0	0	-10.5648	-10.8796
730	6944.77	2012-06-29 18:47:20	3009.55	5	1	-0.0499915	3.28622	0.00367622	0.0417942	0.0132396	0.139218	0	0	0	0	0	-10.5188	-10.6454
731	6949.78	2012-06-29 18:47:25	3014.56	5	1	-0.0499915	3.28622	0.00367622	0.0418637	0.0132396	0.139446	0	0	0	0	0	-10.4869	-10.7234
732	6954.79	2012-06-29 18:47:31	3019.57	5	1	-0.049995	3.28622	0.00367622	0.0419335	0.0132396	0.139676	6.15597e-05	0	0	0	0	-10.5329	-10.9116
733	6959.79	2012-06-29 18:47:36	3024.57	5	1	-0.0499915	3.28622	0.00367622	0.042003	0.0132396	0.139904	0	0	0	0	0	-10.5329	-10.7234
734	6964.8	2012-06-29 18:47:41	3029.58	5	1	-0.049995	3.28622	0.00367622	0.0420726	0.0132396	0.140133	0	0	0	0	0	-10.4869	-10.7234
735	6969.81	2012-06-29 18:47:46	3034.59	5	1	-0.0499915	3.28622	0.00367622	0.0421421	0.0132396	0.140361	0	0	0	0	0	-10.4869	-10.7234
736	6974.82	2012-06-29 18:47:51	3039.6	5	1	-0.049995	3.28622	0.00367622	0.0422117	0.0132396	0.14059	6.15597e-05	0	0	0	0	-10.4869	-10.8015
737	6979.82	2012-06-29 18:47:56	3044.6	5	1	-0.0499915	3.28591	0.00367622	0.0422812	0.0132396	0.140818	-6.14679e-05	0	0	0	0	-10.5329	-10.8335
738	6984.83	2012-06-29 18:48:01	3049.61	5	1	-0.0499915	3.28622	0.00367622	0.0423507	0.0132396	0.141047	6.14666e-05	0	0	0	0	-10.4869	-10.8335
739	6989.84	2012-06-29 18:48:06	3054.62	5	1	-0.0499915	3.28591	0.00367622	0.0424203	0.0132396	0.141275	-6.14665e-05	0	0	0	0	-10.4549	-10.7234
740	6994.85	2012-06-29 18:48:11	3059.63	5	1	-0.0499915	3.28591	0.00367622	0.0424898	0.0132396	0.141504	0	0	0	0	0	-10.5329	-10.8015
741	6999.85	2012-06-29 18:48:16	3064.63	5	1	-0.049995	3.28591	0.00367622	0.0425594	0.0132396	0.141732	0	0	0	0	0	-10.5329	-10.8015
742	7004.86	2012-06-29 18:48:21	3069.64	5	1	-0.049995	3.28591	0.00367622	0.0426289	0.0132396	0.141961	0	0	0	0	0	-10.5648	-10.8796
743	7009.87	2012-06-29 18:48:26	3074.65	5	1	-0.049995	3.28561	0.00367622	0.0426984	0.0132396	0.142189	-6.15597e-05	0	0	0	0	-10.4869	-10.8015
744	7014.88	2012-06-29 18:48:31	3079.66	5	1	-0.049995	3.28561	0.00367622	0.042768	0.0132396	0.142418	0	0	0	0	0	-10.4549	-10.8015
745	7019.89	2012-06-29 18:48:36	3084.66	5	1	-0.0499915	3.28591	0.00367622	0.0428373	0.0132396	0.142645	6.15597e-05	0	0	0	0	-10.4549	-10.8335
746	7024.89	2012-06-29 18:48:41	3089.67	5	1	-0.049988	3.28591	0.00367622	0.0429068	0.0132396	0.142874	0	0	0	0	0	-10.4549	-10.8015
747	7029.9	2012-06-29 18:48:46	3094.68	5	1	-0.049995	3.28561	0.00367622	0.0429766	0.0132396	0.143103	0	0	0	0	0	-10.4549	-10.7234
748	7034.91	2012-06-29 18:48:51	3099.69	5	1	-0.049995	3.28561	0.00367622	0.0430461	0.0132396	0.143332	0	0	0	0	0	-10.4549	-10.8335
749	7039.92	2012-06-29 18:48:56	3104.69	5	1	-0.0499915	3.28561	0.00367622	0.0431157	0.0132396	0.14356	0	0	0	0	0	-10.5648	-10.8796
750	7044.92	2012-06-29 18:49:01	3109.7	5	1	-0.049995	3.2853	0.00367622	0.0431852	0.0132396	0.143789	0	0	0	0	0	-10.4549	-10.8015
751	7049.93	2012-06-29 18:49:06	3114.71	5	1	-0.049995	3.28561	0.00367622	0.0432548	0.0132396	0.144017	6.1512e-05	0	0	0	0	-10.6428	-10.7554
752	7054.94	2012-06-29 18:49:11	3119.72	5	1	-0.0499915	3.28591	0.00367622	0.0433243	0.0132396	0.144245	6.15597e-05	0	0	0	0	-10.4549	-10.9116
753	7059.95	2012-06-29 18:49:16	3124.72	5	1	-0.049995	3.28561	0.00367622	0.0433938	0.0132396	0.144474	-6.14668e-05	0	0	0	0	-10.4869	-10.7554
754	7064.95	2012-06-29 18:49:21	3129.73	5	1	-0.049995	3.2853	0.00367622	0.0434632	0.0132396	0.144702	0	0	0	0	0	-10.5648	-10.5992
755	7069.96	2012-06-29 18:49:26	3134.74	5	1	-0.049995	3.2853	0.00367622	0.0435329	0.0132396	0.144931	-6.1512e-05	0	0	0	0	-10.5188	-10.7873
756	7074.97	2012-06-29 18:49:31	3139.75	5	1	-0.049995	3.2853	0.00367622	0.0436025	0.0132396	0.145159	-6.1512e-05	0	0	0	0	-10.5968	-10.7554
757	7079.98	2012-06-29 18:49:36	3144.76	5	1	-0.0499915	3.28561	0.00367622	0.043672	0.0132396	0.145388	0.000123072	0	0	0	0	-10.4869	-10.7554
758	7084.98	2012-06-29 18:49:41	3149.76	5	1	-0.049995	3.2853	0.00367622	0.0437415	0.0132396	0.145616	0	0	0	0	0	-10.5507	-10.6773
759	7089.99	2012-06-29 18:49:46	3154.77	5	1	-0.0499986	3.28499	0.00367622	0.0438111	0.0132396	0.145845	-0.000123072	0	0	0	0	-10.5507	-10.7411
760	7095	2012-06-29 18:49:51	3159.78	5	1	-0.0499915	3.2853	0.00367622	0.0438806	0.0132396	0.146073	6.14666e-05	0	0	0	0	-10.5507	-10.7092
761	7100.01	2012-06-29 18:49:56	3164.79	5	1	-0.049995	3.28499	0.00367622	0.0439502	0.0132396	0.146302	-6.14666e-05	0	0	0	0	-10.5507	-10.5531
762	7105.01	2012-06-29 18:50:01	3169.79	5	1	-0.049995	3.28499	0.00367622	0.0440195	0.0132396	0.146529	-6.12776e-05	0	0	0	0	-10.5507	-10.7411
763	7110.02	2012-06-29 18:50:06	3174.8	5	1	-0.0499915	3.28499	0.00367622	0.0440892	0.0132396	0.146759	-0.000123072	0	0	0	0	-10.5826	-10.5531
764	7115.03	2012-06-29 18:50:11	3179.81	5	1	-0.049995	3.2853	0.00367622	0.0441588	0.0132396	0.146987	6.14666e-05	0	0	0	0	-10.5507	-10.663
765	7120.04	2012-06-29 18:50:16	3184.82	5	1	-0.049995	3.28499	0.00367622	0.0442283	0.0132396	0.147215	-6.14666e-05	0	0	0	0	-10.5826	-10.7411
766	7125.04	2012-06-29 18:50:21	3189.82	5	1	-0.049995	3.28499	0.00367622	0.0442979	0.0132396	0.147444	6.15597e-05	0	0	0	0	-10.5826	-10.663
767	7130.05	2012-06-29 18:50:26	3194.83	5	1	-0.0499915	3.28499	0.00367622	0.0443674	0.0132396	0.147672	0	0	0	0	0	-10.5826	-10.773
768	7135.06	2012-06-29 18:50:31	3199.84	5	1	-0.049995	3.28499	0.00367622	0.044437	0.0132396	0.147901	0	0	0	0	0	-10.4585	-10.4608
769	7140.07	2012-06-29 18:50:36	3204.85	5	1	-0.0499915	3.28499	0.00367622	0.0445065	0.0132396	0.148129	-6.15597e-05	0	0	0	0	-10.5365	-10.3366
770	7145.07	2012-06-29 18:50:41	3209.85	5	1	-0.049995	3.28499	0.00367622	0.044576	0.0132396	0.148358	0	0	0	0	0	-10.4266	-10.6488
771	7150.08	2012-06-29 18:50:46	3214.86	5	1	-0.049995	3.28468	0.00367622	0.0446456	0.0132396	0.148586	0	0	0	0	0	-10.5826	-10.5707
772	7155.09	2012-06-29 18:50:51	3219.87	5	1	-0.0499915	3.28499	0.00367622	0.0447151	0.0132396	0.148814	6.14668e-05	0	0	0	0	-10.5365	-10.6488
773	7160.1	2012-06-29 18:50:56	3224.88	5	1	-0.049995	3.28468	0.00367622	0.0447847	0.0132396	0.149043	-6.14666e-05	0	0	0	0	-10.4585	-10.695
774	7165.1	2012-06-29 18:51:01	3229.88	5	1	-0.049995	3.28468	0.00367622	0.0448542	0.0132396	0.149271	0	0	0	0	0	-10.4125	-10.4927
775	7170.11	2012-06-29 18:51:06	3234.89	5	1	-0.049995	3.28468	0.00367622	0.0449237	0.0132396	0.1495	6.15597e-05	0	0	0	0	-10.4585	-10.4927
776	7175.12	2012-06-29 18:51:11	3239.9	5	1	-0.049995	3.28468	0.00367622	0.0449933	0.0132396	0.149728	0	0	0	0	0	-10.5365	-10.6026
777	7180.13	2012-06-29 18:51:16	3244.91	5	1	-0.049995	3.28437	0.00367622	0.0450626	0.0132396	0.149956	-6.12753e-05	0	0	0	0	-10.5224	-10.6807
778	7185.14	2012-06-29 18:51:21	3249.91	5	1	-0.049995	3.28437	0.00367622	0.0451324	0.0132396	0.150185	-0.000123119	0	0	0	0	-10.5224	-10.7588
779	7190.14	2012-06-29 18:51:26	3254.92	5	1	-0.0499915	3.28468	0.00367622	0.0452019	0.0132396	0.150413	0	0	0	0	0	-10.5224	-10.3366
780	7195.15	2012-06-29 18:51:31	3259.93	5	1	-0.0499915	3.28499	0.00367622	0.0452714	0.0132396	0.150642	6.15597e-05	0	0	0	0	-10.5224	-10.3542
781	7200.16	2012-06-29 18:51:36	3264.94	5	1	-0.0499915	3.28468	0.00367622	0.045341	0.0132396	0.15087	0	0	0	0	0	-10.5082	-10.7445
782	7205.17	2012-06-29 18:51:41	3269.94	5	1	-0.0499915	3.28468	0.00367622	0.0454105	0.0132396	0.151099	6.15597e-05	0	0	0	0	-10.5082	-10.2762
783	7210.17	2012-06-29 18:51:46	3274.95	5	1	-0.049995	3.28437	0.00367622	0.0454801	0.0132396	0.151327	0	0	0	0	0	-10.5862	-10.8084
784	7215.18	2012-06-29 18:51:51	3279.96	5	1	-0.0499915	3.28468	0.00367622	0.0455496	0.0132396	0.151555	6.14667e-05	0	0	0	0	-10.5862	-10.4004
785	7220.19	2012-06-29 18:51:56	3284.97	5	1	-0.0499915	3.28437	0.00367622	0.0456191	0.0132396	0.151784	0	0	0	0	0	-10.5401	-10.3861
786	7225.2	2012-06-29 18:52:01	3289.97	5	1	-0.049995	3.28437	0.00367622	0.0456887	0.0132396	0.152012	0	0	0	0	0	-10.5578	-10.3081
787	7230.2	2012-06-29 18:52:06	3294.98	5	1	-0.0499915	3.28437	0.00367622	0.0457582	0.0132396	0.152241	0	0	0	0	0	-10.5259	-10.2938
788	7235.21	2012-06-29 18:52:11	3299.99	5	1	-0.049995	3.28437	0.00367622	0.0458278	0.0132396	0.152469	0	0	0	0	0	-10.494	-10.4499
789	7240.22	2012-06-29 18:52:16	3305	5	1	-0.0499915	3.28437	0.00367622	0.0458973	0.0132396	0.152697	0	0	0	0	0	-10.5401	-10.2938
790	7245.23	2012-06-29 18:52:21	3310.01	5	1	-0.049995	3.28437	0.00367622	0.0459668	0.0132396	0.152926	0	0	0	0	0	-10.6039	-10.3257
791	7250.23	2012-06-29 18:52:26	3315.01	5	1	-0.049995	3.28407	0.00367622	0.0460364	0.0132396	0.153154	-6.14669e-05	0	0	0	0	-10.5259	-10.2938
792	7255.24	2012-06-29 18:52:31	3320.02	5	1	-0.049995	3.28437	0.00367622	0.0461057	0.0132396	0.153382	0	0	0	0	0	-10.5578	-10.4038
793	7260.25	2012-06-29 18:52:36	3325.03	5	1	-0.049995	3.28407	0.00367622	0.0461752	0.0132396	0.15361	0	0	0	0	0	-10.5578	-10.5599
794	7265.26	2012-06-29 18:52:41	3330.04	5	1	-0.049995	3.28407	0.00367622	0.046245	0.0132396	0.153839	-6.15597e-05	0	0	0	0	-10.5578	-10.2938
795	7270.26	2012-06-29 18:52:46	3335.04	5	1	-0.049995	3.28407	0.00367622	0.0463145	0.0132396	0.154068	0	0	0	0	0	-10.5897	-10.3257
796	7275.27	2012-06-29 18:52:51	3340.05	5	1	-0.0499915	3.28407	0.00367622	0.0463841	0.0132396	0.154296	0	0	0	0	0	-10.6358	-10.5137
797	7280.28	2012-06-29 18:52:56	3345.06	5	1	-0.049995	3.28407	0.00367622	0.0464536	0.0132396	0.154524	0	0	0	0	0	-10.5897	-10.34
798	7285.29	2012-06-29 18:53:01	3350.07	5	1	-0.0499915	3.28407	0.00367622	0.0465232	0.0132396	0.154753	6.15597e-05	0	0	0	0	-10.5897	-10.638
799	7290.29	2012-06-29 18:53:06	3355.07	5	1	-0.049995	3.28407	0.00367622	0.0465925	0.0132396	0.154981	6.14667e-05	0	0	0	0	-10.5578	-10.5137
800	7295.3	2012-06-29 18:53:11	3360.08	5	1	-0.0499915	3.28407	0.00367622	0.0466622	0.0132396	0.15521	0	0	0	0	0	-10.6358	-10.5599
801	7300.31	2012-06-29 18:53:16	3365.09	5	1	-0.049995	3.28407	0.00367622	0.0467318	0.0132396	0.155438	0	0	0	0	0	-10.6358	-10.4818
802	7305.32	2012-06-29 18:53:21	3370.1	5	1	-0.049995	3.28376	0.00367622	0.0468013	0.0132396	0.155666	-6.15597e-05	0	0	0	0	-10.7457	-10.4357
803	7310.32	2012-06-29 18:53:26	3375.1	5	1	-0.0499915	3.28407	0.00367622	0.0468709	0.0132396	0.155895	6.15597e-05	0	0	0	0	-10.5897	-10.4357
804	7315.33	2012-06-29 18:53:31	3380.11	5	1	-0.049995	3.28345	0.00367622	0.0469404	0.0132396	0.156123	-6.15597e-05	0	0	0	0	-10.5897	-10.5137
805	7320.34	2012-06-29 18:53:36	3385.12	5	1	-0.0499915	3.28376	0.00367622	0.04701	0.0132396	0.156351	0	0	0	0	0	-10.5578	-10.3576
806	7325.35	2012-06-29 18:53:41	3390.13	5	1	-0.0499915	3.28376	0.00367622	0.0470795	0.0132396	0.15658	-6.15597e-05	0	0	0	0	-10.5897	-10.3576
807	7330.35	2012-06-29 18:53:46	3395.13	5	1	-0.0499915	3.28376	0.00367622	0.047149	0.0132396	0.156808	0	0	0	0	0	-10.5897	-10.3895
808	7335.36	2012-06-29 18:53:51	3400.14	5	1	-0.049995	3.28376	0.00367622	0.0472186	0.0132396	0.157036	0	0	0	0	0	-10.5897	-10.4357
809	7340.37	2012-06-29 18:53:56	3405.15	5	1	-0.049995	3.28345	0.00367622	0.0472881	0.0132396	0.157265	-6.14661e-05	0	0	0	0	-10.6216	-10.4214
810	7345.38	2012-06-29 18:54:01	3410.16	5	1	-0.0499915	3.28376	0.00367622	0.0473576	0.0132396	0.157493	6.14669e-05	0	0	0	0	-10.6996	-10.4995
811	7350.38	2012-06-29 18:54:06	3415.16	5	1	-0.049995	3.28376	0.00367622	0.0474272	0.0132396	0.157722	0	0	0	0	0	-10.5578	-10.5456
812	7355.39	2012-06-29 18:54:11	3420.17	5	1	-0.0499915	3.28376	0.00367622	0.0474967	0.0132396	0.15795	0	0	0	0	0	-10.6216	-10.4357
813	7360.4	2012-06-29 18:54:16	3425.18	5	1	-0.0499915	3.28376	0.00367622	0.0475663	0.0132396	0.158178	0	0	0	0	0	-10.6216	-10.4676
814	7365.41	2012-06-29 18:54:21	3430.19	5	1	-0.049995	3.28376	0.00367622	0.0476358	0.0132396	0.158407	0	0	0	0	0	-10.6216	-10.4676
815	7370.42	2012-06-29 18:54:26	3435.19	5	1	-0.0499915	3.28345	0.00367622	0.0477054	0.0132396	0.158635	-6.14664e-05	0	0	0	0	-10.6216	-10.4357
816	7375.42	2012-06-29 18:54:31	3440.2	5	1	-0.0499915	3.28376	0.00367622	0.0477749	0.0132396	0.158863	0	0	0	0	0	-10.6216	-10.4995
817	7380.43	2012-06-29 18:54:36	3445.21	5	1	-0.049995	3.28376	0.00367622	0.0478444	0.0132396	0.159092	0	0	0	0	0	-10.6216	-10.3895
818	7385.44	2012-06-29 18:54:41	3450.22	5	1	-0.0499915	3.28376	0.00367622	0.047914	0.0132396	0.15932	0	0	0	0	0	-10.6216	-10.4995
819	7390.45	2012-06-29 18:54:46	3455.22	5	1	-0.0499915	3.28314	0.00367622	0.0479835	0.0132396	0.159548	-0.000122933	0	0	0	0	-10.6216	-10.5137
820	7395.45	2012-06-29 18:54:51	3460.23	5	1	-0.0499915	3.28345	0.00367622	0.0480531	0.0132396	0.159777	-6.15597e-05	0	0	0	0	-10.6216	-10.4995
821	7400.46	2012-06-29 18:54:56	3465.24	5	1	-0.0499915	3.28345	0.00367622	0.0481226	0.0132396	0.160005	0	0	0	0	0	-10.6535	-10.4214
822	7405.47	2012-06-29 18:55:01	3470.25	5	1	-0.049995	3.28345	0.00367622	0.0481919	0.0132396	0.160233	0	0	0	0	0	-10.6216	-10.4214
823	7410.48	2012-06-29 18:55:06	3475.25	5	1	-0.049995	3.28345	0.00367622	0.0482615	0.0132396	0.160461	0	0	0	0	0	-10.6216	-10.4533
824	7415.48	2012-06-29 18:55:11	3480.26	5	1	-0.0499915	3.28345	0.00367622	0.048331	0.0132396	0.160689	6.15597e-05	0	0	0	0	-10.6535	-10.5775
825	7420.49	2012-06-29 18:55:16	3485.27	5	1	-0.049995	3.28345	0.00367622	0.0484008	0.0132396	0.160918	0	0	0	0	0	-10.6535	-10.4533
826	7425.5	2012-06-29 18:55:21	3490.28	5	1	-0.0499915	3.28345	0.00367622	0.0484703	0.0132396	0.161147	0	0	0	0	0	-10.6535	-10.4533
827	7430.51	2012-06-29 18:55:26	3495.29	5	1	-0.049995	3.28345	0.00367622	0.0485398	0.0132396	0.161375	6.15597e-05	0	0	0	0	-10.6535	-10.4214
828	7435.51	2012-06-29 18:55:31	3500.29	5	1	-0.0499986	3.28345	0.00367622	0.0486094	0.0132396	0.161603	0	0	0	0	0	-10.6535	-10.4533
829	7440.52	2012-06-29 18:55:36	3505.3	5	1	-0.049995	3.28345	0.00367622	0.0486789	0.0132396	0.161832	0	0	0	0	0	-10.6535	-10.4533
830	7445.53	2012-06-29 18:55:41	3510.31	5	1	-0.049995	3.28314	0.00367622	0.0487485	0.0132396	0.16206	-6.14672e-05	0	0	0	0	-10.6535	-10.4533
831	7450.54	2012-06-29 18:55:46	3515.32	5	1	-0.049988	3.28345	0.00367622	0.048818	0.0132396	0.162288	6.14665e-05	0	0	0	0	-10.6535	-10.4533
832	7455.54	2012-06-29 18:55:51	3520.32	5	1	-0.0499915	3.28314	0.00367622	0.0488875	0.0132396	0.162517	0	0	0	0	0	-10.6535	-10.4533
833	7460.55	2012-06-29 18:55:56	3525.33	5	1	-0.049995	3.28345	0.00367622	0.0489571	0.0132396	0.162745	6.15597e-05	0	0	0	0	-10.6535	-10.5314
834	7465.56	2012-06-29 18:56:01	3530.34	5	1	-0.0499915	3.28314	0.00367622	0.0490266	0.0132396	0.162973	-6.14666e-05	0	0	0	0	-10.6535	-10.4533
835	7470.57	2012-06-29 18:56:06	3535.35	5	1	-0.0499915	3.28345	0.00367622	0.0490962	0.0132396	0.163201	6.14664e-05	0	0	0	0	-10.6535	-10.4214
836	7475.57	2012-06-29 18:56:11	3540.35	5	1	-0.049995	3.28314	0.00367622	0.0491657	0.0132396	0.16343	0	0	0	0	0	-10.6535	-10.4533
837	7480.58	2012-06-29 18:56:16	3545.36	5	1	-0.049995	3.28314	0.00367622	0.0492352	0.0132396	0.163658	6.15597e-05	0	0	0	0	-10.6535	-10.4995
838	7485.59	2012-06-29 18:56:21	3550.37	5	1	-0.0499915	3.28314	0.00367622	0.0493048	0.0132396	0.163886	0	0	0	0	0	-10.6855	-10.4533
839	7490.6	2012-06-29 18:56:26	3555.38	5	1	-0.049995	3.28284	0.00367622	0.0493743	0.0132396	0.164115	-6.14666e-05	0	0	0	0	-10.6535	-10.5314
840	7495.6	2012-06-29 18:56:31	3560.38	5	1	-0.0499915	3.28314	0.00367622	0.0494436	0.0132396	0.164342	0	0	0	0	0	-10.6535	-10.5314
841	7500.61	2012-06-29 18:56:36	3565.39	5	1	-0.0499915	3.28284	0.00367622	0.0495134	0.0132396	0.164571	-6.12757e-05	0	0	0	0	-10.6216	-10.4995
842	7505.62	2012-06-29 18:56:41	3570.4	5	1	-0.0499915	3.28284	0.00367622	0.0495829	0.0132396	0.1648	0	0	0	0	0	-10.6535	-10.5314
843	7510.63	2012-06-29 18:56:46	3575.41	5	1	-0.0499915	3.28314	0.00367622	0.0496525	0.0132396	0.165028	0	0	0	0	0	-10.6535	-10.4995
844	7515.63	2012-06-29 18:56:51	3580.41	5	1	-0.049995	3.28314	0.00367622	0.049722	0.0132396	0.165256	6.15597e-05	0	0	0	0	-10.6216	-10.5314
845	7520.64	2012-06-29 18:56:56	3585.42	5	1	-0.049995	3.28314	0.00367622	0.0497916	0.0132396	0.165485	0	0	0	0	0	-10.6535	-10.5314
846	7525.65	2012-06-29 18:57:01	3590.43	5	1	-0.049995	3.28284	0.00367622	0.0498611	0.0132396	0.165713	-6.14668e-05	0	0	0	0	-10.6216	-10.4214
847	7530.66	2012-06-29 18:57:06	3595.44	5	1	-0.049995	3.28284	0.00367622	0.0499306	0.0132396	0.165941	0	0	0	0	0	-10.6535	-10.4995
848	7535.67	2012-06-29 18:57:11	3600.44	5	1	-0.049995	3.28284	0.00367622	0.0500002	0.0132396	0.166169	6.1512e-05	0	0	0	0	-10.6996	-10.4214
849	7540.67	2012-06-29 18:57:16	3605.45	5	1	-0.0499915	3.28284	0.00367622	0.0500697	0.0132396	0.166398	0	0	0	0	0	-10.6216	-10.5314
850	7545.68	2012-06-29 18:57:21	3610.46	5	1	-0.049995	3.28284	0.00367622	0.0501393	0.0132396	0.166626	0	0	0	0	0	-10.6216	-10.4533
851	7550.69	2012-06-29 18:57:26	3615.47	5	1	-0.0499915	3.28284	0.00367622	0.0502088	0.0132396	0.166854	0	0	0	0	0	-10.6216	-10.4214
852	7555.7	2012-06-29 18:57:31	3620.47	5	1	-0.0499915	3.28284	0.00367622	0.0502783	0.0132396	0.167083	0	0	0	0	0	-10.6996	-10.4214
853	7560.7	2012-06-29 18:57:36	3625.48	5	1	-0.049995	3.28253	0.00367622	0.0503477	0.0132396	0.16731	-6.1419e-05	0	0	0	0	-10.6216	-10.5775
854	7565.71	2012-06-29 18:57:41	3630.49	5	1	-0.0499986	3.28253	0.00367622	0.0504174	0.0132396	0.167539	0	0	0	0	0	-10.6216	-10.3895
855	7570.72	2012-06-29 18:57:46	3635.5	5	1	-0.049995	3.28253	0.00367622	0.0504868	0.0132396	0.167767	-6.14188e-05	0	0	0	0	-10.6216	-10.5456
856	7575.73	2012-06-29 18:57:51	3640.5	5	1	-0.0499915	3.28253	0.00367622	0.0505563	0.0132396	0.167995	0	0	0	0	0	-10.6216	-10.3895
857	7580.73	2012-06-29 18:57:56	3645.51	5	1	-0.049995	3.28284	0.00367622	0.050626	0.0132396	0.168224	6.12283e-05	0	0	0	0	-10.6358	-10.7018
858	7585.74	2012-06-29 18:58:01	3650.52	5	1	-0.049995	3.28284	0.00367622	0.0506956	0.0132396	0.168452	0	0	0	0	0	-10.5578	-10.4357
859	7590.75	2012-06-29 18:58:06	3655.53	5	1	-0.0499915	3.28284	0.00367622	0.0507651	0.0132396	0.168681	6.1512e-05	0	0	0	0	-10.6216	-10.5775
860	7595.76	2012-06-29 18:58:11	3660.54	5	1	-0.0499915	3.28253	0.00367622	0.0508347	0.0132396	0.168909	0	0	0	0	0	-10.6216	-10.3895
861	7600.76	2012-06-29 18:58:16	3665.54	5	1	-0.0499915	3.28253	0.00367622	0.0509042	0.0132396	0.169137	0	0	0	0	0	-10.6358	-10.5456
862	7605.77	2012-06-29 18:58:21	3670.55	5	1	-0.0499915	3.28284	0.00367622	0.0509738	0.0132396	0.169365	6.1512e-05	0	0	0	0	-10.7138	-10.5456
863	7610.78	2012-06-29 18:58:26	3675.56	5	1	-0.049995	3.28222	0.00367622	0.0510433	0.0132396	0.169594	-6.15597e-05	0	0	0	0	-10.5897	-10.5137
864	7615.79	2012-06-29 18:58:32	3680.57	5	1	-0.0499915	3.28222	0.00367622	0.0511128	0.0132396	0.169822	0	0	0	0	0	-10.6677	-10.5918
865	7620.79	2012-06-29 18:58:37	3685.57	5	1	-0.0499915	3.28253	0.00367622	0.0511822	0.0132396	0.170049	0	0	0	0	0	-10.6358	-10.3719
866	7625.8	2012-06-29 18:58:42	3690.58	5	1	-0.0499915	3.28253	0.00367622	0.0512519	0.0132396	0.170278	0	0	0	0	0	-10.6819	-10.4818
867	7630.81	2012-06-29 18:58:47	3695.59	5	1	-0.0499915	3.28253	0.00367622	0.0513215	0.0132396	0.170507	6.15597e-05	0	0	0	0	-10.6819	-10.4499
868	7635.82	2012-06-29 18:58:52	3700.6	5	1	-0.049988	3.28253	0.00367622	0.051391	0.0132396	0.170735	0	0	0	0	0	-10.6358	-10.638
869	7640.82	2012-06-29 18:58:57	3705.6	5	1	-0.0499915	3.28253	0.00367622	0.0514605	0.0132396	0.170963	0	0	0	0	0	-10.5259	-10.606
870	7645.83	2012-06-29 18:59:02	3710.61	5	1	-0.0499915	3.28253	0.00367622	0.0515299	0.0132396	0.171191	6.14666e-05	0	0	0	0	-10.7599	-10.606
871	7650.84	2012-06-29 18:59:07	3715.62	5	1	-0.0499915	3.28253	0.00367622	0.0515994	0.0132396	0.171419	0	0	0	0	0	-10.6819	-10.34
872	7655.85	2012-06-29 18:59:12	3720.63	5	1	-0.049995	3.28222	0.00367622	0.0516689	0.0132396	0.171647	-6.15597e-05	0	0	0	0	-10.728	-10.4499
873	7660.85	2012-06-29 18:59:17	3725.63	5	1	-0.049995	3.28222	0.00367622	0.0517387	0.0132396	0.171876	-6.15597e-05	0	0	0	0	-10.6642	-10.5741
874	7665.86	2012-06-29 18:59:22	3730.64	5	1	-0.049995	3.28191	0.00367622	0.0518082	0.0132396	0.172104	-6.15597e-05	0	0	0	0	-10.5862	-10.5103
875	7670.87	2012-06-29 18:59:27	3735.65	5	1	-0.049995	3.28191	0.00367622	0.0518776	0.0132396	0.172332	-6.15597e-05	0	0	0	0	-10.6642	-10.8084
876	7675.88	2012-06-29 18:59:32	3740.66	5	1	-0.049995	3.28222	0.00367622	0.0519473	0.0132396	0.172561	0	0	0	0	0	-10.5862	-10.8084
877	7680.88	2012-06-29 18:59:37	3745.66	5	1	-0.049995	3.28191	0.00367622	0.0520166	0.0132396	0.172789	-6.14668e-05	0	0	0	0	-10.4444	-10.7126
878	7685.89	2012-06-29 18:59:42	3750.67	5	1	-0.049995	3.28222	0.00367622	0.0520864	0.0132396	0.173017	0	0	0	0	0	-10.5543	-10.8226
879	7690.9	2012-06-29 18:59:47	3755.68	5	1	-0.0499915	3.28253	0.00367622	0.0521557	0.0132396	0.173245	0	0	0	0	0	-10.6323	-10.7126
880	7695.91	2012-06-29 18:59:52	3760.69	5	1	-0.049995	3.28191	0.00367622	0.0522255	0.0132396	0.173474	-6.15597e-05	0	0	0	0	-10.6642	-10.8226
881	7700.92	2012-06-29 18:59:57	3765.69	5	1	-0.049995	3.28222	0.00367622	0.0522948	0.0132396	0.173701	0	0	0	0	0	-10.4763	-10.3685
882	7705.92	2012-06-29 19:00:02	3770.7	5	1	-0.049995	3.28191	0.00367622	0.0523646	0.0132396	0.17393	0	0	0	0	0	-10.5543	-10.4004
883	7710.93	2012-06-29 19:00:07	3775.71	5	1	-0.0499915	3.28191	0.00367622	0.0524341	0.0132396	0.174159	0	0	0	0	0	-10.6464	-10.7765
884	7715.94	2012-06-29 19:00:12	3780.72	5	1	-0.0499986	3.28191	0.00367622	0.0525036	0.0132396	0.174387	0	0	0	0	0	-10.5543	-10.4784
885	7720.95	2012-06-29 19:00:17	3785.72	5	1	-0.049995	3.28191	0.00367622	0.0525732	0.0132396	0.174615	0	0	0	0	0	-10.728	-10.8546
886	7725.95	2012-06-29 19:00:22	3790.73	5	1	-0.049995	3.28191	0.00367622	0.0526425	0.0132396	0.174843	0	0	0	0	0	-10.5401	-10.5422
887	7730.96	2012-06-29 19:00:27	3795.74	5	1	-0.0499915	3.28222	0.00367622	0.0527123	0.0132396	0.175072	6.15597e-05	0	0	0	0	-10.494	-10.3861
888	7735.97	2012-06-29 19:00:32	3800.75	5	1	-0.049995	3.28191	0.00367622	0.0527818	0.0132396	0.1753	-6.14667e-05	0	0	0	0	-10.572	-10.4961
889	7740.98	2012-06-29 19:00:37	3805.75	5	1	-0.0499915	3.28191	0.00367622	0.0528513	0.0132396	0.175528	0	0	0	0	0	-10.4621	-10.6984
890	7745.98	2012-06-29 19:00:42	3810.76	5	1	-0.0499915	3.28191	0.00367622	0.0529207	0.0132396	0.175756	-6.15597e-05	0	0	0	0	-10.494	-10.418
891	7750.99	2012-06-29 19:00:47	3815.77	5	1	-0.0499915	3.28222	0.00367622	0.0529904	0.0132396	0.175985	6.15597e-05	0	0	0	0	-10.6039	-10.418
892	7756	2012-06-29 19:00:52	3820.78	5	1	-0.0499915	3.2816	0.00367622	0.05306	0.0132396	0.176213	-0.000122932	0	0	0	0	-10.572	-10.716
893	7761.01	2012-06-29 19:00:57	3825.79	5	1	-0.0499915	3.28191	0.00367622	0.0531295	0.0132396	0.176441	6.1467e-05	0	0	0	0	-10.494	-10.5599
894	7766.01	2012-06-29 19:01:02	3830.79	5	1	-0.0499915	3.28191	0.00367622	0.053199	0.0132396	0.176669	0	0	0	0	0	-10.5578	-10.4499
895	7771.02	2012-06-29 19:01:07	3835.8	5	1	-0.049995	3.2816	0.00367622	0.0532686	0.0132396	0.176897	-6.15597e-05	0	0	0	0	-10.5578	-10.3576
896	7776.03	2012-06-29 19:01:12	3840.81	5	1	-0.049995	3.2816	0.00367622	0.0533381	0.0132396	0.177126	-6.15597e-05	0	0	0	0	-10.6039	-10.3576
897	7781.04	2012-06-29 19:01:17	3845.82	5	1	-0.0499915	3.2816	0.00367622	0.0534077	0.0132396	0.177354	-6.15597e-05	0	0	0	0	-10.6358	-10.3719
898	7786.04	2012-06-29 19:01:22	3850.82	5	1	-0.0499915	3.2816	0.00367622	0.0534772	0.0132396	0.177582	-6.15597e-05	0	0	0	0	-10.5897	-10.3576
899	7791.05	2012-06-29 19:01:27	3855.83	5	1	-0.0499986	3.2813	0.00367622	0.0535467	0.0132396	0.17781	-6.15597e-05	0	0	0	0	-10.5897	-10.4676
900	7796.06	2012-06-29 19:01:32	3860.84	5	1	-0.049995	3.28191	0.00367622	0.0536163	0.0132396	0.178038	0.000122933	0	0	0	0	-10.5897	-10.5137
901	7801.07	2012-06-29 19:01:37	3865.85	5	1	-0.049995	3.28191	0.00367622	0.0536858	0.0132396	0.178267	0	0	0	0	0	-10.5897	-10.3895
902	7806.07	2012-06-29 19:01:42	3870.85	5	1	-0.049995	3.28191	0.00367622	0.0537552	0.0132396	0.178494	6.15597e-05	0	0	0	0	-10.6216	-10.3895
903	7811.08	2012-06-29 19:01:47	3875.86	5	1	-0.049995	3.2816	0.00367622	0.0538247	0.0132396	0.178722	0	0	0	0	0	-10.5897	-10.4214
904	7816.09	2012-06-29 19:01:52	3880.87	5	1	-0.049995	3.2813	0.00367622	0.0538945	0.0132396	0.178951	-6.12756e-05	0	0	0	0	-10.6535	-10.4214
905	7821.1	2012-06-29 19:01:57	3885.88	5	1	-0.049995	3.28191	0.00367622	0.053964	0.0132396	0.17918	0.000122933	0	0	0	0	-10.6535	-10.4214
906	7826.1	2012-06-29 19:02:02	3890.88	5	1	-0.049995	3.2816	0.00367622	0.0540335	0.0132396	0.179408	-6.1467e-05	0	0	0	0	-10.6216	-10.4214
907	7831.11	2012-06-29 19:02:07	3895.89	5	1	-0.0499915	3.2816	0.00367622	0.0541031	0.0132396	0.179636	0	0	0	0	0	-10.6216	-10.4676
908	7836.12	2012-06-29 19:02:12	3900.9	5	1	-0.0499915	3.2816	0.00367622	0.0541726	0.0132396	0.179864	0	0	0	0	0	-10.6535	-10.4214
909	7841.13	2012-06-29 19:02:17	3905.91	5	1	-0.0499915	3.2816	0.00367622	0.0542422	0.0132396	0.180092	0	0	0	0	0	-10.6216	-10.4995
910	7846.13	2012-06-29 19:02:22	3910.91	5	1	-0.049995	3.2813	0.00367622	0.0543117	0.0132396	0.180321	-6.14665e-05	0	0	0	0	-10.6216	-10.4214
911	7851.14	2012-06-29 19:02:27	3915.92	5	1	-0.049995	3.2816	0.00367622	0.0543812	0.0132396	0.180549	6.15597e-05	0	0	0	0	-10.6535	-10.4995
912	7856.15	2012-06-29 19:02:32	3920.93	5	1	-0.0499915	3.2816	0.00367622	0.0544508	0.0132396	0.180777	0	0	0	0	0	-10.6216	-10.5775
913	7861.16	2012-06-29 19:02:37	3925.94	5	1	-0.0499915	3.2813	0.00367622	0.0545203	0.0132396	0.181005	0	0	0	0	0	-10.6216	-10.4533
914	7866.16	2012-06-29 19:02:42	3930.94	5	1	-0.049995	3.2816	0.00367622	0.0545899	0.0132396	0.181233	6.15597e-05	0	0	0	0	-10.6535	-10.4214
915	7871.17	2012-06-29 19:02:47	3935.95	5	1	-0.049995	3.2816	0.00367622	0.0546594	0.0132396	0.181462	0	0	0	0	0	-10.6535	-10.5314
916	7876.18	2012-06-29 19:02:52	3940.96	5	1	-0.049995	3.2813	0.00367622	0.0547289	0.0132396	0.18169	-6.14666e-05	0	0	0	0	-10.6216	-10.5456
917	7881.19	2012-06-29 19:02:57	3945.97	5	1	-0.049995	3.2813	0.00367622	0.0547983	0.0132396	0.181917	-6.15597e-05	0	0	0	0	-10.6216	-10.4995
918	7886.2	2012-06-29 19:03:02	3950.97	5	1	-0.049995	3.2813	0.00367622	0.0548678	0.0132396	0.182145	0	0	0	0	0	-10.6216	-10.4214
919	7891.2	2012-06-29 19:03:07	3955.98	5	1	-0.049995	3.2813	0.00367622	0.0549374	0.0132396	0.182374	0	0	0	0	0	-10.6216	-10.4214
920	7896.21	2012-06-29 19:03:12	3960.99	5	1	-0.0499915	3.2813	0.00367622	0.0550071	0.0132396	0.182602	0	0	0	0	0	-10.6535	-10.4214
921	7901.22	2012-06-29 19:03:17	3966	5	1	-0.0499915	3.2813	0.00367622	0.0550767	0.0132396	0.182831	0	0	0	0	0	-10.6535	-10.3434
922	7906.23	2012-06-29 19:03:22	3971	5	1	-0.049995	3.2813	0.00367622	0.0551462	0.0132396	0.183059	0	0	0	0	0	-10.6535	-10.4214
923	7911.23	2012-06-29 19:03:27	3976.01	5	1	-0.0500021	3.28099	0.00367622	0.0552157	0.0132396	0.183287	-6.14665e-05	0	0	0	0	-10.6216	-10.4995
924	7916.24	2012-06-29 19:03:32	3981.02	5	1	-0.049995	3.2813	0.00367622	0.0552851	0.0132396	0.183515	6.14662e-05	0	0	0	0	-10.6535	-10.4995
925	7921.25	2012-06-29 19:03:37	3986.03	5	1	-0.0499986	3.28099	0.00367622	0.0553548	0.0132396	0.183743	-6.15597e-05	0	0	0	0	-10.6216	-10.4214
926	7926.26	2012-06-29 19:03:42	3991.03	5	1	-0.0499986	3.28099	0.00367622	0.0554244	0.0132396	0.183972	0	0	0	0	0	-10.6535	-10.4214
927	7931.26	2012-06-29 19:03:47	3996.04	5	1	-0.049995	3.2813	0.00367622	0.0554939	0.0132396	0.1842	6.14666e-05	0	0	0	0	-10.6535	-10.4533
928	7936.27	2012-06-29 19:03:52	4001.05	5	1	-0.049995	3.2813	0.00367622	0.0555635	0.0132396	0.184428	0	0	0	0	0	-10.6216	-10.3434
929	7941.28	2012-06-29 19:03:57	4006.06	5	1	-0.049995	3.28099	0.00367622	0.055633	0.0132396	0.184656	-6.15597e-05	0	0	0	0	-10.6535	-10.4995
930	7946.29	2012-06-29 19:04:02	4011.07	5	1	-0.049995	3.28099	0.00367622	0.0557025	0.0132396	0.184884	-6.15597e-05	0	0	0	0	-10.6216	-10.4533
931	7951.29	2012-06-29 19:04:07	4016.07	5	1	-0.0499986	3.28099	0.00367622	0.0557721	0.0132396	0.185113	-6.15597e-05	0	0	0	0	-10.6535	-10.4214
932	7956.3	2012-06-29 19:04:12	4021.08	5	1	-0.049995	3.28099	0.00367622	0.0558416	0.0132396	0.185341	-6.15597e-05	0	0	0	0	-10.6535	-10.4995
933	7961.31	2012-06-29 19:04:17	4026.09	5	1	-0.049995	3.28099	0.00367622	0.0559109	0.0132396	0.185568	-6.15597e-05	0	0	0	0	-10.6535	-10.4533
934	7966.32	2012-06-29 19:04:22	4031.1	5	1	-0.049995	3.2813	0.00367622	0.0559805	0.0132396	0.185796	6.14667e-05	0	0	0	0	-10.6216	-10.4214
935	7971.32	2012-06-29 19:04:27	4036.1	5	1	-0.049995	3.2813	0.00367622	0.0560502	0.0132396	0.186025	0	0	0	0	0	-10.6535	-10.4533
936	7976.33	2012-06-29 19:04:32	4041.11	5	1	-0.0499986	3.28068	0.00367622	0.0561198	0.0132396	0.186253	-0.000122933	0	0	0	0	-10.6535	-10.5314
937	7981.34	2012-06-29 19:04:37	4046.12	5	1	-0.049995	3.28099	0.00367622	0.0561893	0.0132396	0.186482	0	0	0	0	0	-10.6216	-10.5314
938	7986.35	2012-06-29 19:04:42	4051.13	5	1	-0.0499915	3.2813	0.00367622	0.0562589	0.0132396	0.18671	0	0	0	0	0	-10.6216	-10.4533
939	7991.35	2012-06-29 19:04:47	4056.13	5	1	-0.049995	3.28068	0.00367622	0.0563284	0.0132396	0.186938	-0.000122931	0	0	0	0	-10.6535	-10.5775
940	7996.36	2012-06-29 19:04:52	4061.14	5	1	-0.049995	3.28099	0.00367622	0.056398	0.0132396	0.187166	6.14679e-05	0	0	0	0	-10.6535	-10.4533
941	8001.37	2012-06-29 19:04:57	4066.15	5	1	-0.049995	3.28099	0.00367622	0.0564675	0.0132396	0.187394	-6.15597e-05	0	0	0	0	-10.6535	-10.6094
942	8006.38	2012-06-29 19:05:02	4071.16	5	1	-0.049995	3.28099	0.00367622	0.0565368	0.0132396	0.187622	0	0	0	0	0	-10.7315	-10.5314
943	8011.38	2012-06-29 19:05:07	4076.16	5	1	-0.049995	3.28099	0.00367622	0.0566064	0.0132396	0.18785	0	0	0	0	0	-10.6535	-10.4214
944	8016.39	2012-06-29 19:05:12	4081.17	5	1	-0.0500021	3.28068	0.00367622	0.0566761	0.0132396	0.188079	0	0	0	0	0	-10.6535	-10.4214
945	8021.4	2012-06-29 19:05:17	4086.18	5	1	-0.049995	3.28068	0.00367622	0.0567457	0.0132396	0.188307	0	0	0	0	0	-10.6535	-10.4533
946	8026.41	2012-06-29 19:05:22	4091.19	5	1	-0.049995	3.28099	0.00367622	0.0568152	0.0132396	0.188535	6.14647e-05	0	0	0	0	-10.6535	-10.4533
947	8031.41	2012-06-29 19:05:27	4096.19	5	1	-0.049995	3.28099	0.00367622	0.0568848	0.0132396	0.188763	0	0	0	0	0	-10.6535	-10.4533
948	8036.42	2012-06-29 19:05:32	4101.2	5	1	-0.049995	3.28099	0.00367622	0.0569543	0.0132396	0.188991	0	0	0	0	0	-10.6855	-10.4214
949	8041.43	2012-06-29 19:05:37	4106.21	5	1	-0.0499915	3.28099	0.00367622	0.0570236	0.0132396	0.189219	6.14666e-05	0	0	0	0	-10.6855	-10.4533
950	8046.44	2012-06-29 19:05:42	4111.22	5	1	-0.049995	3.28099	0.00367622	0.0570934	0.0132396	0.189448	0	0	0	0	0	-10.6535	-10.5633
951	8051.45	2012-06-29 19:05:47	4116.22	5	1	-0.049995	3.28099	0.00367622	0.0571629	0.0132396	0.189676	0	0	0	0	0	-10.7174	-10.5171
952	8056.45	2012-06-29 19:05:52	4121.23	5	1	-0.0499986	3.28068	0.00367622	0.0572325	0.0132396	0.189904	-6.14666e-05	0	0	0	0	-10.6535	-10.5314
953	8061.46	2012-06-29 19:05:57	4126.24	5	1	-0.049995	3.28068	0.00367622	0.057302	0.0132396	0.190132	-6.15597e-05	0	0	0	0	-10.6855	-10.4533
954	8066.47	2012-06-29 19:06:02	4131.25	5	1	-0.049995	3.28099	0.00367622	0.0573716	0.0132396	0.19036	6.15597e-05	0	0	0	0	-10.6855	-10.5314
955	8071.48	2012-06-29 19:06:07	4136.25	5	1	-0.049995	3.28068	0.00367622	0.0574411	0.0132396	0.190588	0	0	0	0	0	-10.6535	-10.4852
956	8076.48	2012-06-29 19:06:12	4141.26	5	1	-0.0499986	3.28068	0.00367622	0.0575106	0.0132396	0.190817	0	0	0	0	0	-10.7174	-10.4072
957	8081.49	2012-06-29 19:06:17	4146.27	5	1	-0.0499915	3.28068	0.00367622	0.0575802	0.0132396	0.191045	0	0	0	0	0	-10.7174	-10.4852
958	8086.5	2012-06-29 19:06:22	4151.28	5	1	-0.049995	3.28068	0.00367622	0.0576495	0.0132396	0.191272	-6.14665e-05	0	0	0	0	-10.6855	-10.4852
959	8091.51	2012-06-29 19:06:27	4156.28	5	1	-0.049995	3.28068	0.00367622	0.0577193	0.0132396	0.191501	0	0	0	0	0	-10.6855	-10.4852
960	8096.51	2012-06-29 19:06:32	4161.29	5	1	-0.049995	3.28099	0.00367622	0.0577888	0.0132396	0.191729	0	0	0	0	0	-10.6855	-10.4852
961	8101.52	2012-06-29 19:06:37	4166.3	5	1	-0.0499986	3.28068	0.00367622	0.0578584	0.0132396	0.191957	-6.14666e-05	0	0	0	0	-10.7493	-10.5171
962	8106.53	2012-06-29 19:06:42	4171.31	5	1	-0.049995	3.28068	0.00367622	0.0579277	0.0132396	0.192185	0	0	0	0	0	-10.7493	-10.4852
963	8111.54	2012-06-29 19:06:47	4176.32	5	1	-0.049995	3.28037	0.00367622	0.0579974	0.0132396	0.192414	-6.15597e-05	0	0	0	0	-10.7493	-10.5171
964	8116.54	2012-06-29 19:06:52	4181.32	5	1	-0.0499986	3.28037	0.00367622	0.0580668	0.0132396	0.192641	-0.000123119	0	0	0	0	-10.7174	-10.439
965	8121.55	2012-06-29 19:06:57	4186.33	5	1	-0.049995	3.28068	0.00367622	0.0581363	0.0132396	0.192869	6.14665e-05	0	0	0	0	-10.7493	-10.5171
966	8126.56	2012-06-29 19:07:02	4191.34	5	1	-0.049995	3.28068	0.00367622	0.0582059	0.0132396	0.193097	0	0	0	0	0	-10.7174	-10.439
967	8131.57	2012-06-29 19:07:07	4196.35	5	1	-0.049995	3.28037	0.00367622	0.0582756	0.0132396	0.193326	0	0	0	0	0	-10.7493	-10.549
968	8136.57	2012-06-29 19:07:12	4201.35	5	1	-0.049995	3.28068	0.00367622	0.0583452	0.0132396	0.193554	6.14666e-05	0	0	0	0	-10.7174	-10.5171
969	8141.58	2012-06-29 19:07:17	4206.36	5	1	-0.049995	3.28068	0.00367622	0.0584147	0.0132396	0.193783	0	0	0	0	0	-10.7032	-10.3291
970	8146.59	2012-06-29 19:07:22	4211.37	5	1	-0.049995	3.28068	0.00367622	0.0584842	0.0132396	0.194011	0	0	0	0	0	-10.7493	-10.4709
971	8151.6	2012-06-29 19:07:27	4216.38	5	1	-0.0499915	3.28068	0.00367622	0.0585538	0.0132396	0.194239	0	0	0	0	0	-10.7812	-10.439
972	8156.6	2012-06-29 19:07:32	4221.38	5	1	-0.049995	3.28037	0.00367622	0.0586233	0.0132396	0.194467	-6.15597e-05	0	0	0	0	-10.7812	-10.549
973	8161.61	2012-06-29 19:07:37	4226.39	5	1	-0.0499915	3.28037	0.00367622	0.0586929	0.0132396	0.194695	0	0	0	0	0	-10.7493	-10.549
974	8166.62	2012-06-29 19:07:42	4231.4	5	1	-0.049995	3.28037	0.00367622	0.0587624	0.0132396	0.194923	0	0	0	0	0	-10.7812	-10.283
975	8171.63	2012-06-29 19:07:47	4236.41	5	1	-0.049995	3.28037	0.00367622	0.058832	0.0132396	0.195151	0	0	0	0	0	-10.7493	-10.4709
976	8176.63	2012-06-29 19:07:52	4241.41	5	1	-0.049995	3.28037	0.00367622	0.0589015	0.0132396	0.195379	0	0	0	0	0	-10.7493	-10.5028
977	8181.64	2012-06-29 19:07:57	4246.42	5	1	-0.0499986	3.28037	0.00367622	0.058971	0.0132396	0.195608	0	0	0	0	0	-10.7812	-10.5809
978	8186.65	2012-06-29 19:08:02	4251.43	5	1	-0.0499915	3.28037	0.00367622	0.0590406	0.0132396	0.195836	-6.15597e-05	0	0	0	0	-10.7812	-10.5809
979	8191.66	2012-06-29 19:08:07	4256.44	5	1	-0.049995	3.28007	0.00367622	0.0591101	0.0132396	0.196064	-6.1512e-05	0	0	0	0	-10.7032	-10.549
980	8196.66	2012-06-29 19:08:12	4261.44	5	1	-0.049995	3.28007	0.00367622	0.0591795	0.0132396	0.196291	-6.1512e-05	0	0	0	0	-10.7493	-10.5809
981	8201.67	2012-06-29 19:08:17	4266.45	5	1	-0.049995	3.28037	0.00367622	0.0592492	0.0132396	0.19652	6.12284e-05	0	0	0	0	-10.7493	-10.5809
982	8206.68	2012-06-29 19:08:22	4271.46	5	1	-0.049995	3.28037	0.00367622	0.0593188	0.0132396	0.196748	0	0	0	0	0	-10.7493	-10.5809
983	8211.69	2012-06-29 19:08:27	4276.47	5	1	-0.049995	3.28037	0.00367622	0.0593883	0.0132396	0.196976	6.1512e-05	0	0	0	0	-10.7493	-10.5809
984	8216.69	2012-06-29 19:08:32	4281.47	5	1	-0.0499986	3.28037	0.00367622	0.0594578	0.0132396	0.197205	0	0	0	0	0	-10.8131	-10.4709
985	8221.7	2012-06-29 19:08:37	4286.48	5	1	-0.049995	3.28007	0.00367622	0.0595274	0.0132396	0.197433	-6.14184e-05	0	0	0	0	-10.7812	-10.5028
986	8226.71	2012-06-29 19:08:42	4291.49	5	1	-0.049995	3.28037	0.00367622	0.0595969	0.0132396	0.197661	0	0	0	0	0	-10.7812	-10.5809
987	8231.72	2012-06-29 19:08:47	4296.5	5	1	-0.049995	3.28007	0.00367622	0.0596665	0.0132396	0.197889	-6.1512e-05	0	0	0	0	-10.7812	-10.5028
988	8236.73	2012-06-29 19:08:52	4301.5	5	1	-0.0499915	3.28037	0.00367622	0.059736	0.0132396	0.198117	6.1512e-05	0	0	0	0	-10.7812	-10.4709
989	8241.73	2012-06-29 19:08:57	4306.51	5	1	-0.049995	3.28007	0.00367622	0.0598053	0.0132396	0.198344	-6.1512e-05	0	0	0	0	-10.7812	-10.5347
990	8246.74	2012-06-29 19:09:02	4311.52	5	1	-0.0499986	3.28007	0.00367622	0.0598751	0.0132396	0.198573	-6.1512e-05	0	0	0	0	-10.7812	-10.4248
991	8251.75	2012-06-29 19:09:07	4316.53	5	1	-0.0499986	3.28007	0.00367622	0.0599446	0.0132396	0.198801	-6.1512e-05	0	0	0	0	-10.7812	-10.5028
992	8256.76	2012-06-29 19:09:12	4321.53	5	1	-0.0499986	3.28037	0.00367622	0.060014	0.0132396	0.199029	6.1419e-05	0	0	0	0	-10.8131	-10.3467
993	8261.76	2012-06-29 19:09:17	4326.54	5	1	-0.049995	3.28037	0.00367622	0.0600837	0.0132396	0.199258	0	0	0	0	0	-10.8131	-10.5028
994	8266.77	2012-06-29 19:09:22	4331.55	5	1	-0.049995	3.28007	0.00367622	0.0601533	0.0132396	0.199486	-6.1512e-05	0	0	0	0	-10.8131	-10.6128
995	8271.78	2012-06-29 19:09:28	4336.56	5	1	-0.049995	3.28037	0.00367622	0.0602228	0.0132396	0.199714	6.1512e-05	0	0	0	0	-10.7032	-10.5809
996	8276.79	2012-06-29 19:09:33	4341.56	5	1	-0.0499915	3.28007	0.00367622	0.0602922	0.0132396	0.199941	0	0	0	0	0	-10.7812	-10.5809
997	8281.79	2012-06-29 19:09:38	4346.57	5	1	-0.049995	3.28007	0.00367622	0.0603617	0.0132396	0.200169	0	0	0	0	0	-10.7812	-10.3467
998	8286.8	2012-06-29 19:09:43	4351.58	5	1	-0.049995	3.28037	0.00367622	0.0604315	0.0132396	0.200398	6.1512e-05	0	0	0	0	-10.8131	-10.4248
999	8291.81	2012-06-29 19:09:48	4356.59	5	1	-0.049995	3.28007	0.00367622	0.060501	0.0132396	0.200626	0	0	0	0	0	-10.7812	-10.5809
1000	8296.82	2012-06-29 19:09:53	4361.6	5	1	-0.0499986	3.27976	0.00367622	0.0605705	0.0132396	0.200854	-6.15597e-05	0	0	0	0	-10.8131	-10.5809
1001	8301.82	2012-06-29 19:09:58	4366.6	5	1	-0.0499986	3.27976	0.00367622	0.0606401	0.0132396	0.201082	0	0	0	0	0	-10.7812	-10.549
1002	8306.83	2012-06-29 19:10:03	4371.61	5	1	-0.049995	3.28007	0.00367622	0.0607096	0.0132396	0.201311	0	0	0	0	0	-10.7351	-10.3929
1003	8311.84	2012-06-29 19:10:08	4376.62	5	1	-0.049995	3.27976	0.00367622	0.0607792	0.0132396	0.201539	-6.14666e-05	0	0	0	0	-10.8131	-10.5028
1004	8316.85	2012-06-29 19:10:13	4381.63	5	1	-0.0499915	3.27976	0.00367622	0.0608485	0.0132396	0.201766	-6.14666e-05	0	0	0	0	-10.7812	-10.5028
1005	8321.85	2012-06-29 19:10:18	4386.63	5	1	-0.049995	3.27976	0.00367622	0.0609183	0.0132396	0.201995	0	0	0	0	0	-10.7812	-10.5809
1006	8326.86	2012-06-29 19:10:23	4391.64	5	1	-0.0499986	3.28007	0.00367622	0.0609878	0.0132396	0.202223	0	0	0	0	0	-10.7493	-10.549
1007	8331.87	2012-06-29 19:10:28	4396.65	5	1	-0.0499986	3.27976	0.00367622	0.0610571	0.0132396	0.20245	-6.15597e-05	0	0	0	0	-10.7812	-10.5809
1008	8336.88	2012-06-29 19:10:33	4401.66	5	1	-0.049995	3.28007	0.00367622	0.0611269	0.0132396	0.202679	6.12757e-05	0	0	0	0	-10.7812	-10.5809
1009	8341.88	2012-06-29 19:10:38	4406.66	5	1	-0.049995	3.27976	0.00367622	0.0611964	0.0132396	0.202907	-6.14666e-05	0	0	0	0	-10.7493	-10.6271
1010	8346.89	2012-06-29 19:10:43	4411.67	5	1	-0.0499986	3.28007	0.00367622	0.061266	0.0132396	0.203135	0	0	0	0	0	-10.7493	-10.549
1011	8351.9	2012-06-29 19:10:48	4416.68	5	1	-0.049995	3.28007	0.00367622	0.0613353	0.0132396	0.203363	0	0	0	0	0	-10.7174	-10.439
1012	8356.91	2012-06-29 19:10:53	4421.69	5	1	-0.049995	3.27976	0.00367622	0.0614051	0.0132396	0.203592	0	0	0	0	0	-10.7493	-10.549
1013	8361.91	2012-06-29 19:10:58	4426.69	5	1	-0.049995	3.27976	0.00367622	0.0614746	0.0132396	0.20382	-6.15597e-05	0	0	0	0	-10.7174	-10.5952
1014	8366.92	2012-06-29 19:11:03	4431.7	5	1	-0.049995	3.28007	0.00367622	0.0615442	0.0132396	0.204048	6.15597e-05	0	0	0	0	-10.7174	-10.4852
1015	8371.93	2012-06-29 19:11:08	4436.71	5	1	-0.0499986	3.27976	0.00367622	0.0616137	0.0132396	0.204276	6.15597e-05	0	0	0	0	-10.6713	-10.4533
1016	8376.94	2012-06-29 19:11:13	4441.72	5	1	-0.049995	3.27976	0.00367622	0.061683	0.0132396	0.204503	0	0	0	0	0	-10.6855	-10.4852
1017	8381.94	2012-06-29 19:11:18	4446.72	5	1	-0.0499986	3.27976	0.00367622	0.0617528	0.0132396	0.204732	0	0	0	0	0	-10.6855	-10.4533
1018	8386.95	2012-06-29 19:11:23	4451.73	5	1	-0.049995	3.27976	0.00367622	0.0618223	0.0132396	0.20496	0	0	0	0	0	-10.7493	-10.5314
1019	8391.96	2012-06-29 19:11:28	4456.74	5	1	-0.049995	3.28007	0.00367622	0.0618919	0.0132396	0.205188	6.14664e-05	0	0	0	0	-10.6855	-10.4852
1020	8396.97	2012-06-29 19:11:33	4461.75	5	1	-0.049995	3.27976	0.00367622	0.0619614	0.0132396	0.205416	-6.14668e-05	0	0	0	0	-10.7174	-10.4852
1021	8401.98	2012-06-29 19:11:38	4466.75	5	1	-0.0499986	3.27945	0.00367622	0.062031	0.0132396	0.205644	-6.15597e-05	0	0	0	0	-10.7174	-10.4852
1022	8406.98	2012-06-29 19:11:43	4471.76	5	1	-0.0499986	3.27945	0.00367622	0.0621005	0.0132396	0.205872	0	0	0	0	0	-10.6535	-10.4533
1023	8411.99	2012-06-29 19:11:48	4476.77	5	1	-0.0500127	3.27976	0.00367622	0.06217	0.0132396	0.206101	6.14666e-05	0	0	0	0	-10.6855	-10.4533
1024	8417	2012-06-29 19:11:53	4481.78	5	1	-0.049995	3.27945	0.00367622	0.0622396	0.0132396	0.206329	-6.15597e-05	0	0	0	0	-10.6535	-10.5314
1025	8422.01	2012-06-29 19:11:58	4486.78	5	1	-0.0499915	3.27976	0.00367622	0.0623091	0.0132396	0.206557	0	0	0	0	0	-10.6216	-10.4533
1026	8427.01	2012-06-29 19:12:03	4491.79	5	1	-0.0499986	3.27976	0.00367622	0.0623785	0.0132396	0.206784	0	0	0	0	0	-10.6535	-10.5314
1027	8432.02	2012-06-29 19:12:08	4496.8	5	1	-0.049988	3.27976	0.00367622	0.062448	0.0132396	0.207012	0	0	0	0	0	-10.6535	-10.4995
1028	8437.03	2012-06-29 19:12:13	4501.81	5	1	-0.049995	3.27976	0.00367622	0.0625175	0.0132396	0.20724	0	0	0	0	0	-10.6216	-10.4533
1029	8442.04	2012-06-29 19:12:18	4506.81	5	1	-0.049995	3.27945	0.00367622	0.0625873	0.0132396	0.207469	0	0	0	0	0	-10.6996	-10.4214
1030	8447.04	2012-06-29 19:12:23	4511.82	5	1	-0.0499844	3.27976	0.00367622	0.0626568	0.0132396	0.207697	6.14666e-05	0	0	0	0	-10.6216	-10.6556
1031	8452.05	2012-06-29 19:12:28	4516.83	5	1	-0.0499986	3.27945	0.00367622	0.0627264	0.0132396	0.207925	-6.14666e-05	0	0	0	0	-10.6216	-10.4995
1032	8457.06	2012-06-29 19:12:33	4521.84	5	1	-0.0499986	3.27945	0.00367622	0.0627959	0.0132396	0.208153	0	0	0	0	0	-10.6535	-10.4995
1033	8462.07	2012-06-29 19:12:38	4526.85	5	1	-0.049995	3.27945	0.00367622	0.0628655	0.0132396	0.208381	0	0	0	0	0	-10.6216	-10.4214
1034	8467.07	2012-06-29 19:12:43	4531.85	5	1	-0.049995	3.27945	0.00367622	0.062935	0.0132396	0.208609	-6.15597e-05	0	0	0	0	-10.6996	-10.4357
1035	8472.08	2012-06-29 19:12:48	4536.86	5	1	-0.0499915	3.27914	0.00367622	0.0630046	0.0132396	0.208837	-6.15597e-05	0	0	0	0	-10.6677	-10.4038
1036	8477.09	2012-06-29 19:12:53	4541.87	5	1	-0.0499915	3.27945	0.00367622	0.0630741	0.0132396	0.209065	0	0	0	0	0	-10.6358	-10.528
1037	8482.1	2012-06-29 19:12:58	4546.88	5	1	-0.049995	3.27945	0.00367622	0.0631436	0.0132396	0.209294	-6.15597e-05	0	0	0	0	-10.6358	-10.6699
1038	8487.1	2012-06-29 19:13:03	4551.88	5	1	-0.049995	3.27945	0.00367622	0.0632132	0.0132396	0.209522	0	0	0	0	0	-10.6358	-10.6699
1039	8492.11	2012-06-29 19:13:08	4556.89	5	1	-0.049995	3.27945	0.00367622	0.0632827	0.0132396	0.20975	0	0	0	0	0	-10.7918	-10.4818
1040	8497.12	2012-06-29 19:13:13	4561.9	5	1	-0.049995	3.27945	0.00367622	0.0633523	0.0132396	0.209978	0	0	0	0	0	-10.572	-10.7303
1041	8502.13	2012-06-29 19:13:18	4566.91	5	1	-0.049995	3.27945	0.00367622	0.0634218	0.0132396	0.210206	0	0	0	0	0	-10.6358	-10.606
1042	8507.13	2012-06-29 19:13:23	4571.91	5	1	-0.049995	3.27914	0.00367622	0.0634913	0.0132396	0.210434	0	0	0	0	0	-10.7599	-10.34
1043	8512.14	2012-06-29 19:13:28	4576.92	5	1	-0.049995	3.27945	0.00367622	0.0635607	0.0132396	0.210661	0	0	0	0	0	-10.65	-10.6522
1044	8517.15	2012-06-29 19:13:33	4581.93	5	1	-0.0499915	3.27945	0.00367622	0.0636302	0.0132396	0.210889	0	0	0	0	0	-10.728	-10.6984
1045	8522.16	2012-06-29 19:13:38	4586.94	5	1	-0.049995	3.27945	0.00367622	0.0637	0.0132396	0.211118	0	0	0	0	0	-10.6961	-10.8084
1046	8527.16	2012-06-29 19:13:43	4591.94	5	1	-0.0499915	3.27914	0.00367622	0.0637695	0.0132396	0.211346	-6.15597e-05	0	0	0	0	-10.65	-10.7907
1047	8532.17	2012-06-29 19:13:48	4596.95	5	1	-0.049995	3.27914	0.00367622	0.063839	0.0132396	0.211574	0	0	0	0	0	-10.6783	-10.5565
1048	8537.18	2012-06-29 19:13:53	4601.96	5	1	-0.049995	3.27945	0.00367622	0.0639086	0.0132396	0.211802	6.15597e-05	0	0	0	0	-10.5543	-10.8226
1049	8542.19	2012-06-29 19:13:58	4606.97	5	1	-0.049995	3.27914	0.00367622	0.0639781	0.0132396	0.21203	-6.14665e-05	0	0	0	0	-10.6323	-10.7907
1050	8547.19	2012-06-29 19:14:03	4611.97	5	1	-0.0499915	3.27945	0.00367622	0.0640477	0.0132396	0.212258	0	0	0	0	0	-10.6003	-10.8226
1051	8552.2	2012-06-29 19:14:08	4616.98	5	1	-0.0499915	3.27914	0.00367622	0.0641172	0.0132396	0.212486	-6.14653e-05	0	0	0	0	-10.6323	-10.6488
1052	8557.21	2012-06-29 19:14:13	4621.99	5	1	-0.049995	3.27945	0.00367622	0.0641868	0.0132396	0.212714	0	0	0	0	0	-10.6783	-10.5707
1053	8562.22	2012-06-29 19:14:18	4627	5	1	-0.049995	3.27914	0.00367622	0.0642561	0.0132396	0.212942	-6.14647e-05	0	0	0	0	-10.6464	-10.805
1054	8567.22	2012-06-29 19:14:23	4632	5	1	-0.049995	3.27914	0.00367622	0.0643258	0.0132396	0.21317	0	0	0	0	0	-10.6464	-10.6488
1055	8572.23	2012-06-29 19:14:28	4637.01	5	1	-0.049995	3.27914	0.00367622	0.0643954	0.0132396	0.213398	0	0	0	0	0	-10.6145	-10.805
1056	8577.24	2012-06-29 19:14:33	4642.02	5	1	-0.049995	3.27914	0.00367622	0.0644649	0.0132396	0.213626	0	0	0	0	0	-10.5684	-10.805
1057	8582.25	2012-06-29 19:14:38	4647.03	5	1	-0.0499915	3.27945	0.00367622	0.0645342	0.0132396	0.213854	0	0	0	0	0	-10.6145	-10.695
1058	8587.26	2012-06-29 19:14:43	4652.03	5	1	-0.049995	3.27914	0.00367622	0.0646038	0.0132396	0.214082	0	0	0	0	0	-10.6145	-10.773
1059	8592.26	2012-06-29 19:14:48	4657.04	5	1	-0.049995	3.27883	0.00367622	0.0646733	0.0132396	0.21431	-6.14668e-05	0	0	0	0	-10.5826	-10.805
1060	8597.27	2012-06-29 19:14:53	4662.05	5	1	-0.0499915	3.27914	0.00367622	0.0647431	0.0132396	0.214539	0	0	0	0	0	-10.6145	-10.695
1061	8602.28	2012-06-29 19:14:58	4667.06	5	1	-0.049995	3.27883	0.00367622	0.0648126	0.0132396	0.214767	-6.14662e-05	0	0	0	0	-10.5826	-10.695
1062	8607.29	2012-06-29 19:15:03	4672.06	5	1	-0.049995	3.27883	0.00367622	0.0648822	0.0132396	0.214995	0	0	0	0	0	-10.5826	-10.7269
1063	8612.29	2012-06-29 19:15:08	4677.07	5	1	-0.0499915	3.27914	0.00367622	0.0649517	0.0132396	0.215223	6.14666e-05	0	0	0	0	-10.5826	-10.8511
1064	8617.3	2012-06-29 19:15:13	4682.08	5	1	-0.049995	3.27914	0.00367622	0.065021	0.0132396	0.21545	0	0	0	0	0	-10.5046	-10.773
1065	8622.31	2012-06-29 19:15:18	4687.09	5	1	-0.049995	3.27883	0.00367622	0.0650906	0.0132396	0.215678	-6.15597e-05	0	0	0	0	-10.5826	-10.7411
1066	8627.32	2012-06-29 19:15:23	4692.1	5	1	-0.049995	3.27914	0.00367622	0.0651603	0.0132396	0.215907	6.12756e-05	0	0	0	0	-10.5826	-10.6169
1067	8632.32	2012-06-29 19:15:28	4697.1	5	1	-0.0499915	3.27883	0.00367622	0.0652299	0.0132396	0.216135	-6.14684e-05	0	0	0	0	-10.5826	-10.773
1068	8637.33	2012-06-29 19:15:33	4702.11	5	1	-0.049995	3.27883	0.00367622	0.0652994	0.0132396	0.216363	-6.15597e-05	0	0	0	0	-10.5826	-10.773
1069	8642.34	2012-06-29 19:15:38	4707.12	5	1	-0.0499915	3.27914	0.00367622	0.0653687	0.0132396	0.21659	6.15597e-05	0	0	0	0	-10.6145	-10.8511
1070	8647.35	2012-06-29 19:15:43	4712.13	5	1	-0.049995	3.27883	0.00367622	0.0654385	0.0132396	0.216819	-6.15597e-05	0	0	0	0	-10.7386	-10.773
1071	8652.35	2012-06-29 19:15:48	4717.13	5	1	-0.0499915	3.27883	0.00367622	0.065508	0.0132396	0.217047	-6.15597e-05	0	0	0	0	-10.5826	-10.773
1072	8657.36	2012-06-29 19:15:53	4722.14	5	1	-0.0499915	3.27883	0.00367622	0.0655776	0.0132396	0.217275	-6.15597e-05	0	0	0	0	-10.5826	-10.773
1073	8662.37	2012-06-29 19:15:58	4727.15	5	1	-0.0499915	3.27883	0.00367622	0.0656471	0.0132396	0.217503	0	0	0	0	0	-10.5826	-10.695
1074	8667.38	2012-06-29 19:16:03	4732.16	5	1	-0.0499915	3.27914	0.00367622	0.0657164	0.0132396	0.21773	0	0	0	0	0	-10.6464	-10.3827
1075	8672.38	2012-06-29 19:16:08	4737.16	5	1	-0.049995	3.27914	0.00367622	0.0657862	0.0132396	0.217959	6.15597e-05	0	0	0	0	-10.5365	-10.7269
1076	8677.39	2012-06-29 19:16:13	4742.17	5	1	-0.0499915	3.27883	0.00367622	0.0658557	0.0132396	0.218187	0	0	0	0	0	-10.5826	-10.773
1077	8682.4	2012-06-29 19:16:18	4747.18	5	1	-0.049995	3.27883	0.00367622	0.0659253	0.0132396	0.218415	-6.15597e-05	0	0	0	0	-10.5826	-10.7269
1078	8687.41	2012-06-29 19:16:23	4752.19	5	1	-0.049995	3.27883	0.00367622	0.0659948	0.0132396	0.218643	0	0	0	0	0	-10.6464	-10.4927
1079	8692.41	2012-06-29 19:16:28	4757.19	5	1	-0.049995	3.27914	0.00367622	0.0660644	0.0132396	0.218871	6.14666e-05	0	0	0	0	-10.5365	-10.773
1080	8697.42	2012-06-29 19:16:33	4762.2	5	1	-0.0499915	3.27883	0.00367622	0.0661339	0.0132396	0.219099	0	0	0	0	0	-10.5684	-10.3827
1081	8702.43	2012-06-29 19:16:38	4767.21	5	1	-0.049995	3.27883	0.00367622	0.0662035	0.0132396	0.219327	0	0	0	0	0	-10.5684	-10.4927
1082	8707.44	2012-06-29 19:16:43	4772.22	5	1	-0.049995	3.27914	0.00367622	0.066273	0.0132396	0.219555	6.15597e-05	0	0	0	0	-10.4905	-10.7907
1083	8712.44	2012-06-29 19:16:48	4777.22	5	1	-0.049995	3.27883	0.00367622	0.0663425	0.0132396	0.219783	0	0	0	0	0	-10.5224	-10.6026
1084	8717.45	2012-06-29 19:16:53	4782.23	5	1	-0.0499915	3.27883	0.00367622	0.0664121	0.0132396	0.220011	-6.15597e-05	0	0	0	0	-10.6783	-10.5246
1085	8722.46	2012-06-29 19:16:58	4787.24	5	1	-0.049995	3.27883	0.00367622	0.0664816	0.0132396	0.220239	0	0	0	0	0	-10.5543	-10.4323
1086	8727.47	2012-06-29 19:17:03	4792.25	5	1	-0.0499915	3.27914	0.00367622	0.0665512	0.0132396	0.220467	6.14666e-05	0	0	0	0	-10.5862	-10.6984
1087	8732.47	2012-06-29 19:17:08	4797.25	5	1	-0.049995	3.27883	0.00367622	0.0666207	0.0132396	0.220695	-6.15597e-05	0	0	0	0	-10.6003	-10.5246
1088	8737.48	2012-06-29 19:17:13	4802.26	5	1	-0.049995	3.27883	0.00367622	0.0666902	0.0132396	0.220923	0	0	0	0	0	-10.4905	-10.3223
1089	8742.49	2012-06-29 19:17:18	4807.27	5	1	-0.0499915	3.27883	0.00367622	0.0667596	0.0132396	0.221151	0	0	0	0	0	-10.5082	-10.3542
1090	8747.5	2012-06-29 19:17:23	4812.28	5	1	-0.049995	3.27883	0.00367622	0.0668291	0.0132396	0.221379	0	0	0	0	0	-10.5401	-10.6984
1091	8752.51	2012-06-29 19:17:28	4817.28	5	1	-0.0499915	3.27914	0.00367622	0.0668989	0.0132396	0.221607	6.15597e-05	0	0	0	0	-10.6181	-10.6665
1092	8757.51	2012-06-29 19:17:33	4822.29	5	1	-0.049995	3.27883	0.00367622	0.0669684	0.0132396	0.221835	0	0	0	0	0	-10.5082	-10.5103
1093	8762.52	2012-06-29 19:17:38	4827.3	5	1	-0.0499915	3.27883	0.00367622	0.0670379	0.0132396	0.222063	0	0	0	0	0	-10.6039	-10.4961
1094	8767.53	2012-06-29 19:17:43	4832.31	5	1	-0.0499915	3.27883	0.00367622	0.0671073	0.0132396	0.222291	0	0	0	0	0	-10.5401	-10.3861
1095	8772.54	2012-06-29 19:17:48	4837.31	5	1	-0.0499915	3.27883	0.00367622	0.067177	0.0132396	0.222519	0	0	0	0	0	-10.572	-10.4642
1096	8777.54	2012-06-29 19:17:53	4842.32	5	1	-0.0499915	3.27883	0.00367622	0.0672466	0.0132396	0.222747	0	0	0	0	0	-10.572	-10.6203
1097	8782.55	2012-06-29 19:17:58	4847.33	5	1	-0.049995	3.27853	0.00367622	0.0673161	0.0132396	0.222975	-6.14666e-05	0	0	0	0	-10.6819	-10.5422
1098	8787.56	2012-06-29 19:18:03	4852.34	5	1	-0.049995	3.27853	0.00367622	0.0673856	0.0132396	0.223203	0	0	0	0	0	-10.4621	-10.4499
1099	8792.57	2012-06-29 19:18:08	4857.34	5	1	-0.0499915	3.27883	0.00367622	0.0674552	0.0132396	0.223431	0	0	0	0	0	-10.6039	-10.2938
1100	8797.57	2012-06-29 19:18:13	4862.35	5	1	-0.049995	3.27883	0.00367622	0.0675247	0.0132396	0.223659	0	0	0	0	0	-10.6039	-10.2938
1101	8802.58	2012-06-29 19:18:18	4867.36	5	1	-0.049995	3.27853	0.00367622	0.0675941	0.0132396	0.223887	-6.14666e-05	0	0	0	0	-10.5259	-10.638
1102	8807.59	2012-06-29 19:18:23	4872.37	5	1	-0.049995	3.27853	0.00367622	0.0676638	0.0132396	0.224115	0	0	0	0	0	-10.5578	-10.5137
1103	8812.6	2012-06-29 19:18:28	4877.38	5	1	-0.049995	3.27883	0.00367622	0.0677334	0.0132396	0.224343	0	0	0	0	0	-10.5578	-10.638
1104	8817.6	2012-06-29 19:18:33	4882.38	5	1	-0.0499986	3.27853	0.00367622	0.0678029	0.0132396	0.224571	-6.15597e-05	0	0	0	0	-10.5897	-10.4818
1105	8822.61	2012-06-29 19:18:38	4887.39	5	1	-0.049995	3.27853	0.00367622	0.0678722	0.0132396	0.224799	0	0	0	0	0	-10.5578	-10.5137
1106	8827.62	2012-06-29 19:18:43	4892.4	5	1	-0.049995	3.27853	0.00367622	0.0679418	0.0132396	0.225027	0	0	0	0	0	-10.5578	-10.4357
1107	8832.63	2012-06-29 19:18:48	4897.41	5	1	-0.0499915	3.27883	0.00367622	0.0680113	0.0132396	0.225255	6.15597e-05	0	0	0	0	-10.5578	-10.6699
1108	8837.63	2012-06-29 19:18:53	4902.41	5	1	-0.049995	3.27853	0.00367622	0.0680811	0.0132396	0.225483	-6.15597e-05	0	0	0	0	-10.6216	-10.4676
1109	8842.64	2012-06-29 19:18:58	4907.42	5	1	-0.0499986	3.27853	0.00367622	0.0681506	0.0132396	0.225711	0	0	0	0	0	-10.5897	-10.5137
1110	8847.65	2012-06-29 19:19:03	4912.43	5	1	-0.049995	3.27883	0.00367622	0.0682201	0.0132396	0.225939	6.15597e-05	0	0	0	0	-10.6216	-10.4357
1111	8852.66	2012-06-29 19:19:08	4917.44	5	1	-0.049995	3.27883	0.00367622	0.0682897	0.0132396	0.226167	6.15597e-05	0	0	0	0	-10.6216	-10.5775
1112	8857.66	2012-06-29 19:19:13	4922.44	5	1	-0.049995	3.27853	0.00367622	0.0683592	0.0132396	0.226395	0	0	0	0	0	-10.6216	-10.4676
1113	8862.67	2012-06-29 19:19:18	4927.45	5	1	-0.049995	3.27853	0.00367622	0.0684288	0.0132396	0.226623	0	0	0	0	0	-10.7315	-10.4214
1114	8867.68	2012-06-29 19:19:23	4932.46	5	1	-0.049995	3.27883	0.00367622	0.0684983	0.0132396	0.226851	6.15597e-05	0	0	0	0	-10.5897	-10.4995
1115	8872.69	2012-06-29 19:19:28	4937.47	5	1	-0.049995	3.27883	0.00367622	0.0685679	0.0132396	0.227079	0	0	0	0	0	-10.6216	-10.3115
1116	8877.69	2012-06-29 19:19:33	4942.47	5	1	-0.049995	3.27853	0.00367622	0.0686374	0.0132396	0.227307	-6.15597e-05	0	0	0	0	-10.6535	-10.4214
1117	8882.7	2012-06-29 19:19:38	4947.48	5	1	-0.0499986	3.27853	0.00367622	0.0687069	0.0132396	0.227535	0	0	0	0	0	-10.6216	-10.4214
1118	8887.71	2012-06-29 19:19:43	4952.49	5	1	-0.049995	3.27853	0.00367622	0.0687765	0.0132396	0.227763	0	0	0	0	0	-10.6535	-10.4214
1119	8892.72	2012-06-29 19:19:48	4957.5	5	1	-0.049995	3.27853	0.00367622	0.0688458	0.0132396	0.227991	0	0	0	0	0	-10.6535	-10.4533
1120	8897.72	2012-06-29 19:19:53	4962.5	5	1	-0.049995	3.27883	0.00367622	0.0689156	0.0132396	0.228219	6.12763e-05	0	0	0	0	-10.6535	-10.4214
1121	8902.73	2012-06-29 19:19:58	4967.51	5	1	-0.0499915	3.27853	0.00367622	0.0689849	0.0132396	0.228447	0	0	0	0	0	-10.6535	-10.5314
1122	8907.74	2012-06-29 19:20:03	4972.52	5	1	-0.0499915	3.27853	0.00367622	0.0690544	0.0132396	0.228675	6.15597e-05	0	0	0	0	-10.6535	-10.4995
1123	8912.75	2012-06-29 19:20:08	4977.53	5	1	-0.049995	3.27883	0.00367622	0.0691242	0.0132396	0.228903	0.000123119	0	0	0	0	-10.6535	-10.4214
1124	8917.75	2012-06-29 19:20:13	4982.53	5	1	-0.049995	3.27853	0.00367622	0.0691937	0.0132396	0.229131	-6.14666e-05	0	0	0	0	-10.6535	-10.5314
1125	8922.76	2012-06-29 19:20:18	4987.54	5	1	-0.0499915	3.27853	0.00367622	0.0692633	0.0132396	0.229359	0	0	0	0	0	-10.6535	-10.4214
1126	8927.77	2012-06-29 19:20:23	4992.55	5	1	-0.0499915	3.27853	0.00367622	0.0693328	0.0132396	0.229587	0	0	0	0	0	-10.6535	-10.4533
1127	8932.78	2012-06-29 19:20:29	4997.56	5	1	-0.049995	3.27822	0.00367622	0.0694024	0.0132396	0.229815	-6.14653e-05	0	0	0	0	-10.6535	-10.6094
1128	8937.79	2012-06-29 19:20:34	5002.56	5	1	-0.0499915	3.27853	0.00367622	0.0694719	0.0132396	0.230043	0	0	0	0	0	-10.6535	-10.4995
1129	8942.79	2012-06-29 19:20:39	5007.57	5	1	-0.049995	3.27853	0.00367622	0.0695414	0.0132396	0.230271	0	0	0	0	0	-10.6535	-10.4995
1130	8947.8	2012-06-29 19:20:44	5012.58	5	1	-0.049995	3.27822	0.00367622	0.069611	0.0132396	0.230499	-6.15597e-05	0	0	0	0	-10.6535	-10.5314
1131	8952.81	2012-06-29 19:20:49	5017.59	5	1	-0.0499986	3.27822	0.00367622	0.0696805	0.0132396	0.230727	0	0	0	0	0	-10.6216	-10.4214
1132	8957.82	2012-06-29 19:20:54	5022.59	5	1	-0.049995	3.27853	0.00367622	0.0697501	0.0132396	0.230955	6.14665e-05	0	0	0	0	-10.6535	-10.4852
1133	8962.82	2012-06-29 19:20:59	5027.6	5	1	-0.049995	3.27853	0.00367622	0.0698196	0.0132396	0.231183	6.15597e-05	0	0	0	0	-10.6535	-10.4533
1134	8967.83	2012-06-29 19:21:04	5032.61	5	1	-0.0499986	3.27822	0.00367622	0.0698892	0.0132396	0.231411	0	0	0	0	0	-10.6855	-10.4533
1135	8972.84	2012-06-29 19:21:09	5037.62	5	1	-0.049995	3.27853	0.00367622	0.0699587	0.0132396	0.231639	6.15597e-05	0	0	0	0	-10.6535	-10.5314
1136	8977.85	2012-06-29 19:21:14	5042.63	5	1	-0.049995	3.27822	0.00367622	0.070028	0.0132396	0.231867	-6.12788e-05	0	0	0	0	-10.6535	-10.4533
1137	8982.85	2012-06-29 19:21:19	5047.63	5	1	-0.049995	3.27853	0.00367622	0.0700976	0.0132396	0.232095	0	0	0	0	0	-10.6535	-10.4533
1138	8987.86	2012-06-29 19:21:24	5052.64	5	1	-0.0499915	3.27853	0.00367622	0.0701671	0.0132396	0.232323	0	0	0	0	0	-10.6855	-10.4533
1139	8992.87	2012-06-29 19:21:29	5057.65	5	1	-0.0499986	3.27822	0.00367622	0.0702369	0.0132396	0.232551	6.15597e-05	0	0	0	0	-10.6855	-10.4533
1140	8997.88	2012-06-29 19:21:34	5062.66	5	1	-0.0499986	3.27822	0.00367622	0.0703064	0.0132396	0.232779	0	0	0	0	0	-10.6535	-10.4533
1141	9002.88	2012-06-29 19:21:39	5067.66	5	1	-0.049995	3.27822	0.00367622	0.0703757	0.0132396	0.233006	0	0	0	0	0	-10.6535	-10.4533
1142	9007.89	2012-06-29 19:21:44	5072.67	5	1	-0.049995	3.27853	0.00367622	0.0704455	0.0132396	0.233235	6.15597e-05	0	0	0	0	-10.7174	-10.4533
1143	9012.9	2012-06-29 19:21:49	5077.68	5	1	-0.0499915	3.27853	0.00367622	0.070515	0.0132396	0.233463	0	0	0	0	0	-10.6855	-10.4852
1144	9017.91	2012-06-29 19:21:54	5082.69	5	1	-0.049995	3.27822	0.00367622	0.0705846	0.0132396	0.233691	-6.14666e-05	0	0	0	0	-10.6535	-10.5314
1145	9022.91	2012-06-29 19:21:59	5087.69	5	1	-0.0499915	3.27853	0.00367622	0.0706541	0.0132396	0.233919	6.15597e-05	0	0	0	0	-10.6855	-10.4533
1146	9027.92	2012-06-29 19:22:04	5092.7	5	1	-0.049995	3.27822	0.00367622	0.0707237	0.0132396	0.234147	-6.14665e-05	0	0	0	0	-10.6855	-10.5314
1147	9032.93	2012-06-29 19:22:09	5097.71	5	1	-0.049995	3.27822	0.00367622	0.0707932	0.0132396	0.234375	0	0	0	0	0	-10.6535	-10.4533
1148	9037.94	2012-06-29 19:22:14	5102.72	5	1	-0.049995	3.27822	0.00367622	0.0708627	0.0132396	0.234603	0	0	0	0	0	-10.7174	-10.5633
1149	9042.94	2012-06-29 19:22:19	5107.72	5	1	-0.049995	3.27822	0.00367622	0.0709323	0.0132396	0.234831	0	0	0	0	0	-10.6855	-10.4533
1150	9047.95	2012-06-29 19:22:24	5112.73	5	1	-0.049995	3.27822	0.00367622	0.0710018	0.0132396	0.235059	0	0	0	0	0	-10.7174	-10.4852
1151	9052.96	2012-06-29 19:22:29	5117.74	5	1	-0.049995	3.27822	0.00367622	0.0710714	0.0132396	0.235287	0	0	0	0	0	-10.7174	-10.4852
1152	9057.97	2012-06-29 19:22:34	5122.75	5	1	-0.0499986	3.27822	0.00367622	0.0711407	0.0132396	0.235514	0	0	0	0	0	-10.7493	-10.5171
1153	9062.97	2012-06-29 19:22:39	5127.75	5	1	-0.0499915	3.27822	0.00367622	0.0712102	0.0132396	0.235742	0	0	0	0	0	-10.7174	-10.5633
1154	9067.98	2012-06-29 19:22:44	5132.76	5	1	-0.049995	3.27822	0.00367622	0.0712798	0.0132396	0.23597	0	0	0	0	0	-10.7493	-10.4852
1155	9072.99	2012-06-29 19:22:49	5137.77	5	1	-0.049995	3.27822	0.00367622	0.0713495	0.0132396	0.236199	0	0	0	0	0	-10.7493	-10.5171
1156	9078	2012-06-29 19:22:54	5142.78	5	1	-0.049995	3.27822	0.00367622	0.0714191	0.0132396	0.236427	0	0	0	0	0	-10.7493	-10.3753
1157	9083	2012-06-29 19:22:59	5147.78	5	1	-0.049995	3.27822	0.00367622	0.0714886	0.0132396	0.236655	0	0	0	0	0	-10.7493	-10.4709
1158	9088.01	2012-06-29 19:23:04	5152.79	5	1	-0.0499915	3.27822	0.00367622	0.0715582	0.0132396	0.236883	0	0	0	0	0	-10.7493	-10.361
1159	9093.02	2012-06-29 19:23:09	5157.8	5	1	-0.049995	3.27822	0.00367622	0.0716277	0.0132396	0.237111	0	0	0	0	0	-10.7493	-10.439
1160	9098.03	2012-06-29 19:23:14	5162.81	5	1	-0.049995	3.27822	0.00367622	0.0716973	0.0132396	0.237339	0	0	0	0	0	-10.7493	-10.549
1161	9103.04	2012-06-29 19:23:19	5167.81	5	1	-0.049995	3.27791	0.00367622	0.0717668	0.0132396	0.237567	0	0	0	0	0	-10.7493	-10.439
1162	9108.04	2012-06-29 19:23:24	5172.82	5	1	-0.0499915	3.27822	0.00367622	0.0718363	0.0132396	0.237795	6.14608e-05	0	0	0	0	-10.7812	-10.549
1163	9113.05	2012-06-29 19:23:29	5177.83	5	1	-0.049995	3.27822	0.00367622	0.0719057	0.0132396	0.238022	0	0	0	0	0	-10.8273	-10.439
1164	9118.06	2012-06-29 19:23:34	5182.84	5	1	-0.049995	3.27822	0.00367622	0.0719754	0.0132396	0.238251	6.15597e-05	0	0	0	0	-10.7812	-10.5171
1165	9123.07	2012-06-29 19:23:39	5187.84	5	1	-0.049995	3.27791	0.00367622	0.072045	0.0132396	0.238479	-6.15597e-05	0	0	0	0	-10.7812	-10.5028
1166	9128.07	2012-06-29 19:23:44	5192.85	5	1	-0.049995	3.27791	0.00367622	0.0721143	0.0132396	0.238706	-6.15597e-05	0	0	0	0	-10.7812	-10.549
1167	9133.08	2012-06-29 19:23:49	5197.86	5	1	-0.049995	3.27791	0.00367622	0.072184	0.0132396	0.238934	0	0	0	0	0	-10.7812	-10.5028
1168	9138.09	2012-06-29 19:23:54	5202.87	5	1	-0.0499915	3.27791	0.00367622	0.0722534	0.0132396	0.239162	0	0	0	0	0	-10.7812	-10.5809
1169	9143.1	2012-06-29 19:23:59	5207.87	5	1	-0.0499915	3.27791	0.00367622	0.0723229	0.0132396	0.23939	-6.15597e-05	0	0	0	0	-10.7812	-10.549
1170	9148.1	2012-06-29 19:24:04	5212.88	5	1	-0.0499986	3.27791	0.00367622	0.0723927	0.0132396	0.239618	0	0	0	0	0	-10.7812	-10.5809
1171	9153.11	2012-06-29 19:24:09	5217.89	5	1	-0.049995	3.27791	0.00367622	0.0724622	0.0132396	0.239846	0	0	0	0	0	-10.7812	-10.5809
1172	9158.12	2012-06-29 19:24:14	5222.9	5	1	-0.0499915	3.27791	0.00367622	0.0725315	0.0132396	0.240074	0	0	0	0	0	-10.8131	-10.5028
1173	9163.13	2012-06-29 19:24:19	5227.91	5	1	-0.049995	3.27791	0.00367622	0.0726013	0.0132396	0.240302	0	0	0	0	0	-10.7812	-10.3467
1174	9168.13	2012-06-29 19:24:24	5232.91	5	1	-0.0499915	3.27822	0.00367622	0.0726708	0.0132396	0.24053	6.14666e-05	0	0	0	0	-10.7812	-10.5809
1175	9173.14	2012-06-29 19:24:29	5237.92	5	1	-0.0499986	3.27791	0.00367622	0.0727404	0.0132396	0.240758	-6.15597e-05	0	0	0	0	-10.7812	-10.5028
1176	9178.15	2012-06-29 19:24:34	5242.93	5	1	-0.049995	3.27791	0.00367622	0.0728099	0.0132396	0.240986	-6.15597e-05	0	0	0	0	-10.7032	-10.2687
1177	9183.16	2012-06-29 19:24:39	5247.94	5	1	-0.0499986	3.27791	0.00367622	0.0728795	0.0132396	0.241214	0	0	0	0	0	-10.7812	-10.4567
1178	9188.16	2012-06-29 19:24:44	5252.94	5	1	-0.0499915	3.27791	0.00367622	0.072949	0.0132396	0.241442	6.15597e-05	0	0	0	0	-10.8131	-10.5347
1179	9193.17	2012-06-29 19:24:49	5257.95	5	1	-0.049995	3.27791	0.00367622	0.0730186	0.0132396	0.24167	0	0	0	0	0	-10.8131	-10.3467
1180	9198.18	2012-06-29 19:24:54	5262.96	5	1	-0.0499986	3.27791	0.00367622	0.0730881	0.0132396	0.241898	0	0	0	0	0	-10.7032	-10.5809
1181	9203.19	2012-06-29 19:24:59	5267.97	5	1	-0.0499915	3.27791	0.00367622	0.0731576	0.0132396	0.242126	0	0	0	0	0	-10.7032	-10.5028
1182	9208.19	2012-06-29 19:25:04	5272.97	5	1	-0.049995	3.2776	0.00367622	0.0732272	0.0132396	0.242354	-6.14667e-05	0	0	0	0	-10.7351	-10.3467
1183	9213.2	2012-06-29 19:25:09	5277.98	5	1	-0.0499915	3.27791	0.00367622	0.0732967	0.0132396	0.242582	6.14665e-05	0	0	0	0	-10.7812	-10.4248
1184	9218.21	2012-06-29 19:25:14	5282.99	5	1	-0.0499986	3.2776	0.00367622	0.0733661	0.0132396	0.242809	-6.15597e-05	0	0	0	0	-10.8131	-10.3467
1185	9223.22	2012-06-29 19:25:19	5288	5	1	-0.049995	3.27822	0.00367622	0.0734356	0.0132396	0.243037	6.15597e-05	0	0	0	0	-10.8131	-10.4567
1186	9228.22	2012-06-29 19:25:24	5293	5	1	-0.049995	3.27791	0.00367622	0.0735054	0.0132396	0.243266	6.15597e-05	0	0	0	0	-10.7812	-10.4567
1187	9233.23	2012-06-29 19:25:29	5298.01	5	1	-0.049995	3.27791	0.00367622	0.0735749	0.0132396	0.243494	0	0	0	0	0	-10.7812	-10.4248
1188	9238.24	2012-06-29 19:25:34	5303.02	5	1	-0.049995	3.27791	0.00367622	0.0736444	0.0132396	0.243722	6.15597e-05	0	0	0	0	-10.7989	-10.4567
1189	9243.25	2012-06-29 19:25:39	5308.03	5	1	-0.0499915	3.27791	0.00367622	0.073714	0.0132396	0.243949	0	0	0	0	0	-10.8131	-10.5809
1190	9248.25	2012-06-29 19:25:44	5313.03	5	1	-0.049995	3.27791	0.00367622	0.0737835	0.0132396	0.244177	0	0	0	0	0	-10.8131	-10.6128
1191	9253.26	2012-06-29 19:25:49	5318.04	5	1	-0.0499986	3.2776	0.00367622	0.0738531	0.0132396	0.244405	-6.14667e-05	0	0	0	0	-10.8131	-10.3467
1192	9258.27	2012-06-29 19:25:54	5323.05	5	1	-0.049995	3.27791	0.00367622	0.0739226	0.0132396	0.244633	0	0	0	0	0	-10.8131	-10.6128
1193	9263.28	2012-06-29 19:25:59	5328.06	5	1	-0.049995	3.2776	0.00367622	0.0739922	0.0132396	0.244861	0	0	0	0	0	-10.7032	-10.5347
1194	9268.28	2012-06-29 19:26:04	5333.06	5	1	-0.049995	3.27791	0.00367622	0.0740615	0.0132396	0.245088	6.14649e-05	0	0	0	0	-10.7812	-10.4567
1195	9273.29	2012-06-29 19:26:09	5338.07	5	1	-0.0499915	3.27791	0.00367622	0.0741312	0.0132396	0.245317	0	0	0	0	0	-10.8131	-10.6128
1196	9278.3	2012-06-29 19:26:14	5343.08	5	1	-0.0499915	3.2773	0.00367622	0.0742008	0.0132396	0.245545	-6.1512e-05	0	0	0	0	-10.7812	-10.5809
1197	9283.31	2012-06-29 19:26:19	5348.09	5	1	-0.0499986	3.2776	0.00367622	0.0742703	0.0132396	0.245773	6.1512e-05	0	0	0	0	-10.7812	-10.5809
1198	9288.32	2012-06-29 19:26:24	5353.09	5	1	-0.049995	3.2776	0.00367622	0.0743399	0.0132396	0.246001	0	0	0	0	0	-10.8131	-10.5809
1199	9293.32	2012-06-29 19:26:29	5358.1	5	1	-0.049995	3.2776	0.00367622	0.0744092	0.0132396	0.246228	0	0	0	0	0	-10.7493	-10.6128
1200	9298.33	2012-06-29 19:26:34	5363.11	5	1	-0.0499986	3.2776	0.00367622	0.074479	0.0132396	0.246457	-6.15597e-05	0	0	0	0	-10.7812	-10.4709
1201	9303.34	2012-06-29 19:26:39	5368.12	5	1	-0.049995	3.2776	0.00367622	0.0745483	0.0132396	0.246684	0	0	0	0	0	-10.7812	-10.5809
1202	9308.35	2012-06-29 19:26:44	5373.12	5	1	-0.049995	3.2776	0.00367622	0.074618	0.0132396	0.246913	0	0	0	0	0	-10.7812	-10.549
1203	9313.35	2012-06-29 19:26:49	5378.13	5	1	-0.049995	3.2776	0.00367622	0.0746876	0.0132396	0.247141	0	0	0	0	0	-10.7812	-10.549
1204	9318.36	2012-06-29 19:26:54	5383.14	5	1	-0.049995	3.2776	0.00367622	0.0747569	0.0132396	0.247368	0	0	0	0	0	-10.7493	-10.5028
1205	9323.37	2012-06-29 19:26:59	5388.15	5	1	-0.0499986	3.2773	0.00367622	0.0748264	0.0132396	0.247596	-6.1512e-05	0	0	0	0	-10.7812	-10.549
1206	9328.38	2012-06-29 19:27:04	5393.16	5	1	-0.049995	3.2776	0.00367622	0.0748962	0.0132396	0.247824	6.12282e-05	0	0	0	0	-10.7174	-10.549
1207	9333.38	2012-06-29 19:27:09	5398.16	5	1	-0.049995	3.2776	0.00367622	0.0749657	0.0132396	0.248052	0	0	0	0	0	-10.7493	-10.5171
1208	9338.39	2012-06-29 19:27:14	5403.17	5	1	-0.0499986	3.2773	0.00367622	0.0750351	0.0132396	0.24828	-6.1512e-05	0	0	0	0	-10.7493	-10.5952
1209	9343.4	2012-06-29 19:27:19	5408.18	5	1	-0.0500021	3.2776	0.00367622	0.0751048	0.0132396	0.248508	0	0	0	0	0	-10.7174	-10.4852
1210	9348.41	2012-06-29 19:27:24	5413.19	5	1	-0.0500021	3.2776	0.00367622	0.0751744	0.0132396	0.248736	0	0	0	0	0	-10.7174	-10.4852
1211	9353.41	2012-06-29 19:27:29	5418.19	5	1	-0.049995	3.2776	0.00367622	0.0752439	0.0132396	0.248964	0	0	0	0	0	-10.6855	-10.5171
1212	9358.42	2012-06-29 19:27:34	5423.2	5	1	-0.049995	3.27791	0.00367622	0.0753135	0.0132396	0.249192	6.15597e-05	0	0	0	0	-10.6855	-10.5171
1213	9363.43	2012-06-29 19:27:39	5428.21	5	1	-0.049995	3.2773	0.00367622	0.075383	0.0132396	0.24942	-0.000122886	0	0	0	0	-10.6535	-10.4533
1214	9368.44	2012-06-29 19:27:44	5433.22	5	1	-0.0499986	3.2773	0.00367622	0.0754525	0.0132396	0.249648	0	0	0	0	0	-10.6855	-10.4995
1215	9373.44	2012-06-29 19:27:49	5438.22	5	1	-0.049995	3.2776	0.00367622	0.0755219	0.0132396	0.249875	6.1512e-05	0	0	0	0	-10.6216	-10.4533
1216	9378.45	2012-06-29 19:27:54	5443.23	5	1	-0.0499915	3.2776	0.00367622	0.0755914	0.0132396	0.250103	0	0	0	0	0	-10.7315	-10.4533
1217	9383.46	2012-06-29 19:27:59	5448.24	5	1	-0.049995	3.2776	0.00367622	0.0756612	0.0132396	0.250332	0	0	0	0	0	-10.6535	-10.6094
1218	9388.47	2012-06-29 19:28:04	5453.25	5	1	-0.049995	3.2776	0.00367622	0.0757307	0.0132396	0.25056	0	0	0	0	0	-10.6216	-10.4214
1219	9393.47	2012-06-29 19:28:09	5458.25	5	1	-0.0499915	3.2776	0.00367622	0.0758003	0.0132396	0.250787	0	0	0	0	0	-10.6216	-10.5314
1220	9398.48	2012-06-29 19:28:14	5463.26	5	1	-0.049995	3.2776	0.00367622	0.0758698	0.0132396	0.251015	6.1512e-05	0	0	0	0	-10.6216	-10.4214
1221	9403.49	2012-06-29 19:28:19	5468.27	5	1	-0.049995	3.2776	0.00367622	0.0759393	0.0132396	0.251243	0	0	0	0	0	-10.6535	-10.4995
1222	9408.5	2012-06-29 19:28:24	5473.28	5	1	-0.0499915	3.2773	0.00367622	0.0760089	0.0132396	0.251471	-6.14189e-05	0	0	0	0	-10.5897	-10.5775
1223	9413.5	2012-06-29 19:28:29	5478.28	5	1	-0.0499915	3.2773	0.00367622	0.0760784	0.0132396	0.251699	0	0	0	0	0	-10.6216	-10.5314
1224	9418.51	2012-06-29 19:28:34	5483.29	5	1	-0.049995	3.2776	0.00367622	0.076148	0.0132396	0.251927	6.1419e-05	0	0	0	0	-10.5897	-10.4676
1225	9423.52	2012-06-29 19:28:39	5488.3	5	1	-0.049995	3.2773	0.00367622	0.0762175	0.0132396	0.252155	-6.1419e-05	0	0	0	0	-10.6677	-10.5918
1226	9428.53	2012-06-29 19:28:44	5493.31	5	1	-0.049995	3.2776	0.00367622	0.076287	0.0132396	0.252383	6.1512e-05	0	0	0	0	-10.6039	-10.9361
1227	9433.53	2012-06-29 19:28:49	5498.31	5	1	-0.0500021	3.2776	0.00367622	0.0763566	0.0132396	0.252611	0	0	0	0	0	-10.6819	-10.606
1228	9438.54	2012-06-29 19:28:54	5503.32	5	1	-0.049995	3.2773	0.00367622	0.0764261	0.0132396	0.252839	-6.1512e-05	0	0	0	0	-10.6039	-10.4676
1229	9443.55	2012-06-29 19:28:59	5508.33	5	1	-0.049995	3.2773	0.00367622	0.0764957	0.0132396	0.253067	0	0	0	0	0	-10.6819	-10.5599
1230	9448.56	2012-06-29 19:29:04	5513.34	5	1	-0.049995	3.2773	0.00367622	0.076565	0.0132396	0.253294	0	0	0	0	0	-10.572	-10.6841
1231	9453.57	2012-06-29 19:29:09	5518.34	5	1	-0.049995	3.2773	0.00367622	0.0766345	0.0132396	0.253522	0	0	0	0	0	-10.65	-10.4818
1232	9458.57	2012-06-29 19:29:14	5523.35	5	1	-0.049995	3.2773	0.00367622	0.0767041	0.0132396	0.25375	0	0	0	0	0	-10.6039	-10.5741
1233	9463.58	2012-06-29 19:29:19	5528.36	5	1	-0.0499986	3.27699	0.00367622	0.0767738	0.0132396	0.253978	-6.15597e-05	0	0	0	0	-10.572	-10.7765
1234	9468.59	2012-06-29 19:29:24	5533.37	5	1	-0.049995	3.2773	0.00367622	0.0768434	0.0132396	0.254206	0	0	0	0	0	-10.5401	-10.6841
1235	9473.6	2012-06-29 19:29:29	5538.37	5	1	-0.0499915	3.27699	0.00367622	0.0769129	0.0132396	0.254434	-0.000123072	0	0	0	0	-10.728	-10.3081
1236	9478.6	2012-06-29 19:29:34	5543.38	5	1	-0.049995	3.2773	0.00367622	0.0769825	0.0132396	0.254662	6.14666e-05	0	0	0	0	-10.572	-10.606
1237	9483.61	2012-06-29 19:29:39	5548.39	5	1	-0.049995	3.2773	0.00367622	0.077052	0.0132396	0.25489	0	0	0	0	0	-10.5082	-10.8084
1238	9488.62	2012-06-29 19:29:44	5553.4	5	1	-0.049995	3.2773	0.00367622	0.0771215	0.0132396	0.255118	0	0	0	0	0	-10.5401	-10.606
1239	9493.63	2012-06-29 19:29:49	5558.4	5	1	-0.049995	3.2773	0.00367622	0.0771911	0.0132396	0.255346	0	0	0	0	0	-10.572	-10.2762
1240	9498.63	2012-06-29 19:29:54	5563.41	5	1	-0.049995	3.2773	0.00367622	0.0772604	0.0132396	0.255573	0	0	0	0	0	-10.6961	-10.8546
1241	9503.64	2012-06-29 19:29:59	5568.42	5	1	-0.0499915	3.2773	0.00367622	0.0773302	0.0132396	0.255802	0	0	0	0	0	-10.5862	-10.3081
1242	9508.65	2012-06-29 19:30:04	5573.43	5	1	-0.049995	3.27699	0.00367622	0.0773997	0.0132396	0.256029	-6.15597e-05	0	0	0	0	-10.6961	-10.7907
1243	9513.66	2012-06-29 19:30:09	5578.44	5	1	-0.0499915	3.2773	0.00367622	0.0774693	0.0132396	0.256257	-6.1512e-05	0	0	0	0	-10.6323	-10.7765
1244	9518.66	2012-06-29 19:30:14	5583.44	5	1	-0.0499915	3.27699	0.00367622	0.0775388	0.0132396	0.256485	-6.14666e-05	0	0	0	0	-10.4905	-10.7907
1245	9523.67	2012-06-29 19:30:19	5588.45	5	1	-0.049995	3.27699	0.00367622	0.0776083	0.0132396	0.256713	-6.15597e-05	0	0	0	0	-10.6642	-10.7588
1246	9528.68	2012-06-29 19:30:24	5593.46	5	1	-0.049995	3.2773	0.00367622	0.0776779	0.0132396	0.256941	6.15597e-05	0	0	0	0	-10.7422	-10.695
1247	9533.69	2012-06-29 19:30:29	5598.47	5	1	-0.049995	3.2773	0.00367622	0.0777472	0.0132396	0.257168	6.14671e-05	0	0	0	0	-10.4905	-10.5246
1248	9538.69	2012-06-29 19:30:34	5603.47	5	1	-0.0499915	3.2773	0.00367622	0.0778167	0.0132396	0.257396	0	0	0	0	0	-10.6783	-10.6345
1249	9543.7	2012-06-29 19:30:39	5608.48	5	1	-0.049995	3.2773	0.00367622	0.0778865	0.0132396	0.257625	0	0	0	0	0	-10.6145	-10.6807
1250	9548.71	2012-06-29 19:30:44	5613.49	5	1	-0.049995	3.27699	0.00367622	0.077956	0.0132396	0.257853	0	0	0	0	0	-10.5684	-10.805
1251	9553.72	2012-06-29 19:30:49	5618.5	5	1	-0.049995	3.27699	0.00367622	0.0780256	0.0132396	0.258081	0	0	0	0	0	-10.7103	-10.6807
1252	9558.72	2012-06-29 19:30:54	5623.5	5	1	-0.049995	3.2773	0.00367622	0.0780949	0.0132396	0.258308	6.14667e-05	0	0	0	0	-10.5826	-10.6488
1253	9563.73	2012-06-29 19:30:59	5628.51	5	1	-0.049995	3.27699	0.00367622	0.0781647	0.0132396	0.258536	-6.12755e-05	0	0	0	0	-10.6145	-10.773
1254	9568.74	2012-06-29 19:31:04	5633.52	5	1	-0.049995	3.2773	0.00367622	0.0782342	0.0132396	0.258764	6.15597e-05	0	0	0	0	-10.5826	-10.773
1255	9573.75	2012-06-29 19:31:09	5638.53	5	1	-0.049995	3.27699	0.00367622	0.0783038	0.0132396	0.258992	0	0	0	0	0	-10.6145	-10.5707
1256	9578.75	2012-06-29 19:31:14	5643.53	5	1	-0.0499986	3.27668	0.00367622	0.0783733	0.0132396	0.25922	-6.15597e-05	0	0	0	0	-10.6145	-10.695
1257	9583.76	2012-06-29 19:31:19	5648.54	5	1	-0.0499915	3.27699	0.00367622	0.0784428	0.0132396	0.259448	6.14665e-05	0	0	0	0	-10.6145	-10.773
1258	9588.77	2012-06-29 19:31:25	5653.55	5	1	-0.0499915	3.27699	0.00367622	0.0785124	0.0132396	0.259676	6.15597e-05	0	0	0	0	-10.6464	-10.6169
1259	9593.78	2012-06-29 19:31:30	5658.56	5	1	-0.049995	3.27699	0.00367622	0.0785819	0.0132396	0.259904	0	0	0	0	0	-10.6145	-10.695
1260	9598.78	2012-06-29 19:31:35	5663.56	5	1	-0.049995	3.2773	0.00367622	0.0786515	0.0132396	0.260132	6.14666e-05	0	0	0	0	-10.6145	-10.5388
1261	9603.79	2012-06-29 19:31:40	5668.57	5	1	-0.049995	3.2773	0.00367622	0.078721	0.0132396	0.260359	6.15597e-05	0	0	0	0	-10.5046	-10.773
1262	9608.8	2012-06-29 19:31:45	5673.58	5	1	-0.049995	3.27668	0.00367622	0.0787903	0.0132396	0.260587	-6.15597e-05	0	0	0	0	-10.6145	-10.585
1263	9613.81	2012-06-29 19:31:50	5678.59	5	1	-0.049995	3.2773	0.00367622	0.0788599	0.0132396	0.260815	6.15597e-05	0	0	0	0	-10.6145	-10.4146
1264	9618.82	2012-06-29 19:31:55	5683.59	5	1	-0.049995	3.27699	0.00367622	0.0789296	0.0132396	0.261043	-6.1276e-05	0	0	0	0	-10.6145	-10.805
1265	9623.82	2012-06-29 19:32:00	5688.6	5	1	-0.049995	3.2773	0.00367622	0.0789992	0.0132396	0.261271	0.000123119	0	0	0	0	-10.6145	-10.7269
1266	9628.83	2012-06-29 19:32:05	5693.61	5	1	-0.049995	3.27699	0.00367622	0.0790687	0.0132396	0.261499	-6.14666e-05	0	0	0	0	-10.6145	-10.6488
1267	9633.84	2012-06-29 19:32:10	5698.62	5	1	-0.049995	3.27699	0.00367622	0.079138	0.0132396	0.261726	0	0	0	0	0	-10.4585	-10.5707
1268	9638.85	2012-06-29 19:32:15	5703.62	5	1	-0.0499915	3.2773	0.00367622	0.0792078	0.0132396	0.261955	6.1274e-05	0	0	0	0	-10.5365	-10.695
1269	9643.85	2012-06-29 19:32:20	5708.63	5	1	-0.049995	3.27668	0.00367622	0.0792773	0.0132396	0.262183	-0.000122937	0	0	0	0	-10.4905	-10.6026
1270	9648.86	2012-06-29 19:32:25	5713.64	5	1	-0.0499915	3.27699	0.00367622	0.0793469	0.0132396	0.26241	0	0	0	0	0	-10.4444	-10.7907
1271	9653.87	2012-06-29 19:32:30	5718.65	5	1	-0.049995	3.27668	0.00367622	0.0794164	0.0132396	0.262638	-6.14663e-05	0	0	0	0	-10.5224	-10.5565
1272	9658.88	2012-06-29 19:32:35	5723.65	5	1	-0.049995	3.27668	0.00367622	0.079486	0.0132396	0.262866	0	0	0	0	0	-10.5224	-10.5246
1273	9663.88	2012-06-29 19:32:40	5728.66	5	1	-0.049995	3.27699	0.00367622	0.0795555	0.0132396	0.263094	0	0	0	0	0	-10.4444	-10.2904
1274	9668.89	2012-06-29 19:32:45	5733.67	5	1	-0.049995	3.27699	0.00367622	0.079625	0.0132396	0.263322	0	0	0	0	0	-10.4763	-10.1663
1275	9673.9	2012-06-29 19:32:50	5738.68	5	1	-0.049995	3.27699	0.00367622	0.0796946	0.0132396	0.26355	0	0	0	0	0	-10.5862	-10.4004
1276	9678.91	2012-06-29 19:32:55	5743.69	5	1	-0.0499915	3.27699	0.00367622	0.0797641	0.0132396	0.263778	0	0	0	0	0	-10.5082	-10.5884
1277	9683.91	2012-06-29 19:33:00	5748.69	5	1	-0.049995	3.27668	0.00367622	0.0798337	0.0132396	0.264006	-6.15597e-05	0	0	0	0	-10.4763	-10.2762
1278	9688.92	2012-06-29 19:33:05	5753.7	5	1	-0.0499915	3.27699	0.00367622	0.079903	0.0132396	0.264233	0	0	0	0	0	-10.6181	-10.7622
1279	9693.93	2012-06-29 19:33:10	5758.71	5	1	-0.0499915	3.27699	0.00367622	0.0799725	0.0132396	0.264461	0	0	0	0	0	-10.572	-10.8403
1280	9698.94	2012-06-29 19:33:15	5763.72	5	1	-0.049995	3.27668	0.00367622	0.0800423	0.0132396	0.264689	0	0	0	0	0	-10.4763	-10.7303
1281	9703.94	2012-06-29 19:33:20	5768.72	5	1	-0.049995	3.27668	0.00367622	0.0801118	0.0132396	0.264917	-6.15597e-05	0	0	0	0	-10.5401	-10.3861
1282	9708.95	2012-06-29 19:33:25	5773.73	5	1	-0.0499915	3.27699	0.00367622	0.0801814	0.0132396	0.265145	-6.15597e-05	0	0	0	0	-10.572	-10.3719
1283	9713.96	2012-06-29 19:33:30	5778.74	5	1	-0.049995	3.27668	0.00367622	0.0802509	0.0132396	0.265373	-6.14666e-05	0	0	0	0	-10.5401	-10.4499
1284	9718.97	2012-06-29 19:33:35	5783.75	5	1	-0.0499915	3.27699	0.00367622	0.0803205	0.0132396	0.265601	6.14665e-05	0	0	0	0	-10.572	-10.3542
1285	9723.97	2012-06-29 19:33:40	5788.75	5	1	-0.0499915	3.27699	0.00367622	0.08039	0.0132396	0.265829	0	0	0	0	0	-10.5259	-10.418
1286	9728.98	2012-06-29 19:33:45	5793.76	5	1	-0.0499915	3.27699	0.00367622	0.0804595	0.0132396	0.266056	0	0	0	0	0	-10.5578	-10.528
1287	9733.99	2012-06-29 19:33:50	5798.77	5	1	-0.0499915	3.27699	0.00367622	0.0805291	0.0132396	0.266284	0	0	0	0	0	-10.5578	-10.34
1288	9739	2012-06-29 19:33:55	5803.78	5	1	-0.049995	3.27668	0.00367622	0.0805986	0.0132396	0.266512	0	0	0	0	0	-10.494	-10.418
1289	9744	2012-06-29 19:34:00	5808.78	5	1	-0.049995	3.27668	0.00367622	0.0806682	0.0132396	0.26674	0	0	0	0	0	-10.5578	-10.418
1290	9749.01	2012-06-29 19:34:05	5813.79	5	1	-0.049995	3.27668	0.00367622	0.0807377	0.0132396	0.266968	0	0	0	0	0	-10.5259	-10.3576
1291	9754.02	2012-06-29 19:34:10	5818.8	5	1	-0.049995	3.27668	0.00367622	0.0808072	0.0132396	0.267196	0	0	0	0	0	-10.5897	-10.4357
1292	9759.03	2012-06-29 19:34:15	5823.81	5	1	-0.0499915	3.27668	0.00367622	0.0808768	0.0132396	0.267424	0	0	0	0	0	-10.5259	-10.3576
1293	9764.03	2012-06-29 19:34:20	5828.81	5	1	-0.049995	3.27668	0.00367622	0.0809463	0.0132396	0.267652	0	0	0	0	0	-10.6996	-10.5456
1294	9769.04	2012-06-29 19:34:25	5833.82	5	1	-0.049995	3.27668	0.00367622	0.0810157	0.0132396	0.267879	0	0	0	0	0	-10.5578	-10.5599
1295	9774.05	2012-06-29 19:34:30	5838.83	5	1	-0.049995	3.27668	0.00367622	0.0810854	0.0132396	0.268107	0	0	0	0	0	-10.5578	-10.5456
1296	9779.06	2012-06-29 19:34:35	5843.84	5	1	-0.049995	3.27668	0.00367622	0.081155	0.0132396	0.268335	0	0	0	0	0	-10.5578	-10.5456
1297	9784.06	2012-06-29 19:34:40	5848.84	5	1	-0.049995	3.27668	0.00367622	0.0812245	0.0132396	0.268563	0	0	0	0	0	-10.5897	-10.5456
1298	9789.07	2012-06-29 19:34:45	5853.85	5	1	-0.049995	3.27668	0.00367622	0.0812938	0.0132396	0.26879	0	0	0	0	0	-10.6216	-10.4676
1299	9794.08	2012-06-29 19:34:50	5858.86	5	1	-0.0499915	3.27668	0.00367622	0.0813636	0.0132396	0.269019	0	0	0	0	0	-10.6216	-10.5456
1300	9799.09	2012-06-29 19:34:55	5863.87	5	1	-0.049995	3.27637	0.00367622	0.0814331	0.0132396	0.269247	-0.000123119	0	0	0	0	-10.6216	-10.4676
1301	9804.1	2012-06-29 19:35:00	5868.87	5	1	-0.0499986	3.27668	0.00367622	0.0815027	0.0132396	0.269474	0	0	0	0	0	-10.6216	-10.3576
1302	9809.1	2012-06-29 19:35:05	5873.88	5	1	-0.049995	3.27668	0.00367622	0.0815722	0.0132396	0.269702	0	0	0	0	0	-10.6216	-10.3895
1303	9814.11	2012-06-29 19:35:10	5878.89	5	1	-0.0499915	3.27668	0.00367622	0.0816417	0.0132396	0.26993	6.15597e-05	0	0	0	0	-10.6216	-10.5314
1304	9819.12	2012-06-29 19:35:15	5883.9	5	1	-0.049995	3.27668	0.00367622	0.0817113	0.0132396	0.270158	0	0	0	0	0	-10.6216	-10.4214
1305	9824.13	2012-06-29 19:35:20	5888.9	5	1	-0.049995	3.27668	0.00367622	0.0817808	0.0132396	0.270386	0	0	0	0	0	-10.6216	-10.4533
1306	9829.13	2012-06-29 19:35:25	5893.91	5	1	-0.0499915	3.27668	0.00367622	0.0818501	0.0132396	0.270613	0	0	0	0	0	-10.6535	-10.4995
1307	9834.14	2012-06-29 19:35:30	5898.92	5	1	-0.0499915	3.27668	0.00367622	0.0819199	0.0132396	0.270842	0	0	0	0	0	-10.6216	-10.4533
1308	9839.15	2012-06-29 19:35:35	5903.93	5	1	-0.049995	3.27668	0.00367622	0.0819894	0.0132396	0.271069	0	0	0	0	0	-10.6216	-10.4533
1309	9844.16	2012-06-29 19:35:40	5908.93	5	1	-0.049995	3.27637	0.00367622	0.0820588	0.0132396	0.271297	-0.000123119	0	0	0	0	-10.6535	-10.4214
1310	9849.16	2012-06-29 19:35:45	5913.94	5	1	-0.049995	3.27637	0.00367622	0.0821283	0.0132396	0.271524	0	0	0	0	0	-10.6535	-10.4995
1311	9854.17	2012-06-29 19:35:50	5918.95	5	1	-0.0499915	3.27668	0.00367622	0.0821981	0.0132396	0.271753	6.12753e-05	0	0	0	0	-10.6535	-10.4995
1312	9859.18	2012-06-29 19:35:55	5923.96	5	1	-0.049995	3.27637	0.00367622	0.0822676	0.0132396	0.271981	-6.15597e-05	0	0	0	0	-10.6535	-10.4214
1313	9864.19	2012-06-29 19:36:00	5928.97	5	1	-0.0499986	3.27637	0.00367622	0.0823371	0.0132396	0.272209	0	0	0	0	0	-10.6216	-10.4214
1314	9869.19	2012-06-29 19:36:05	5933.97	5	1	-0.049995	3.27637	0.00367622	0.0824065	0.0132396	0.272436	-6.15597e-05	0	0	0	0	-10.6216	-10.4533
1315	9874.2	2012-06-29 19:36:10	5938.98	5	1	-0.049995	3.27668	0.00367622	0.0824762	0.0132396	0.272664	6.15597e-05	0	0	0	0	-10.6535	-10.4995
1316	9879.21	2012-06-29 19:36:15	5943.99	5	1	-0.0499915	3.27637	0.00367622	0.0825458	0.0132396	0.272892	0	0	0	0	0	-10.6535	-10.4995
1317	9884.22	2012-06-29 19:36:20	5949	5	1	-0.049995	3.27637	0.00367622	0.0826153	0.0132396	0.27312	0	0	0	0	0	-10.6216	-10.4533
1318	9889.22	2012-06-29 19:36:25	5954	5	1	-0.049995	3.27668	0.00367622	0.0826849	0.0132396	0.273348	6.14668e-05	0	0	0	0	-10.6216	-10.4533
1319	9894.23	2012-06-29 19:36:30	5959.01	5	1	-0.049995	3.27668	0.00367622	0.0827544	0.0132396	0.273576	0	0	0	0	0	-10.6535	-10.4533
1320	9899.24	2012-06-29 19:36:35	5964.02	5	1	-0.0499915	3.27668	0.00367622	0.0828239	0.0132396	0.273804	6.15597e-05	0	0	0	0	-10.6535	-10.4214
1321	9904.25	2012-06-29 19:36:40	5969.03	5	1	-0.049988	3.27668	0.00367622	0.0828935	0.0132396	0.274032	6.15597e-05	0	0	0	0	-10.6535	-10.4214
1322	9909.25	2012-06-29 19:36:45	5974.03	5	1	-0.0499915	3.27668	0.00367622	0.082963	0.0132396	0.274259	0	0	0	0	0	-10.6535	-10.4214
1323	9914.26	2012-06-29 19:36:50	5979.04	5	1	-0.0499915	3.27668	0.00367622	0.0830326	0.0132396	0.274487	6.15597e-05	0	0	0	0	-10.6535	-10.4533
1324	9919.27	2012-06-29 19:36:55	5984.05	5	1	-0.049995	3.27637	0.00367622	0.0831021	0.0132396	0.274715	6.15597e-05	0	0	0	0	-10.6535	-10.5314
1325	9924.28	2012-06-29 19:37:00	5989.06	5	1	-0.0499915	3.27637	0.00367622	0.0831714	0.0132396	0.274942	0	0	0	0	0	-10.6855	-10.4214
1326	9929.28	2012-06-29 19:37:05	5994.06	5	1	-0.049995	3.27637	0.00367622	0.083241	0.0132396	0.27517	0	0	0	0	0	-10.6535	-10.4533
1327	9934.29	2012-06-29 19:37:10	5999.07	5	1	-0.0499986	3.27637	0.00367622	0.0833107	0.0132396	0.275399	0	0	0	0	0	-10.6535	-10.5314
1328	9939.3	2012-06-29 19:37:15	6004.08	5	1	-0.0499915	3.27637	0.00367622	0.0833803	0.0132396	0.275626	0	0	0	0	0	-10.6855	-10.4533
1329	9944.31	2012-06-29 19:37:20	6009.09	5	1	-0.0499915	3.27637	0.00367622	0.0834498	0.0132396	0.275854	0	0	0	0	0	-10.6535	-10.4533
1330	9949.31	2012-06-29 19:37:25	6014.09	5	1	-0.049995	3.27637	0.00367622	0.0835193	0.0132396	0.276082	0	0	0	0	0	-10.6855	-10.4533
1331	9954.32	2012-06-29 19:37:30	6019.1	5	1	-0.0499986	3.27637	0.00367622	0.0835889	0.0132396	0.27631	-6.15597e-05	0	0	0	0	-10.6855	-10.5314
1332	9959.33	2012-06-29 19:37:35	6024.11	5	1	-0.049995	3.27637	0.00367622	0.0836582	0.0132396	0.276537	0	0	0	0	0	-10.6855	-10.4852
1333	9964.34	2012-06-29 19:37:40	6029.12	5	1	-0.049995	3.27637	0.00367622	0.0837278	0.0132396	0.276765	0	0	0	0	0	-10.6855	-10.4533
1334	9969.35	2012-06-29 19:37:45	6034.12	5	1	-0.049995	3.27637	0.00367622	0.0837975	0.0132396	0.276993	0	0	0	0	0	-10.6855	-10.4533
1335	9974.35	2012-06-29 19:37:50	6039.13	5	1	-0.049995	3.27637	0.00367622	0.083867	0.0132396	0.277221	0	0	0	0	0	-10.6535	-10.4852
1336	9979.36	2012-06-29 19:37:55	6044.14	5	1	-0.0499915	3.27637	0.00367622	0.0839366	0.0132396	0.277449	0	0	0	0	0	-10.6855	-10.5952
1337	9984.37	2012-06-29 19:38:00	6049.15	5	1	-0.049995	3.27637	0.00367622	0.0840061	0.0132396	0.277677	0	0	0	0	0	-10.6855	-10.4852
1338	9989.38	2012-06-29 19:38:05	6054.15	5	1	-0.0499915	3.27637	0.00367622	0.0840757	0.0132396	0.277905	0	0	0	0	0	-10.7174	-10.5171
1339	9994.38	2012-06-29 19:38:10	6059.16	5	1	-0.049995	3.27637	0.00367622	0.0841452	0.0132396	0.278133	6.15597e-05	0	0	0	0	-10.7493	-10.5952
1340	9999.39	2012-06-29 19:38:15	6064.17	5	1	-0.049995	3.27637	0.00367622	0.0842145	0.0132396	0.27836	6.15597e-05	0	0	0	0	-10.7174	-10.549
1341	10004.4	2012-06-29 19:38:20	6069.18	5	1	-0.0499915	3.27606	0.00367622	0.0842841	0.0132396	0.278588	-6.14666e-05	0	0	0	0	-10.7174	-10.5171
1342	10009.4	2012-06-29 19:38:25	6074.18	5	1	-0.0499915	3.27606	0.00367622	0.0843536	0.0132396	0.278816	0	0	0	0	0	-10.7174	-10.5171
1343	10014.4	2012-06-29 19:38:30	6079.19	5	1	-0.0499915	3.27637	0.00367622	0.0844234	0.0132396	0.279044	0	0	0	0	0	-10.7174	-10.5171
1344	10019.4	2012-06-29 19:38:35	6084.2	5	1	-0.0499915	3.27637	0.00367622	0.0844929	0.0132396	0.279272	0	0	0	0	0	-10.7493	-10.549
1345	10024.4	2012-06-29 19:38:40	6089.21	5	1	-0.0499915	3.27606	0.00367622	0.0845625	0.0132396	0.2795	-6.1467e-05	0	0	0	0	-10.7812	-10.5809
1346	10029.4	2012-06-29 19:38:45	6094.22	5	1	-0.0499915	3.27637	0.00367622	0.084632	0.0132396	0.279728	6.14665e-05	0	0	0	0	-10.7812	-10.5809
1347	10034.4	2012-06-29 19:38:50	6099.22	5	1	-0.049995	3.27606	0.00367622	0.0847015	0.0132396	0.279955	-6.15597e-05	0	0	0	0	-10.7493	-10.549
1348	10039.5	2012-06-29 19:38:55	6104.23	5	1	-0.0499986	3.27637	0.00367622	0.0847711	0.0132396	0.280183	0	0	0	0	0	-10.7812	-10.4248
1349	10044.5	2012-06-29 19:39:00	6109.24	5	1	-0.0499915	3.27637	0.00367622	0.0848406	0.0132396	0.280411	0	0	0	0	0	-10.7812	-10.5809
1350	10049.5	2012-06-29 19:39:05	6114.25	5	1	-0.049995	3.27606	0.00367622	0.0849102	0.0132396	0.280639	-6.15597e-05	0	0	0	0	-10.7812	-10.549
1351	10054.5	2012-06-29 19:39:10	6119.25	5	1	-0.0499915	3.27606	0.00367622	0.0849797	0.0132396	0.280867	-6.15597e-05	0	0	0	0	-10.7812	-10.4567
1352	10059.5	2012-06-29 19:39:15	6124.26	5	1	-0.0499915	3.27637	0.00367622	0.0850492	0.0132396	0.281095	6.14663e-05	0	0	0	0	-10.8131	-10.5028
1353	10064.5	2012-06-29 19:39:20	6129.27	5	1	-0.049995	3.27606	0.00367622	0.0851188	0.0132396	0.281322	-6.14664e-05	0	0	0	0	-10.8131	-10.5028
1354	10069.5	2012-06-29 19:39:25	6134.28	5	1	-0.049995	3.27606	0.00367622	0.0851883	0.0132396	0.28155	-6.15597e-05	0	0	0	0	-10.8131	-10.5809
1355	10074.5	2012-06-29 19:39:30	6139.28	5	1	-0.049995	3.27637	0.00367622	0.0852579	0.0132396	0.281778	6.15597e-05	0	0	0	0	-10.8131	-10.5809
1356	10079.5	2012-06-29 19:39:35	6144.29	5	1	-0.049995	3.27606	0.00367622	0.0853274	0.0132396	0.282006	-6.15597e-05	0	0	0	0	-10.8131	-10.5347
1357	10084.5	2012-06-29 19:39:40	6149.3	5	1	-0.049995	3.27606	0.00367622	0.0853967	0.0132396	0.282233	0	0	0	0	0	-10.7812	-10.3006
1358	10089.5	2012-06-29 19:39:45	6154.31	5	1	-0.0499915	3.27637	0.00367622	0.0854665	0.0132396	0.282461	0	0	0	0	0	-10.7812	-10.4248
1359	10094.5	2012-06-29 19:39:50	6159.31	5	1	-0.049995	3.27606	0.00367622	0.085536	0.0132396	0.282689	-6.15597e-05	0	0	0	0	-10.767	-10.4105
1360	10099.5	2012-06-29 19:39:55	6164.32	5	1	-0.049995	3.27606	0.00367622	0.0856056	0.0132396	0.282917	0	0	0	0	0	-10.845	-10.5809
1361	10104.5	2012-06-29 19:40:00	6169.33	5	1	-0.0499915	3.27637	0.00367622	0.0856751	0.0132396	0.283145	6.15597e-05	0	0	0	0	-10.845	-10.4567
1362	10109.6	2012-06-29 19:40:05	6174.34	5	1	-0.049995	3.27606	0.00367622	0.0857447	0.0132396	0.283373	6.15597e-05	0	0	0	0	-10.7812	-10.4248
1363	10114.6	2012-06-29 19:40:10	6179.34	5	1	-0.049995	3.27606	0.00367622	0.0858142	0.0132396	0.283601	0	0	0	0	0	-10.7032	-10.5028
1364	10119.6	2012-06-29 19:40:15	6184.35	5	1	-0.049995	3.27606	0.00367622	0.0858837	0.0132396	0.283828	0	0	0	0	0	-10.845	-10.5028
1365	10124.6	2012-06-29 19:40:20	6189.36	5	1	-0.0499915	3.27606	0.00367622	0.0859533	0.0132396	0.284056	0	0	0	0	0	-10.845	-10.4248
1366	10129.6	2012-06-29 19:40:25	6194.37	5	1	-0.0499915	3.27637	0.00367622	0.0860228	0.0132396	0.284284	0	0	0	0	0	-10.845	-10.5028
1367	10134.6	2012-06-29 19:40:30	6199.37	5	1	-0.0499986	3.27606	0.00367622	0.0860924	0.0132396	0.284512	0	0	0	0	0	-10.8131	-10.5028
1368	10139.6	2012-06-29 19:40:35	6204.38	5	1	-0.049995	3.27606	0.00367622	0.0861619	0.0132396	0.28474	0	0	0	0	0	-10.8769	-10.3467
1369	10144.6	2012-06-29 19:40:40	6209.39	5	1	-0.0499915	3.27606	0.00367622	0.0862314	0.0132396	0.284968	0	0	0	0	0	-10.8131	-10.2687
1370	10149.6	2012-06-29 19:40:45	6214.4	5	1	-0.0499915	3.27637	0.00367622	0.086301	0.0132396	0.285195	6.14666e-05	0	0	0	0	-10.845	-10.4567
1371	10154.6	2012-06-29 19:40:50	6219.4	5	1	-0.049995	3.27606	0.00367622	0.0863705	0.0132396	0.285423	6.15597e-05	0	0	0	0	-10.7812	-10.4248
1372	10159.6	2012-06-29 19:40:55	6224.41	5	1	-0.049995	3.27576	0.00367622	0.0864399	0.0132396	0.28565	-6.15597e-05	0	0	0	0	-10.8131	-10.4567
1373	10164.6	2012-06-29 19:41:00	6229.42	5	1	-0.0499915	3.27606	0.00367622	0.0865094	0.0132396	0.285878	6.15597e-05	0	0	0	0	-10.8131	-10.4567
1374	10169.6	2012-06-29 19:41:05	6234.43	5	1	-0.049995	3.27576	0.00367622	0.0865792	0.0132396	0.286107	-6.15597e-05	0	0	0	0	-10.845	-10.5809
1375	10174.7	2012-06-29 19:41:10	6239.43	5	1	-0.049995	3.27606	0.00367622	0.0866487	0.0132396	0.286334	6.15597e-05	0	0	0	0	-10.7351	-10.6128
1376	10179.7	2012-06-29 19:41:15	6244.44	5	1	-0.049995	3.27606	0.00367622	0.0867182	0.0132396	0.286562	0	0	0	0	0	-10.8131	-10.5347
1377	10184.7	2012-06-29 19:41:20	6249.45	5	1	-0.049995	3.27606	0.00367622	0.0867878	0.0132396	0.28679	0	0	0	0	0	-10.7812	-10.6128
1378	10189.7	2012-06-29 19:41:25	6254.46	5	1	-0.049995	3.27606	0.00367622	0.0868573	0.0132396	0.287018	6.15597e-05	0	0	0	0	-10.8131	-10.5809
1379	10194.7	2012-06-29 19:41:30	6259.46	5	1	-0.049995	3.27606	0.00367622	0.0869266	0.0132396	0.287245	0	0	0	0	0	-10.7812	-10.5028
1380	10199.7	2012-06-29 19:41:35	6264.47	5	1	-0.0499915	3.27606	0.00367622	0.0869964	0.0132396	0.287474	0	0	0	0	0	-10.8131	-10.4248
1381	10204.7	2012-06-29 19:41:40	6269.48	5	1	-0.049995	3.27606	0.00367622	0.0870659	0.0132396	0.287701	0	0	0	0	0	-10.7812	-10.5809
1382	10209.7	2012-06-29 19:41:45	6274.49	5	1	-0.0499915	3.27606	0.00367622	0.0871355	0.0132396	0.287929	0	0	0	0	0	-10.7812	-10.4709
1383	10214.7	2012-06-29 19:41:50	6279.5	5	1	-0.0499986	3.27576	0.00367622	0.087205	0.0132396	0.288157	-6.15597e-05	0	0	0	0	-10.7812	-10.5028
1384	10219.7	2012-06-29 19:41:55	6284.5	5	1	-0.0499915	3.27606	0.00367622	0.0872746	0.0132396	0.288385	6.15597e-05	0	0	0	0	-10.7493	-10.549
1385	10224.7	2012-06-29 19:42:00	6289.51	5	1	-0.049995	3.27606	0.00367622	0.0873441	0.0132396	0.288613	0	0	0	0	0	-10.7812	-10.5171
1386	10229.7	2012-06-29 19:42:05	6294.52	5	1	-0.0499915	3.27606	0.00367622	0.0874136	0.0132396	0.28884	0	0	0	0	0	-10.7812	-10.6271
1387	10234.7	2012-06-29 19:42:10	6299.53	5	1	-0.0499915	3.27606	0.00367622	0.087483	0.0132396	0.289067	0	0	0	0	0	-10.7812	-10.4709
1388	10239.8	2012-06-29 19:42:15	6304.53	5	1	-0.0499915	3.27606	0.00367622	0.0875525	0.0132396	0.289295	0	0	0	0	0	-10.7493	-10.5809
1389	10244.8	2012-06-29 19:42:21	6309.54	5	1	-0.049995	3.27576	0.00367622	0.087622	0.0132396	0.289523	-6.15597e-05	0	0	0	0	-10.7493	-10.549
1390	10249.8	2012-06-29 19:42:26	6314.55	5	1	-0.0499986	3.27545	0.00367622	0.0876918	0.0132396	0.289752	0	0	0	0	0	-10.7493	-10.5171
1391	10254.8	2012-06-29 19:42:31	6319.56	5	1	-0.049995	3.27576	0.00367622	0.0877613	0.0132396	0.289979	6.14668e-05	0	0	0	0	-10.7493	-10.5171
1392	10259.8	2012-06-29 19:42:36	6324.56	5	1	-0.0499915	3.27576	0.00367622	0.0878309	0.0132396	0.290207	0	0	0	0	0	-10.7493	-10.4852
1393	10264.8	2012-06-29 19:42:41	6329.57	5	1	-0.049995	3.27576	0.00367622	0.0879004	0.0132396	0.290435	0	0	0	0	0	-10.6535	-10.5633
1394	10269.8	2012-06-29 19:42:46	6334.58	5	1	-0.0499915	3.27576	0.00367622	0.08797	0.0132396	0.290663	0	0	0	0	0	-10.6855	-10.4852
1395	10274.8	2012-06-29 19:42:51	6339.59	5	1	-0.0499915	3.27606	0.00367622	0.0880395	0.0132396	0.290891	6.15597e-05	0	0	0	0	-10.6855	-10.4533
1396	10279.8	2012-06-29 19:42:56	6344.59	5	1	-0.0499915	3.27606	0.00367622	0.0881091	0.0132396	0.291118	6.15597e-05	0	0	0	0	-10.6535	-10.6094
1397	10284.8	2012-06-29 19:43:01	6349.6	5	1	-0.049995	3.27576	0.00367622	0.0881786	0.0132396	0.291346	0	0	0	0	0	-10.6535	-10.4533
1398	10289.8	2012-06-29 19:43:06	6354.61	5	1	-0.049995	3.27576	0.00367622	0.0882481	0.0132396	0.291574	0	0	0	0	0	-10.6535	-10.5775
1399	10294.8	2012-06-29 19:43:11	6359.62	5	1	-0.049995	3.27576	0.00367622	0.0883177	0.0132396	0.291802	0	0	0	0	0	-10.6216	-10.5314
1400	10299.8	2012-06-29 19:43:16	6364.62	5	1	-0.0499915	3.27576	0.00367622	0.0883872	0.0132396	0.29203	0	0	0	0	0	-10.6535	-10.4214
1401	10304.9	2012-06-29 19:43:21	6369.63	5	1	-0.0499915	3.27576	0.00367622	0.0884568	0.0132396	0.292257	0	0	0	0	0	-10.6535	-10.4995
1402	10309.9	2012-06-29 19:43:26	6374.64	5	1	-0.049995	3.27576	0.00367622	0.0885261	0.0132396	0.292485	-6.14666e-05	0	0	0	0	-10.7315	-10.6875
1403	10314.9	2012-06-29 19:43:31	6379.65	5	1	-0.0499915	3.27576	0.00367622	0.0885956	0.0132396	0.292712	0	0	0	0	0	-10.6216	-10.5775
1404	10319.9	2012-06-29 19:43:36	6384.65	5	1	-0.0499915	3.27576	0.00367622	0.0886652	0.0132396	0.29294	0	0	0	0	0	-10.6535	-10.5314
1405	10324.9	2012-06-29 19:43:41	6389.66	5	1	-0.0499915	3.27576	0.00367622	0.0887349	0.0132396	0.293169	0	0	0	0	0	-10.6535	-10.5314
1406	10329.9	2012-06-29 19:43:46	6394.67	5	1	-0.0499915	3.27576	0.00367622	0.0888045	0.0132396	0.293396	6.15597e-05	0	0	0	0	-10.6535	-10.5314
1407	10334.9	2012-06-29 19:43:51	6399.68	5	1	-0.049995	3.27576	0.00367622	0.088874	0.0132396	0.293624	0	0	0	0	0	-10.6216	-10.5775
1408	10339.9	2012-06-29 19:43:56	6404.68	5	1	-0.049995	3.27576	0.00367622	0.0889436	0.0132396	0.293852	0	0	0	0	0	-10.6216	-10.5314
1409	10344.9	2012-06-29 19:44:01	6409.69	5	1	-0.0499915	3.27576	0.00367622	0.0890131	0.0132396	0.29408	-6.15597e-05	0	0	0	0	-10.6216	-10.4995
1410	10349.9	2012-06-29 19:44:06	6414.7	5	1	-0.0499915	3.27576	0.00367622	0.0890826	0.0132396	0.294308	0	0	0	0	0	-10.6216	-10.4533
1411	10354.9	2012-06-29 19:44:11	6419.71	5	1	-0.0499986	3.27545	0.00367622	0.0891522	0.0132396	0.294535	-6.14666e-05	0	0	0	0	-10.6216	-10.4214
1412	10359.9	2012-06-29 19:44:16	6424.71	5	1	-0.049995	3.27576	0.00367622	0.0892217	0.0132396	0.294763	6.14665e-05	0	0	0	0	-10.6216	-10.5314
1413	10364.9	2012-06-29 19:44:21	6429.72	5	1	-0.049995	3.27576	0.00367622	0.0892913	0.0132396	0.294991	0	0	0	0	0	-10.6535	-10.4995
1414	10370	2012-06-29 19:44:26	6434.73	5	1	-0.0499915	3.27576	0.00367622	0.0893608	0.0132396	0.295219	0	0	0	0	0	-10.6535	-10.4533
1415	10375	2012-06-29 19:44:31	6439.74	5	1	-0.0499986	3.27545	0.00367622	0.0894304	0.0132396	0.295447	-6.14665e-05	0	0	0	0	-10.6535	-10.4214
1416	10380	2012-06-29 19:44:36	6444.75	5	1	-0.049995	3.27545	0.00367622	0.0894999	0.0132396	0.295674	-6.15597e-05	0	0	0	0	-10.6535	-10.4214
1417	10385	2012-06-29 19:44:41	6449.75	5	1	-0.0499915	3.27576	0.00367622	0.0895694	0.0132396	0.295902	0	0	0	0	0	-10.6535	-10.4995
1418	10390	2012-06-29 19:44:46	6454.76	5	1	-0.049995	3.27545	0.00367622	0.089639	0.0132396	0.29613	-6.15597e-05	0	0	0	0	-10.6535	-10.4995
1419	10395	2012-06-29 19:44:51	6459.77	5	1	-0.049995	3.27545	0.00367622	0.0897083	0.0132396	0.296357	0	0	0	0	0	-10.6535	-10.4533
1420	10400	2012-06-29 19:44:56	6464.78	5	1	-0.049995	3.27576	0.00367622	0.0897781	0.0132396	0.296586	0	0	0	0	0	-10.6535	-10.5314
1421	10405	2012-06-29 19:45:01	6469.78	5	1	-0.049995	3.27576	0.00367622	0.0898476	0.0132396	0.296813	0.000123119	0	0	0	0	-10.6535	-10.4533
1422	10410	2012-06-29 19:45:06	6474.79	5	1	-0.049995	3.27545	0.00367622	0.0899171	0.0132396	0.297041	-6.14666e-05	0	0	0	0	-10.6535	-10.4533
1423	10415	2012-06-29 19:45:11	6479.8	5	1	-0.0499986	3.27545	0.00367622	0.0899867	0.0132396	0.297269	0	0	0	0	0	-10.6535	-10.4533
1424	10420	2012-06-29 19:45:16	6484.81	5	1	-0.049995	3.27545	0.00367622	0.0900562	0.0132396	0.297497	-6.15597e-05	0	0	0	0	-10.6535	-10.4533
1425	10425	2012-06-29 19:45:21	6489.81	5	1	-0.049995	3.27545	0.00367622	0.0901258	0.0132396	0.297725	0	0	0	0	0	-10.6535	-10.4533
1426	10430	2012-06-29 19:45:26	6494.82	5	1	-0.049995	3.27576	0.00367622	0.0901953	0.0132396	0.297952	6.14666e-05	0	0	0	0	-10.6535	-10.4533
1427	10435	2012-06-29 19:45:31	6499.83	5	1	-0.049995	3.27545	0.00367622	0.0902649	0.0132396	0.29818	-6.14666e-05	0	0	0	0	-10.6855	-10.4533
1428	10440.1	2012-06-29 19:45:36	6504.84	5	1	-0.0499986	3.27545	0.00367622	0.0903344	0.0132396	0.298408	0	0	0	0	0	-10.6535	-10.3753
1429	10445.1	2012-06-29 19:45:41	6509.84	5	1	-0.0500092	3.27545	0.00367622	0.0904039	0.0132396	0.298636	0	0	0	0	0	-10.6855	-10.4072
1430	10450.1	2012-06-29 19:45:46	6514.85	5	1	-0.049995	3.27545	0.00367622	0.0904735	0.0132396	0.298863	0	0	0	0	0	-10.6855	-10.3291
1431	10455.1	2012-06-29 19:45:51	6519.86	5	1	-0.0499915	3.27545	0.00367622	0.090543	0.0132396	0.299091	0	0	0	0	0	-10.7174	-10.3753
1432	10460.1	2012-06-29 19:45:56	6524.87	5	1	-0.049995	3.27576	0.00367622	0.0906126	0.0132396	0.299319	6.15597e-05	0	0	0	0	-10.7174	-10.4072
1433	10465.1	2012-06-29 19:46:01	6529.87	5	1	-0.0499915	3.27545	0.00367622	0.0906821	0.0132396	0.299547	0	0	0	0	0	-10.7174	-10.4852
1434	10470.1	2012-06-29 19:46:06	6534.88	5	1	-0.0500021	3.27514	0.00367622	0.0907517	0.0132396	0.299775	-6.14651e-05	0	0	0	0	-10.7174	-10.4852
1435	10475.1	2012-06-29 19:46:11	6539.89	5	1	-0.049995	3.27576	0.00367622	0.090821	0.0132396	0.300002	0.000123119	0	0	0	0	-10.7174	-10.5171
1436	10480.1	2012-06-29 19:46:16	6544.9	5	1	-0.0499986	3.27545	0.00367622	0.0908905	0.0132396	0.300229	6.15597e-05	0	0	0	0	-10.7174	-10.6271
1437	10485.1	2012-06-29 19:46:21	6549.9	5	1	-0.0499915	3.27576	0.00367622	0.0909603	0.0132396	0.300458	6.15597e-05	0	0	0	0	-10.7174	-10.5633
1438	10490.1	2012-06-29 19:46:26	6554.91	5	1	-0.049995	3.27514	0.00367622	0.0910298	0.0132396	0.300686	-0.000122933	0	0	0	0	-10.7493	-10.5171
1439	10495.1	2012-06-29 19:46:31	6559.92	5	1	-0.049995	3.27576	0.00367622	0.0910994	0.0132396	0.300914	0.000122933	0	0	0	0	-10.7812	-10.439
1440	10500.1	2012-06-29 19:46:36	6564.93	5	1	-0.049995	3.27545	0.00367622	0.0911689	0.0132396	0.301141	0	0	0	0	0	-10.7174	-10.4709
1441	10505.2	2012-06-29 19:46:41	6569.93	5	1	-0.049995	3.27545	0.00367622	0.0912385	0.0132396	0.301369	6.15597e-05	0	0	0	0	-10.7493	-10.5171
1442	10510.2	2012-06-29 19:46:46	6574.94	5	1	-0.049995	3.27545	0.00367622	0.091308	0.0132396	0.301597	0	0	0	0	0	-10.7493	-10.439
1443	10515.2	2012-06-29 19:46:51	6579.95	5	1	-0.0500056	3.27514	0.00367622	0.0913775	0.0132396	0.301825	-6.15597e-05	0	0	0	0	-10.7493	-10.4709
1444	10520.2	2012-06-29 19:46:56	6584.96	5	1	-0.0499986	3.27545	0.00367622	0.0914471	0.0132396	0.302052	6.14666e-05	0	0	0	0	-10.7493	-10.549
1445	10525.2	2012-06-29 19:47:01	6589.96	5	1	-0.049995	3.27514	0.00367622	0.0915164	0.0132396	0.30228	-6.12775e-05	0	0	0	0	-10.7493	-10.5171
1446	10530.2	2012-06-29 19:47:06	6594.97	5	1	-0.049995	3.27545	0.00367622	0.0915862	0.0132396	0.302508	6.12757e-05	0	0	0	0	-10.7493	-10.439
1447	10535.2	2012-06-29 19:47:11	6599.98	5	1	-0.0499986	3.27514	0.00367622	0.0916557	0.0132396	0.302736	-6.15597e-05	0	0	0	0	-10.7493	-10.5171
1448	10540.2	2012-06-29 19:47:16	6604.99	5	1	-0.049995	3.27545	0.00367622	0.0917253	0.0132396	0.302964	6.14666e-05	0	0	0	0	-10.7493	-10.549
1449	10545.2	2012-06-29 19:47:21	6610	5	1	-0.049995	3.27514	0.00367622	0.0917948	0.0132396	0.303191	0	0	0	0	0	-10.7493	-10.5028
1450	10550.2	2012-06-29 19:47:26	6615	5	1	-0.049995	3.27545	0.00367622	0.0918641	0.0132396	0.303418	0	0	0	0	0	-10.7493	-10.549
1451	10555.2	2012-06-29 19:47:31	6620.01	5	1	-0.049995	3.27514	0.00367622	0.0919337	0.0132396	0.303646	-6.15597e-05	0	0	0	0	-10.7493	-10.549
1452	10560.2	2012-06-29 19:47:36	6625.02	5	1	-0.0499915	3.27545	0.00367622	0.0920034	0.0132396	0.303875	6.12756e-05	0	0	0	0	-10.7493	-10.549
1453	10565.2	2012-06-29 19:47:41	6630.03	5	1	-0.049995	3.27514	0.00367622	0.092073	0.0132396	0.304102	0	0	0	0	0	-10.7493	-10.3929
1454	10570.3	2012-06-29 19:47:46	6635.03	5	1	-0.049995	3.27545	0.00367622	0.0921425	0.0132396	0.30433	6.15597e-05	0	0	0	0	-10.7493	-10.5809
1455	10575.3	2012-06-29 19:47:51	6640.04	5	1	-0.0499986	3.27514	0.00367622	0.0922121	0.0132396	0.304558	-6.15597e-05	0	0	0	0	-10.7493	-10.549
1456	10580.3	2012-06-29 19:47:56	6645.05	5	1	-0.049995	3.27514	0.00367622	0.0922816	0.0132396	0.304786	6.15597e-05	0	0	0	0	-10.7493	-10.5809
1457	10585.3	2012-06-29 19:48:01	6650.06	5	1	-0.049995	3.27545	0.00367622	0.0923509	0.0132396	0.305013	6.14664e-05	0	0	0	0	-10.7493	-10.5028
1458	10590.3	2012-06-29 19:48:06	6655.06	5	1	-0.0499915	3.27545	0.00367622	0.0924205	0.0132396	0.305241	0	0	0	0	0	-10.7812	-10.549
1459	10595.3	2012-06-29 19:48:11	6660.07	5	1	-0.0499915	3.27514	0.00367622	0.0924902	0.0132396	0.305469	0	0	0	0	0	-10.7493	-10.549
1460	10600.3	2012-06-29 19:48:16	6665.08	5	1	-0.049995	3.27545	0.00367622	0.0925598	0.0132396	0.305697	6.14666e-05	0	0	0	0	-10.7812	-10.549
1461	10605.3	2012-06-29 19:48:21	6670.09	5	1	-0.0499915	3.27545	0.00367622	0.0926293	0.0132396	0.305925	0	0	0	0	0	-10.7493	-10.4709
1462	10610.3	2012-06-29 19:48:26	6675.09	5	1	-0.0499986	3.27514	0.00367622	0.0926989	0.0132396	0.306152	-6.14673e-05	0	0	0	0	-10.7812	-10.549
1463	10615.3	2012-06-29 19:48:31	6680.1	5	1	-0.049995	3.27514	0.00367622	0.0927684	0.0132396	0.30638	0	0	0	0	0	-10.7812	-10.5028
1464	10620.3	2012-06-29 19:48:36	6685.11	5	1	-0.049995	3.27514	0.00367622	0.092838	0.0132396	0.306608	0	0	0	0	0	-10.7812	-10.549
1465	10625.3	2012-06-29 19:48:41	6690.12	5	1	-0.049995	3.27514	0.00367622	0.0929075	0.0132396	0.306836	0	0	0	0	0	-10.7812	-10.439
1466	10630.3	2012-06-29 19:48:46	6695.12	5	1	-0.0499986	3.27514	0.00367622	0.0929768	0.0132396	0.307063	0	0	0	0	0	-10.7493	-10.549
1467	10635.4	2012-06-29 19:48:51	6700.13	5	1	-0.049995	3.27545	0.00367622	0.0930464	0.0132396	0.307291	6.14644e-05	0	0	0	0	-10.7812	-10.549
1468	10640.4	2012-06-29 19:48:56	6705.14	5	1	-0.049995	3.27545	0.00367622	0.0931161	0.0132396	0.307519	0	0	0	0	0	-10.7812	-10.4709
1469	10645.4	2012-06-29 19:49:01	6710.15	5	1	-0.0499986	3.27483	0.00367622	0.0931857	0.0132396	0.307747	-0.000122933	0	0	0	0	-10.7493	-10.5171
1470	10650.4	2012-06-29 19:49:06	6715.15	5	1	-0.0499986	3.27514	0.00367622	0.0932552	0.0132396	0.307975	0	0	0	0	0	-10.7493	-10.5809
1471	10655.4	2012-06-29 19:49:11	6720.16	5	1	-0.049995	3.27514	0.00367622	0.0933246	0.0132396	0.308202	0	0	0	0	0	-10.7812	-10.5028
1472	10660.4	2012-06-29 19:49:16	6725.17	5	1	-0.049995	3.27514	0.00367622	0.0933943	0.0132396	0.30843	0	0	0	0	0	-10.7812	-10.5809
1473	10665.4	2012-06-29 19:49:21	6730.18	5	1	-0.049995	3.27514	0.00367622	0.0934639	0.0132396	0.308658	0	0	0	0	0	-10.7812	-10.5028
1474	10670.4	2012-06-29 19:49:26	6735.18	5	1	-0.0499986	3.27483	0.00367622	0.0935334	0.0132396	0.308886	-6.15597e-05	0	0	0	0	-10.7812	-10.3467
1475	10675.4	2012-06-29 19:49:31	6740.19	5	1	-0.049995	3.27514	0.00367622	0.0936029	0.0132396	0.309113	0	0	0	0	0	-10.7351	-10.4248
1476	10680.4	2012-06-29 19:49:36	6745.2	5	1	-0.049995	3.27514	0.00367622	0.0936725	0.0132396	0.309341	0	0	0	0	0	-10.7812	-10.3467
1477	10685.4	2012-06-29 19:49:41	6750.21	5	1	-0.049995	3.27514	0.00367622	0.093742	0.0132396	0.309569	6.15597e-05	0	0	0	0	-10.7032	-10.4248
1478	10690.4	2012-06-29 19:49:46	6755.21	5	1	-0.049995	3.27514	0.00367622	0.0938116	0.0132396	0.309797	6.15597e-05	0	0	0	0	-10.8131	-10.5809
1479	10695.4	2012-06-29 19:49:51	6760.22	5	1	-0.0500021	3.27483	0.00367622	0.0938811	0.0132396	0.310024	-6.15597e-05	0	0	0	0	-10.7812	-10.2687
1480	10700.5	2012-06-29 19:49:56	6765.23	5	1	-0.049995	3.27483	0.00367622	0.0939507	0.0132396	0.310252	0	0	0	0	0	-10.8131	-10.4248
1481	10705.5	2012-06-29 19:50:01	6770.24	5	1	-0.049995	3.27514	0.00367622	0.09402	0.0132396	0.310479	0	0	0	0	0	-10.7812	-10.4248
1482	10710.5	2012-06-29 19:50:06	6775.24	5	1	-0.049995	3.27514	0.00367622	0.0940895	0.0132396	0.310707	6.15597e-05	0	0	0	0	-10.8131	-10.3786
1483	10715.5	2012-06-29 19:50:11	6780.25	5	1	-0.049995	3.27514	0.00367622	0.0941593	0.0132396	0.310935	0	0	0	0	0	-10.8131	-10.5347
1484	10720.5	2012-06-29 19:50:16	6785.26	5	1	-0.0499986	3.27514	0.00367622	0.0942288	0.0132396	0.311163	0	0	0	0	0	-10.7351	-10.4248
1485	10725.5	2012-06-29 19:50:21	6790.27	5	1	-0.0499986	3.27514	0.00367622	0.0942984	0.0132396	0.311391	0	0	0	0	0	-10.8131	-10.6128
1486	10730.5	2012-06-29 19:50:26	6795.28	5	1	-0.049995	3.27483	0.00367622	0.0943679	0.0132396	0.311619	-6.15597e-05	0	0	0	0	-10.6252	-10.3006
1487	10735.5	2012-06-29 19:50:31	6800.28	5	1	-0.049995	3.27514	0.00367622	0.0944375	0.0132396	0.311846	0	0	0	0	0	-10.7812	-10.5666
1488	10740.5	2012-06-29 19:50:36	6805.29	5	1	-0.049995	3.27514	0.00367622	0.094507	0.0132396	0.312074	0	0	0	0	0	-10.8131	-10.4567
1489	10745.5	2012-06-29 19:50:41	6810.3	5	1	-0.0499986	3.27483	0.00367622	0.0945766	0.0132396	0.312302	0	0	0	0	0	-10.767	-10.4248
1490	10750.5	2012-06-29 19:50:46	6815.31	5	1	-0.0499986	3.27483	0.00367622	0.0946461	0.0132396	0.31253	0	0	0	0	0	-10.845	-10.5809
1491	10755.5	2012-06-29 19:50:51	6820.31	5	1	-0.049995	3.27483	0.00367622	0.0947156	0.0132396	0.312757	0	0	0	0	0	-10.845	-10.5028
1492	10760.5	2012-06-29 19:50:56	6825.32	5	1	-0.0499986	3.27483	0.00367622	0.0947852	0.0132396	0.312985	0	0	0	0	0	-10.8131	-10.4248
1493	10765.5	2012-06-29 19:51:01	6830.33	5	1	-0.0499986	3.27453	0.00367622	0.0948547	0.0132396	0.313213	-0.000123072	0	0	0	0	-10.845	-10.3467
1494	10770.6	2012-06-29 19:51:06	6835.34	5	1	-0.049995	3.27514	0.00367622	0.0949243	0.0132396	0.313441	6.15597e-05	0	0	0	0	-10.845	-10.5524
1495	10775.6	2012-06-29 19:51:11	6840.34	5	1	-0.0499986	3.27483	0.00367622	0.0949938	0.0132396	0.313668	-6.15597e-05	0	0	0	0	-10.8131	-10.3786
1496	10780.6	2012-06-29 19:51:16	6845.35	5	1	-0.049995	3.27514	0.00367622	0.0950634	0.0132396	0.313896	6.14666e-05	0	0	0	0	-10.767	-10.5347
1497	10785.6	2012-06-29 19:51:21	6850.36	5	1	-0.049995	3.27483	0.00367622	0.0951327	0.0132396	0.314123	0	0	0	0	0	-10.689	-10.5666
1498	10790.6	2012-06-29 19:51:26	6855.37	5	1	-0.049995	3.27483	0.00367622	0.0952022	0.0132396	0.314351	0	0	0	0	0	-10.767	-10.4567
1499	10795.6	2012-06-29 19:51:31	6860.37	5	1	-0.049995	3.27483	0.00367622	0.095272	0.0132396	0.314579	-6.15597e-05	0	0	0	0	-10.8769	-10.4567
1500	10800.6	2012-06-29 19:51:36	6865.38	5	1	-0.049995	3.27483	0.00367622	0.0953415	0.0132396	0.314807	6.1512e-05	0	0	0	0	-10.845	-10.4105
1501	10805.6	2012-06-29 19:51:41	6870.39	5	1	-0.049995	3.27483	0.00367622	0.0954111	0.0132396	0.315035	-6.15597e-05	0	0	0	0	-10.845	-10.3786
1502	10810.6	2012-06-29 19:51:46	6875.4	5	1	-0.049995	3.27483	0.00367622	0.0954804	0.0132396	0.315262	0	0	0	0	0	-10.845	-10.4886
1503	10815.6	2012-06-29 19:51:51	6880.4	5	1	-0.049995	3.27483	0.00367622	0.0955502	0.0132396	0.31549	0	0	0	0	0	-10.8769	-10.5666
1504	10820.6	2012-06-29 19:51:56	6885.41	5	1	-0.0499986	3.27483	0.00367622	0.0956197	0.0132396	0.315718	0	0	0	0	0	-10.767	-10.3325
1505	10825.6	2012-06-29 19:52:01	6890.42	5	1	-0.0499986	3.27483	0.00367622	0.0956893	0.0132396	0.315946	0	0	0	0	0	-10.7847	-10.3786
1506	10830.6	2012-06-29 19:52:06	6895.43	5	1	-0.0499915	3.27483	0.00367622	0.0957588	0.0132396	0.316174	0	0	0	0	0	-10.8308	-10.4424
1507	10835.7	2012-06-29 19:52:11	6900.43	5	1	-0.049995	3.27483	0.00367622	0.0958284	0.0132396	0.316401	0	0	0	0	0	-10.7989	-10.3644
1508	10840.7	2012-06-29 19:52:16	6905.44	5	1	-0.0499986	3.27483	0.00367622	0.0958979	0.0132396	0.316629	0	0	0	0	0	-10.8308	-10.5666
1509	10845.7	2012-06-29 19:52:21	6910.45	5	1	-0.049995	3.27483	0.00367622	0.0959672	0.0132396	0.316856	-6.15597e-05	0	0	0	0	-10.767	-10.5985
1510	10850.7	2012-06-29 19:52:26	6915.46	5	1	-0.049995	3.27483	0.00367622	0.096037	0.0132396	0.317085	0	0	0	0	0	-10.7528	-10.3962
1511	10855.7	2012-06-29 19:52:31	6920.46	5	1	-0.0499986	3.27453	0.00367622	0.0961065	0.0132396	0.317312	-6.1512e-05	0	0	0	0	-10.7847	-10.4424
1512	10860.7	2012-06-29 19:52:36	6925.47	5	1	-0.0499986	3.27453	0.00367622	0.0961761	0.0132396	0.31754	0	0	0	0	0	-10.9088	-10.4743
1513	10865.7	2012-06-29 19:52:41	6930.48	5	1	-0.0499915	3.27483	0.00367622	0.0962454	0.0132396	0.317767	0	0	0	0	0	-10.7209	-10.5205
1514	10870.7	2012-06-29 19:52:46	6935.49	5	1	-0.0499915	3.27483	0.00367622	0.0963149	0.0132396	0.317995	0	0	0	0	0	-10.8946	-10.4424
1515	10875.7	2012-06-29 19:52:51	6940.49	5	1	-0.0500021	3.27453	0.00367622	0.0963847	0.0132396	0.318223	-6.12284e-05	0	0	0	0	-10.7989	-10.5205
1516	10880.7	2012-06-29 19:52:56	6945.5	5	1	-0.049995	3.27453	0.00367622	0.0964542	0.0132396	0.318451	0	0	0	0	0	-10.8627	-10.4743
1517	10885.7	2012-06-29 19:53:01	6950.51	5	1	-0.049995	3.27483	0.00367622	0.0965238	0.0132396	0.318679	6.1512e-05	0	0	0	0	-10.8627	-10.4743
1518	10890.7	2012-06-29 19:53:06	6955.52	5	1	-0.0499915	3.27483	0.00367622	0.0965933	0.0132396	0.318906	0	0	0	0	0	-10.8627	-10.3644
1519	10895.7	2012-06-29 19:53:11	6960.53	5	1	-0.049995	3.27483	0.00367622	0.0966629	0.0132396	0.319134	0	0	0	0	0	-10.8308	-10.4743
1520	10900.8	2012-06-29 19:53:16	6965.53	5	1	-0.0499915	3.27483	0.00367622	0.0967324	0.0132396	0.319362	0	0	0	0	0	-10.6429	-10.3644
1521	10905.8	2012-06-29 19:53:22	6970.54	5	1	-0.049995	3.27453	0.00367622	0.096802	0.0132396	0.31959	6.15597e-05	0	0	0	0	-10.6748	-10.3644
1522	10910.8	2012-06-29 19:53:27	6975.55	5	1	-0.049995	3.27453	0.00367622	0.0968715	0.0132396	0.319817	0	0	0	0	0	-10.8166	-10.3644
1523	10915.8	2012-06-29 19:53:32	6980.56	5	1	-0.0500163	3.27453	0.00367622	0.096941	0.0132396	0.320045	-6.1512e-05	0	0	0	0	-10.9726	-10.3325
1524	10920.8	2012-06-29 19:53:37	6985.56	5	1	-0.0499915	3.27453	0.00367622	0.0970106	0.0132396	0.320273	-6.1512e-05	0	0	0	0	-10.7989	-10.5381
1525	10925.8	2012-06-29 19:53:42	6990.57	5	1	-0.0499986	3.27453	0.00367622	0.0970801	0.0132396	0.320501	0	0	0	0	0	-10.7847	-10.4281
1526	10930.8	2012-06-29 19:53:47	6995.58	5	1	-0.0499915	3.27514	0.00367622	0.0971497	0.0132396	0.320728	6.15597e-05	0	0	0	0	-10.8166	-10.5062
1527	10935.8	2012-06-29 19:53:52	7000.59	5	1	-0.049995	3.27483	0.00367622	0.0972192	0.0132396	0.320956	-6.14666e-05	0	0	0	0	-10.8946	-10.5524
1528	10940.8	2012-06-29 19:53:57	7005.59	5	1	-0.049995	3.27453	0.00367622	0.0972885	0.0132396	0.321183	0	0	0	0	0	-10.7386	-10.5524
1529	10945.8	2012-06-29 19:54:02	7010.6	5	1	-0.049995	3.27483	0.00367622	0.0973581	0.0132396	0.321411	6.14188e-05	0	0	0	0	-10.8166	-10.3962
1530	10950.8	2012-06-29 19:54:07	7015.61	5	1	-0.049988	3.27483	0.00367622	0.0974276	0.0132396	0.321638	6.1512e-05	0	0	0	0	-10.7705	-10.57
1531	10955.8	2012-06-29 19:54:12	7020.62	5	1	-0.049995	3.27483	0.00367622	0.0974974	0.0132396	0.321867	0	0	0	0	0	-10.7705	-10.4281
1532	10960.8	2012-06-29 19:54:17	7025.62	5	1	-0.0499915	3.27453	0.00367622	0.0975669	0.0132396	0.322095	-6.14193e-05	0	0	0	0	-10.8024	-10.5238
1533	10965.9	2012-06-29 19:54:22	7030.63	5	1	-0.0499915	3.27483	0.00367622	0.0976365	0.0132396	0.322322	6.1512e-05	0	0	0	0	-10.9265	-10.4919
1534	10970.9	2012-06-29 19:54:27	7035.64	5	1	-0.049995	3.27453	0.00367622	0.097706	0.0132396	0.32255	0	0	0	0	0	-10.8804	-10.648
1535	10975.9	2012-06-29 19:54:32	7040.65	5	1	-0.049995	3.27453	0.00367622	0.0977756	0.0132396	0.322778	0	0	0	0	0	-10.8166	-10.5238
1536	10980.9	2012-06-29 19:54:37	7045.65	5	1	-0.049995	3.27453	0.00367622	0.0978449	0.0132396	0.323005	0	0	0	0	0	-10.9265	-10.4919
1537	10985.9	2012-06-29 19:54:42	7050.66	5	1	-0.049995	3.27453	0.00367622	0.0979146	0.0132396	0.323233	0	0	0	0	0	-10.8804	-10.5238
1538	10990.9	2012-06-29 19:54:47	7055.67	5	1	-0.049995	3.27453	0.00367622	0.0979842	0.0132396	0.323461	0	0	0	0	0	-10.7705	-10.46
1539	10995.9	2012-06-29 19:54:52	7060.68	5	1	-0.0499986	3.27453	0.00367622	0.0980537	0.0132396	0.323689	0	0	0	0	0	-10.9123	-10.4919
1540	11000.9	2012-06-29 19:54:57	7065.68	5	1	-0.049995	3.27453	0.00367622	0.0981233	0.0132396	0.323916	6.15597e-05	0	0	0	0	-10.8024	-10.57
1541	11005.9	2012-06-29 19:55:02	7070.69	5	1	-0.049995	3.27453	0.00367622	0.0981928	0.0132396	0.324144	-6.1512e-05	0	0	0	0	-10.8024	-10.46
1542	11010.9	2012-06-29 19:55:07	7075.7	5	1	-0.049995	3.27453	0.00367622	0.0982621	0.0132396	0.324371	-6.14189e-05	0	0	0	0	-10.8024	-10.4919
1543	11015.9	2012-06-29 19:55:12	7080.71	5	1	-0.0499986	3.27422	0.00367622	0.0983319	0.0132396	0.3246	-6.12758e-05	0	0	0	0	-10.8024	-10.6019
1544	11020.9	2012-06-29 19:55:17	7085.71	5	1	-0.049995	3.27422	0.00367622	0.0984012	0.0132396	0.324827	-0.000123072	0	0	0	0	-10.8024	-10.4281
1545	11025.9	2012-06-29 19:55:22	7090.72	5	1	-0.0499915	3.27453	0.00367622	0.0984708	0.0132396	0.325054	6.15597e-05	0	0	0	0	-10.8804	-10.5238
1546	11031	2012-06-29 19:55:27	7095.73	5	1	-0.0499915	3.27453	0.00367622	0.0985405	0.0132396	0.325283	0	0	0	0	0	-10.6925	-10.46
1547	11036	2012-06-29 19:55:32	7100.74	5	1	-0.0499915	3.27422	0.00367622	0.0986101	0.0132396	0.32551	-6.15597e-05	0	0	0	0	-10.8343	-10.4919
1548	11041	2012-06-29 19:55:37	7105.74	5	1	-0.049995	3.27453	0.00367622	0.0986796	0.0132396	0.325738	0	0	0	0	0	-10.8343	-10.4919
1549	11046	2012-06-29 19:55:42	7110.75	5	1	-0.049995	3.27422	0.00367622	0.0987491	0.0132396	0.325966	-6.15597e-05	0	0	0	0	-10.7705	-10.4919
1550	11051	2012-06-29 19:55:47	7115.76	5	1	-0.049995	3.27453	0.00367622	0.0988187	0.0132396	0.326193	6.14667e-05	0	0	0	0	-10.7705	-10.5238
1551	11056	2012-06-29 19:55:52	7120.77	5	1	-0.0499915	3.27453	0.00367622	0.0988882	0.0132396	0.326421	0	0	0	0	0	-10.8024	-10.5557
1552	11061	2012-06-29 19:55:57	7125.77	5	1	-0.0499915	3.27422	0.00367622	0.0989578	0.0132396	0.326649	0	0	0	0	0	-10.7705	-10.5557
1553	11066	2012-06-29 19:56:02	7130.78	5	1	-0.049995	3.27422	0.00367622	0.0990273	0.0132396	0.326877	0	0	0	0	0	-10.8024	-10.4919
1554	11071	2012-06-29 19:56:07	7135.79	5	1	-0.049995	3.27422	0.00367622	0.0990966	0.0132396	0.327104	-6.14662e-05	0	0	0	0	-10.8343	-10.57
1555	11076	2012-06-29 19:56:12	7140.8	5	1	-0.049995	3.27453	0.00367622	0.0991664	0.0132396	0.327332	6.1276e-05	0	0	0	0	-10.8804	-10.4919
1556	11081	2012-06-29 19:56:17	7145.81	5	1	-0.049995	3.27453	0.00367622	0.0992359	0.0132396	0.32756	0	0	0	0	0	-10.8804	-10.5062
1557	11086	2012-06-29 19:56:22	7150.81	5	1	-0.049995	3.27422	0.00367622	0.0993055	0.0132396	0.327787	-6.15597e-05	0	0	0	0	-10.8804	-10.7261
1558	11091	2012-06-29 19:56:27	7155.82	5	1	-0.049995	3.27453	0.00367622	0.099375	0.0132396	0.328015	0	0	0	0	0	-10.9265	-10.5062
1559	11096	2012-06-29 19:56:32	7160.83	5	1	-0.049995	3.27422	0.00367622	0.0994446	0.0132396	0.328243	0	0	0	0	0	-10.8946	-10.648
1560	11101.1	2012-06-29 19:56:37	7165.84	5	1	-0.0499986	3.27422	0.00367622	0.0995139	0.0132396	0.32847	0	0	0	0	0	-10.8166	-10.6019
1561	11106.1	2012-06-29 19:56:42	7170.84	5	1	-0.049995	3.27422	0.00367622	0.0995837	0.0132396	0.328698	0	0	0	0	0	-11.0046	-10.5842
1562	11111.1	2012-06-29 19:56:47	7175.85	5	1	-0.0499915	3.27422	0.00367622	0.0996532	0.0132396	0.328926	0	0	0	0	0	-10.9584	-10.5062
1563	11116.1	2012-06-29 19:56:52	7180.86	5	1	-0.0499915	3.27453	0.00367622	0.0997227	0.0132396	0.329154	6.15597e-05	0	0	0	0	-10.8166	-10.57
1564	11121.1	2012-06-29 19:56:57	7185.87	5	1	-0.0499915	3.27453	0.00367622	0.0997923	0.0132396	0.329381	6.15597e-05	0	0	0	0	-10.9407	-10.4281
1565	11126.1	2012-06-29 19:57:02	7190.87	5	1	-0.049995	3.27422	0.00367622	0.0998618	0.0132396	0.329609	-6.14666e-05	0	0	0	0	-10.9726	-10.6623
1566	11131.1	2012-06-29 19:57:07	7195.88	5	1	-0.049995	3.27391	0.00367622	0.0999314	0.0132396	0.329837	-6.14666e-05	0	0	0	0	-10.9726	-10.5205
1567	11136.1	2012-06-29 19:57:12	7200.89	5	1	-0.049995	3.27422	0.00367622	0.100001	0.0132396	0.330064	0	0	0	0	0	-10.9088	-10.5062
1568	11141.1	2012-06-29 19:57:17	7205.9	5	1	-0.049995	3.27422	0.00367622	0.10007	0.0132396	0.330292	0	0	0	0	0	-10.8769	-10.6447
1569	11146.1	2012-06-29 19:57:22	7210.9	5	1	-0.049995	3.27422	0.00367622	0.10014	0.0132396	0.33052	0	0	0	0	0	-10.845	-10.5205
1570	11151.1	2012-06-29 19:57:27	7215.91	5	1	-0.049995	3.27422	0.00367622	0.10021	0.0132396	0.330748	0	0	0	0	0	-10.9088	-10.4567
1571	11156.1	2012-06-29 19:57:32	7220.92	5	1	-0.049995	3.27422	0.00367622	0.100279	0.0132396	0.330975	0	0	0	0	0	-10.8769	-10.4886
1572	11161.1	2012-06-29 19:57:37	7225.93	5	1	-0.0499986	3.27391	0.00367622	0.100349	0.0132396	0.331203	0	0	0	0	0	-10.845	-10.5028
1573	11166.2	2012-06-29 19:57:42	7230.93	5	1	-0.0499915	3.27422	0.00367622	0.100418	0.0132396	0.331431	6.14666e-05	0	0	0	0	-10.7812	-10.5347
1574	11171.2	2012-06-29 19:57:47	7235.94	5	1	-0.0499915	3.27422	0.00367622	0.100487	0.0132396	0.331658	-6.12751e-05	0	0	0	0	-10.7812	-10.5809
1575	11176.2	2012-06-29 19:57:52	7240.95	5	1	-0.049995	3.27391	0.00367622	0.100557	0.0132396	0.331885	-6.15597e-05	0	0	0	0	-10.8131	-10.5809
1576	11181.2	2012-06-29 19:57:57	7245.96	5	1	-0.049995	3.27422	0.00367622	0.100627	0.0132396	0.332113	6.14666e-05	0	0	0	0	-10.7812	-10.5809
1577	11186.2	2012-06-29 19:58:02	7250.96	5	1	-0.049995	3.27422	0.00367622	0.100696	0.0132396	0.332341	0	0	0	0	0	-10.7812	-10.549
1578	11191.2	2012-06-29 19:58:07	7255.97	5	1	-0.049988	3.27422	0.00367622	0.100766	0.0132396	0.332569	0	0	0	0	0	-10.7812	-10.3929
1579	11196.2	2012-06-29 19:58:12	7260.98	5	1	-0.0499915	3.27391	0.00367622	0.100835	0.0132396	0.332797	-6.15597e-05	0	0	0	0	-10.7812	-10.4709
1580	11201.2	2012-06-29 19:58:17	7265.99	5	1	-0.049995	3.27422	0.00367622	0.100905	0.0132396	0.333024	0	0	0	0	0	-10.7812	-10.549
1581	11206.2	2012-06-29 19:58:22	7270.99	5	1	-0.0499915	3.27422	0.00367622	0.100974	0.0132396	0.333252	0	0	0	0	0	-10.7493	-10.549
1582	11211.2	2012-06-29 19:58:27	7276	5	1	-0.049995	3.27422	0.00367622	0.101044	0.0132396	0.33348	0	0	0	0	0	-10.7493	-10.439
1583	11216.2	2012-06-29 19:58:32	7281.01	5	1	-0.049995	3.27422	0.00367622	0.101114	0.0132396	0.333707	0	0	0	0	0	-10.7174	-10.5171
1584	11221.2	2012-06-29 19:58:37	7286.02	5	1	-0.049995	3.27391	0.00367622	0.101183	0.0132396	0.333934	0	0	0	0	0	-10.7174	-10.4852
1585	11226.2	2012-06-29 19:58:42	7291.02	5	1	-0.049995	3.27422	0.00367622	0.101253	0.0132396	0.334163	6.12753e-05	0	0	0	0	-10.6855	-10.4852
1586	11231.3	2012-06-29 19:58:47	7296.03	5	1	-0.049995	3.27391	0.00367622	0.101322	0.0132396	0.334391	0	0	0	0	0	-10.6855	-10.4533
1587	11236.3	2012-06-29 19:58:52	7301.04	5	1	-0.0499915	3.27422	0.00367622	0.101392	0.0132396	0.334618	0	0	0	0	0	-10.6855	-10.4852
1588	11241.3	2012-06-29 19:58:57	7306.05	5	1	-0.049995	3.27391	0.00367622	0.101461	0.0132396	0.334846	-6.14666e-05	0	0	0	0	-10.6535	-10.4852
1589	11246.3	2012-06-29 19:59:02	7311.06	5	1	-0.049995	3.27422	0.00367622	0.101531	0.0132396	0.335074	6.14664e-05	0	0	0	0	-10.6535	-10.4533
1590	11251.3	2012-06-29 19:59:07	7316.06	5	1	-0.049995	3.27391	0.00367622	0.1016	0.0132396	0.335301	0	0	0	0	0	-10.6855	-10.5314
1591	11256.3	2012-06-29 19:59:12	7321.07	5	1	-0.049995	3.27422	0.00367622	0.10167	0.0132396	0.335528	6.15597e-05	0	0	0	0	-10.6855	-10.6413
1592	11261.3	2012-06-29 19:59:17	7326.08	5	1	-0.0499915	3.27422	0.00367622	0.101739	0.0132396	0.335756	6.15597e-05	0	0	0	0	-10.6535	-10.5314
1593	11266.3	2012-06-29 19:59:22	7331.09	5	1	-0.0499915	3.27422	0.00367622	0.101809	0.0132396	0.335984	0	0	0	0	0	-10.6535	-10.5314
1594	11271.3	2012-06-29 19:59:27	7336.09	5	1	-0.049995	3.27391	0.00367622	0.101879	0.0132396	0.336212	0	0	0	0	0	-10.6535	-10.5314
1595	11276.3	2012-06-29 19:59:32	7341.1	5	1	-0.049995	3.27422	0.00367622	0.101948	0.0132396	0.33644	6.15597e-05	0	0	0	0	-10.6535	-10.5314
1596	11281.3	2012-06-29 19:59:37	7346.11	5	1	-0.0499915	3.27391	0.00367622	0.102018	0.0132396	0.336667	-6.14663e-05	0	0	0	0	-10.6535	-10.5314
1597	11286.3	2012-06-29 19:59:42	7351.12	5	1	-0.049995	3.27391	0.00367622	0.102087	0.0132396	0.336895	0	0	0	0	0	-10.6535	-10.6875
1598	11291.3	2012-06-29 19:59:47	7356.12	5	1	-0.0499986	3.27391	0.00367622	0.102157	0.0132396	0.337123	0	0	0	0	0	-10.6216	-10.5314
1599	11296.4	2012-06-29 19:59:52	7361.13	5	1	-0.049995	3.27422	0.00367622	0.102226	0.0132396	0.33735	6.15597e-05	0	0	0	0	-10.6216	-10.5314
1600	11301.4	2012-06-29 19:59:57	7366.14	5	1	-0.049995	3.27422	0.00367622	0.102296	0.0132396	0.337578	0	0	0	0	0	-10.6535	-10.4995
1601	11306.4	2012-06-29 20:00:02	7371.15	5	1	-0.049995	3.27391	0.00367622	0.102365	0.0132396	0.337806	-6.14665e-05	0	0	0	0	-10.6535	-10.4995
1602	11311.4	2012-06-29 20:00:07	7376.15	5	1	-0.0499986	3.2736	0.00367622	0.102435	0.0132396	0.338033	-6.15597e-05	0	0	0	0	-10.7315	-10.5775
1603	11316.4	2012-06-29 20:00:12	7381.16	5	1	-0.0499915	3.27391	0.00367622	0.102504	0.0132396	0.338261	0	0	0	0	0	-10.6535	-10.4214
1604	11321.4	2012-06-29 20:00:17	7386.17	5	1	-0.049995	3.27391	0.00367622	0.102574	0.0132396	0.338489	-6.15597e-05	0	0	0	0	-10.6535	-10.4214
1605	11326.4	2012-06-29 20:00:22	7391.18	5	1	-0.0499915	3.27422	0.00367622	0.102643	0.0132396	0.338716	6.15597e-05	0	0	0	0	-10.6535	-10.5314
1606	11331.4	2012-06-29 20:00:27	7396.18	5	1	-0.0499915	3.27391	0.00367622	0.102713	0.0132396	0.338944	6.15597e-05	0	0	0	0	-10.6535	-10.4533
1607	11336.4	2012-06-29 20:00:32	7401.19	5	1	-0.049995	3.27422	0.00367622	0.102782	0.0132396	0.339171	6.15597e-05	0	0	0	0	-10.6535	-10.4852
1608	11341.4	2012-06-29 20:00:37	7406.2	5	1	-0.0499915	3.2736	0.00367622	0.102852	0.0132396	0.339399	-0.000122933	0	0	0	0	-10.7315	-10.4533
1609	11346.4	2012-06-29 20:00:42	7411.21	5	1	-0.049995	3.2736	0.00367622	0.102922	0.0132396	0.339627	-6.15597e-05	0	0	0	0	-10.6855	-10.5314
1610	11351.4	2012-06-29 20:00:47	7416.21	5	1	-0.049995	3.27391	0.00367622	0.102991	0.0132396	0.339855	0	0	0	0	0	-10.6855	-10.4852
1611	11356.4	2012-06-29 20:00:52	7421.22	5	1	-0.0499915	3.27391	0.00367622	0.103061	0.0132396	0.340082	6.15597e-05	0	0	0	0	-10.6855	-10.5171
1612	11361.5	2012-06-29 20:00:57	7426.23	5	1	-0.0499915	3.27391	0.00367622	0.10313	0.0132396	0.34031	0	0	0	0	0	-10.7174	-10.5171
1613	11366.5	2012-06-29 20:01:02	7431.24	5	1	-0.0499915	3.27391	0.00367622	0.1032	0.0132396	0.340538	0	0	0	0	0	-10.7493	-10.439
1614	11371.5	2012-06-29 20:01:07	7436.24	5	1	-0.049995	3.27391	0.00367622	0.103269	0.0132396	0.340765	0	0	0	0	0	-10.7174	-10.5171
1615	11376.5	2012-06-29 20:01:12	7441.25	5	1	-0.0499915	3.2736	0.00367622	0.103339	0.0132396	0.340993	-6.15597e-05	0	0	0	0	-10.7493	-10.5171
1616	11381.5	2012-06-29 20:01:17	7446.26	5	1	-0.049995	3.27391	0.00367622	0.103408	0.0132396	0.341221	6.15597e-05	0	0	0	0	-10.7493	-10.439
1617	11386.5	2012-06-29 20:01:22	7451.27	5	1	-0.049995	3.27391	0.00367622	0.103478	0.0132396	0.341448	6.15597e-05	0	0	0	0	-10.7812	-10.3467
1618	11391.5	2012-06-29 20:01:27	7456.27	5	1	-0.049995	3.2736	0.00367622	0.103548	0.0132396	0.341676	-6.15597e-05	0	0	0	0	-10.7493	-10.5028
1619	11396.5	2012-06-29 20:01:32	7461.28	5	1	-0.049995	3.27391	0.00367622	0.103617	0.0132396	0.341904	6.14666e-05	0	0	0	0	-10.7812	-10.2368
1620	11401.5	2012-06-29 20:01:37	7466.29	5	1	-0.049995	3.27391	0.00367622	0.103687	0.0132396	0.342131	0	0	0	0	0	-10.7812	-10.4248
1621	11406.5	2012-06-29 20:01:42	7471.3	5	1	-0.0499986	3.27391	0.00367622	0.103756	0.0132396	0.342359	0	0	0	0	0	-10.7812	-10.4248
1622	11411.5	2012-06-29 20:01:47	7476.31	5	1	-0.0499986	3.27391	0.00367622	0.103825	0.0132396	0.342586	0	0	0	0	0	-10.7812	-10.5809
1623	11416.5	2012-06-29 20:01:52	7481.31	5	1	-0.049995	3.2736	0.00367622	0.103895	0.0132396	0.342814	-6.14667e-05	0	0	0	0	-10.8131	-10.5809
1624	11421.5	2012-06-29 20:01:57	7486.32	5	1	-0.049995	3.27391	0.00367622	0.103965	0.0132396	0.343041	6.14665e-05	0	0	0	0	-10.7493	-10.3467
1625	11426.5	2012-06-29 20:02:02	7491.33	5	1	-0.049995	3.27391	0.00367622	0.104034	0.0132396	0.34327	0	0	0	0	0	-10.7032	-10.4248
1626	11431.6	2012-06-29 20:02:07	7496.34	5	1	-0.0499915	3.27391	0.00367622	0.104104	0.0132396	0.343497	0	0	0	0	0	-10.7351	-10.5809
1627	11436.6	2012-06-29 20:02:12	7501.34	5	1	-0.049995	3.27391	0.00367622	0.104173	0.0132396	0.343725	0	0	0	0	0	-10.8131	-10.5028
1628	11441.6	2012-06-29 20:02:17	7506.35	5	1	-0.049995	3.2736	0.00367622	0.104243	0.0132396	0.343953	-6.15597e-05	0	0	0	0	-10.7032	-10.3467
1629	11446.6	2012-06-29 20:02:22	7511.36	5	1	-0.049995	3.27391	0.00367622	0.104313	0.0132396	0.34418	6.14667e-05	0	0	0	0	-10.7032	-10.3467
1630	11451.6	2012-06-29 20:02:27	7516.37	5	1	-0.049995	3.27391	0.00367622	0.104382	0.0132396	0.344408	0	0	0	0	0	-10.8131	-10.3786
1631	11456.6	2012-06-29 20:02:32	7521.37	5	1	-0.0499986	3.27391	0.00367622	0.104452	0.0132396	0.344636	0	0	0	0	0	-10.8131	-10.4248
1632	11461.6	2012-06-29 20:02:37	7526.38	5	1	-0.0499915	3.27391	0.00367622	0.104521	0.0132396	0.344863	0	0	0	0	0	-10.8131	-10.2687
1633	11466.6	2012-06-29 20:02:42	7531.39	5	1	-0.0499915	3.27391	0.00367622	0.104591	0.0132396	0.345091	0	0	0	0	0	-10.7032	-10.3786
1634	11471.6	2012-06-29 20:02:47	7536.4	5	1	-0.0499915	3.27391	0.00367622	0.10466	0.0132396	0.345319	0	0	0	0	0	-10.8131	-10.5028
1635	11476.6	2012-06-29 20:02:52	7541.4	5	1	-0.049995	3.2736	0.00367622	0.10473	0.0132396	0.345546	-6.14665e-05	0	0	0	0	-10.8131	-10.2687
1636	11481.6	2012-06-29 20:02:57	7546.41	5	1	-0.049995	3.27391	0.00367622	0.104799	0.0132396	0.345773	6.15597e-05	0	0	0	0	-10.8131	-10.4567
1637	11486.6	2012-06-29 20:03:02	7551.42	5	1	-0.0499986	3.2736	0.00367622	0.104869	0.0132396	0.346002	-6.15597e-05	0	0	0	0	-10.8131	-10.3467
1638	11491.6	2012-06-29 20:03:07	7556.43	5	1	-0.049995	3.27391	0.00367622	0.104938	0.0132396	0.346229	6.14665e-05	0	0	0	0	-10.7812	-10.5347
1639	11496.7	2012-06-29 20:03:12	7561.43	5	1	-0.049995	3.2736	0.00367622	0.105008	0.0132396	0.346456	0	0	0	0	0	-10.8131	-10.4567
1640	11501.7	2012-06-29 20:03:17	7566.44	5	1	-0.0499915	3.27391	0.00367622	0.105077	0.0132396	0.346685	0	0	0	0	0	-10.7812	-10.3467
1641	11506.7	2012-06-29 20:03:22	7571.45	5	1	-0.049995	3.2736	0.00367622	0.105147	0.0132396	0.346912	-6.14668e-05	0	0	0	0	-10.8911	-10.6128
1642	11511.7	2012-06-29 20:03:27	7576.46	5	1	-0.049995	3.2736	0.00367622	0.105217	0.0132396	0.34714	-6.15597e-05	0	0	0	0	-10.7812	-10.4248
1643	11516.7	2012-06-29 20:03:32	7581.46	5	1	-0.049995	3.2736	0.00367622	0.105286	0.0132396	0.347368	0	0	0	0	0	-10.8769	-10.4248
1644	11521.7	2012-06-29 20:03:37	7586.47	5	1	-0.049995	3.2736	0.00367622	0.105356	0.0132396	0.347595	0	0	0	0	0	-10.8769	-10.4105
1645	11526.7	2012-06-29 20:03:42	7591.48	5	1	-0.049995	3.2736	0.00367622	0.105425	0.0132396	0.347823	6.15597e-05	0	0	0	0	-10.845	-10.3467
1646	11531.7	2012-06-29 20:03:47	7596.49	5	1	-0.049995	3.2736	0.00367622	0.105495	0.0132396	0.348051	0	0	0	0	0	-10.767	-10.6128
1647	11536.7	2012-06-29 20:03:52	7601.49	5	1	-0.049995	3.2736	0.00367622	0.105564	0.0132396	0.348278	0	0	0	0	0	-10.8131	-10.5347
1648	11541.7	2012-06-29 20:03:57	7606.5	5	1	-0.049995	3.2736	0.00367622	0.105634	0.0132396	0.348506	0	0	0	0	0	-10.767	-10.3786
1649	11546.7	2012-06-29 20:04:02	7611.51	5	1	-0.049995	3.2736	0.00367622	0.105703	0.0132396	0.348734	0	0	0	0	0	-10.7351	-10.4886
1650	11551.7	2012-06-29 20:04:07	7616.52	5	1	-0.049995	3.2736	0.00367622	0.105773	0.0132396	0.348961	-6.15597e-05	0	0	0	0	-10.7351	-10.4886
1651	11556.7	2012-06-29 20:04:12	7621.52	5	1	-0.0499915	3.27391	0.00367622	0.105842	0.0132396	0.349189	6.15597e-05	0	0	0	0	-10.6571	-10.4567
1652	11561.8	2012-06-29 20:04:18	7626.53	5	1	-0.0499986	3.2736	0.00367622	0.105912	0.0132396	0.349417	0	0	0	0	0	-10.8131	-10.4886
1653	11566.8	2012-06-29 20:04:23	7631.54	5	1	-0.049995	3.27329	0.00367622	0.105982	0.0132396	0.349644	-6.15597e-05	0	0	0	0	-10.7989	-10.5347
1654	11571.8	2012-06-29 20:04:28	7636.55	5	1	-0.049995	3.2736	0.00367622	0.106051	0.0132396	0.349871	0	0	0	0	0	-10.767	-10.6128
1655	11576.8	2012-06-29 20:04:33	7641.55	5	1	-0.049995	3.2736	0.00367622	0.10612	0.0132396	0.350099	0	0	0	0	0	-10.767	-10.5666
1656	11581.8	2012-06-29 20:04:38	7646.56	5	1	-0.049995	3.2736	0.00367622	0.10619	0.0132396	0.350327	0	0	0	0	0	-10.845	-10.4567
1657	11586.8	2012-06-29 20:04:43	7651.57	5	1	-0.049995	3.2736	0.00367622	0.10626	0.0132396	0.350555	0	0	0	0	0	-10.767	-10.4567
1658	11591.8	2012-06-29 20:04:48	7656.58	5	1	-0.0499986	3.2736	0.00367622	0.106329	0.0132396	0.350783	0	0	0	0	0	-10.8769	-10.4886
1659	11596.8	2012-06-29 20:04:53	7661.59	5	1	-0.0499915	3.2736	0.00367622	0.106399	0.0132396	0.35101	0	0	0	0	0	-10.845	-10.4567
1660	11601.8	2012-06-29 20:04:58	7666.59	5	1	-0.049995	3.27329	0.00367622	0.106468	0.0132396	0.351237	-6.15597e-05	0	0	0	0	-10.845	-10.4886
1661	11606.8	2012-06-29 20:05:03	7671.6	5	1	-0.049995	3.27329	0.00367622	0.106538	0.0132396	0.351466	-6.15597e-05	0	0	0	0	-10.7989	-10.4567
1662	11611.8	2012-06-29 20:05:08	7676.61	5	1	-0.0499986	3.27329	0.00367622	0.106607	0.0132396	0.351693	-6.15597e-05	0	0	0	0	-10.767	-10.5666
1663	11616.8	2012-06-29 20:05:13	7681.62	5	1	-0.049995	3.2736	0.00367622	0.106677	0.0132396	0.351921	0	0	0	0	0	-10.689	-10.6128
1664	11621.8	2012-06-29 20:05:18	7686.62	5	1	-0.049995	3.27329	0.00367622	0.106746	0.0132396	0.352148	-6.15597e-05	0	0	0	0	-10.8769	-10.4886
1665	11626.9	2012-06-29 20:05:23	7691.63	5	1	-0.0499915	3.2736	0.00367622	0.106816	0.0132396	0.352376	6.14668e-05	0	0	0	0	-10.8769	-10.5347
1666	11631.9	2012-06-29 20:05:28	7696.64	5	1	-0.049995	3.27329	0.00367622	0.106886	0.0132396	0.352604	-6.14664e-05	0	0	0	0	-10.845	-10.5347
1667	11636.9	2012-06-29 20:05:33	7701.65	5	1	-0.0499915	3.2736	0.00367622	0.106955	0.0132396	0.352831	0	0	0	0	0	-10.8308	-10.3467
1668	11641.9	2012-06-29 20:05:38	7706.65	5	1	-0.049995	3.2736	0.00367622	0.107025	0.0132396	0.353059	0	0	0	0	0	-10.8131	-10.6128
1669	11646.9	2012-06-29 20:05:43	7711.66	5	1	-0.0499986	3.2736	0.00367622	0.107094	0.0132396	0.353286	0	0	0	0	0	-10.8769	-10.5666
1670	11651.9	2012-06-29 20:05:48	7716.67	5	1	-0.049995	3.2736	0.00367622	0.107164	0.0132396	0.353514	0	0	0	0	0	-10.7351	-10.4105
1671	11656.9	2012-06-29 20:05:53	7721.68	5	1	-0.049995	3.2736	0.00367622	0.107233	0.0132396	0.353741	6.15597e-05	0	0	0	0	-10.8308	-10.4105
1672	11661.9	2012-06-29 20:05:58	7726.68	5	1	-0.0499986	3.27329	0.00367622	0.107303	0.0132396	0.35397	-6.15597e-05	0	0	0	0	-10.9407	-10.4743
1673	11666.9	2012-06-29 20:06:03	7731.69	5	1	-0.0499915	3.2736	0.00367622	0.107372	0.0132396	0.354197	0	0	0	0	0	-10.845	-10.5842
1674	11671.9	2012-06-29 20:06:08	7736.7	5	1	-0.0499986	3.27329	0.00367622	0.107442	0.0132396	0.354425	0	0	0	0	0	-10.767	-10.3786
1675	11676.9	2012-06-29 20:06:13	7741.71	5	1	-0.049995	3.2736	0.00367622	0.107511	0.0132396	0.354653	6.14666e-05	0	0	0	0	-10.7209	-10.5205
1676	11681.9	2012-06-29 20:06:18	7746.71	5	1	-0.049995	3.27329	0.00367622	0.107581	0.0132396	0.35488	0	0	0	0	0	-10.845	-10.3325
1677	11686.9	2012-06-29 20:06:23	7751.72	5	1	-0.0499915	3.27329	0.00367622	0.107651	0.0132396	0.355108	0	0	0	0	0	-10.8131	-10.4105
1678	11691.9	2012-06-29 20:06:28	7756.73	5	1	-0.049995	3.2736	0.00367622	0.10772	0.0132396	0.355335	6.14669e-05	0	0	0	0	-10.7847	-10.4886
1679	11697	2012-06-29 20:06:33	7761.74	5	1	-0.0499915	3.2736	0.00367622	0.10779	0.0132396	0.355563	0	0	0	0	0	-10.845	-10.5985
1680	11702	2012-06-29 20:06:38	7766.74	5	1	-0.049995	3.27329	0.00367622	0.107859	0.0132396	0.355791	0	0	0	0	0	-10.8769	-10.6447
1681	11707	2012-06-29 20:06:43	7771.75	5	1	-0.0499915	3.2736	0.00367622	0.107928	0.0132396	0.356018	0	0	0	0	0	-10.7847	-10.3644
1682	11712	2012-06-29 20:06:48	7776.76	5	1	-0.049995	3.27329	0.00367622	0.107998	0.0132396	0.356246	-6.12745e-05	0	0	0	0	-10.767	-10.4105
1683	11717	2012-06-29 20:06:53	7781.77	5	1	-0.0499915	3.2736	0.00367622	0.108068	0.0132396	0.356474	6.14678e-05	0	0	0	0	-10.8769	-10.4105
1684	11722	2012-06-29 20:06:58	7786.77	5	1	-0.049995	3.27329	0.00367622	0.108137	0.0132396	0.356701	0	0	0	0	0	-10.7989	-10.4886
1685	11727	2012-06-29 20:07:03	7791.78	5	1	-0.049995	3.2736	0.00367622	0.108207	0.0132396	0.356928	6.15597e-05	0	0	0	0	-10.8769	-10.5205
1686	11732	2012-06-29 20:07:08	7796.79	5	1	-0.049995	3.2736	0.00367622	0.108276	0.0132396	0.357157	0	0	0	0	0	-10.9088	-10.4886
1687	11737	2012-06-29 20:07:13	7801.8	5	1	-0.049995	3.27329	0.00367622	0.108346	0.0132396	0.357383	0	0	0	0	0	-10.8769	-10.5205
1688	11742	2012-06-29 20:07:18	7806.8	5	1	-0.0499986	3.27329	0.00367622	0.108416	0.0132396	0.357612	0	0	0	0	0	-10.7528	-10.4424
1689	11747	2012-06-29 20:07:23	7811.81	5	1	-0.0499915	3.27329	0.00367622	0.108485	0.0132396	0.357839	0	0	0	0	0	-10.8946	-10.4424
1690	11752	2012-06-29 20:07:28	7816.82	5	1	-0.0499915	3.2736	0.00367622	0.108555	0.0132396	0.358067	6.15597e-05	0	0	0	0	-10.767	-10.4743
1691	11757	2012-06-29 20:07:33	7821.83	5	1	-0.049995	3.27299	0.00367622	0.108624	0.0132396	0.358295	-0.000123119	0	0	0	0	-10.7989	-10.3786
1692	11762.1	2012-06-29 20:07:38	7826.84	5	1	-0.049995	3.27329	0.00367622	0.108694	0.0132396	0.358522	6.14664e-05	0	0	0	0	-10.7989	-10.7085
1693	11767.1	2012-06-29 20:07:43	7831.84	5	1	-0.049995	3.27329	0.00367622	0.108763	0.0132396	0.358749	0	0	0	0	0	-10.7528	-10.4281
1694	11772.1	2012-06-29 20:07:48	7836.85	5	1	-0.049995	3.27329	0.00367622	0.108833	0.0132396	0.358978	-6.15597e-05	0	0	0	0	-10.9407	-10.4105
1695	11777.1	2012-06-29 20:07:53	7841.86	5	1	-0.049995	3.27329	0.00367622	0.108902	0.0132396	0.359205	0	0	0	0	0	-10.7989	-10.4743
1696	11782.1	2012-06-29 20:07:58	7846.87	5	1	-0.049995	3.27329	0.00367622	0.108972	0.0132396	0.359433	0	0	0	0	0	-10.8308	-10.5062
1697	11787.1	2012-06-29 20:08:03	7851.87	5	1	-0.049995	3.27329	0.00367622	0.109041	0.0132396	0.359661	6.15597e-05	0	0	0	0	-10.8308	-10.4424
1698	11792.1	2012-06-29 20:08:08	7856.88	5	1	-0.049995	3.27329	0.00367622	0.109111	0.0132396	0.359888	0	0	0	0	0	-10.7528	-10.5205
1699	11797.1	2012-06-29 20:08:13	7861.89	5	1	-0.0499915	3.27329	0.00367622	0.10918	0.0132396	0.360116	0	0	0	0	0	-10.8166	-10.5524
1700	11802.1	2012-06-29 20:08:18	7866.9	5	1	-0.049995	3.27329	0.00367622	0.10925	0.0132396	0.360343	0	0	0	0	0	-10.7528	-10.5842
1701	11807.1	2012-06-29 20:08:23	7871.9	5	1	-0.049995	3.2736	0.00367622	0.109319	0.0132396	0.36057	6.12756e-05	0	0	0	0	-10.8485	-10.46
1702	11812.1	2012-06-29 20:08:28	7876.91	5	1	-0.049995	3.27299	0.00367622	0.109389	0.0132396	0.360798	0	0	0	0	0	-10.9726	-10.3962
1703	11817.1	2012-06-29 20:08:33	7881.92	5	1	-0.0499915	3.27329	0.00367622	0.109459	0.0132396	0.361026	6.12761e-05	0	0	0	0	-10.8308	-10.5842
1704	11822.1	2012-06-29 20:08:38	7886.93	5	1	-0.049995	3.2736	0.00367622	0.109528	0.0132396	0.361254	6.14665e-05	0	0	0	0	-10.8946	-10.3962
1705	11827.2	2012-06-29 20:08:43	7891.93	5	1	-0.049995	3.27329	0.00367622	0.109598	0.0132396	0.361481	0	0	0	0	0	-10.8946	-10.46
1706	11832.2	2012-06-29 20:08:48	7896.94	5	1	-0.0499915	3.27299	0.00367622	0.109667	0.0132396	0.361708	-6.14665e-05	0	0	0	0	-10.8946	-10.3962
1707	11837.2	2012-06-29 20:08:53	7901.95	5	1	-0.0499915	3.27329	0.00367622	0.109737	0.0132396	0.361937	6.15597e-05	0	0	0	0	-10.8946	-10.4281
1708	11842.2	2012-06-29 20:08:58	7906.96	5	1	-0.049995	3.27299	0.00367622	0.109806	0.0132396	0.362164	0	0	0	0	0	-10.8485	-10.4919
1709	11847.2	2012-06-29 20:09:03	7911.96	5	1	-0.0499915	3.27329	0.00367622	0.109876	0.0132396	0.362391	6.14646e-05	0	0	0	0	-10.8166	-10.4743
1710	11852.2	2012-06-29 20:09:08	7916.97	5	1	-0.0499986	3.27299	0.00367622	0.109945	0.0132396	0.362619	0	0	0	0	0	-10.8485	-10.5062
1711	11857.2	2012-06-29 20:09:13	7921.98	5	1	-0.049995	3.27299	0.00367622	0.110015	0.0132396	0.362847	-6.15597e-05	0	0	0	0	-11.0046	-10.4919
1712	11862.2	2012-06-29 20:09:18	7926.99	5	1	-0.049995	3.27299	0.00367622	0.110085	0.0132396	0.363075	0	0	0	0	0	-10.8166	-10.57
1713	11867.2	2012-06-29 20:09:23	7931.99	5	1	-0.049995	3.27329	0.00367622	0.110154	0.0132396	0.363302	6.14666e-05	0	0	0	0	-10.8946	-10.5381
1714	11872.2	2012-06-29 20:09:28	7937	5	1	-0.0499915	3.27299	0.00367622	0.110224	0.0132396	0.36353	-6.14654e-05	0	0	0	0	-10.8166	-10.4281
1715	11877.2	2012-06-29 20:09:33	7942.01	5	1	-0.049988	3.2736	0.00367622	0.110293	0.0132396	0.363758	0.000122936	0	0	0	0	-10.8166	-10.5062
1716	11882.2	2012-06-29 20:09:38	7947.02	5	1	-0.049995	3.27299	0.00367622	0.110362	0.0132396	0.363985	0	0	0	0	0	-10.8308	-10.4424
1717	11887.2	2012-06-29 20:09:43	7952.02	5	1	-0.0499915	3.27299	0.00367622	0.110432	0.0132396	0.364212	0	0	0	0	0	-10.8946	-10.4743
1718	11892.3	2012-06-29 20:09:48	7957.03	5	1	-0.049995	3.27299	0.00367622	0.110502	0.0132396	0.36444	0	0	0	0	0	-10.8627	-10.4424
1719	11897.3	2012-06-29 20:09:53	7962.04	5	1	-0.0499915	3.27299	0.00367622	0.110571	0.0132396	0.364668	6.15597e-05	0	0	0	0	-10.8769	-10.4886
1720	11902.3	2012-06-29 20:09:58	7967.05	5	1	-0.049995	3.27299	0.00367622	0.110641	0.0132396	0.364896	0	0	0	0	0	-10.8627	-10.5205
1721	11907.3	2012-06-29 20:10:03	7972.05	5	1	-0.049995	3.27299	0.00367622	0.11071	0.0132396	0.365123	0	0	0	0	0	-10.9407	-10.4424
1722	11912.3	2012-06-29 20:10:08	7977.06	5	1	-0.0500021	3.27299	0.00367622	0.11078	0.0132396	0.365351	0	0	0	0	0	-10.767	-10.4105
1723	11917.3	2012-06-29 20:10:13	7982.07	5	1	-0.049995	3.27299	0.00367622	0.110849	0.0132396	0.365579	0	0	0	0	0	-10.7989	-10.4105
1724	11922.3	2012-06-29 20:10:18	7987.08	5	1	-0.049995	3.27299	0.00367622	0.110919	0.0132396	0.365806	0	0	0	0	0	-10.7989	-10.5524
1725	11927.3	2012-06-29 20:10:23	7992.08	5	1	-0.049995	3.27268	0.00367622	0.110989	0.0132396	0.366034	-6.15597e-05	0	0	0	0	-10.7351	-10.4886
1726	11932.3	2012-06-29 20:10:28	7997.09	5	1	-0.049995	3.27299	0.00367622	0.111058	0.0132396	0.366261	0	0	0	0	0	-10.845	-10.6128
1727	11937.3	2012-06-29 20:10:33	8002.1	5	1	-0.049995	3.27299	0.00367622	0.111128	0.0132396	0.366489	0	0	0	0	0	-10.8131	-10.5347
1728	11942.3	2012-06-29 20:10:38	8007.11	5	1	-0.049995	3.27299	0.00367622	0.111197	0.0132396	0.366717	0	0	0	0	0	-10.8131	-10.4248
1729	11947.3	2012-06-29 20:10:43	8012.12	5	1	-0.049995	3.27299	0.00367622	0.111267	0.0132396	0.366944	0	0	0	0	0	-10.8131	-10.6128
1730	11952.3	2012-06-29 20:10:48	8017.12	5	1	-0.049995	3.27299	0.00367622	0.111336	0.0132396	0.367172	0	0	0	0	0	-10.7351	-10.5809
1731	11957.4	2012-06-29 20:10:53	8022.13	5	1	-0.049995	3.27268	0.00367622	0.111406	0.0132396	0.3674	-6.15597e-05	0	0	0	0	-10.7812	-10.5809
1732	11962.4	2012-06-29 20:10:58	8027.14	5	1	-0.049995	3.27299	0.00367622	0.111475	0.0132396	0.367626	0	0	0	0	0	-10.7812	-10.5809
1733	11967.4	2012-06-29 20:11:03	8032.15	5	1	-0.0499915	3.27268	0.00367622	0.111545	0.0132396	0.367855	-6.15597e-05	0	0	0	0	-10.7812	-10.659
1734	11972.4	2012-06-29 20:11:08	8037.15	5	1	-0.049995	3.27268	0.00367622	0.111614	0.0132396	0.368082	0	0	0	0	0	-10.7812	-10.5809
1735	11977.4	2012-06-29 20:11:13	8042.16	5	1	-0.049995	3.27299	0.00367622	0.111684	0.0132396	0.36831	6.14666e-05	0	0	0	0	-10.7812	-10.549
1736	11982.4	2012-06-29 20:11:18	8047.17	5	1	-0.0499915	3.27299	0.00367622	0.111754	0.0132396	0.368538	0	0	0	0	0	-10.7493	-10.549
1737	11987.4	2012-06-29 20:11:23	8052.18	5	1	-0.049995	3.27299	0.00367622	0.111823	0.0132396	0.368765	6.15597e-05	0	0	0	0	-10.7812	-10.549
1738	11992.4	2012-06-29 20:11:28	8057.18	5	1	-0.049995	3.27299	0.00367622	0.111893	0.0132396	0.368993	6.15597e-05	0	0	0	0	-10.7174	-10.5171
1739	11997.4	2012-06-29 20:11:33	8062.19	5	1	-0.0499986	3.27299	0.00367622	0.111962	0.0132396	0.36922	0	0	0	0	0	-10.7174	-10.5952
1740	12002.4	2012-06-29 20:11:38	8067.2	5	1	-0.049995	3.27268	0.00367622	0.112031	0.0132396	0.369447	-0.000122933	0	0	0	0	-10.6855	-10.4852
1741	12007.4	2012-06-29 20:11:43	8072.21	5	1	-0.049995	3.27268	0.00367622	0.112101	0.0132396	0.369675	-6.15597e-05	0	0	0	0	-10.6535	-10.6094
1742	12012.4	2012-06-29 20:11:48	8077.21	5	1	-0.049995	3.27268	0.00367622	0.112171	0.0132396	0.369903	-6.15597e-05	0	0	0	0	-10.6855	-10.5314
1743	12017.4	2012-06-29 20:11:53	8082.22	5	1	-0.049995	3.27299	0.00367622	0.11224	0.0132396	0.370131	0	0	0	0	0	-10.7315	-10.4533
1744	12022.4	2012-06-29 20:11:58	8087.23	5	1	-0.049995	3.27268	0.00367622	0.11231	0.0132396	0.370358	0	0	0	0	0	-10.6535	-10.5314
1745	12027.5	2012-06-29 20:12:03	8092.24	5	1	-0.049995	3.27268	0.00367622	0.112379	0.0132396	0.370586	-6.15597e-05	0	0	0	0	-10.6535	-10.5314
1746	12032.5	2012-06-29 20:12:08	8097.24	5	1	-0.0499915	3.27268	0.00367622	0.112449	0.0132396	0.370814	-6.15597e-05	0	0	0	0	-10.6535	-10.6556
1747	12037.5	2012-06-29 20:12:13	8102.25	5	1	-0.049995	3.27268	0.00367622	0.112518	0.0132396	0.37104	-6.14662e-05	0	0	0	0	-10.6535	-10.5314
1748	12042.5	2012-06-29 20:12:18	8107.26	5	1	-0.049995	3.27268	0.00367622	0.112588	0.0132396	0.371268	-6.15597e-05	0	0	0	0	-10.6535	-10.6094
1749	12047.5	2012-06-29 20:12:23	8112.27	5	1	-0.049995	3.27268	0.00367622	0.112657	0.0132396	0.371496	-6.15597e-05	0	0	0	0	-10.6535	-10.4533
1750	12052.5	2012-06-29 20:12:28	8117.27	5	1	-0.049995	3.27237	0.00367622	0.112727	0.0132396	0.371724	-6.12758e-05	0	0	0	0	-10.6216	-10.5314
1751	12057.5	2012-06-29 20:12:33	8122.28	5	1	-0.049995	3.27268	0.00367622	0.112797	0.0132396	0.371952	6.14666e-05	0	0	0	0	-10.6216	-10.5775
1752	12062.5	2012-06-29 20:12:38	8127.29	5	1	-0.0499915	3.27268	0.00367622	0.112866	0.0132396	0.372178	-6.12755e-05	0	0	0	0	-10.6216	-10.4214
1753	12067.5	2012-06-29 20:12:43	8132.3	5	1	-0.049995	3.27268	0.00367622	0.112936	0.0132396	0.372407	0	0	0	0	0	-10.6216	-10.4214
1754	12072.5	2012-06-29 20:12:48	8137.3	5	1	-0.049995	3.27268	0.00367622	0.113005	0.0132396	0.372634	0	0	0	0	0	-10.6996	-10.6556
1755	12077.5	2012-06-29 20:12:53	8142.31	5	1	-0.049995	3.27268	0.00367622	0.113075	0.0132396	0.372862	0	0	0	0	0	-10.6216	-10.6237
1756	12082.5	2012-06-29 20:12:58	8147.32	5	1	-0.049995	3.27237	0.00367622	0.113144	0.0132396	0.373089	-6.15597e-05	0	0	0	0	-10.6216	-10.9361
1757	12087.5	2012-06-29 20:13:03	8152.33	5	1	-0.049995	3.27268	0.00367622	0.113214	0.0132396	0.373316	0	0	0	0	0	-10.6216	-10.3576
1758	12092.6	2012-06-29 20:13:08	8157.33	5	1	-0.049995	3.27268	0.00367622	0.113283	0.0132396	0.373545	0	0	0	0	0	-10.7315	-10.7018
1759	12097.6	2012-06-29 20:13:13	8162.34	5	1	-0.0499986	3.27268	0.00367622	0.113353	0.0132396	0.373772	0	0	0	0	0	-10.6358	-10.6237
1760	12102.6	2012-06-29 20:13:18	8167.35	5	1	-0.0499915	3.27268	0.00367622	0.113423	0.0132396	0.374	0	0	0	0	0	-10.5897	-10.3719
1761	12107.6	2012-06-29 20:13:23	8172.36	5	1	-0.049995	3.27268	0.00367622	0.113492	0.0132396	0.374227	0	0	0	0	0	-10.6358	-10.4357
1762	12112.6	2012-06-29 20:13:28	8177.37	5	1	-0.049995	3.27237	0.00367622	0.113562	0.0132396	0.374455	0	0	0	0	0	-10.6358	-10.4038
1763	12117.6	2012-06-29 20:13:33	8182.37	5	1	-0.049995	3.27299	0.00367622	0.113631	0.0132396	0.374682	0.000122931	0	0	0	0	-10.6358	-10.4038
1764	12122.6	2012-06-29 20:13:38	8187.38	5	1	-0.0499915	3.27268	0.00367622	0.1137	0.0132396	0.374909	0	0	0	0	0	-10.572	-10.606
1765	12127.6	2012-06-29 20:13:43	8192.39	5	1	-0.0499915	3.27237	0.00367622	0.11377	0.0132396	0.375138	0	0	0	0	0	-10.6819	-10.9503
1766	12132.6	2012-06-29 20:13:48	8197.4	5	1	-0.049995	3.27237	0.00367622	0.11384	0.0132396	0.375365	0	0	0	0	0	-10.65	-10.9503
1767	12137.6	2012-06-29 20:13:53	8202.4	5	1	-0.049995	3.27237	0.00367622	0.113909	0.0132396	0.375593	-6.15597e-05	0	0	0	0	-10.572	-10.9503
1768	12142.6	2012-06-29 20:13:58	8207.41	5	1	-0.049995	3.27237	0.00367622	0.113979	0.0132396	0.375821	0	0	0	0	0	-10.7138	-10.8865
1769	12147.6	2012-06-29 20:14:03	8212.42	5	1	-0.049995	3.27237	0.00367622	0.114048	0.0132396	0.376048	-6.15597e-05	0	0	0	0	-10.65	-10.7765
1770	12152.6	2012-06-29 20:14:08	8217.43	5	1	-0.049995	3.27268	0.00367622	0.114118	0.0132396	0.376276	6.14667e-05	0	0	0	0	-10.6642	-10.6665
1771	12157.7	2012-06-29 20:14:13	8222.43	5	1	-0.049995	3.27237	0.00367622	0.114187	0.0132396	0.376503	-6.14666e-05	0	0	0	0	-10.6961	-10.8403
1772	12162.7	2012-06-29 20:14:18	8227.44	5	1	-0.049995	3.27299	0.00367622	0.114257	0.0132396	0.37673	6.15597e-05	0	0	0	0	-10.5862	-10.5103
1773	12167.7	2012-06-29 20:14:23	8232.45	5	1	-0.049995	3.27237	0.00367622	0.114327	0.0132396	0.376958	0	0	0	0	0	-10.6961	-10.9007
1774	12172.7	2012-06-29 20:14:28	8237.46	5	1	-0.049995	3.27268	0.00367622	0.114396	0.0132396	0.377186	6.14617e-05	0	0	0	0	-10.7103	-10.7445
1775	12177.7	2012-06-29 20:14:33	8242.46	5	1	-0.049995	3.27268	0.00367622	0.114466	0.0132396	0.377414	0	0	0	0	0	-10.6783	-10.8546
1776	12182.7	2012-06-29 20:14:38	8247.47	5	1	-0.049995	3.27237	0.00367622	0.114535	0.0132396	0.377641	-6.15597e-05	0	0	0	0	-10.6464	-10.7588
1777	12187.7	2012-06-29 20:14:43	8252.48	5	1	-0.049995	3.27237	0.00367622	0.114605	0.0132396	0.377869	-6.15597e-05	0	0	0	0	-10.7422	-10.8369
1778	12192.7	2012-06-29 20:14:48	8257.49	5	1	-0.049995	3.27268	0.00367622	0.114674	0.0132396	0.378096	6.15597e-05	0	0	0	0	-10.6464	-10.7588
1779	12197.7	2012-06-29 20:14:53	8262.49	5	1	-0.049995	3.27268	0.00367622	0.114744	0.0132396	0.378323	6.15597e-05	0	0	0	0	-10.6783	-10.773
1780	12202.7	2012-06-29 20:14:58	8267.5	5	1	-0.049995	3.27237	0.00367622	0.114813	0.0132396	0.378551	0	0	0	0	0	-10.6145	-10.6488
1781	12207.7	2012-06-29 20:15:03	8272.51	5	1	-0.0499915	3.27268	0.00367622	0.114883	0.0132396	0.378778	6.14651e-05	0	0	0	0	-10.6464	-10.805
1782	12212.7	2012-06-29 20:15:08	8277.52	5	1	-0.049995	3.27268	0.00367622	0.114952	0.0132396	0.379007	0	0	0	0	0	-10.5684	-10.7269
1783	12217.7	2012-06-29 20:15:13	8282.52	5	1	-0.049995	3.27268	0.00367622	0.115022	0.0132396	0.379234	0	0	0	0	0	-10.5365	-10.7269
1784	12222.8	2012-06-29 20:15:19	8287.53	5	1	-0.049995	3.27237	0.00367622	0.115092	0.0132396	0.379462	-6.14667e-05	0	0	0	0	-10.5826	-10.805
1785	12227.8	2012-06-29 20:15:24	8292.54	5	1	-0.0499915	3.27237	0.00367622	0.115161	0.0132396	0.379689	0	0	0	0	0	-10.5826	-10.805
1786	12232.8	2012-06-29 20:15:29	8297.55	5	1	-0.0499915	3.27268	0.00367622	0.115231	0.0132396	0.379917	6.14664e-05	0	0	0	0	-10.5684	-10.805
1787	12237.8	2012-06-29 20:15:34	8302.55	5	1	-0.0499915	3.27268	0.00367622	0.1153	0.0132396	0.380144	6.15597e-05	0	0	0	0	-10.6145	-10.805
1788	12242.8	2012-06-29 20:15:39	8307.56	5	1	-0.049995	3.27237	0.00367622	0.11537	0.0132396	0.380372	-6.15597e-05	0	0	0	0	-10.6464	-10.6488
1789	12247.8	2012-06-29 20:15:44	8312.57	5	1	-0.0499915	3.27237	0.00367622	0.115439	0.0132396	0.3806	0	0	0	0	0	-10.5684	-10.5103
1790	12252.8	2012-06-29 20:15:49	8317.58	5	1	-0.049995	3.27237	0.00367622	0.115509	0.0132396	0.380827	0	0	0	0	0	-10.4125	-10.5565
1791	12257.8	2012-06-29 20:15:54	8322.58	5	1	-0.049995	3.27237	0.00367622	0.115578	0.0132396	0.381055	0	0	0	0	0	-10.5543	-10.3542
1792	12262.8	2012-06-29 20:15:59	8327.59	5	1	-0.0499915	3.27268	0.00367622	0.115648	0.0132396	0.381282	6.15597e-05	0	0	0	0	-10.6642	-10.6665
1793	12267.8	2012-06-29 20:16:04	8332.6	5	1	-0.049995	3.27237	0.00367622	0.115717	0.0132396	0.38151	-6.14666e-05	0	0	0	0	-10.5401	-10.4004
1794	12272.8	2012-06-29 20:16:09	8337.61	5	1	-0.0499915	3.27237	0.00367622	0.115787	0.0132396	0.381737	0	0	0	0	0	-10.5401	-10.3861
1795	12277.8	2012-06-29 20:16:14	8342.61	5	1	-0.049995	3.27268	0.00367622	0.115856	0.0132396	0.381964	6.15597e-05	0	0	0	0	-10.3983	-10.3861
1796	12282.8	2012-06-29 20:16:19	8347.62	5	1	-0.049995	3.27237	0.00367622	0.115926	0.0132396	0.382192	-6.14678e-05	0	0	0	0	-10.6039	-10.5741
1797	12287.9	2012-06-29 20:16:24	8352.63	5	1	-0.049995	3.27206	0.00367622	0.115996	0.0132396	0.38242	-6.12282e-05	0	0	0	0	-10.4302	-10.1982
1798	12292.9	2012-06-29 20:16:29	8357.64	5	1	-0.049995	3.27237	0.00367622	0.116065	0.0132396	0.382648	6.1419e-05	0	0	0	0	-10.5401	-10.34
1799	12297.9	2012-06-29 20:16:34	8362.65	5	1	-0.049995	3.27237	0.00367622	0.116134	0.0132396	0.382874	0	0	0	0	0	-10.4621	-10.418
1800	12302.9	2012-06-29 20:16:39	8367.65	5	1	-0.049995	3.27206	0.00367622	0.116204	0.0132396	0.383103	-6.1512e-05	0	0	0	0	-10.494	-10.23
1801	12307.9	2012-06-29 20:16:44	8372.66	5	1	-0.049995	3.27237	0.00367622	0.116274	0.0132396	0.38333	0	0	0	0	0	-10.6358	-10.528
1802	12312.9	2012-06-29 20:16:49	8377.67	5	1	-0.049995	3.27237	0.00367622	0.116343	0.0132396	0.383558	0	0	0	0	0	-10.5578	-10.4499
1803	12317.9	2012-06-29 20:16:54	8382.68	5	1	-0.049995	3.27237	0.00367622	0.116413	0.0132396	0.383785	0	0	0	0	0	-10.5259	-10.4499
1804	12322.9	2012-06-29 20:16:59	8387.68	5	1	-0.0499915	3.27206	0.00367622	0.116482	0.0132396	0.384013	-6.14189e-05	0	0	0	0	-10.5578	-10.4038
1805	12327.9	2012-06-29 20:17:04	8392.69	5	1	-0.0499915	3.27206	0.00367622	0.116552	0.0132396	0.38424	0	0	0	0	0	-10.5897	-10.5137
1806	12332.9	2012-06-29 20:17:09	8397.7	5	1	-0.0499915	3.27237	0.00367622	0.116621	0.0132396	0.384468	6.1419e-05	0	0	0	0	-10.5897	-10.5918
1807	12337.9	2012-06-29 20:17:14	8402.71	5	1	-0.0499986	3.27206	0.00367622	0.116691	0.0132396	0.384696	-6.1512e-05	0	0	0	0	-10.6358	-10.5775
1808	12342.9	2012-06-29 20:17:19	8407.71	5	1	-0.0499915	3.27206	0.00367622	0.116761	0.0132396	0.384923	-6.1512e-05	0	0	0	0	-10.6677	-10.4357
1809	12347.9	2012-06-29 20:17:24	8412.72	5	1	-0.049995	3.27206	0.00367622	0.11683	0.0132396	0.385151	0	0	0	0	0	-10.5897	-10.4214
1810	12352.9	2012-06-29 20:17:29	8417.73	5	1	-0.049995	3.27237	0.00367622	0.116899	0.0132396	0.385378	0	0	0	0	0	-10.6216	-10.3257
1811	12358	2012-06-29 20:17:34	8422.74	5	1	-0.0499986	3.27206	0.00367622	0.116969	0.0132396	0.385606	0	0	0	0	0	-10.6216	-10.4995
1812	12363	2012-06-29 20:17:39	8427.74	5	1	-0.049995	3.27206	0.00367622	0.117038	0.0132396	0.385833	0	0	0	0	0	-10.5897	-10.5314
1813	12368	2012-06-29 20:17:44	8432.75	5	1	-0.049995	3.27206	0.00367622	0.117108	0.0132396	0.386061	0	0	0	0	0	-10.6535	-10.4533
1814	12373	2012-06-29 20:17:49	8437.76	5	1	-0.0499915	3.27206	0.00367622	0.117178	0.0132396	0.386288	-6.1512e-05	0	0	0	0	-10.6535	-10.4214
1815	12378	2012-06-29 20:17:54	8442.77	5	1	-0.049995	3.27206	0.00367622	0.117247	0.0132396	0.386516	0	0	0	0	0	-10.6535	-10.4214
1816	12383	2012-06-29 20:17:59	8447.77	5	1	-0.049995	3.27206	0.00367622	0.117317	0.0132396	0.386744	0	0	0	0	0	-10.6216	-10.4214
1817	12388	2012-06-29 20:18:04	8452.78	5	1	-0.0499915	3.27237	0.00367622	0.117386	0.0132396	0.386971	6.1419e-05	0	0	0	0	-10.6216	-10.4995
1818	12393	2012-06-29 20:18:09	8457.79	5	1	-0.049995	3.27206	0.00367622	0.117456	0.0132396	0.387199	0	0	0	0	0	-10.6535	-10.5314
1819	12398	2012-06-29 20:18:14	8462.8	5	1	-0.049995	3.27206	0.00367622	0.117525	0.0132396	0.387426	0	0	0	0	0	-10.6535	-10.4533
1820	12403	2012-06-29 20:18:19	8467.8	5	1	-0.049995	3.27206	0.00367622	0.117595	0.0132396	0.387653	-6.1512e-05	0	0	0	0	-10.6535	-10.5314
1821	12408	2012-06-29 20:18:24	8472.81	5	1	-0.049995	3.27206	0.00367622	0.117665	0.0132396	0.387881	0	0	0	0	0	-10.6535	-10.4533
1822	12413	2012-06-29 20:18:29	8477.82	5	1	-0.049995	3.27206	0.00367622	0.117734	0.0132396	0.388109	0	0	0	0	0	-10.6535	-10.4995
1823	12418	2012-06-29 20:18:34	8482.83	5	1	-0.0499915	3.27206	0.00367622	0.117803	0.0132396	0.388336	0	0	0	0	0	-10.6216	-10.4214
1824	12423.1	2012-06-29 20:18:39	8487.83	5	1	-0.049995	3.27206	0.00367622	0.117873	0.0132396	0.388564	0	0	0	0	0	-10.6535	-10.5314
1825	12428.1	2012-06-29 20:18:44	8492.84	5	1	-0.049995	3.27206	0.00367622	0.117943	0.0132396	0.388791	0	0	0	0	0	-10.6855	-10.4533
1826	12433.1	2012-06-29 20:18:49	8497.85	5	1	-0.0499915	3.27237	0.00367622	0.118012	0.0132396	0.389018	6.1512e-05	0	0	0	0	-10.6535	-10.4852
1827	12438.1	2012-06-29 20:18:54	8502.86	5	1	-0.049995	3.27206	0.00367622	0.118082	0.0132396	0.389246	0	0	0	0	0	-10.6535	-10.4533
1828	12443.1	2012-06-29 20:18:59	8507.86	5	1	-0.049995	3.27206	0.00367622	0.118151	0.0132396	0.389473	0	0	0	0	0	-10.7174	-10.4852
1829	12448.1	2012-06-29 20:19:04	8512.87	5	1	-0.049995	3.27206	0.00367622	0.118221	0.0132396	0.389702	0	0	0	0	0	-10.6855	-10.5314
1830	12453.1	2012-06-29 20:19:09	8517.88	5	1	-0.049995	3.27176	0.00367622	0.11829	0.0132396	0.389929	-6.15597e-05	0	0	0	0	-10.6855	-10.4533
1831	12458.1	2012-06-29 20:19:14	8522.89	5	1	-0.0499915	3.27206	0.00367622	0.11836	0.0132396	0.390157	0	0	0	0	0	-10.7174	-10.5171
1832	12463.1	2012-06-29 20:19:19	8527.9	5	1	-0.049995	3.27206	0.00367622	0.118429	0.0132396	0.390384	0	0	0	0	0	-10.6855	-10.4533
1833	12468.1	2012-06-29 20:19:24	8532.9	5	1	-0.0499915	3.27206	0.00367622	0.118499	0.0132396	0.390612	0	0	0	0	0	-10.7493	-10.4852
1834	12473.1	2012-06-29 20:19:29	8537.91	5	1	-0.049995	3.27176	0.00367622	0.118568	0.0132396	0.390839	-6.15597e-05	0	0	0	0	-10.6855	-10.4852
1835	12478.1	2012-06-29 20:19:34	8542.92	5	1	-0.0499915	3.27206	0.00367622	0.118638	0.0132396	0.391067	6.12762e-05	0	0	0	0	-10.6855	-10.4852
1836	12483.1	2012-06-29 20:19:39	8547.93	5	1	-0.049995	3.27206	0.00367622	0.118708	0.0132396	0.391294	0	0	0	0	0	-10.7174	-10.4852
1837	12488.2	2012-06-29 20:19:44	8552.93	5	1	-0.049995	3.27206	0.00367622	0.118777	0.0132396	0.391522	6.15597e-05	0	0	0	0	-10.7812	-10.4852
1838	12493.2	2012-06-29 20:19:49	8557.94	5	1	-0.049988	3.27206	0.00367622	0.118847	0.0132396	0.391749	0	0	0	0	0	-10.7174	-10.5171
1839	12498.2	2012-06-29 20:19:54	8562.95	5	1	-0.049995	3.27176	0.00367622	0.118916	0.0132396	0.391977	-6.15597e-05	0	0	0	0	-10.7493	-10.549
1840	12503.2	2012-06-29 20:19:59	8567.96	5	1	-0.0499915	3.27206	0.00367622	0.118986	0.0132396	0.392205	6.14666e-05	0	0	0	0	-10.7812	-10.4852
1841	12508.2	2012-06-29 20:20:04	8572.96	5	1	-0.049995	3.27206	0.00367622	0.119055	0.0132396	0.392432	0	0	0	0	0	-10.7493	-10.549
1842	12513.2	2012-06-29 20:20:09	8577.97	5	1	-0.0499986	3.27176	0.00367622	0.119125	0.0132396	0.392659	0	0	0	0	0	-10.7493	-10.5809
1843	12518.2	2012-06-29 20:20:14	8582.98	5	1	-0.0499986	3.27176	0.00367622	0.119194	0.0132396	0.392886	0	0	0	0	0	-10.7493	-10.4072
1844	12523.2	2012-06-29 20:20:19	8587.99	5	1	-0.049995	3.27176	0.00367622	0.119264	0.0132396	0.393115	0	0	0	0	0	-10.7812	-10.549
1845	12528.2	2012-06-29 20:20:24	8592.99	5	1	-0.049995	3.27176	0.00367622	0.119334	0.0132396	0.393342	0	0	0	0	0	-10.7812	-10.5171
1846	12533.2	2012-06-29 20:20:29	8598	5	1	-0.049995	3.27176	0.00367622	0.119403	0.0132396	0.39357	0	0	0	0	0	-10.7493	-10.549
1847	12538.2	2012-06-29 20:20:34	8603.01	5	1	-0.0499915	3.27206	0.00367622	0.119473	0.0132396	0.393797	6.15597e-05	0	0	0	0	-10.7812	-10.5171
1848	12543.2	2012-06-29 20:20:39	8608.02	5	1	-0.0499915	3.27206	0.00367622	0.119542	0.0132396	0.394025	0	0	0	0	0	-10.7493	-10.5171
1849	12548.2	2012-06-29 20:20:44	8613.02	5	1	-0.0499915	3.27206	0.00367622	0.119612	0.0132396	0.394252	0.000123119	0	0	0	0	-10.7493	-10.549
1850	12553.3	2012-06-29 20:20:49	8618.03	5	1	-0.0499915	3.27237	0.00367622	0.119681	0.0132396	0.39448	6.1512e-05	0	0	0	0	-10.7493	-10.6271
1851	12558.3	2012-06-29 20:20:54	8623.04	5	1	-0.0499915	3.27176	0.00367622	0.119751	0.0132396	0.394707	-0.000122885	0	0	0	0	-10.7493	-10.5171
1852	12563.3	2012-06-29 20:20:59	8628.05	5	1	-0.049995	3.27176	0.00367622	0.11982	0.0132396	0.394935	0	0	0	0	0	-10.7812	-10.5809
1853	12568.3	2012-06-29 20:21:04	8633.05	5	1	-0.049995	3.27206	0.00367622	0.11989	0.0132396	0.395162	6.15597e-05	0	0	0	0	-10.7493	-10.549
1854	12573.3	2012-06-29 20:21:09	8638.06	5	1	-0.0499915	3.27176	0.00367622	0.119959	0.0132396	0.39539	-6.14666e-05	0	0	0	0	-10.7493	-10.4709
1855	12578.3	2012-06-29 20:21:14	8643.07	5	1	-0.0499915	3.27176	0.00367622	0.120029	0.0132396	0.395617	0	0	0	0	0	-10.7812	-10.549
1856	12583.3	2012-06-29 20:21:19	8648.08	5	1	-0.049995	3.27176	0.00367622	0.120098	0.0132396	0.395845	0	0	0	0	0	-10.7812	-10.4709
1857	12588.3	2012-06-29 20:21:24	8653.08	5	1	-0.0499915	3.27176	0.00367622	0.120168	0.0132396	0.396072	0	0	0	0	0	-10.7493	-10.549
1858	12593.3	2012-06-29 20:21:29	8658.09	5	1	-0.049995	3.27176	0.00367622	0.120237	0.0132396	0.396299	0	0	0	0	0	-10.7812	-10.5809
1859	12598.3	2012-06-29 20:21:34	8663.1	5	1	-0.0499915	3.27176	0.00367622	0.120307	0.0132396	0.396527	0	0	0	0	0	-10.7812	-10.6271
1860	12603.3	2012-06-29 20:21:39	8668.11	5	1	-0.0499915	3.27176	0.00367622	0.120377	0.0132396	0.396755	0	0	0	0	0	-10.7812	-10.549
1861	12608.3	2012-06-29 20:21:44	8673.11	5	1	-0.0499915	3.27176	0.00367622	0.120446	0.0132396	0.396983	0	0	0	0	0	-10.7812	-10.549
1862	12613.3	2012-06-29 20:21:49	8678.12	5	1	-0.049995	3.27176	0.00367622	0.120516	0.0132396	0.39721	0	0	0	0	0	-10.8131	-10.5809
1863	12618.4	2012-06-29 20:21:54	8683.13	5	1	-0.0499915	3.27145	0.00367622	0.120585	0.0132396	0.397438	-6.14667e-05	0	0	0	0	-10.7812	-10.659
1864	12623.4	2012-06-29 20:21:59	8688.14	5	1	-0.049995	3.27176	0.00367622	0.120655	0.0132396	0.397665	6.14668e-05	0	0	0	0	-10.7812	-10.4248
1865	12628.4	2012-06-29 20:22:04	8693.15	5	1	-0.0499986	3.27145	0.00367622	0.120724	0.0132396	0.397893	-6.15597e-05	0	0	0	0	-10.8131	-10.5347
1866	12633.4	2012-06-29 20:22:09	8698.15	5	1	-0.049995	3.27145	0.00367622	0.120794	0.0132396	0.39812	-6.15597e-05	0	0	0	0	-10.7812	-10.4567
1867	12638.4	2012-06-29 20:22:14	8703.16	5	1	-0.049995	3.27176	0.00367622	0.120863	0.0132396	0.398348	6.14666e-05	0	0	0	0	-10.7812	-10.5028
1868	12643.4	2012-06-29 20:22:19	8708.17	5	1	-0.0499915	3.27176	0.00367622	0.120933	0.0132396	0.398575	0	0	0	0	0	-10.8131	-10.5809
1869	12648.4	2012-06-29 20:22:24	8713.18	5	1	-0.049995	3.27176	0.00367622	0.121002	0.0132396	0.398803	0	0	0	0	0	-10.7812	-10.4567
1870	12653.4	2012-06-29 20:22:29	8718.18	5	1	-0.049995	3.27145	0.00367622	0.121072	0.0132396	0.39903	-0.000123119	0	0	0	0	-10.8131	-10.5809
1871	12658.4	2012-06-29 20:22:34	8723.19	5	1	-0.0499915	3.27176	0.00367622	0.121142	0.0132396	0.399258	6.15597e-05	0	0	0	0	-10.845	-10.5347
1872	12663.4	2012-06-29 20:22:39	8728.2	5	1	-0.0499915	3.27145	0.00367622	0.121211	0.0132396	0.399485	0	0	0	0	0	-10.8131	-10.6128
1873	12668.4	2012-06-29 20:22:44	8733.21	5	1	-0.049995	3.27145	0.00367622	0.12128	0.0132396	0.399712	-6.15597e-05	0	0	0	0	-10.8131	-10.4248
1874	12673.4	2012-06-29 20:22:49	8738.21	5	1	-0.0499915	3.27176	0.00367622	0.12135	0.0132396	0.39994	0	0	0	0	0	-10.8131	-10.3786
1875	12678.4	2012-06-29 20:22:54	8743.22	5	1	-0.049995	3.27176	0.00367622	0.12142	0.0132396	0.400168	0	0	0	0	0	-10.767	-10.4248
1876	12683.4	2012-06-29 20:22:59	8748.23	5	1	-0.0499915	3.27176	0.00367622	0.121489	0.0132396	0.400395	6.15597e-05	0	0	0	0	-10.767	-10.4105
1877	12688.5	2012-06-29 20:23:04	8753.24	5	1	-0.049995	3.27176	0.00367622	0.121559	0.0132396	0.400623	0	0	0	0	0	-10.767	-10.4567
1878	12693.5	2012-06-29 20:23:09	8758.24	5	1	-0.0499915	3.27145	0.00367622	0.121624	0.0132396	0.400837	0	0	0	0	0	-10.6571	-10.3325
1879	12698.5	2012-06-29 20:23:14	8763.25	5	1	-0.049995	3.27176	0.00367622	0.121698	0.0132396	0.401078	5.80313e-05	0	0	0	0	-10.7989	-10.4424
1880	12703.5	2012-06-29 20:23:19	8768.26	5	1	-0.049995	3.27176	0.00367622	0.121767	0.0132396	0.401305	6.15597e-05	0	0	0	0	-10.767	-10.6304
1881	12708.5	2012-06-29 20:23:24	8773.27	5	1	-0.0499915	3.27176	0.00367622	0.121837	0.0132396	0.401533	0	0	0	0	0	-10.7528	-10.4105
1882	12713.5	2012-06-29 20:23:29	8778.27	5	1	-0.0499915	3.27176	0.00367622	0.121907	0.0132396	0.40176	6.15597e-05	0	0	0	0	-10.7847	-10.4424
1883	12718.5	2012-06-29 20:23:34	8783.28	5	1	-0.0499915	3.27145	0.00367622	0.121976	0.0132396	0.401988	0	0	0	0	0	-10.7067	-10.3786
1884	12723.5	2012-06-29 20:23:39	8788.29	5	1	-0.0499915	3.27176	0.00367622	0.122046	0.0132396	0.402215	0	0	0	0	0	-10.8308	-10.4281
1885	12728.5	2012-06-29 20:23:44	8793.3	5	1	-0.0499915	3.27145	0.00367622	0.122115	0.0132396	0.402442	-6.15597e-05	0	0	0	0	-10.767	-10.3644
1886	12733.5	2012-06-29 20:23:49	8798.3	5	1	-0.0499915	3.27176	0.00367622	0.122184	0.0132396	0.40267	6.14666e-05	0	0	0	0	-10.689	-10.4743
1887	12738.5	2012-06-29 20:23:54	8803.31	5	1	-0.0499915	3.27145	0.00367622	0.122254	0.0132396	0.402898	-6.12772e-05	0	0	0	0	-10.7847	-10.3962
1888	12743.5	2012-06-29 20:23:59	8808.32	5	1	-0.049995	3.27145	0.00367622	0.122324	0.0132396	0.403125	6.15597e-05	0	0	0	0	-10.7209	-10.3962
1889	12748.5	2012-06-29 20:24:04	8813.33	5	1	-0.049995	3.27176	0.00367622	0.122393	0.0132396	0.403352	6.15597e-05	0	0	0	0	-10.8166	-10.5062
1890	12753.6	2012-06-29 20:24:09	8818.33	5	1	-0.0499915	3.27145	0.00367622	0.122463	0.0132396	0.40358	-6.14666e-05	0	0	0	0	-10.9265	-10.5062
1891	12758.6	2012-06-29 20:24:14	8823.34	5	1	-0.049995	3.27145	0.00367622	0.122532	0.0132396	0.403808	0	0	0	0	0	-10.8804	-10.4743
1892	12763.6	2012-06-29 20:24:19	8828.35	5	1	-0.049995	3.27145	0.00367622	0.122602	0.0132396	0.404035	-6.15597e-05	0	0	0	0	-10.8308	-10.5062
1893	12768.6	2012-06-29 20:24:24	8833.36	5	1	-0.049995	3.27145	0.00367622	0.122671	0.0132396	0.404263	0	0	0	0	0	-10.8166	-10.3962
1894	12773.6	2012-06-29 20:24:29	8838.36	5	1	-0.049995	3.27145	0.00367622	0.122741	0.0132396	0.40449	0	0	0	0	0	-10.8166	-10.5062
1895	12778.6	2012-06-29 20:24:34	8843.37	5	1	-0.0499915	3.27145	0.00367622	0.122811	0.0132396	0.404718	0	0	0	0	0	-10.9265	-10.4919
1896	12783.6	2012-06-29 20:24:39	8848.38	5	1	-0.049995	3.27176	0.00367622	0.12288	0.0132396	0.404945	0	0	0	0	0	-10.8166	-10.46
1897	12788.6	2012-06-29 20:24:44	8853.39	5	1	-0.0499915	3.27145	0.00367622	0.12295	0.0132396	0.405173	0	0	0	0	0	-10.8946	-10.4919
1898	12793.6	2012-06-29 20:24:49	8858.39	5	1	-0.049995	3.27114	0.00367622	0.123019	0.0132396	0.4054	-6.14667e-05	0	0	0	0	-10.8485	-10.46
1899	12798.6	2012-06-29 20:24:54	8863.4	5	1	-0.049995	3.27145	0.00367622	0.123088	0.0132396	0.405627	0	0	0	0	0	-10.7067	-10.5381
1900	12803.6	2012-06-29 20:24:59	8868.41	5	1	-0.049995	3.27145	0.00367622	0.123158	0.0132396	0.405855	0	0	0	0	0	-10.8804	-10.5381
1901	12808.6	2012-06-29 20:25:04	8873.42	5	1	-0.0499915	3.27145	0.00367622	0.123228	0.0132396	0.406083	0	0	0	0	0	-10.8166	-10.57
1902	12813.6	2012-06-29 20:25:09	8878.43	5	1	-0.049995	3.27145	0.00367622	0.123297	0.0132396	0.40631	0	0	0	0	0	-10.9265	-10.3962
1903	12818.7	2012-06-29 20:25:14	8883.43	5	1	-0.049995	3.27114	0.00367622	0.123367	0.0132396	0.406538	0	0	0	0	0	-10.8804	-10.57
1904	12823.7	2012-06-29 20:25:19	8888.44	5	1	-0.049995	3.27145	0.00367622	0.123436	0.0132396	0.406765	0	0	0	0	0	-10.9265	-10.4743
1905	12828.7	2012-06-29 20:25:24	8893.45	5	1	-0.049995	3.27145	0.00367622	0.123506	0.0132396	0.406992	0	0	0	0	0	-10.8946	-10.7404
1906	12833.7	2012-06-29 20:25:29	8898.46	5	1	-0.0499915	3.27145	0.00367622	0.123575	0.0132396	0.40722	0	0	0	0	0	-10.9584	-10.3962
1907	12838.7	2012-06-29 20:25:34	8903.46	5	1	-0.049995	3.27145	0.00367622	0.123645	0.0132396	0.407448	0	0	0	0	0	-10.8804	-10.4281
1908	12843.7	2012-06-29 20:25:39	8908.47	5	1	-0.0499986	3.27114	0.00367622	0.123715	0.0132396	0.407675	-6.15597e-05	0	0	0	0	-10.7847	-10.4743
1909	12848.7	2012-06-29 20:25:44	8913.48	5	1	-0.049995	3.27145	0.00367622	0.123784	0.0132396	0.407903	6.14666e-05	0	0	0	0	-10.8166	-10.3962
1910	12853.7	2012-06-29 20:25:49	8918.49	5	1	-0.0499915	3.27145	0.00367622	0.123854	0.0132396	0.40813	0	0	0	0	0	-10.8946	-10.3644
1911	12858.7	2012-06-29 20:25:54	8923.49	5	1	-0.0499915	3.27114	0.00367622	0.123923	0.0132396	0.408357	0	0	0	0	0	-10.8627	-10.4743
1912	12863.7	2012-06-29 20:25:59	8928.5	5	1	-0.0499986	3.27114	0.00367622	0.123993	0.0132396	0.408585	0	0	0	0	0	-10.9265	-10.5524
1913	12868.7	2012-06-29 20:26:04	8933.51	5	1	-0.049995	3.27114	0.00367622	0.124062	0.0132396	0.408813	0	0	0	0	0	-10.9088	-10.5205
1914	12873.7	2012-06-29 20:26:09	8938.52	5	1	-0.0499915	3.27145	0.00367622	0.124132	0.0132396	0.40904	6.14664e-05	0	0	0	0	-10.8627	-10.5205
1915	12878.7	2012-06-29 20:26:15	8943.52	5	1	-0.0499915	3.27145	0.00367622	0.124201	0.0132396	0.409268	0	0	0	0	0	-10.7989	-10.5205
1916	12883.8	2012-06-29 20:26:20	8948.53	5	1	-0.049995	3.27145	0.00367622	0.124271	0.0132396	0.409495	0	0	0	0	0	-10.9407	-10.4424
1917	12888.8	2012-06-29 20:26:25	8953.54	5	1	-0.049988	3.27145	0.00367622	0.12434	0.0132396	0.409723	6.15597e-05	0	0	0	0	-10.7989	-10.4424
1918	12893.8	2012-06-29 20:26:30	8958.55	5	1	-0.0499915	3.27145	0.00367622	0.12441	0.0132396	0.40995	0	0	0	0	0	-10.845	-10.5985
1919	12898.8	2012-06-29 20:26:35	8963.55	5	1	-0.0500021	3.27145	0.00367622	0.12448	0.0132396	0.410178	6.15597e-05	0	0	0	0	-10.8769	-10.4886
1920	12903.8	2012-06-29 20:26:40	8968.56	5	1	-0.049995	3.27114	0.00367622	0.124549	0.0132396	0.410404	0	0	0	0	0	-10.8131	-10.3786
1921	12908.8	2012-06-29 20:26:45	8973.57	5	1	-0.0499915	3.27145	0.00367622	0.124618	0.0132396	0.410632	6.14652e-05	0	0	0	0	-10.845	-10.4567
1922	12913.8	2012-06-29 20:26:50	8978.58	5	1	-0.049995	3.27083	0.00367622	0.124688	0.0132396	0.41086	-6.15597e-05	0	0	0	0	-10.8131	-10.5347
1923	12918.8	2012-06-29 20:26:55	8983.58	5	1	-0.0499915	3.27114	0.00367622	0.124758	0.0132396	0.411088	-6.15597e-05	0	0	0	0	-10.845	-10.6128
1924	12923.8	2012-06-29 20:27:00	8988.59	5	1	-0.049995	3.27114	0.00367622	0.124827	0.0132396	0.411315	-6.15597e-05	0	0	0	0	-10.8131	-10.5809
1925	12928.8	2012-06-29 20:27:05	8993.6	5	1	-0.049995	3.27145	0.00367622	0.124897	0.0132396	0.411543	6.14665e-05	0	0	0	0	-10.8131	-10.5028
1926	12933.8	2012-06-29 20:27:10	8998.61	5	1	-0.0499986	3.27114	0.00367622	0.124966	0.0132396	0.41177	-6.14664e-05	0	0	0	0	-10.7812	-10.5809
1927	12938.8	2012-06-29 20:27:15	9003.61	5	1	-0.0499915	3.27114	0.00367622	0.125036	0.0132396	0.411998	0	0	0	0	0	-10.7812	-10.5809
1928	12943.8	2012-06-29 20:27:20	9008.62	5	1	-0.049995	3.27114	0.00367622	0.125105	0.0132396	0.412225	-6.15597e-05	0	0	0	0	-10.8131	-10.5809
1929	12948.9	2012-06-29 20:27:25	9013.63	5	1	-0.0499915	3.27145	0.00367622	0.125175	0.0132396	0.412453	6.15597e-05	0	0	0	0	-10.7493	-10.549
1930	12953.9	2012-06-29 20:27:30	9018.64	5	1	-0.0499915	3.27145	0.00367622	0.125244	0.0132396	0.41268	6.15597e-05	0	0	0	0	-10.7493	-10.5633
1931	12958.9	2012-06-29 20:27:35	9023.64	5	1	-0.049995	3.27114	0.00367622	0.125314	0.0132396	0.412908	0	0	0	0	0	-10.7493	-10.5171
1932	12963.9	2012-06-29 20:27:40	9028.65	5	1	-0.0499915	3.27114	0.00367622	0.125384	0.0132396	0.413135	0	0	0	0	0	-10.7174	-10.5952
1933	12968.9	2012-06-29 20:27:45	9033.66	5	1	-0.049995	3.27114	0.00367622	0.125453	0.0132396	0.413363	0	0	0	0	0	-10.6855	-10.4852
1934	12973.9	2012-06-29 20:27:50	9038.67	5	1	-0.0499986	3.27114	0.00367622	0.125523	0.0132396	0.41359	6.15597e-05	0	0	0	0	-10.7493	-10.4852
1935	12978.9	2012-06-29 20:27:55	9043.68	5	1	-0.049995	3.27114	0.00367622	0.125592	0.0132396	0.413817	0	0	0	0	0	-10.6535	-10.4533
1936	12983.9	2012-06-29 20:28:00	9048.68	5	1	-0.0499986	3.27114	0.00367622	0.125662	0.0132396	0.414045	0	0	0	0	0	-10.7174	-10.4533
1937	12988.9	2012-06-29 20:28:05	9053.69	5	1	-0.049995	3.27114	0.00367622	0.125731	0.0132396	0.414272	0	0	0	0	0	-10.6535	-10.5633
1938	12993.9	2012-06-29 20:28:10	9058.7	5	1	-0.0499915	3.27114	0.00367622	0.125801	0.0132396	0.4145	6.15597e-05	0	0	0	0	-10.6535	-10.4533
1939	12998.9	2012-06-29 20:28:15	9063.71	5	1	-0.049995	3.27114	0.00367622	0.12587	0.0132396	0.414727	0	0	0	0	0	-10.6535	-10.4214
1940	13003.9	2012-06-29 20:28:20	9068.71	5	1	-0.049995	3.27083	0.00367622	0.12594	0.0132396	0.414954	-6.15597e-05	0	0	0	0	-10.7315	-10.5314
1941	13008.9	2012-06-29 20:28:25	9073.72	5	1	-0.0499915	3.27114	0.00367622	0.126009	0.0132396	0.415182	0	0	0	0	0	-10.6216	-10.5314
1942	13013.9	2012-06-29 20:28:30	9078.73	5	1	-0.049995	3.27083	0.00367622	0.126079	0.0132396	0.41541	-6.15597e-05	0	0	0	0	-10.6535	-10.5775
1943	13019	2012-06-29 20:28:35	9083.74	5	1	-0.0499915	3.27145	0.00367622	0.126149	0.0132396	0.415637	6.15597e-05	0	0	0	0	-10.6216	-10.5314
1944	13024	2012-06-29 20:28:40	9088.74	5	1	-0.049995	3.27114	0.00367622	0.126218	0.0132396	0.415865	-6.14667e-05	0	0	0	0	-10.6535	-10.6094
1945	13029	2012-06-29 20:28:45	9093.75	5	1	-0.049995	3.27083	0.00367622	0.126288	0.0132396	0.416092	-6.14665e-05	0	0	0	0	-10.6216	-10.6237
1946	13034	2012-06-29 20:28:50	9098.76	5	1	-0.049995	3.27083	0.00367622	0.126357	0.0132396	0.41632	-6.15597e-05	0	0	0	0	-10.6216	-10.5775
1947	13039	2012-06-29 20:28:55	9103.77	5	1	-0.049995	3.27114	0.00367622	0.126427	0.0132396	0.416547	6.14663e-05	0	0	0	0	-10.6535	-10.4214
1948	13044	2012-06-29 20:29:00	9108.77	5	1	-0.0499915	3.27114	0.00367622	0.126496	0.0132396	0.416775	0	0	0	0	0	-10.6216	-10.3895
1949	13049	2012-06-29 20:29:05	9113.78	5	1	-0.0499986	3.27083	0.00367622	0.126566	0.0132396	0.417002	-6.14674e-05	0	0	0	0	-10.6216	-10.6094
1950	13054	2012-06-29 20:29:10	9118.79	5	1	-0.049995	3.27083	0.00367622	0.126635	0.0132396	0.41723	-6.15597e-05	0	0	0	0	-10.6216	-10.858
1951	13059	2012-06-29 20:29:15	9123.8	5	1	-0.049995	3.27083	0.00367622	0.126705	0.0132396	0.417456	-6.15597e-05	0	0	0	0	-10.5897	-10.7018
1952	13064	2012-06-29 20:29:20	9128.8	5	1	-0.0499915	3.27083	0.00367622	0.126774	0.0132396	0.417684	0	0	0	0	0	-10.5578	-10.5456
1953	13069	2012-06-29 20:29:25	9133.81	5	1	-0.049995	3.27083	0.00367622	0.126844	0.0132396	0.417911	0	0	0	0	0	-10.6358	-10.4357
1954	13074	2012-06-29 20:29:30	9138.82	5	1	-0.0499986	3.27083	0.00367622	0.126913	0.0132396	0.418139	0	0	0	0	0	-10.6677	-10.5918
1955	13079	2012-06-29 20:29:35	9143.83	5	1	-0.049995	3.27083	0.00367622	0.126983	0.0132396	0.418367	0	0	0	0	0	-10.5578	-10.5918
1956	13084.1	2012-06-29 20:29:40	9148.83	5	1	-0.049995	3.27083	0.00367622	0.127053	0.0132396	0.418594	0	0	0	0	0	-10.7138	-10.4038
1957	13089.1	2012-06-29 20:29:45	9153.84	5	1	-0.049995	3.27083	0.00367622	0.127122	0.0132396	0.418822	0	0	0	0	0	-10.6039	-10.418
1958	13094.1	2012-06-29 20:29:50	9158.85	5	1	-0.049995	3.27083	0.00367622	0.127192	0.0132396	0.419049	0	0	0	0	0	-10.65	-10.7765
1959	13099.1	2012-06-29 20:29:55	9163.86	5	1	-0.049995	3.27083	0.00367622	0.127261	0.0132396	0.419277	0	0	0	0	0	-10.5082	-10.528
1960	13104.1	2012-06-29 20:30:00	9168.86	5	1	-0.049995	3.27083	0.00367622	0.127331	0.0132396	0.419504	0	0	0	0	0	-10.6819	-10.716
1961	13109.1	2012-06-29 20:30:05	9173.87	5	1	-0.0499915	3.27083	0.00367622	0.1274	0.0132396	0.419732	0	0	0	0	0	-10.65	-10.4642
1962	13114.1	2012-06-29 20:30:10	9178.88	5	1	-0.049988	3.27083	0.00367622	0.12747	0.0132396	0.419959	0	0	0	0	0	-10.7422	-10.6203
1963	13119.1	2012-06-29 20:30:15	9183.89	5	1	-0.049995	3.27083	0.00367622	0.127539	0.0132396	0.420187	0	0	0	0	0	-10.5082	-10.5422
1964	13124.1	2012-06-29 20:30:20	9188.89	5	1	-0.049995	3.27083	0.00367622	0.127609	0.0132396	0.420413	6.15597e-05	0	0	0	0	-10.6961	-10.7445
1965	13129.1	2012-06-29 20:30:25	9193.9	5	1	-0.0499986	3.27052	0.00367622	0.127678	0.0132396	0.420641	-6.14656e-05	0	0	0	0	-10.6961	-10.6665
1966	13134.1	2012-06-29 20:30:30	9198.91	5	1	-0.049995	3.27083	0.00367622	0.127748	0.0132396	0.420869	6.12773e-05	0	0	0	0	-10.6642	-10.7907
1967	13139.1	2012-06-29 20:30:35	9203.92	5	1	-0.0499986	3.27052	0.00367622	0.127817	0.0132396	0.421096	-6.15597e-05	0	0	0	0	-10.6642	-10.6665
1968	13144.1	2012-06-29 20:30:40	9208.92	5	1	-0.0499986	3.27083	0.00367622	0.127887	0.0132396	0.421323	6.14665e-05	0	0	0	0	-10.6642	-10.8688
1969	13149.2	2012-06-29 20:30:45	9213.93	5	1	-0.049995	3.27114	0.00367622	0.127956	0.0132396	0.421551	6.15597e-05	0	0	0	0	-10.5684	-10.7588
1970	13154.2	2012-06-29 20:30:50	9218.94	5	1	-0.0499986	3.27052	0.00367622	0.128026	0.0132396	0.421779	-6.15597e-05	0	0	0	0	-10.6323	-10.7126
1971	13159.2	2012-06-29 20:30:55	9223.95	5	1	-0.0499915	3.27052	0.00367622	0.128096	0.0132396	0.422006	-6.12741e-05	0	0	0	0	-10.6783	-10.8688
1972	13164.2	2012-06-29 20:31:00	9228.96	5	1	-0.049995	3.27083	0.00367622	0.128165	0.0132396	0.422234	6.12771e-05	0	0	0	0	-10.6783	-10.8688
1973	13169.2	2012-06-29 20:31:05	9233.96	5	1	-0.0499986	3.27052	0.00367622	0.128235	0.0132396	0.422461	-6.14667e-05	0	0	0	0	-10.6464	-10.7269
1974	13174.2	2012-06-29 20:31:10	9238.97	5	1	-0.0499915	3.27052	0.00367622	0.128304	0.0132396	0.422689	-6.15597e-05	0	0	0	0	-10.6145	-10.7269
1975	13179.2	2012-06-29 20:31:15	9243.98	5	1	-0.049995	3.27083	0.00367622	0.128374	0.0132396	0.422915	0	0	0	0	0	-10.6783	-10.6807
1976	13184.2	2012-06-29 20:31:20	9248.99	5	1	-0.0499986	3.27083	0.00367622	0.128443	0.0132396	0.423144	6.15597e-05	0	0	0	0	-10.7103	-10.8369
1977	13189.2	2012-06-29 20:31:25	9253.99	5	1	-0.0499915	3.27083	0.00367622	0.128513	0.0132396	0.423371	6.15597e-05	0	0	0	0	-10.6783	-10.5246
1978	13194.2	2012-06-29 20:31:30	9259	5	1	-0.0500021	3.27083	0.00367622	0.128582	0.0132396	0.423598	6.14668e-05	0	0	0	0	-10.6464	-10.5707
1979	13199.2	2012-06-29 20:31:35	9264.01	5	1	-0.049995	3.27083	0.00367622	0.128652	0.0132396	0.423826	0	0	0	0	0	-10.4905	-10.7588
1980	13204.2	2012-06-29 20:31:40	9269.02	5	1	-0.0499915	3.27114	0.00367622	0.128722	0.0132396	0.424053	6.14668e-05	0	0	0	0	-10.6003	-10.3685
1981	13209.2	2012-06-29 20:31:45	9274.02	5	1	-0.049995	3.27052	0.00367622	0.128791	0.0132396	0.424281	0	0	0	0	0	-10.5684	-10.7126
1982	13214.3	2012-06-29 20:31:50	9279.03	5	1	-0.0499986	3.27052	0.00367622	0.128861	0.0132396	0.424508	0	0	0	0	0	-10.6003	-10.4784
1983	13219.3	2012-06-29 20:31:55	9284.04	5	1	-0.049995	3.27052	0.00367622	0.12893	0.0132396	0.424735	0	0	0	0	0	-10.5401	-10.3861
1984	13224.3	2012-06-29 20:32:00	9289.05	5	1	-0.049995	3.27083	0.00367622	0.129	0.0132396	0.424963	6.14666e-05	0	0	0	0	-10.4763	-10.4642
1985	13229.3	2012-06-29 20:32:05	9294.05	5	1	-0.0499986	3.27052	0.00367622	0.129069	0.0132396	0.425191	0	0	0	0	0	-10.6181	-10.4004
1986	13234.3	2012-06-29 20:32:10	9299.06	5	1	-0.0500056	3.27083	0.00367622	0.129139	0.0132396	0.425418	0	0	0	0	0	-10.5082	-10.418
1987	13239.3	2012-06-29 20:32:15	9304.07	5	1	-0.049995	3.27052	0.00367622	0.129208	0.0132396	0.425645	0	0	0	0	0	-10.572	-10.3257
1988	13244.3	2012-06-29 20:32:20	9309.08	5	1	-0.0499915	3.27052	0.00367622	0.129278	0.0132396	0.425873	-6.15597e-05	0	0	0	0	-10.5259	-10.3719
1989	13249.3	2012-06-29 20:32:25	9314.08	5	1	-0.049995	3.27052	0.00367622	0.129347	0.0132396	0.4261	-6.15597e-05	0	0	0	0	-10.494	-10.4818
1990	13254.3	2012-06-29 20:32:30	9319.09	5	1	-0.049995	3.27052	0.00367622	0.129417	0.0132396	0.426327	0	0	0	0	0	-10.5401	-10.4818
1991	13259.3	2012-06-29 20:32:35	9324.1	5	1	-0.0499986	3.27052	0.00367622	0.129487	0.0132396	0.426555	0	0	0	0	0	-10.5578	-10.4818
1992	13264.3	2012-06-29 20:32:40	9329.11	5	1	-0.049995	3.27083	0.00367622	0.129556	0.0132396	0.426783	0	0	0	0	0	-10.5578	-10.5137
1993	13269.3	2012-06-29 20:32:45	9334.11	5	1	-0.0499915	3.27052	0.00367622	0.129626	0.0132396	0.42701	-6.14666e-05	0	0	0	0	-10.5578	-10.3576
1994	13274.3	2012-06-29 20:32:50	9339.12	5	1	-0.049995	3.27052	0.00367622	0.129695	0.0132396	0.427238	0	0	0	0	0	-10.6358	-10.4357
1995	13279.4	2012-06-29 20:32:55	9344.13	5	1	-0.049995	3.27052	0.00367622	0.129765	0.0132396	0.427465	0	0	0	0	0	-10.5897	-10.3576
1996	13284.4	2012-06-29 20:33:00	9349.14	5	1	-0.0499986	3.27022	0.00367622	0.129834	0.0132396	0.427693	-6.15597e-05	0	0	0	0	-10.5578	-10.4357
1997	13289.4	2012-06-29 20:33:05	9354.14	5	1	-0.049995	3.27052	0.00367622	0.129904	0.0132396	0.42792	0	0	0	0	0	-10.5897	-10.4676
1998	13294.4	2012-06-29 20:33:10	9359.15	5	1	-0.0499915	3.27083	0.00367622	0.129973	0.0132396	0.428148	6.15597e-05	0	0	0	0	-10.5897	-10.4676
1999	13299.4	2012-06-29 20:33:15	9364.16	5	1	-0.049995	3.27052	0.00367622	0.130043	0.0132396	0.428374	0	0	0	0	0	-10.5897	-10.4995
[truncated: 27,786 more rows]
