# Supplementary material for: An integrated method for state of charge estimation, lifetime prediction, and reliability assessment of Lithium-ion batteries under thermal and dynamic conditions
Source: PLoS One. 2026 Jun 1;21(6):e0343872. doi: 10.1371/journal.pone.0343872 (PMC13225357; doi:10.1371/journal.pone.0343872)
Supplement: S5 File — (XLSX) [file pone.0343872.s005.xlsx]

## Sheet: Channel_1-006
Data_Point	Test_Time(s)	Date_Time	Step_Time(s)	Step_Index	Cycle_Index	Current(A)	Voltage(V)	Charge_Capacity(Ah)	Discharge_Capacity(Ah)	Charge_Energy(Wh)	Discharge_Energy(Wh)	dV/dt(V/s)	Internal_Resistance(Ohm)	Is_FC_Data	AC_Impedance(Ohm)	ACI_Phase_Angle(Deg)	Temperature (C)_1
1	3.00388	2012-09-05 09:50:31	3.00388	1	1	0	2.89781	0	0	0	0	0	0	0	0	0	26.6862
2	8.00417	2012-09-05 09:50:36	5.00001	2	1	1.17887	3.12311	0.00163734	0	0.00509291	0	0.00252376	0	0	0	0	26.5808
3	13.0042	2012-09-05 09:50:41	10.0001	2	1	1.17887	3.14342	0.0032747	0	0.0102234	0	0.00196977	0	0	0	0	26.6114
4	18.0043	2012-09-05 09:50:46	15.0001	2	1	1.17887	3.16096	0.00491204	0	0.0153847	0	0.00196977	0	0	0	0	26.6114
5	23.0056	2012-09-05 09:50:51	20.0014	2	1	1.17891	3.17666	0.00654979	0	0.0205744	0	0.00153885	0	0	0	0	26.5979
6	28.0057	2012-09-05 09:50:56	25.0015	2	1	1.17887	3.19082	0.00818714	0	0.0257876	0	0.00141578	0	0	0	0	26.642
7	33.0119	2012-09-05 09:51:01	30.0078	2	1	1.17891	3.20436	0.00982652	0	0.03103	0	0.00141578	0	0	0	0	26.5673
8	38.012	2012-09-05 09:51:06	35.0078	2	1	1.17891	3.21698	0.0114638	0	0.0362867	0	0.00129266	0	0	0	0	26.4925
9	43.012	2012-09-05 09:51:11	40.0078	2	1	1.17887	3.22806	0.0131012	0	0.0415629	0	0.00110803	0	0	0	0	26.4925
10	48.012	2012-09-05 09:51:16	45.0079	2	1	1.17891	3.23883	0.0147385	0	0.0468574	0	0.00104642	0	0	0	0	26.5231
11	53.0121	2012-09-05 09:51:21	50.0079	2	1	1.17891	3.24929	0.0163759	0	0.0521692	0	0.000984907	0	0	0	0	26.6284
12	58.0121	2012-09-05 09:51:26	55.008	2	1	1.17895	3.25914	0.0180132	0	0.0574972	0	0.00104642	0	0	0	0	26.5061
13	63.0122	2012-09-05 09:51:31	60.008	2	1	1.17891	3.26807	0.0196505	0	0.0628407	0	0.0009233	0	0	0	0	26.5979
14	68.0148	2012-09-05 09:51:36	65.0106	2	1	1.17891	3.27699	0.0212887	0	0.0682016	0	0.00086174	0	0	0	0	26.5537
15	73.016	2012-09-05 09:51:41	70.0118	2	1	1.17887	3.285	0.0229264	0	0.073575	0	0.000800228	0	0	0	0	26.5537
16	78.016	2012-09-05 09:51:46	75.0119	2	1	1.17887	3.293	0.0245638	0	0.0789606	0	0.00080018	0	0	0	0	26.4925
17	83.0163	2012-09-05 09:51:51	80.0121	2	1	1.17891	3.301	0.0262012	0	0.0843593	0	0.000800228	0	0	0	0	26.6284
18	88.0188	2012-09-05 09:51:56	85.0146	2	1	1.17891	3.30839	0.0278393	0	0.0897729	0	0.000738668	0	0	0	0	26.5231
19	93.0189	2012-09-05 09:52:01	90.0147	2	1	1.17887	3.31547	0.0294767	0	0.0951953	0	0.000800228	0	0	0	0	26.4925
20	98.0189	2012-09-05 09:52:06	95.0147	2	1	1.17887	3.32193	0.031114	0	0.100629	0	0.000677109	0	0	0	0	26.5843
21	103.019	2012-09-05 09:52:11	100.015	2	1	1.17887	3.32839	0.0327513	0	0.106074	0	0.000615597	0	0	0	0	26.5231
22	108.029	2012-09-05 09:52:16	105.025	2	1	1.17883	3.33516	0.0343919	0	0.11154	0	0.000615549	0	0	0	0	26.4925
23	113.029	2012-09-05 09:52:21	110.025	2	1	1.17887	3.34132	0.0360292	0	0.117006	0	0.000677109	0	0	0	0	26.5979
24	118.029	2012-09-05 09:52:26	115.025	2	1	1.17891	3.34747	0.0376666	0	0.122482	0	0.000615549	0	0	0	0	26.5231
25	123.03	2012-09-05 09:52:31	120.026	2	1	1.17883	3.35301	0.0393043	0	0.127969	0	0.000553989	0	0	0	0	26.5367
26	128.03	2012-09-05 09:52:36	125.026	2	1	1.17883	3.35886	0.0409417	0	0.133464	0	0.000553989	0	0	0	0	26.5231
27	133.03	2012-09-05 09:52:41	130.026	2	1	1.17887	3.36471	0.042579	0	0.138969	0	0.000615549	0	0	0	0	26.4313
28	138.03	2012-09-05 09:52:46	135.026	2	1	1.17879	3.36963	0.0442163	0	0.144482	0	0.000430918	0	0	0	0	26.4007
29	143.03	2012-09-05 09:52:51	140.026	2	1	1.17887	3.37487	0.0458537	0	0.150004	0	0.00049243	0	0	0	0	26.326
30	148.03	2012-09-05 09:52:56	145.026	2	1	1.17879	3.3801	0.047491	0	0.155534	0	0.000554037	0	0	0	0	26.5503
31	153.03	2012-09-05 09:53:01	150.026	2	1	1.17887	3.38471	0.0491283	0	0.161072	0	0.00043087	0	0	0	0	26.4007
32	158.031	2012-09-05 09:53:06	155.026	2	1	1.17887	3.38964	0.0507657	0	0.166618	0	0.000492477	0	0	0	0	26.4755
33	163.031	2012-09-05 09:53:11	160.026	2	1	1.17887	3.39426	0.052403	0	0.172173	0	0.00043087	0	0	0	0	26.326
34	168.032	2012-09-05 09:53:16	165.028	2	1	1.17887	3.39887	0.0540408	0	0.177736	0	0.000430918	0	0	0	0	26.4755
35	173.042	2012-09-05 09:53:21	170.038	2	1	1.17887	3.40318	0.0556815	0	0.183316	0	0.00036931	0	0	0	0	26.2648
36	178.052	2012-09-05 09:53:26	175.048	2	1	1.17887	3.40749	0.057322	0	0.188903	0	0.00036931	0	0	0	0	26.5197
37	183.053	2012-09-05 09:53:31	180.049	2	1	1.17887	3.4118	0.0589597	0	0.194487	0	0.000430918	0	0	0	0	26.4143
38	188.053	2012-09-05 09:53:36	185.049	2	1	1.17887	3.4158	0.0605971	0	0.200077	0	0.000369358	0	0	0	0	26.3396
39	193.053	2012-09-05 09:53:41	190.049	2	1	1.17891	3.4198	0.0622344	0	0.205672	0	0.00049243	0	0	0	0	26.4891
40	198.055	2012-09-05 09:53:46	195.05	2	1	1.17887	3.42319	0.0638722	0	0.211276	0	0.000307751	0	0	0	0	26.4449
41	203.056	2012-09-05 09:53:51	200.052	2	1	1.17887	3.42657	0.0655099	0	0.216885	0	0.00036931	0	0	0	0	26.4449
42	208.056	2012-09-05 09:53:56	205.052	2	1	1.17891	3.42996	0.0671473	0	0.222499	0	0.00036931	0	0	0	0	26.4891
43	213.056	2012-09-05 09:54:01	210.052	2	1	1.17887	3.43273	0.0687846	0	0.228117	0	0.000246191	0	0	0	0	26.4891
44	218.066	2012-09-05 09:54:06	215.062	2	1	1.17887	3.43519	0.0704252	0	0.23375	0	0.000246239	0	0	0	0	26.4891
45	223.066	2012-09-05 09:54:11	220.062	2	1	1.17887	3.43734	0.0720626	0	0.239377	0	0.000246239	0	0	0	0	26.4143
46	228.066	2012-09-05 09:54:16	225.062	2	1	1.17887	3.43888	0.0737	0	0.245006	0	0.000184631	0	0	0	0	26.5638
47	233.069	2012-09-05 09:54:21	230.064	2	1	1.17887	3.44042	0.0753381	0	0.250641	0	0.000123119	0	0	0	0	26.4585
48	238.07	2012-09-05 09:54:26	235.066	2	1	1.17891	3.44165	0.0769758	0	0.256276	0	0.000123119	0	0	0	0	26.4891
49	243.07	2012-09-05 09:54:31	240.066	2	1	1.17887	3.44288	0.0786132	0	0.261913	0	0.000123119	0	0	0	0	26.4891
50	248.071	2012-09-05 09:54:36	245.067	2	1	1.17891	3.44381	0.0802509	0	0.267552	0	6.15597e-05	0	0	0	0	26.5638
51	253.073	2012-09-05 09:54:41	250.068	2	1	1.17887	3.44473	0.0818887	0	0.273193	0	0.000123119	0	0	0	0	26.3837
52	258.083	2012-09-05 09:54:46	255.079	2	1	1.17887	3.44535	0.0835293	0	0.278845	0	6.15597e-05	0	0	0	0	26.5197
53	263.093	2012-09-05 09:54:51	260.088	2	1	1.17887	3.44627	0.0851699	0	0.284498	0	6.15597e-05	0	0	0	0	26.4585
54	268.093	2012-09-05 09:54:56	265.088	2	1	1.17891	3.44689	0.0868073	0	0.290141	0	0.000123119	0	0	0	0	26.5638
55	273.094	2012-09-05 09:55:01	270.09	2	1	1.17891	3.4475	0.088445	0	0.295787	0	6.15597e-05	0	0	0	0	26.5333
56	278.094	2012-09-05 09:55:06	275.09	2	1	1.17891	3.44812	0.0900824	0	0.301432	0	6.15597e-05	0	0	0	0	26.5333
57	283.094	2012-09-05 09:55:11	280.09	2	1	1.17887	3.44873	0.0917197	0	0.307078	0	6.15597e-05	0	0	0	0	26.4891
58	288.101	2012-09-05 09:55:16	285.096	2	1	1.17891	3.44935	0.0933592	0	0.312732	0	6.15597e-05	0	0	0	0	26.6386
59	293.104	2012-09-05 09:55:21	290.1	2	1	1.17887	3.44966	0.0949977	0	0.318384	0	0.000123119	0	0	0	0	26.608
60	298.104	2012-09-05 09:55:26	295.1	2	1	1.17887	3.45027	0.0966351	0	0.324033	0	6.15597e-05	0	0	0	0	26.5027
61	303.104	2012-09-05 09:55:31	300.1	2	1	1.17891	3.45119	0.0982724	0	0.329683	0	0.000123119	0	0	0	0	26.608
62	308.104	2012-09-05 09:55:36	305.1	2	1	1.17891	3.4515	0.0999098	0	0.335334	0	0	0	0	0	0	26.608
63	313.104	2012-09-05 09:55:41	310.1	2	1	1.17891	3.45181	0.101547	0	0.340986	0	6.15597e-05	0	0	0	0	26.608
64	318.112	2012-09-05 09:55:46	315.108	2	1	1.17887	3.45273	0.103187	0	0.346647	0	6.15597e-05	0	0	0	0	26.5774
65	323.113	2012-09-05 09:55:51	320.109	2	1	1.17887	3.45304	0.104825	0	0.352302	0	0	0	0	0	0	26.6827
66	328.113	2012-09-05 09:55:56	325.109	2	1	1.17887	3.45366	0.106462	0	0.357956	0	0.000123119	0	0	0	0	26.5027
67	333.114	2012-09-05 09:56:01	330.11	2	1	1.17887	3.45427	0.1081	0	0.363613	0	0	0	0	0	0	26.5638
68	338.117	2012-09-05 09:56:06	335.113	2	1	1.17887	3.45489	0.109738	0	0.369272	0	6.1512e-05	0	0	0	0	26.6827
69	343.123	2012-09-05 09:56:11	340.119	2	1	1.17891	3.4555	0.111377	0	0.374937	0	6.15597e-05	0	0	0	0	26.6522
70	348.125	2012-09-05 09:56:16	345.12	2	1	1.17891	3.45581	0.113015	0	0.380597	0	0	0	0	0	0	26.5774
71	353.126	2012-09-05 09:56:21	350.122	2	1	1.17887	3.45643	0.114653	0	0.386257	0	6.15597e-05	0	0	0	0	26.7575
72	358.126	2012-09-05 09:56:26	355.122	2	1	1.17887	3.45735	0.11629	0	0.391917	0	6.15597e-05	0	0	0	0	26.5774
73	363.128	2012-09-05 09:56:31	360.124	2	1	1.17887	3.45766	0.117928	0	0.397581	0	6.15597e-05	0	0	0	0	26.6827
74	368.128	2012-09-05 09:56:36	365.124	2	1	1.17887	3.45827	0.119566	0	0.403243	0	6.15597e-05	0	0	0	0	26.7575
75	373.135	2012-09-05 09:56:41	370.131	2	1	1.17891	3.45889	0.121205	0	0.408914	0	6.15597e-05	0	0	0	0	26.8322
76	378.139	2012-09-05 09:56:46	375.134	2	1	1.17883	3.4595	0.122844	0	0.414582	0	6.15597e-05	0	0	0	0	26.7575
77	383.139	2012-09-05 09:56:51	380.134	2	1	1.17887	3.46012	0.124481	0	0.420247	0	0	0	0	0	0	26.6827
78	388.139	2012-09-05 09:56:56	385.134	2	1	1.17887	3.46104	0.126118	0	0.425914	0	0.000123119	0	0	0	0	26.6827
79	393.141	2012-09-05 09:57:01	390.137	2	1	1.17891	3.46135	0.127757	0	0.431584	0	6.1512e-05	0	0	0	0	26.7269
80	398.146	2012-09-05 09:57:06	395.142	2	1	1.17887	3.46227	0.129396	0	0.437258	0	6.15597e-05	0	0	0	0	26.6827
81	403.146	2012-09-05 09:57:11	400.142	2	1	1.17891	3.46289	0.131033	0	0.442927	0	0.000123119	0	0	0	0	26.7575
82	408.15	2012-09-05 09:57:16	405.146	2	1	1.17891	3.46351	0.132672	0	0.448602	0	0.000123119	0	0	0	0	26.7881
83	413.151	2012-09-05 09:57:21	410.147	2	1	1.17891	3.46443	0.134309	0	0.454275	0	0.000123072	0	0	0	0	26.6522
84	418.151	2012-09-05 09:57:26	415.147	2	1	1.17895	3.46504	0.135947	0	0.459948	0	6.15597e-05	0	0	0	0	26.8016
85	423.151	2012-09-05 09:57:31	420.147	2	1	1.17895	3.46566	0.137584	0	0.465622	0	6.15597e-05	0	0	0	0	26.8322
86	428.151	2012-09-05 09:57:36	425.147	2	1	1.17891	3.46597	0.139221	0	0.471297	0	0	0	0	0	0	26.8016
87	433.154	2012-09-05 09:57:41	430.15	2	1	1.17891	3.4672	0.14086	0	0.476975	0	0.000184679	0	0	0	0	26.8322
88	438.158	2012-09-05 09:57:46	435.154	2	1	1.17887	3.46781	0.142498	0	0.482657	0	6.1512e-05	0	0	0	0	26.8322
89	443.159	2012-09-05 09:57:51	440.155	2	1	1.17891	3.46843	0.144136	0	0.488337	0	6.15597e-05	0	0	0	0	26.8016
90	448.162	2012-09-05 09:57:56	445.157	2	1	1.17887	3.46905	0.145774	0	0.49402	0	0	0	0	0	0	26.9069
91	453.172	2012-09-05 09:58:01	450.167	2	1	1.17891	3.46997	0.147415	0	0.499712	0	0.000123119	0	0	0	0	26.8322
92	458.172	2012-09-05 09:58:06	455.167	2	1	1.17887	3.47089	0.149052	0	0.505394	0	0.000123072	0	0	0	0	26.8764
93	463.172	2012-09-05 09:58:11	460.168	2	1	1.17891	3.4712	0.15069	0	0.511078	0	0	0	0	0	0	26.8764
94	468.182	2012-09-05 09:58:16	465.178	2	1	1.17887	3.47212	0.15233	0	0.516774	0	0	0	0	0	0	26.8016
95	473.183	2012-09-05 09:58:21	470.179	2	1	1.17887	3.47305	0.153968	0	0.522461	0	6.15597e-05	0	0	0	0	26.9511
96	478.183	2012-09-05 09:58:26	475.179	2	1	1.17891	3.47366	0.155605	0	0.528148	0	6.15597e-05	0	0	0	0	26.9817
97	483.183	2012-09-05 09:58:31	480.179	2	1	1.17891	3.47459	0.157243	0	0.533837	0	0.000123072	0	0	0	0	26.9511
98	488.183	2012-09-05 09:58:36	485.179	2	1	1.17891	3.47551	0.15888	0	0.539526	0	0.000123119	0	0	0	0	26.8764
99	493.183	2012-09-05 09:58:41	490.179	2	1	1.17891	3.47612	0.160517	0	0.545217	0	0.000123119	0	0	0	0	26.9511
100	498.183	2012-09-05 09:58:46	495.179	2	1	1.17887	3.47674	0.162155	0	0.550909	0	6.15597e-05	0	0	0	0	26.9511
101	503.183	2012-09-05 09:58:51	500.179	2	1	1.17883	3.47736	0.163792	0	0.556603	0	0	0	0	0	0	26.9069
102	508.183	2012-09-05 09:58:56	505.179	2	1	1.17891	3.47828	0.165429	0	0.562298	0	6.15597e-05	0	0	0	0	26.9069
103	513.183	2012-09-05 09:59:01	510.179	2	1	1.17887	3.4792	0.167067	0	0.567993	0	0.000123119	0	0	0	0	26.9205
104	518.185	2012-09-05 09:59:06	515.181	2	1	1.17887	3.47982	0.168704	0	0.573692	0	6.15597e-05	0	0	0	0	26.8764
105	523.187	2012-09-05 09:59:11	520.183	2	1	1.17891	3.48074	0.170343	0	0.579394	0	0.000123072	0	0	0	0	26.8458
106	528.188	2012-09-05 09:59:16	525.184	2	1	1.17891	3.48166	0.17198	0	0.585095	0	0.000123119	0	0	0	0	26.9952
107	533.189	2012-09-05 09:59:21	530.184	2	1	1.17887	3.48228	0.173618	0	0.590796	0	0.000123119	0	0	0	0	27.0258
108	538.189	2012-09-05 09:59:26	535.184	2	1	1.17887	3.4829	0.175255	0	0.596498	0	6.15597e-05	0	0	0	0	26.8458
109	543.189	2012-09-05 09:59:31	540.185	2	1	1.17887	3.48351	0.176892	0	0.602202	0	0	0	0	0	0	26.8016
110	548.199	2012-09-05 09:59:36	545.194	2	1	1.17887	3.48443	0.178533	0	0.607918	0	6.15597e-05	0	0	0	0	26.9511
111	553.199	2012-09-05 09:59:41	550.195	2	1	1.17891	3.48567	0.18017	0	0.613624	0	0.000123119	0	0	0	0	26.9511
112	558.199	2012-09-05 09:59:46	555.195	2	1	1.17891	3.48597	0.181808	0	0.619331	0	6.15597e-05	0	0	0	0	26.9511
113	563.199	2012-09-05 09:59:51	560.195	2	1	1.17891	3.4869	0.183445	0	0.62504	0	0.000123119	0	0	0	0	26.9511
114	568.199	2012-09-05 09:59:56	565.195	2	1	1.17887	3.48751	0.185082	0	0.63075	0	6.15597e-05	0	0	0	0	27.0258
115	573.199	2012-09-05 10:00:01	570.195	2	1	1.17887	3.48813	0.18672	0	0.636461	0	0	0	0	0	0	26.9069
116	578.199	2012-09-05 10:00:06	575.195	2	1	1.17891	3.48936	0.188357	0	0.642173	0	0.000123119	0	0	0	0	26.8016
117	583.2	2012-09-05 10:00:11	580.196	2	1	1.17887	3.48967	0.189995	0	0.647888	0	6.15597e-05	0	0	0	0	26.8764
118	588.2	2012-09-05 10:00:16	585.196	2	1	1.17887	3.49028	0.191632	0	0.653602	0	6.1512e-05	0	0	0	0	26.9069
119	593.2	2012-09-05 10:00:21	590.196	2	1	1.17887	3.4909	0.19327	0	0.659318	0	0	0	0	0	0	27.0258
120	598.2	2012-09-05 10:00:26	595.196	2	1	1.17891	3.49182	0.194907	0	0.665035	0	6.15597e-05	0	0	0	0	27.0258
121	603.2	2012-09-05 10:00:31	600.196	2	1	1.17887	3.49274	0.196544	0	0.670753	0	0.000123119	0	0	0	0	27.1311
122	608.2	2012-09-05 10:00:36	605.196	2	1	1.17891	3.49336	0.198182	0	0.676473	0	6.15597e-05	0	0	0	0	27.0258
123	613.21	2012-09-05 10:00:41	610.206	2	1	1.17891	3.49428	0.199822	0	0.682204	0	0.000123119	0	0	0	0	26.9817
124	618.21	2012-09-05 10:00:46	615.206	2	1	1.17891	3.4949	0.20146	0	0.687926	0	6.15597e-05	0	0	0	0	26.8764
125	623.21	2012-09-05 10:00:51	620.206	2	1	1.17887	3.49521	0.203097	0	0.693648	0	0	0	0	0	0	26.9817
126	628.211	2012-09-05 10:00:56	625.206	2	1	1.17891	3.49582	0.204734	0	0.699372	0	6.15597e-05	0	0	0	0	26.8016
127	633.211	2012-09-05 10:01:01	630.206	2	1	1.17891	3.49674	0.206372	0	0.705096	0	0.000123072	0	0	0	0	27.0428
128	638.211	2012-09-05 10:01:06	635.206	2	1	1.17891	3.49736	0.208009	0	0.710822	0	6.15597e-05	0	0	0	0	26.8628
129	643.211	2012-09-05 10:01:11	640.206	2	1	1.17891	3.49798	0.209647	0	0.716549	0	6.15597e-05	0	0	0	0	26.9681
130	648.211	2012-09-05 10:01:16	645.207	2	1	1.17891	3.49859	0.211284	0	0.722276	0	0.000123119	0	0	0	0	26.9987
131	653.211	2012-09-05 10:01:21	650.207	2	1	1.17887	3.4989	0.212921	0	0.728005	0	6.15597e-05	0	0	0	0	26.9681
132	658.211	2012-09-05 10:01:26	655.207	2	1	1.17887	3.49982	0.214559	0	0.733735	0	0.000123119	0	0	0	0	26.9239
133	663.211	2012-09-05 10:01:31	660.207	2	1	1.17887	3.50013	0.216196	0	0.739466	0	0	0	0	0	0	26.8934
134	668.221	2012-09-05 10:01:36	665.217	2	1	1.17887	3.50075	0.217837	0	0.745209	0	0	0	0	0	0	26.8798
135	673.221	2012-09-05 10:01:41	670.217	2	1	1.17891	3.50136	0.219474	0	0.750941	0	6.15597e-05	0	0	0	0	27.0157
136	678.221	2012-09-05 10:01:46	675.217	2	1	1.17891	3.50229	0.221111	0	0.756675	0	0.000123119	0	0	0	0	26.9851
137	683.222	2012-09-05 10:01:51	680.218	2	1	1.17891	3.50259	0.222749	0	0.762411	0	0	0	0	0	0	26.8798
138	688.222	2012-09-05 10:01:56	685.218	2	1	1.17891	3.50321	0.224386	0	0.768147	0	6.15597e-05	0	0	0	0	27.0462
139	693.222	2012-09-05 10:02:01	690.218	2	1	1.17887	3.50382	0.226024	0	0.773883	0	6.15597e-05	0	0	0	0	27.138
140	698.232	2012-09-05 10:02:06	695.228	2	1	1.17891	3.50444	0.227664	0	0.779632	0	6.15597e-05	0	0	0	0	26.9715
141	703.232	2012-09-05 10:02:11	700.228	2	1	1.17891	3.50505	0.229302	0	0.78537	0	0.000123119	0	0	0	0	27.0327
142	708.232	2012-09-05 10:02:16	705.228	2	1	1.17891	3.50536	0.230939	0	0.79111	0	6.15597e-05	0	0	0	0	27.138
143	713.232	2012-09-05 10:02:21	710.228	2	1	1.17887	3.50567	0.232576	0	0.79685	0	0	0	0	0	0	27.0768
144	718.232	2012-09-05 10:02:26	715.228	2	1	1.17887	3.50659	0.234214	0	0.80259	0	6.1512e-05	0	0	0	0	27.0327
145	723.233	2012-09-05 10:02:31	720.228	2	1	1.17891	3.50721	0.235851	0	0.808332	0	6.15597e-05	0	0	0	0	27.138
146	728.233	2012-09-05 10:02:36	725.228	2	1	1.17887	3.50752	0.237489	0	0.814075	0	6.15597e-05	0	0	0	0	27.0191
147	733.233	2012-09-05 10:02:41	730.228	2	1	1.17891	3.50813	0.239126	0	0.819819	0	6.15597e-05	0	0	0	0	26.9885
148	738.233	2012-09-05 10:02:46	735.228	2	1	1.17887	3.50875	0.240763	0	0.825563	0	6.15597e-05	0	0	0	0	27.0632
149	743.233	2012-09-05 10:02:51	740.228	2	1	1.17891	3.50936	0.242401	0	0.831309	0	6.15597e-05	0	0	0	0	27.0191
150	748.233	2012-09-05 10:02:56	745.229	2	1	1.17887	3.50998	0.244038	0	0.837055	0	0.000123072	0	0	0	0	26.975
151	753.233	2012-09-05 10:03:01	750.229	2	1	1.17887	3.51029	0.245675	0	0.842802	0	0	0	0	0	0	27.0938
152	758.233	2012-09-05 10:03:06	755.229	2	1	1.17887	3.5109	0.247313	0	0.84855	0	0.000123119	0	0	0	0	27.0938
153	763.233	2012-09-05 10:03:11	760.229	2	1	1.17891	3.51121	0.24895	0	0.854299	0	6.15597e-05	0	0	0	0	27.1244
154	768.233	2012-09-05 10:03:16	765.229	2	1	1.17883	3.51183	0.250587	0	0.860049	0	6.15597e-05	0	0	0	0	27.0497
155	773.233	2012-09-05 10:03:21	770.229	2	1	1.17887	3.51244	0.252225	0	0.865799	0	6.15597e-05	0	0	0	0	27.0497
156	778.243	2012-09-05 10:03:26	775.239	2	1	1.17887	3.51306	0.253865	0	0.871562	0	6.1512e-05	0	0	0	0	27.155
157	783.243	2012-09-05 10:03:31	780.239	2	1	1.17891	3.51336	0.255503	0	0.877314	0	6.15597e-05	0	0	0	0	27.0497
158	788.243	2012-09-05 10:03:36	785.239	2	1	1.17887	3.51367	0.25714	0	0.883067	0	0	0	0	0	0	27.0803
159	793.243	2012-09-05 10:03:41	790.239	2	1	1.17887	3.5146	0.258777	0	0.888821	0	6.15597e-05	0	0	0	0	27.0497
160	798.243	2012-09-05 10:03:46	795.239	2	1	1.17887	3.5146	0.260415	0	0.894575	0	0	0	0	0	0	27.0803
161	803.243	2012-09-05 10:03:51	800.239	2	1	1.17891	3.51521	0.262052	0	0.900331	0	6.15597e-05	0	0	0	0	27.155
162	808.243	2012-09-05 10:03:56	805.239	2	1	1.17887	3.51583	0.26369	0	0.906087	0	6.15597e-05	0	0	0	0	27.0803
163	813.253	2012-09-05 10:04:01	810.249	2	1	1.17887	3.51613	0.26533	0	0.911855	0	0	0	0	0	0	27.0803
164	818.253	2012-09-05 10:04:06	815.249	2	1	1.17887	3.51675	0.266967	0	0.917613	0	6.15597e-05	0	0	0	0	27.1855
165	823.253	2012-09-05 10:04:11	820.249	2	1	1.17891	3.51737	0.268605	0	0.923371	0	6.15597e-05	0	0	0	0	27.1108
166	828.263	2012-09-05 10:04:16	825.259	2	1	1.17891	3.51767	0.270245	0	0.929142	0	0	0	0	0	0	27.0803
167	833.267	2012-09-05 10:04:21	830.263	2	1	1.17887	3.51798	0.271884	0	0.934906	0	6.15597e-05	0	0	0	0	27.155
168	838.267	2012-09-05 10:04:26	835.263	2	1	1.17887	3.5186	0.273521	0	0.940667	0	6.15597e-05	0	0	0	0	27.2297
169	843.267	2012-09-05 10:04:31	840.263	2	1	1.17891	3.5189	0.275159	0	0.946428	0	6.15597e-05	0	0	0	0	27.155
170	848.277	2012-09-05 10:04:36	845.273	2	1	1.17891	3.51952	0.276799	0	0.952202	0	6.1512e-05	0	0	0	0	27.1855
171	853.277	2012-09-05 10:04:41	850.273	2	1	1.17887	3.51952	0.278437	0	0.957964	0	0	0	0	0	0	27.0361
172	858.277	2012-09-05 10:04:46	855.273	2	1	1.17891	3.52014	0.280074	0	0.963728	0	0	0	0	0	0	27.1108
173	863.277	2012-09-05 10:04:51	860.273	2	1	1.17887	3.52075	0.281711	0	0.969492	0	6.15597e-05	0	0	0	0	27.1855
174	868.277	2012-09-05 10:04:56	865.273	2	1	1.17895	3.52106	0.283349	0	0.975257	0	6.15597e-05	0	0	0	0	27.1108
175	873.277	2012-09-05 10:05:01	870.273	2	1	1.17887	3.52137	0.284986	0	0.981022	0	0	0	0	0	0	27.2602
176	878.278	2012-09-05 10:05:06	875.273	2	1	1.17891	3.52198	0.286623	0	0.986788	0	0	0	0	0	0	27.1855
177	883.279	2012-09-05 10:05:11	880.275	2	1	1.17883	3.52229	0.288261	0	0.992557	0	6.15597e-05	0	0	0	0	27.2161
178	888.279	2012-09-05 10:05:16	885.275	2	1	1.17887	3.52229	0.289898	0	0.998324	0	0	0	0	0	0	27.1855
179	893.279	2012-09-05 10:05:21	890.275	2	1	1.17887	3.52291	0.291536	0	1.00409	0	6.1512e-05	0	0	0	0	27.1108
180	898.279	2012-09-05 10:05:26	895.275	2	1	1.17891	3.52321	0.293173	0	1.00986	0	-6.15597e-05	0	0	0	0	27.1108
181	903.279	2012-09-05 10:05:31	900.275	2	1	1.17887	3.52383	0.294811	0	1.01563	0	6.15597e-05	0	0	0	0	27.1414
182	908.279	2012-09-05 10:05:36	905.275	2	1	1.17887	3.52414	0.296448	0	1.0214	0	6.15597e-05	0	0	0	0	27.2161
183	913.279	2012-09-05 10:05:41	910.275	2	1	1.17891	3.52444	0.298085	0	1.02717	0	0	0	0	0	0	27.0667
184	918.279	2012-09-05 10:05:46	915.275	2	1	1.17887	3.52475	0.299723	0	1.03294	0	0	0	0	0	0	27.1855
185	923.279	2012-09-05 10:05:51	920.275	2	1	1.17887	3.52475	0.30136	0	1.03871	0	-6.15597e-05	0	0	0	0	27.1414
186	928.279	2012-09-05 10:05:56	925.275	2	1	1.17891	3.52537	0.302997	0	1.04448	0	0	0	0	0	0	27.0667
187	933.279	2012-09-05 10:06:01	930.275	2	1	1.17887	3.52568	0.304635	0	1.05026	0	6.15597e-05	0	0	0	0	27.0667
188	938.279	2012-09-05 10:06:06	935.275	2	1	1.17887	3.52568	0.306272	0	1.05603	0	-6.1512e-05	0	0	0	0	27.1414
189	943.279	2012-09-05 10:06:11	940.275	2	1	1.17887	3.52598	0.307909	0	1.0618	0	0	0	0	0	0	27.1414
190	948.279	2012-09-05 10:06:16	945.275	2	1	1.17887	3.5266	0.309547	0	1.06758	0	6.15597e-05	0	0	0	0	27.2467
191	953.279	2012-09-05 10:06:21	950.275	2	1	1.17887	3.52721	0.311184	0	1.07335	0	0.000123119	0	0	0	0	27.1414
192	958.279	2012-09-05 10:06:26	955.275	2	1	1.17883	3.52691	0.312821	0	1.07913	0	-6.15597e-05	0	0	0	0	27.2161
193	963.279	2012-09-05 10:06:31	960.275	2	1	1.17887	3.52752	0.314459	0	1.0849	0	6.15597e-05	0	0	0	0	27.2161
194	968.279	2012-09-05 10:06:36	965.275	2	1	1.17887	3.52783	0.316096	0	1.09068	0	6.15597e-05	0	0	0	0	27.2467
195	973.28	2012-09-05 10:06:41	970.275	2	1	1.17887	3.52783	0.317733	0	1.09645	0	6.15597e-05	0	0	0	0	27.0667
196	978.29	2012-09-05 10:06:46	975.285	2	1	1.17887	3.52783	0.319374	0	1.10224	0	-6.15597e-05	0	0	0	0	27.3214
197	983.29	2012-09-05 10:06:51	980.285	2	1	1.17887	3.52814	0.321011	0	1.10802	0	-6.15597e-05	0	0	0	0	27.2161
198	988.29	2012-09-05 10:06:56	985.285	2	1	1.17887	3.52875	0.322649	0	1.1138	0	6.15597e-05	0	0	0	0	27.2161
199	993.29	2012-09-05 10:07:01	990.286	2	1	1.17891	3.52906	0.324286	0	1.11958	0	0	0	0	0	0	27.1414
200	998.291	2012-09-05 10:07:06	995.287	2	1	1.17887	3.52937	0.325924	0	1.12535	0	6.1512e-05	0	0	0	0	27.1414
201	1003.29	2012-09-05 10:07:11	1000.29	2	1	1.17887	3.52937	0.327561	0	1.13113	0	0	0	0	0	0	27.1414
202	1008.29	2012-09-05 10:07:16	1005.29	2	1	1.17887	3.52968	0.329198	0	1.13691	0	6.15597e-05	0	0	0	0	27.0973
203	1013.29	2012-09-05 10:07:21	1010.29	2	1	1.17887	3.52968	0.330836	0	1.14269	0	0	0	0	0	0	27.2467
204	1018.29	2012-09-05 10:07:26	1015.29	2	1	1.17891	3.52968	0.332474	0	1.14847	0	0	0	0	0	0	27.0973
205	1023.29	2012-09-05 10:07:31	1020.29	2	1	1.17887	3.52998	0.334111	0	1.15425	0	0	0	0	0	0	27.1279
206	1028.29	2012-09-05 10:07:36	1025.29	2	1	1.17887	3.52998	0.335748	0	1.16003	0	0	0	0	0	0	27.0973
207	1033.29	2012-09-05 10:07:41	1030.29	2	1	1.17887	3.53029	0.337386	0	1.16581	0	0	0	0	0	0	27.1279
208	1038.29	2012-09-05 10:07:46	1035.29	2	1	1.17887	3.5306	0.339023	0	1.17159	0	6.15597e-05	0	0	0	0	27.1279
209	1043.29	2012-09-05 10:07:51	1040.29	2	1	1.17887	3.53091	0.34066	0	1.17737	0	6.15597e-05	0	0	0	0	27.2196
210	1048.29	2012-09-05 10:07:56	1045.29	2	1	1.17887	3.53091	0.342298	0	1.18316	0	0	0	0	0	0	27.2331
211	1053.29	2012-09-05 10:08:01	1050.29	2	1	1.17887	3.53091	0.343935	0	1.18894	0	0	0	0	0	0	27.189
212	1058.29	2012-09-05 10:08:06	1055.29	2	1	1.17891	3.53122	0.345572	0	1.19472	0	0	0	0	0	0	27.2026
213	1063.29	2012-09-05 10:08:11	1060.29	2	1	1.17887	3.53152	0.34721	0	1.2005	0	0	0	0	0	0	27.1279
214	1068.3	2012-09-05 10:08:16	1065.3	2	1	1.17887	3.53152	0.348851	0	1.2063	0	0	0	0	0	0	27.2026
215	1073.31	2012-09-05 10:08:21	1070.3	2	1	1.17891	3.53183	0.350488	0	1.21208	0	6.15597e-05	0	0	0	0	27.2331
216	1078.32	2012-09-05 10:08:26	1075.31	2	1	1.17891	3.53183	0.352129	0	1.21787	0	0	0	0	0	0	27.2161
217	1083.32	2012-09-05 10:08:31	1080.31	2	1	1.17887	3.53183	0.353766	0	1.22366	0	0	0	0	0	0	27.2467
218	1088.32	2012-09-05 10:08:36	1085.31	2	1	1.17887	3.53214	0.355404	0	1.22944	0	6.15597e-05	0	0	0	0	27.352
219	1093.32	2012-09-05 10:08:41	1090.31	2	1	1.17887	3.53245	0.357041	0	1.23522	0	0	0	0	0	0	27.2161
220	1098.32	2012-09-05 10:08:46	1095.31	2	1	1.17887	3.53245	0.358678	0	1.24101	0	0	0	0	0	0	27.3214
221	1103.32	2012-09-05 10:08:51	1100.31	2	1	1.17891	3.53275	0.360316	0	1.24679	0	6.15597e-05	0	0	0	0	27.2908
222	1108.32	2012-09-05 10:08:56	1105.31	2	1	1.17891	3.53275	0.361953	0	1.25257	0	0	0	0	0	0	27.3655
223	1113.32	2012-09-05 10:09:01	1110.31	2	1	1.17883	3.53245	0.36359	0	1.25836	0	-6.15597e-05	0	0	0	0	27.2908
224	1118.32	2012-09-05 10:09:06	1115.31	2	1	1.17891	3.53275	0.365228	0	1.26414	0	0	0	0	0	0	27.2602
225	1123.32	2012-09-05 10:09:11	1120.31	2	1	1.17887	3.53275	0.366865	0	1.26993	0	0	0	0	0	0	27.2908
226	1128.32	2012-09-05 10:09:16	1125.31	2	1	1.17887	3.53306	0.368503	0	1.27572	0	0	0	0	0	0	27.3655
227	1133.32	2012-09-05 10:09:21	1130.32	2	1	1.17891	3.53337	0.370141	0	1.2815	0	6.15597e-05	0	0	0	0	27.3044
228	1138.32	2012-09-05 10:09:26	1135.32	2	1	1.17891	3.53337	0.371779	0	1.28729	0	6.15597e-05	0	0	0	0	27.3349
229	1143.32	2012-09-05 10:09:31	1140.32	2	1	1.17891	3.53368	0.373417	0	1.29308	0	6.15597e-05	0	0	0	0	27.3349
230	1148.32	2012-09-05 10:09:36	1145.32	2	1	1.17887	3.53368	0.375055	0	1.29886	0	6.15597e-05	0	0	0	0	27.3791
231	1153.33	2012-09-05 10:09:41	1150.32	2	1	1.17891	3.53368	0.376692	0	1.30465	0	0	0	0	0	0	27.2602
232	1158.33	2012-09-05 10:09:46	1155.32	2	1	1.17895	3.53399	0.37833	0	1.31044	0	6.15597e-05	0	0	0	0	27.3791
233	1163.34	2012-09-05 10:09:51	1160.33	2	1	1.17891	3.53399	0.37997	0	1.31623	0	6.15597e-05	0	0	0	0	27.4538
234	1168.34	2012-09-05 10:09:56	1165.34	2	1	1.17887	3.53399	0.381611	0	1.32203	0	0	0	0	0	0	27.4673
235	1173.34	2012-09-05 10:10:01	1170.34	2	1	1.17887	3.53399	0.383248	0	1.32782	0	-6.15597e-05	0	0	0	0	27.542
236	1178.34	2012-09-05 10:10:06	1175.34	2	1	1.17891	3.53399	0.384885	0	1.3336	0	0	0	0	0	0	27.4673
237	1183.34	2012-09-05 10:10:11	1180.34	2	1	1.17891	3.53429	0.386523	0	1.33939	0	0	0	0	0	0	27.542
238	1188.35	2012-09-05 10:10:16	1185.34	2	1	1.17891	3.5346	0.38816	0	1.34518	0	6.15597e-05	0	0	0	0	27.3926
239	1193.35	2012-09-05 10:10:21	1190.34	2	1	1.17887	3.53429	0.389797	0	1.35096	0	0	0	0	0	0	27.4673
240	1198.35	2012-09-05 10:10:26	1195.34	2	1	1.17891	3.53429	0.391435	0	1.35675	0	6.15597e-05	0	0	0	0	27.6167
241	1203.35	2012-09-05 10:10:31	1200.34	2	1	1.17883	3.5346	0.393072	0	1.36254	0	-6.15597e-05	0	0	0	0	27.4367
242	1208.35	2012-09-05 10:10:36	1205.35	2	1	1.17887	3.5346	0.394712	0	1.36833	0	0	0	0	0	0	27.542
243	1213.35	2012-09-05 10:10:41	1210.35	2	1	1.17887	3.53491	0.396349	0	1.37412	0	6.15597e-05	0	0	0	0	27.5114
244	1218.36	2012-09-05 10:10:46	1215.36	2	1	1.17891	3.53491	0.39799	0	1.37992	0	0	0	0	0	0	27.4367
245	1223.36	2012-09-05 10:10:51	1220.36	2	1	1.17887	3.53491	0.399628	0	1.38571	0	0	0	0	0	0	27.3926
246	1228.36	2012-09-05 10:10:56	1225.36	2	1	1.17891	3.53491	0.401265	0	1.3915	0	0	0	0	0	0	27.4809
247	1233.36	2012-09-05 10:11:01	1230.36	2	1	1.17887	3.53491	0.402902	0	1.39729	0	-6.15597e-05	0	0	0	0	27.5861
248	1238.36	2012-09-05 10:11:06	1235.36	2	1	1.17887	3.53522	0.40454	0	1.40307	0	0	0	0	0	0	27.5114
249	1243.37	2012-09-05 10:11:11	1240.37	2	1	1.17887	3.53522	0.40618	0	1.40887	0	0	0	0	0	0	27.4367
250	1248.37	2012-09-05 10:11:16	1245.37	2	1	1.17887	3.53522	0.407817	0	1.41466	0	0	0	0	0	0	27.5555
251	1253.37	2012-09-05 10:11:21	1250.37	2	1	1.17887	3.53522	0.409454	0	1.42045	0	0	0	0	0	0	27.5114
252	1258.37	2012-09-05 10:11:26	1255.37	2	1	1.17891	3.53583	0.411092	0	1.42624	0	0.000123072	0	0	0	0	27.4503
253	1263.37	2012-09-05 10:11:31	1260.37	2	1	1.17891	3.53583	0.412729	0	1.43203	0	0.000123072	0	0	0	0	27.525
254	1268.37	2012-09-05 10:11:36	1265.37	2	1	1.17887	3.53583	0.414367	0	1.43782	0	6.1512e-05	0	0	0	0	27.5555
255	1273.37	2012-09-05 10:11:41	1270.37	2	1	1.17887	3.53583	0.416004	0	1.44361	0	0	0	0	0	0	27.3892
256	1278.37	2012-09-05 10:11:46	1275.37	2	1	1.17891	3.53614	0.417642	0	1.4494	0	6.15597e-05	0	0	0	0	27.5691
257	1283.38	2012-09-05 10:11:51	1280.37	2	1	1.17887	3.53614	0.41928	0	1.45519	0	0	0	0	0	0	27.4469
258	1288.38	2012-09-05 10:11:56	1285.37	2	1	1.17887	3.53614	0.420917	0	1.46098	0	0	0	0	0	0	27.4774
259	1293.38	2012-09-05 10:12:01	1290.37	2	1	1.17883	3.53614	0.422555	0	1.46677	0	0	0	0	0	0	27.5827
260	1298.38	2012-09-05 10:12:06	1295.38	2	1	1.17891	3.53645	0.424195	0	1.47257	0	6.15597e-05	0	0	0	0	27.4774
261	1303.39	2012-09-05 10:12:11	1300.39	2	1	1.17887	3.53645	0.425834	0	1.47837	0	0	0	0	0	0	27.5521
262	1308.39	2012-09-05 10:12:16	1305.39	2	1	1.17891	3.53706	0.427471	0	1.48416	0	0.000123119	0	0	0	0	27.4774
263	1313.4	2012-09-05 10:12:21	1310.4	2	1	1.17887	3.53676	0.429112	0	1.48996	0	6.15597e-05	0	0	0	0	27.4774
264	1318.4	2012-09-05 10:12:26	1315.4	2	1	1.17887	3.53676	0.43075	0	1.49575	0	6.15597e-05	0	0	0	0	27.5521
265	1323.41	2012-09-05 10:12:31	1320.41	2	1	1.17887	3.53706	0.432391	0	1.50156	0	6.15597e-05	0	0	0	0	27.4469
266	1328.42	2012-09-05 10:12:36	1325.42	2	1	1.17887	3.53706	0.434031	0	1.50736	0	0	0	0	0	0	27.5521
267	1333.42	2012-09-05 10:12:41	1330.42	2	1	1.17887	3.53706	0.435669	0	1.51315	0	6.15597e-05	0	0	0	0	27.4469
268	1338.42	2012-09-05 10:12:46	1335.42	2	1	1.17891	3.53737	0.437307	0	1.51894	0	6.15597e-05	0	0	0	0	27.3416
269	1343.42	2012-09-05 10:12:51	1340.42	2	1	1.17891	3.53737	0.438944	0	1.52474	0	0	0	0	0	0	27.4469
270	1348.43	2012-09-05 10:12:56	1345.42	2	1	1.17891	3.53768	0.440581	0	1.53053	0	0.000123119	0	0	0	0	27.4163
271	1353.43	2012-09-05 10:13:01	1350.42	2	1	1.17891	3.53737	0.442219	0	1.53632	0	0	0	0	0	0	27.3857
272	1358.43	2012-09-05 10:13:06	1355.43	2	1	1.17891	3.53768	0.443774	0	1.54182	0	6.15597e-05	0	0	0	0	27.5657
273	1363.44	2012-09-05 10:13:11	1360.43	2	1	1.17891	3.53768	0.445497	0	1.54792	0	6.15597e-05	0	0	0	0	27.491
274	1368.44	2012-09-05 10:13:16	1365.43	2	1	1.17887	3.53799	0.447111	0	1.55363	0	6.15597e-05	0	0	0	0	27.3416
275	1373.44	2012-09-05 10:13:21	1370.43	2	1	1.17891	3.53799	0.448772	0	1.5595	0	6.15597e-05	0	0	0	0	27.3552
276	1378.44	2012-09-05 10:13:26	1375.43	2	1	1.17895	3.53829	0.450409	0	1.5653	0	0.000123119	0	0	0	0	27.4299
277	1383.44	2012-09-05 10:13:31	1380.43	2	1	1.17887	3.53799	0.452046	0	1.57109	0	-6.15597e-05	0	0	0	0	27.5792
278	1388.44	2012-09-05 10:13:36	1385.43	2	1	1.17891	3.53829	0.453684	0	1.57688	0	0	0	0	0	0	27.6098
279	1393.45	2012-09-05 10:13:41	1390.44	2	1	1.17895	3.5386	0.455324	0	1.58269	0	6.15597e-05	0	0	0	0	27.3857
280	1398.45	2012-09-05 10:13:46	1395.44	2	1	1.17891	3.5386	0.456962	0	1.58848	0	0	0	0	0	0	27.4299
281	1403.46	2012-09-05 10:13:51	1400.45	2	1	1.17891	3.5386	0.458602	0	1.59429	0	0	0	0	0	0	27.2805
282	1408.46	2012-09-05 10:13:56	1405.45	2	1	1.17891	3.53891	0.46024	0	1.60008	0	0	0	0	0	0	27.3552
283	1413.46	2012-09-05 10:14:01	1410.45	2	1	1.17891	3.53891	0.461877	0	1.60587	0	0	0	0	0	0	27.4299
284	1418.46	2012-09-05 10:14:06	1415.45	2	1	1.17887	3.53891	0.463515	0	1.61167	0	0	0	0	0	0	27.5792
285	1423.46	2012-09-05 10:14:11	1420.45	2	1	1.17895	3.53953	0.465152	0	1.61746	0	6.15597e-05	0	0	0	0	27.5487
286	1428.46	2012-09-05 10:14:16	1425.45	2	1	1.17887	3.53922	0.466789	0	1.62326	0	-6.15597e-05	0	0	0	0	27.5046
287	1433.47	2012-09-05 10:14:21	1430.46	2	1	1.17887	3.53953	0.46843	0	1.62907	0	0	0	0	0	0	27.4299
288	1438.47	2012-09-05 10:14:26	1435.46	2	1	1.17887	3.53922	0.470067	0	1.63486	0	-6.15597e-05	0	0	0	0	27.474
289	1443.47	2012-09-05 10:14:31	1440.46	2	1	1.17891	3.53983	0.471705	0	1.64066	0	6.15597e-05	0	0	0	0	27.4299
290	1448.47	2012-09-05 10:14:36	1445.46	2	1	1.17887	3.53953	0.473342	0	1.64645	0	0	0	0	0	0	27.5046
291	1453.47	2012-09-05 10:14:41	1450.46	2	1	1.17891	3.53983	0.474979	0	1.65225	0	0	0	0	0	0	27.4299
292	1458.47	2012-09-05 10:14:46	1455.46	2	1	1.17891	3.53983	0.476617	0	1.65804	0	0	0	0	0	0	27.4299
293	1463.47	2012-09-05 10:14:51	1460.46	2	1	1.17891	3.54014	0.478254	0	1.66384	0	6.15597e-05	0	0	0	0	27.474
294	1468.47	2012-09-05 10:14:56	1465.46	2	1	1.17887	3.54014	0.479892	0	1.66964	0	0	0	0	0	0	27.5487
295	1473.47	2012-09-05 10:15:01	1470.46	2	1	1.17891	3.54014	0.481529	0	1.67543	0	0	0	0	0	0	27.3993
296	1478.47	2012-09-05 10:15:06	1475.47	2	1	1.17895	3.54106	0.483167	0	1.68123	0	0.000184679	0	0	0	0	27.3993
297	1483.48	2012-09-05 10:15:11	1480.48	2	1	1.17891	3.54076	0.484808	0	1.68704	0	6.15597e-05	0	0	0	0	27.474
298	1488.48	2012-09-05 10:15:16	1485.48	2	1	1.17891	3.54076	0.486445	0	1.69284	0	0	0	0	0	0	27.474
299	1493.48	2012-09-05 10:15:21	1490.48	2	1	1.17891	3.54106	0.488083	0	1.69864	0	0.000123119	0	0	0	0	27.5792
300	1498.49	2012-09-05 10:15:26	1495.49	2	1	1.17891	3.54106	0.489723	0	1.70445	0	0	0	0	0	0	27.474
301	1503.49	2012-09-05 10:15:31	1500.49	2	1	1.17891	3.54137	0.49136	0	1.71025	0	6.15597e-05	0	0	0	0	27.5928
302	1508.5	2012-09-05 10:15:36	1505.5	2	1	1.17887	3.54137	0.493001	0	1.71606	0	0	0	0	0	0	27.474
303	1513.5	2012-09-05 10:15:41	1510.5	2	1	1.17891	3.54168	0.494638	0	1.72185	0	6.15597e-05	0	0	0	0	27.6539
304	1518.5	2012-09-05 10:15:46	1515.5	2	1	1.17891	3.54168	0.496276	0	1.72765	0	6.15597e-05	0	0	0	0	27.6234
305	1523.5	2012-09-05 10:15:51	1520.5	2	1	1.17887	3.54168	0.497913	0	1.73345	0	6.15597e-05	0	0	0	0	27.6234
306	1528.5	2012-09-05 10:15:56	1525.5	2	1	1.17887	3.54168	0.499551	0	1.73925	0	0	0	0	0	0	27.698
307	1533.51	2012-09-05 10:16:01	1530.51	2	1	1.17891	3.54199	0.501191	0	1.74506	0	0	0	0	0	0	27.7286
308	1538.51	2012-09-05 10:16:06	1535.51	2	1	1.17887	3.54199	0.502829	0	1.75086	0	-6.1512e-05	0	0	0	0	27.6234
309	1543.51	2012-09-05 10:16:11	1540.51	2	1	1.17891	3.5426	0.504466	0	1.75666	0	6.15597e-05	0	0	0	0	27.5487
310	1548.51	2012-09-05 10:16:16	1545.51	2	1	1.17891	3.5426	0.506103	0	1.76246	0	6.15597e-05	0	0	0	0	27.6675
311	1553.51	2012-09-05 10:16:21	1550.51	2	1	1.17887	3.5423	0.507741	0	1.76826	0	0	0	0	0	0	27.6675
312	1558.51	2012-09-05 10:16:26	1555.51	2	1	1.17891	3.54291	0.509378	0	1.77406	0	0	0	0	0	0	27.7727
313	1563.51	2012-09-05 10:16:31	1560.51	2	1	1.17887	3.5426	0.511015	0	1.77986	0	-6.15597e-05	0	0	0	0	27.6234
314	1568.51	2012-09-05 10:16:36	1565.51	2	1	1.17891	3.54291	0.512653	0	1.78567	0	-6.15597e-05	0	0	0	0	27.698
315	1573.51	2012-09-05 10:16:41	1570.51	2	1	1.17887	3.54322	0.51429	0	1.79147	0	0	0	0	0	0	27.6234
316	1578.52	2012-09-05 10:16:46	1575.51	2	1	1.17895	3.54353	0.515929	0	1.79727	0	6.15597e-05	0	0	0	0	27.698
317	1583.52	2012-09-05 10:16:51	1580.52	2	1	1.17891	3.54353	0.517568	0	1.80308	0	0	0	0	0	0	27.5487
318	1588.52	2012-09-05 10:16:56	1585.52	2	1	1.17891	3.54383	0.519207	0	1.80889	0	0	0	0	0	0	27.5487
319	1593.53	2012-09-05 10:17:01	1590.52	2	1	1.17891	3.54383	0.520845	0	1.8147	0	0	0	0	0	0	27.5487
320	1598.53	2012-09-05 10:17:06	1595.53	2	1	1.17891	3.54414	0.522484	0	1.8205	0	0	0	0	0	0	27.6234
321	1603.54	2012-09-05 10:17:11	1600.53	2	1	1.17891	3.54414	0.524123	0	1.82631	0	0	0	0	0	0	27.7286
322	1608.54	2012-09-05 10:17:16	1605.54	2	1	1.17887	3.54445	0.525762	0	1.83212	0	6.15597e-05	0	0	0	0	27.7286
323	1613.55	2012-09-05 10:17:21	1610.54	2	1	1.17891	3.54445	0.527401	0	1.83793	0	0	0	0	0	0	27.6234
324	1618.55	2012-09-05 10:17:26	1615.54	2	1	1.17891	3.54445	0.529038	0	1.84374	0	0	0	0	0	0	27.6234
325	1623.55	2012-09-05 10:17:31	1620.54	2	1	1.17891	3.54476	0.530676	0	1.84954	0	0	0	0	0	0	27.6234
326	1628.55	2012-09-05 10:17:36	1625.55	2	1	1.17891	3.54507	0.532311	0	1.85534	0	6.15597e-05	0	0	0	0	27.5792
327	1633.56	2012-09-05 10:17:41	1630.56	2	1	1.17891	3.54507	0.533955	0	1.86116	0	0	0	0	0	0	27.5792
328	1638.57	2012-09-05 10:17:46	1635.56	2	1	1.17887	3.54507	0.535595	0	1.86698	0	0	0	0	0	0	27.6539
329	1643.57	2012-09-05 10:17:51	1640.57	2	1	1.17887	3.54507	0.537234	0	1.87279	0	0	0	0	0	0	27.6234
330	1648.58	2012-09-05 10:17:56	1645.58	2	1	1.17887	3.54537	0.538873	0	1.8786	0	6.1512e-05	0	0	0	0	27.5487
331	1653.58	2012-09-05 10:18:01	1650.58	2	1	1.17887	3.54568	0.540511	0	1.88441	0	0	0	0	0	0	27.6234
332	1658.59	2012-09-05 10:18:06	1655.58	2	1	1.17891	3.54599	0.542151	0	1.89022	0	0	0	0	0	0	27.474
333	1663.6	2012-09-05 10:18:11	1660.59	2	1	1.17887	3.5463	0.543791	0	1.89604	0	6.15597e-05	0	0	0	0	27.6234
334	1668.6	2012-09-05 10:18:16	1665.59	2	1	1.17887	3.5463	0.545429	0	1.90185	0	0	0	0	0	0	27.698
335	1673.61	2012-09-05 10:18:21	1670.6	2	1	1.17891	3.5466	0.547069	0	1.90766	0	0	0	0	0	0	27.6234
336	1678.62	2012-09-05 10:18:27	1675.61	2	1	1.17887	3.5466	0.548709	0	1.91348	0	0	0	0	0	0	27.7727
337	1683.63	2012-09-05 10:18:32	1680.62	2	1	1.17891	3.54691	0.55035	0	1.9193	0	0	0	0	0	0	27.698
338	1688.63	2012-09-05 10:18:37	1685.63	2	1	1.17891	3.54691	0.55199	0	1.92511	0	0	0	0	0	0	27.7727
339	1693.64	2012-09-05 10:18:42	1690.64	2	1	1.17887	3.54691	0.553629	0	1.93093	0	-6.15597e-05	0	0	0	0	27.698
340	1698.64	2012-09-05 10:18:47	1695.64	2	1	1.17891	3.54753	0.555267	0	1.93674	0	6.15597e-05	0	0	0	0	27.698
341	1703.65	2012-09-05 10:18:52	1700.65	2	1	1.17895	3.54753	0.556907	0	1.94256	0	6.15597e-05	0	0	0	0	27.698
342	1708.65	2012-09-05 10:18:57	1705.65	2	1	1.17891	3.54784	0.558545	0	1.94837	0	6.15597e-05	0	0	0	0	27.698
343	1713.65	2012-09-05 10:19:02	1710.65	2	1	1.17891	3.54784	0.560183	0	1.95418	0	0	0	0	0	0	27.8474
344	1718.66	2012-09-05 10:19:07	1715.66	2	1	1.17887	3.54784	0.561823	0	1.96	0	-6.15597e-05	0	0	0	0	27.698
345	1723.66	2012-09-05 10:19:12	1720.66	2	1	1.17891	3.54845	0.563461	0	1.96581	0	0.000123119	0	0	0	0	27.8474
346	1728.67	2012-09-05 10:19:17	1725.66	2	1	1.17887	3.54845	0.5651	0	1.97163	0	0	0	0	0	0	27.698
347	1733.67	2012-09-05 10:19:22	1730.67	2	1	1.17887	3.54845	0.566739	0	1.97744	0	0	0	0	0	0	27.8474
348	1738.68	2012-09-05 10:19:27	1735.67	2	1	1.17887	3.54876	0.568377	0	1.98326	0	0	0	0	0	0	27.7727
349	1743.68	2012-09-05 10:19:32	1740.68	2	1	1.17891	3.54907	0.570015	0	1.98907	0	6.15597e-05	0	0	0	0	27.8474
350	1748.68	2012-09-05 10:19:37	1745.68	2	1	1.17891	3.54907	0.571653	0	1.99488	0	0	0	0	0	0	27.8474
351	1753.69	2012-09-05 10:19:42	1750.69	2	1	1.17891	3.54937	0.573294	0	2.00071	0	6.15597e-05	0	0	0	0	27.5928
352	1758.69	2012-09-05 10:19:47	1755.69	2	1	1.17891	3.54937	0.574932	0	2.00652	0	0	0	0	0	0	27.8168
353	1763.7	2012-09-05 10:19:52	1760.7	2	1	1.17891	3.54968	0.576572	0	2.01234	0	0	0	0	0	0	27.8915
354	1768.71	2012-09-05 10:19:57	1765.71	2	1	1.17891	3.54999	0.578212	0	2.01816	0	6.15597e-05	0	0	0	0	27.8609
355	1773.71	2012-09-05 10:20:02	1770.71	2	1	1.17891	3.5503	0.57985	0	2.02398	0	6.15597e-05	0	0	0	0	27.8609
356	1778.72	2012-09-05 10:20:07	1775.71	2	1	1.17887	3.5503	0.58149	0	2.0298	0	0	0	0	0	0	27.7422
357	1783.73	2012-09-05 10:20:12	1780.72	2	1	1.17891	3.5503	0.583129	0	2.03562	0	6.15597e-05	0	0	0	0	27.8915
358	1788.73	2012-09-05 10:20:17	1785.73	2	1	1.17891	3.55091	0.58477	0	2.04145	0	6.15597e-05	0	0	0	0	27.8168
359	1793.74	2012-09-05 10:20:22	1790.74	2	1	1.17891	3.55122	0.586409	0	2.04727	0	6.15597e-05	0	0	0	0	27.8168
360	1798.74	2012-09-05 10:20:27	1795.74	2	1	1.17891	3.55122	0.588048	0	2.05309	0	6.15597e-05	0	0	0	0	27.8168
361	1803.75	2012-09-05 10:20:32	1800.75	2	1	1.17887	3.55122	0.589687	0	2.05891	0	6.15597e-05	0	0	0	0	27.7863
362	1808.75	2012-09-05 10:20:37	1805.75	2	1	1.17891	3.55153	0.591325	0	2.06472	0	6.15597e-05	0	0	0	0	27.7863
363	1813.76	2012-09-05 10:20:42	1810.75	2	1	1.17887	3.55153	0.592964	0	2.07054	0	0	0	0	0	0	27.8609
364	1818.76	2012-09-05 10:20:47	1815.76	2	1	1.17891	3.55184	0.5946	0	2.07635	0	0	0	0	0	0	27.922
365	1823.77	2012-09-05 10:20:52	1820.77	2	1	1.17891	3.55214	0.596243	0	2.08219	0	6.15597e-05	0	0	0	0	27.8168
366	1828.77	2012-09-05 10:20:57	1825.77	2	1	1.17891	3.55245	0.597882	0	2.08801	0	6.15597e-05	0	0	0	0	27.7863
367	1833.78	2012-09-05 10:21:02	1830.78	2	1	1.17887	3.55245	0.599521	0	2.09384	0	0	0	0	0	0	27.9356
368	1838.79	2012-09-05 10:21:07	1835.78	2	1	1.17887	3.55276	0.601161	0	2.09966	0	0	0	0	0	0	27.7863
369	1843.79	2012-09-05 10:21:12	1840.78	2	1	1.17895	3.55307	0.602798	0	2.10548	0	6.15597e-05	0	0	0	0	27.7863
370	1848.79	2012-09-05 10:21:17	1845.78	2	1	1.17891	3.55338	0.604435	0	2.1113	0	0.000123119	0	0	0	0	27.9356
371	1853.79	2012-09-05 10:21:22	1850.79	2	1	1.17891	3.55338	0.606075	0	2.11712	0	6.15597e-05	0	0	0	0	27.9051
372	1858.8	2012-09-05 10:21:27	1855.79	2	1	1.17887	3.55338	0.607714	0	2.12294	0	0	0	0	0	0	27.8609
373	1863.81	2012-09-05 10:21:32	1860.8	2	1	1.17887	3.55368	0.609354	0	2.12877	0	6.15597e-05	0	0	0	0	27.8304
374	1868.81	2012-09-05 10:21:37	1865.81	2	1	1.17891	3.55399	0.610992	0	2.1346	0	0	0	0	0	0	27.8745
375	1873.82	2012-09-05 10:21:42	1870.82	2	1	1.17895	3.5543	0.612633	0	2.14043	0	6.15597e-05	0	0	0	0	27.9051
376	1878.83	2012-09-05 10:21:47	1875.82	2	1	1.17891	3.5543	0.614272	0	2.14625	0	6.15597e-05	0	0	0	0	27.9051
377	1883.83	2012-09-05 10:21:52	1880.83	2	1	1.17891	3.55461	0.615911	0	2.15208	0	6.15597e-05	0	0	0	0	27.9051
378	1888.84	2012-09-05 10:21:57	1885.83	2	1	1.17891	3.55461	0.61755	0	2.1579	0	0	0	0	0	0	27.8745
379	1893.84	2012-09-05 10:22:02	1890.84	2	1	1.17891	3.55461	0.61919	0	2.16373	0	0	0	0	0	0	27.8745
380	1898.85	2012-09-05 10:22:07	1895.85	2	1	1.17891	3.55491	0.62083	0	2.16956	0	-6.1512e-05	0	0	0	0	27.9797
381	1903.85	2012-09-05 10:22:12	1900.85	2	1	1.17891	3.55522	0.622468	0	2.17539	0	0	0	0	0	0	27.9492
382	1908.86	2012-09-05 10:22:17	1905.85	2	1	1.17887	3.55553	0.624106	0	2.18121	0	6.15597e-05	0	0	0	0	27.9492
383	1913.86	2012-09-05 10:22:22	1910.85	2	1	1.17887	3.55553	0.625743	0	2.18703	0	0	0	0	0	0	27.8745
384	1918.86	2012-09-05 10:22:27	1915.86	2	1	1.17891	3.55584	0.627382	0	2.19286	0	0	0	0	0	0	27.8745
385	1923.86	2012-09-05 10:22:32	1920.86	2	1	1.17887	3.55584	0.629021	0	2.19869	0	-6.15597e-05	0	0	0	0	27.9186
386	1928.87	2012-09-05 10:22:37	1925.86	2	1	1.17891	3.55645	0.63066	0	2.20451	0	0	0	0	0	0	28.0238
387	1933.87	2012-09-05 10:22:42	1930.87	2	1	1.17891	3.55645	0.632299	0	2.21034	0	0	0	0	0	0	27.9186
388	1938.88	2012-09-05 10:22:47	1935.88	2	1	1.17891	3.55676	0.633939	0	2.21618	0	0	0	0	0	0	27.9492
389	1943.89	2012-09-05 10:22:52	1940.89	2	1	1.17891	3.55707	0.635579	0	2.22201	0	0	0	0	0	0	27.8881
390	1948.9	2012-09-05 10:22:57	1945.89	2	1	1.17891	3.55707	0.637219	0	2.22784	0	0	0	0	0	0	27.7999
391	1953.91	2012-09-05 10:23:02	1950.9	2	1	1.17891	3.55738	0.63886	0	2.23368	0	0	0	0	0	0	27.9933
392	1958.91	2012-09-05 10:23:07	1955.91	2	1	1.17887	3.55707	0.640498	0	2.23951	0	-6.15597e-05	0	0	0	0	27.8881
393	1963.91	2012-09-05 10:23:12	1960.91	2	1	1.17891	3.55768	0.642135	0	2.24534	0	0	0	0	0	0	27.9186
394	1968.91	2012-09-05 10:23:17	1965.91	2	1	1.17887	3.55799	0.643773	0	2.25116	0	-6.1512e-05	0	0	0	0	27.9186
395	1973.92	2012-09-05 10:23:22	1970.92	2	1	1.17891	3.5583	0.645414	0	2.257	0	0	0	0	0	0	27.8711
396	1978.93	2012-09-05 10:23:27	1975.92	2	1	1.17891	3.55861	0.647052	0	2.26283	0	6.15597e-05	0	0	0	0	28.0374
397	1983.93	2012-09-05 10:23:32	1980.92	2	1	1.17887	3.55861	0.64869	0	2.26866	0	0	0	0	0	0	27.8711
398	1988.94	2012-09-05 10:23:37	1985.93	2	1	1.17891	3.55922	0.65033	0	2.2745	0	0.000123119	0	0	0	0	27.9763
399	1993.94	2012-09-05 10:23:42	1990.93	2	1	1.17891	3.55922	0.651968	0	2.28032	0	0	0	0	0	0	27.9322
400	1998.95	2012-09-05 10:23:47	1995.94	2	1	1.17891	3.55922	0.653608	0	2.28616	0	0	0	0	0	0	28.0374
401	2003.95	2012-09-05 10:23:52	2000.95	2	1	1.17887	3.55953	0.655247	0	2.292	0	0	0	0	0	0	27.8881
402	2008.95	2012-09-05 10:23:57	2005.95	2	1	1.17891	3.55984	0.656885	0	2.29783	0	6.15597e-05	0	0	0	0	27.7354
403	2013.96	2012-09-05 10:24:02	2010.95	2	1	1.17891	3.56015	0.658524	0	2.30366	0	6.15597e-05	0	0	0	0	27.9322
404	2018.96	2012-09-05 10:24:07	2015.96	2	1	1.17891	3.56045	0.660162	0	2.30949	0	6.15597e-05	0	0	0	0	27.9322
405	2023.97	2012-09-05 10:24:12	2020.97	2	1	1.17891	3.56045	0.661803	0	2.31533	0	6.15597e-05	0	0	0	0	28.0069
406	2028.98	2012-09-05 10:24:17	2025.97	2	1	1.17891	3.56076	0.663442	0	2.32117	0	6.15597e-05	0	0	0	0	27.8406
407	2033.98	2012-09-05 10:24:22	2030.98	2	1	1.17887	3.56076	0.665082	0	2.32701	0	0	0	0	0	0	27.9458
408	2038.99	2012-09-05 10:24:27	2035.98	2	1	1.17891	3.56138	0.66672	0	2.33284	0	6.15597e-05	0	0	0	0	28.051
409	2043.99	2012-09-05 10:24:32	2040.99	2	1	1.17887	3.56138	0.66836	0	2.33868	0	0	0	0	0	0	27.8101
410	2049	2012-09-05 10:24:37	2046	2	1	1.17891	3.56169	0.67	0	2.34453	0	6.1512e-05	0	0	0	0	27.7354
411	2054.01	2012-09-05 10:24:42	2051.01	2	1	1.17891	3.56169	0.671641	0	2.35037	0	-6.15597e-05	0	0	0	0	27.8101
412	2059.01	2012-09-05 10:24:47	2056.01	2	1	1.17891	3.5623	0.673278	0	2.3562	0	6.15597e-05	0	0	0	0	27.7795
413	2064.01	2012-09-05 10:24:52	2061.01	2	1	1.17891	3.5623	0.674916	0	2.36204	0	0	0	0	0	0	27.8406
414	2069.02	2012-09-05 10:24:57	2066.01	2	1	1.17895	3.56261	0.676554	0	2.36787	0	0	0	0	0	0	27.9594
415	2074.02	2012-09-05 10:25:02	2071.01	2	1	1.17895	3.56292	0.678191	0	2.3737	0	0	0	0	0	0	27.8542
416	2079.02	2012-09-05 10:25:07	2076.02	2	1	1.17891	3.56292	0.679831	0	2.37955	0	0	0	0	0	0	27.749
417	2084.02	2012-09-05 10:25:12	2081.02	2	1	1.17891	3.56322	0.681465	0	2.38537	0	6.15597e-05	0	0	0	0	27.7795
418	2089.03	2012-09-05 10:25:17	2086.03	2	1	1.17887	3.56353	0.683108	0	2.39122	0	0	0	0	0	0	27.8542
419	2094.03	2012-09-05 10:25:22	2091.03	2	1	1.17891	3.56384	0.684747	0	2.39706	0	0	0	0	0	0	27.9288
420	2099.04	2012-09-05 10:25:27	2096.04	2	1	1.17891	3.56415	0.686386	0	2.40291	0	0	0	0	0	0	27.9288
421	2104.05	2012-09-05 10:25:32	2101.04	2	1	1.17887	3.56415	0.688026	0	2.40875	0	0	0	0	0	0	27.8847
422	2109.05	2012-09-05 10:25:37	2106.05	2	1	1.17891	3.56446	0.689664	0	2.41459	0	6.15597e-05	0	0	0	0	27.8101
423	2114.05	2012-09-05 10:25:42	2111.05	2	1	1.17891	3.56446	0.691302	0	2.42043	0	0	0	0	0	0	27.9594
424	2119.05	2012-09-05 10:25:47	2116.05	2	1	1.17891	3.56476	0.69294	0	2.42627	0	0	0	0	0	0	27.8542
425	2124.06	2012-09-05 10:25:52	2121.05	2	1	1.17891	3.56507	0.694578	0	2.4321	0	0	0	0	0	0	27.8101
426	2129.06	2012-09-05 10:25:57	2126.06	2	1	1.17891	3.56507	0.696218	0	2.43795	0	6.15597e-05	0	0	0	0	27.8237
427	2134.07	2012-09-05 10:26:02	2131.07	2	1	1.17891	3.56538	0.697858	0	2.4438	0	0	0	0	0	0	27.8237
428	2139.08	2012-09-05 10:26:07	2136.07	2	1	1.17891	3.56569	0.699497	0	2.44964	0	0	0	0	0	0	27.8542
429	2144.08	2012-09-05 10:26:12	2141.07	2	1	1.17887	3.56599	0.701135	0	2.45548	0	0	0	0	0	0	27.8101
430	2149.09	2012-09-05 10:26:17	2146.08	2	1	1.17891	3.5663	0.702775	0	2.46133	0	6.15597e-05	0	0	0	0	27.8542
431	2154.09	2012-09-05 10:26:22	2151.09	2	1	1.17891	3.56661	0.704415	0	2.46718	0	0	0	0	0	0	27.8101
432	2159.1	2012-09-05 10:26:27	2156.1	2	1	1.17891	3.56692	0.706054	0	2.47303	0	6.15597e-05	0	0	0	0	27.7795
433	2164.11	2012-09-05 10:26:32	2161.1	2	1	1.17887	3.56692	0.707694	0	2.47888	0	0	0	0	0	0	27.8847
434	2169.12	2012-09-05 10:26:37	2166.11	2	1	1.17887	3.56692	0.709334	0	2.48473	0	-6.15597e-05	0	0	0	0	27.7965
435	2174.12	2012-09-05 10:26:42	2171.11	2	1	1.17891	3.56753	0.710972	0	2.49057	0	0	0	0	0	0	27.9458
436	2179.12	2012-09-05 10:26:47	2176.11	2	1	1.17891	3.56753	0.71261	0	2.49641	0	0	0	0	0	0	27.749
437	2184.12	2012-09-05 10:26:52	2181.12	2	1	1.17891	3.56815	0.714248	0	2.50226	0	6.1512e-05	0	0	0	0	27.9458
438	2189.12	2012-09-05 10:26:57	2186.12	2	1	1.17891	3.56846	0.715886	0	2.5081	0	6.15597e-05	0	0	0	0	27.9153
439	2194.12	2012-09-05 10:27:02	2191.12	2	1	1.17895	3.56876	0.717524	0	2.51395	0	0.000123119	0	0	0	0	27.7965
440	2199.13	2012-09-05 10:27:07	2196.13	2	1	1.17891	3.56876	0.719164	0	2.5198	0	6.15597e-05	0	0	0	0	27.9763
441	2204.14	2012-09-05 10:27:12	2201.14	2	1	1.17891	3.56907	0.720805	0	2.52566	0	6.15597e-05	0	0	0	0	27.8406
442	2209.15	2012-09-05 10:27:17	2206.14	2	1	1.17895	3.56938	0.722443	0	2.5315	0	0	0	0	0	0	27.9763
443	2214.15	2012-09-05 10:27:22	2211.15	2	1	1.17891	3.56969	0.724083	0	2.53736	0	6.15597e-05	0	0	0	0	27.9017
444	2219.16	2012-09-05 10:27:27	2216.15	2	1	1.17891	3.57	0.725721	0	2.5432	0	0	0	0	0	0	27.9017
445	2224.17	2012-09-05 10:27:32	2221.16	2	1	1.17891	3.57	0.727361	0	2.54906	0	0	0	0	0	0	27.9322
446	2229.17	2012-09-05 10:27:37	2226.17	2	1	1.17895	3.57061	0.729	0	2.55491	0	0.000123119	0	0	0	0	27.9153
447	2234.17	2012-09-05 10:27:42	2231.17	2	1	1.17891	3.57061	0.730639	0	2.56076	0	6.15597e-05	0	0	0	0	27.9322
448	2239.18	2012-09-05 10:27:47	2236.17	2	1	1.17887	3.57061	0.732277	0	2.56661	0	-6.15597e-05	0	0	0	0	27.9186
449	2244.18	2012-09-05 10:27:52	2241.18	2	1	1.17891	3.57092	0.733916	0	2.57247	0	0	0	0	0	0	27.9933
450	2249.19	2012-09-05 10:27:57	2246.18	2	1	1.17887	3.57092	0.735555	0	2.57832	0	-6.1512e-05	0	0	0	0	27.8134
451	2254.19	2012-09-05 10:28:02	2251.19	2	1	1.17891	3.57153	0.737194	0	2.58417	0	0	0	0	0	0	27.8745
452	2259.19	2012-09-05 10:28:07	2256.19	2	1	1.17887	3.57184	0.738832	0	2.59002	0	6.15597e-05	0	0	0	0	27.8745
453	2264.2	2012-09-05 10:28:12	2261.2	2	1	1.17891	3.57184	0.740472	0	2.59588	0	0	0	0	0	0	27.9492
454	2269.2	2012-09-05 10:28:17	2266.2	2	1	1.17891	3.57277	0.74211	0	2.60173	0	0.000123119	0	0	0	0	27.8745
455	2274.2	2012-09-05 10:28:22	2271.2	2	1	1.17887	3.57246	0.743748	0	2.60758	0	0	0	0	0	0	27.7999
456	2279.21	2012-09-05 10:28:27	2276.21	2	1	1.17887	3.57277	0.745387	0	2.61344	0	6.15597e-05	0	0	0	0	27.8745
457	2284.21	2012-09-05 10:28:32	2281.21	2	1	1.17887	3.57307	0.747024	0	2.61929	0	0	0	0	0	0	27.7999
458	2289.21	2012-09-05 10:28:37	2286.21	2	1	1.17887	3.57338	0.748662	0	2.62514	0	0	0	0	0	0	27.9051
459	2294.21	2012-09-05 10:28:42	2291.21	2	1	1.17887	3.57369	0.750297	0	2.63098	0	6.15597e-05	0	0	0	0	27.8745
460	2299.22	2012-09-05 10:28:47	2296.21	2	1	1.17895	3.574	0.751939	0	2.63685	0	6.15597e-05	0	0	0	0	27.8304
461	2304.22	2012-09-05 10:28:52	2301.21	2	1	1.17891	3.5743	0.753576	0	2.6427	0	6.15597e-05	0	0	0	0	27.8304
462	2309.22	2012-09-05 10:28:57	2306.21	2	1	1.17891	3.5743	0.755214	0	2.64856	0	0	0	0	0	0	27.9661
463	2314.23	2012-09-05 10:29:02	2311.22	2	1	1.17891	3.57461	0.756853	0	2.65442	0	6.1512e-05	0	0	0	0	27.8304
464	2319.23	2012-09-05 10:29:07	2316.23	2	1	1.17887	3.57492	0.758494	0	2.66028	0	6.15597e-05	0	0	0	0	27.8915
465	2324.24	2012-09-05 10:29:12	2321.24	2	1	1.17887	3.57492	0.760134	0	2.66614	0	0	0	0	0	0	27.8915
466	2329.25	2012-09-05 10:29:17	2326.25	2	1	1.17891	3.57554	0.761774	0	2.67201	0	0	0	0	0	0	27.8915
467	2334.25	2012-09-05 10:29:22	2331.25	2	1	1.17891	3.57554	0.763412	0	2.67786	0	0	0	0	0	0	27.7863
468	2339.26	2012-09-05 10:29:27	2336.25	2	1	1.17887	3.57584	0.76505	0	2.68372	0	0	0	0	0	0	27.7863
469	2344.26	2012-09-05 10:29:32	2341.26	2	1	1.17891	3.57615	0.766689	0	2.68958	0	6.15597e-05	0	0	0	0	27.7116
470	2349.27	2012-09-05 10:29:37	2346.27	2	1	1.17891	3.57646	0.768329	0	2.69545	0	0	0	0	0	0	27.922
471	2354.27	2012-09-05 10:29:42	2351.27	2	1	1.17891	3.57677	0.769967	0	2.7013	0	0	0	0	0	0	27.7727
472	2359.27	2012-09-05 10:29:47	2356.27	2	1	1.17887	3.57707	0.771605	0	2.70716	0	6.15597e-05	0	0	0	0	27.8779
473	2364.27	2012-09-05 10:29:52	2361.27	2	1	1.17887	3.57707	0.773243	0	2.71302	0	0	0	0	0	0	27.922
474	2369.28	2012-09-05 10:29:57	2366.27	2	1	1.17887	3.57738	0.774882	0	2.71889	0	0	0	0	0	0	27.7727
475	2374.28	2012-09-05 10:30:02	2371.28	2	1	1.17891	3.578	0.77652	0	2.72475	0	0	0	0	0	0	27.922
476	2379.29	2012-09-05 10:30:07	2376.29	2	1	1.17887	3.578	0.77816	0	2.73062	0	0	0	0	0	0	27.922
477	2384.3	2012-09-05 10:30:12	2381.3	2	1	1.17887	3.57831	0.779801	0	2.73648	0	0	0	0	0	0	27.7727
478	2389.31	2012-09-05 10:30:17	2386.3	2	1	1.17887	3.57861	0.78144	0	2.74235	0	0	0	0	0	0	27.8033
479	2394.31	2012-09-05 10:30:22	2391.3	2	1	1.17891	3.57892	0.783077	0	2.74821	0	0	0	0	0	0	27.6234
480	2399.31	2012-09-05 10:30:27	2396.31	2	1	1.17887	3.57923	0.784717	0	2.75408	0	6.15597e-05	0	0	0	0	27.7286
481	2404.32	2012-09-05 10:30:32	2401.31	2	1	1.17887	3.57923	0.786355	0	2.75994	0	0	0	0	0	0	27.8474
482	2409.32	2012-09-05 10:30:37	2406.32	2	1	1.17891	3.57954	0.787994	0	2.76581	0	0	0	0	0	0	27.7727
483	2414.32	2012-09-05 10:30:42	2411.32	2	1	1.17887	3.58015	0.789632	0	2.77167	0	6.15597e-05	0	0	0	0	27.8033
484	2419.33	2012-09-05 10:30:47	2416.32	2	1	1.17891	3.58046	0.791271	0	2.77754	0	6.15597e-05	0	0	0	0	27.7286
485	2424.34	2012-09-05 10:30:52	2421.33	2	1	1.17891	3.58046	0.792911	0	2.78341	0	0	0	0	0	0	27.698
486	2429.34	2012-09-05 10:30:57	2426.34	2	1	1.17891	3.58077	0.794551	0	2.78929	0	0	0	0	0	0	27.7727
487	2434.35	2012-09-05 10:31:02	2431.35	2	1	1.17887	3.58138	0.796191	0	2.79516	0	6.15597e-05	0	0	0	0	27.7727
488	2439.35	2012-09-05 10:31:07	2436.35	2	1	1.17891	3.58138	0.797829	0	2.80102	0	0	0	0	0	0	27.7286
489	2444.35	2012-09-05 10:31:12	2441.35	2	1	1.17887	3.58169	0.799466	0	2.80689	0	0	0	0	0	0	27.6539
490	2449.36	2012-09-05 10:31:17	2446.35	2	1	1.17891	3.582	0.801104	0	2.81276	0	6.15597e-05	0	0	0	0	27.8033
491	2454.36	2012-09-05 10:31:22	2451.36	2	1	1.17887	3.58231	0.802744	0	2.81863	0	0	0	0	0	0	27.8033
492	2459.37	2012-09-05 10:31:27	2456.37	2	1	1.17891	3.58261	0.804384	0	2.82451	0	0	0	0	0	0	27.7727
493	2464.37	2012-09-05 10:31:32	2461.37	2	1	1.17891	3.58292	0.806022	0	2.83037	0	6.15597e-05	0	0	0	0	27.8033
494	2469.38	2012-09-05 10:31:37	2466.38	2	1	1.17891	3.58323	0.807662	0	2.83625	0	0	0	0	0	0	27.7591
495	2474.38	2012-09-05 10:31:42	2471.38	2	1	1.17887	3.58354	0.8093	0	2.84212	0	0	0	0	0	0	27.6098
496	2479.39	2012-09-05 10:31:47	2476.39	2	1	1.17887	3.58415	0.810941	0	2.848	0	6.1512e-05	0	0	0	0	27.8338
497	2484.4	2012-09-05 10:31:52	2481.39	2	1	1.17887	3.58446	0.81258	0	2.85387	0	0.000123072	0	0	0	0	27.7897
498	2489.4	2012-09-05 10:31:57	2486.4	2	1	1.17891	3.58415	0.814219	0	2.85975	0	0	0	0	0	0	27.7591
499	2494.41	2012-09-05 10:32:02	2491.4	2	1	1.17887	3.58446	0.815857	0	2.86562	0	0	0	0	0	0	27.5657
500	2499.41	2012-09-05 10:32:07	2496.41	2	1	1.17891	3.58508	0.817497	0	2.8715	0	6.15597e-05	0	0	0	0	27.6539
501	2504.42	2012-09-05 10:32:12	2501.42	2	1	1.17883	3.58538	0.819136	0	2.87738	0	0	0	0	0	0	27.715
502	2509.42	2012-09-05 10:32:17	2506.42	2	1	1.17891	3.586	0.820775	0	2.88325	0	6.15597e-05	0	0	0	0	27.715
503	2514.43	2012-09-05 10:32:22	2511.43	2	1	1.17887	3.58631	0.822414	0	2.88913	0	0	0	0	0	0	27.7897
504	2519.43	2012-09-05 10:32:27	2516.43	2	1	1.17883	3.58662	0.824052	0	2.895	0	0	0	0	0	0	27.715
505	2524.44	2012-09-05 10:32:32	2521.43	2	1	1.17891	3.58692	0.825691	0	2.90088	0	6.15597e-05	0	0	0	0	27.7015
506	2529.44	2012-09-05 10:32:37	2526.43	2	1	1.17887	3.58723	0.827328	0	2.90676	0	6.15597e-05	0	0	0	0	27.6709
507	2534.44	2012-09-05 10:32:42	2531.44	2	1	1.17887	3.58754	0.828968	0	2.91264	0	6.1512e-05	0	0	0	0	27.7456
508	2539.45	2012-09-05 10:32:47	2536.44	2	1	1.17887	3.58815	0.830607	0	2.91852	0	6.15597e-05	0	0	0	0	27.6709
509	2544.46	2012-09-05 10:32:52	2541.45	2	1	1.17891	3.58846	0.832247	0	2.9244	0	6.15597e-05	0	0	0	0	27.6709
510	2549.46	2012-09-05 10:32:57	2546.45	2	1	1.17887	3.58877	0.833885	0	2.93028	0	6.15597e-05	0	0	0	0	27.6573
511	2554.46	2012-09-05 10:33:02	2551.46	2	1	1.17887	3.58908	0.835523	0	2.93616	0	0	0	0	0	0	27.6879
512	2559.47	2012-09-05 10:33:07	2556.47	2	1	1.17887	3.58939	0.837163	0	2.94205	0	0	0	0	0	0	27.6132
513	2564.48	2012-09-05 10:33:12	2561.47	2	1	1.17891	3.59	0.838803	0	2.94793	0	6.15597e-05	0	0	0	0	27.6709
514	2569.48	2012-09-05 10:33:17	2566.48	2	1	1.17887	3.59031	0.840442	0	2.95382	0	6.15597e-05	0	0	0	0	27.732
515	2574.48	2012-09-05 10:33:22	2571.48	2	1	1.17887	3.59062	0.84208	0	2.9597	0	0	0	0	0	0	27.6132
516	2579.49	2012-09-05 10:33:27	2576.49	2	1	1.17891	3.59123	0.84372	0	2.96559	0	0.000123119	0	0	0	0	27.5215
517	2584.49	2012-09-05 10:33:32	2581.49	2	1	1.17887	3.59154	0.845358	0	2.97147	0	0	0	0	0	0	27.4469
518	2589.5	2012-09-05 10:33:37	2586.49	2	1	1.17891	3.59216	0.846996	0	2.97736	0	6.15597e-05	0	0	0	0	27.6268
519	2594.5	2012-09-05 10:33:42	2591.5	2	1	1.17887	3.59246	0.848635	0	2.98324	0	6.15597e-05	0	0	0	0	27.6268
520	2599.51	2012-09-05 10:33:47	2596.5	2	1	1.17887	3.59308	0.850274	0	2.98913	0	6.15597e-05	0	0	0	0	27.5215
521	2604.51	2012-09-05 10:33:52	2601.51	2	1	1.17887	3.59308	0.851913	0	2.99502	0	-6.15597e-05	0	0	0	0	27.6743
522	2609.52	2012-09-05 10:33:57	2606.52	2	1	1.17887	3.594	0.853554	0	3.00092	0	6.1512e-05	0	0	0	0	27.5215
523	2614.52	2012-09-05 10:34:02	2611.52	2	1	1.17883	3.59431	0.855192	0	3.0068	0	6.15597e-05	0	0	0	0	27.6879
524	2619.53	2012-09-05 10:34:07	2616.53	2	1	1.17887	3.59493	0.856833	0	3.0127	0	0	0	0	0	0	27.6438
525	2624.54	2012-09-05 10:34:12	2621.53	2	1	1.17883	3.59554	0.85847	0	3.01859	0	0	0	0	0	0	27.5691
526	2629.54	2012-09-05 10:34:17	2626.53	2	1	1.17891	3.59616	0.860108	0	3.02448	0	6.15597e-05	0	0	0	0	27.7015
527	2634.54	2012-09-05 10:34:22	2631.53	2	1	1.17887	3.59646	0.861746	0	3.03037	0	6.15597e-05	0	0	0	0	27.5827
528	2639.55	2012-09-05 10:34:27	2636.54	2	1	1.17891	3.59739	0.863386	0	3.03627	0	0.000123072	0	0	0	0	27.6438
529	2644.56	2012-09-05 10:34:32	2641.55	2	1	1.17887	3.5977	0.865026	0	3.04217	0	0	0	0	0	0	27.5521
530	2649.56	2012-09-05 10:34:37	2646.56	2	1	1.17891	3.59831	0.866667	0	3.04807	0	6.15597e-05	0	0	0	0	27.5962
531	2654.57	2012-09-05 10:34:42	2651.57	2	1	1.17891	3.59893	0.868307	0	3.05397	0	6.15597e-05	0	0	0	0	27.6268
532	2659.58	2012-09-05 10:34:47	2656.57	2	1	1.17887	3.59923	0.869946	0	3.05987	0	6.15597e-05	0	0	0	0	27.5215
533	2661.77	2012-09-05 10:34:50	2658.77	2	1	1.17891	3.60016	0.870663	0	3.06245	0	0.000123119	0	0	0	0	27.5215
534	2666.78	2012-09-05 10:34:55	5.00825	3	1	1.17357	3.60047	0.872299	0	3.06834	0	6.1512e-05	0	0	0	0	27.7015
535	2671.78	2012-09-05 10:35:00	10.0109	3	1	1.16925	3.60016	0.873927	0	3.0742	0	0	0	0	0	0	27.5962
536	2676.78	2012-09-05 10:35:05	15.0138	3	1	1.16474	3.60016	0.875549	0	3.08004	0	-6.1512e-05	0	0	0	0	27.491
537	2681.79	2012-09-05 10:35:10	20.022	3	1	1.1608	3.60016	0.877166	0	3.08587	0	0	0	0	0	0	27.6098
538	2686.8	2012-09-05 10:35:15	25.0264	3	1	1.15667	3.60016	0.878777	0	3.09167	0	0	0	0	0	0	27.6539
539	2691.8	2012-09-05 10:35:20	30.0277	3	1	1.15253	3.60047	0.880381	0	3.09744	0	0	0	0	0	0	27.5351
540	2696.8	2012-09-05 10:35:25	35.0327	3	1	1.14821	3.60016	0.881981	0	3.1032	0	0	0	0	0	0	27.6234
541	2701.81	2012-09-05 10:35:30	40.041	3	1	1.14371	3.60016	0.883575	0	3.10894	0	0	0	0	0	0	27.6234
542	2706.81	2012-09-05 10:35:35	45.0443	3	1	1.13939	3.60016	0.885162	0	3.11465	0	-6.1512e-05	0	0	0	0	27.474
543	2711.81	2012-09-05 10:35:40	50.0446	3	1	1.13507	3.60047	0.886741	0	3.12034	0	6.1512e-05	0	0	0	0	27.6234
544	2716.82	2012-09-05 10:35:45	55.0528	3	1	1.13037	3.60016	0.888317	0	3.12601	0	0	0	0	0	0	27.698
545	2721.83	2012-09-05 10:35:50	60.058	3	1	1.12586	3.59985	0.889886	0	3.13166	0	-6.15597e-05	0	0	0	0	27.6675
546	2726.83	2012-09-05 10:35:55	65.0654	3	1	1.12117	3.60047	0.891448	0	3.13729	0	0	0	0	0	0	27.6234
547	2731.85	2012-09-05 10:36:00	70.0755	3	1	1.11609	3.60016	0.893005	0	3.14289	0	0	0	0	0	0	27.698
548	2736.85	2012-09-05 10:36:05	75.0797	3	1	1.11102	3.60016	0.894553	0	3.14846	0	6.15597e-05	0	0	0	0	27.698
549	2741.86	2012-09-05 10:36:10	80.087	3	1	1.10576	3.60016	0.896095	0	3.15401	0	0	0	0	0	0	27.6539
550	2746.86	2012-09-05 10:36:15	85.0945	3	1	1.1005	3.60016	0.897629	0	3.15954	0	6.15597e-05	0	0	0	0	27.5792
551	2751.87	2012-09-05 10:36:20	90.0975	3	1	1.09506	3.60016	0.899155	0	3.16503	0	-6.1512e-05	0	0	0	0	27.6234
552	2756.87	2012-09-05 10:36:25	95.1037	3	1	1.08942	3.60016	0.900674	0	3.1705	0	0	0	0	0	0	27.5487
553	2761.88	2012-09-05 10:36:30	100.108	3	1	1.08379	3.60016	0.902185	0	3.17594	0	-6.1512e-05	0	0	0	0	27.698
554	2766.88	2012-09-05 10:36:35	105.115	3	1	1.07778	3.60016	0.903688	0	3.18135	0	-6.1512e-05	0	0	0	0	27.698
555	2771.89	2012-09-05 10:36:40	110.115	3	1	1.07177	3.60047	0.905181	0	3.18673	0	0	0	0	0	0	27.5487
556	2776.89	2012-09-05 10:36:45	115.116	3	1	1.06557	3.60016	0.906665	0	3.19207	0	0	0	0	0	0	27.5928
557	2781.89	2012-09-05 10:36:50	120.121	3	1	1.05918	3.60016	0.908142	0	3.19739	0	0	0	0	0	0	27.6234
558	2786.89	2012-09-05 10:36:55	125.123	3	1	1.05261	3.60016	0.909609	0	3.20267	0	-6.1512e-05	0	0	0	0	27.5487
559	2791.9	2012-09-05 10:37:00	130.133	3	1	1.04585	3.60016	0.911069	0	3.20792	0	0	0	0	0	0	27.474
560	2796.91	2012-09-05 10:37:05	135.136	3	1	1.0389	3.60016	0.912518	0	3.21314	0	0	0	0	0	0	27.474
561	2801.91	2012-09-05 10:37:10	140.144	3	1	1.03157	3.60016	0.913958	0	3.21833	0	0	0	0	0	0	27.698
562	2806.92	2012-09-05 10:37:15	145.15	3	1	1.02443	3.60047	0.915388	0	3.22347	0	6.1512e-05	0	0	0	0	27.7727
563	2811.93	2012-09-05 10:37:20	150.158	3	1	1.01673	3.60016	0.916808	0	3.22858	0	0	0	0	0	0	27.698
564	2816.94	2012-09-05 10:37:25	155.168	3	1	1.00903	3.60016	0.918217	0	3.23366	0	0	0	0	0	0	27.698
565	2821.94	2012-09-05 10:37:30	160.169	3	1	1.00133	3.60016	0.919614	0	3.23869	0	0	0	0	0	0	27.6234
566	2826.94	2012-09-05 10:37:35	165.171	3	1	0.993253	3.60047	0.921	0	3.24368	0	0	0	0	0	0	27.5487
567	2831.94	2012-09-05 10:37:40	170.172	3	1	0.985177	3.60016	0.922374	0	3.24862	0	0	0	0	0	0	27.474
568	2836.94	2012-09-05 10:37:45	175.172	3	1	0.976912	3.60047	0.923736	0	3.25353	0	6.1512e-05	0	0	0	0	27.5487
569	2841.95	2012-09-05 10:37:50	180.177	3	1	0.968084	3.60047	0.925088	0	3.2584	0	0	0	0	0	0	27.698
570	2846.95	2012-09-05 10:37:55	185.18	3	1	0.959256	3.60047	0.926428	0	3.26322	0	6.1512e-05	0	0	0	0	27.6539
571	2851.95	2012-09-05 10:38:00	190.182	3	1	0.95024	3.60016	0.927754	0	3.26799	0	0	0	0	0	0	27.5487
572	2856.96	2012-09-05 10:38:05	195.189	3	1	0.940849	3.60016	0.929069	0	3.27273	0	0	0	0	0	0	27.5487
573	2861.96	2012-09-05 10:38:10	200.189	3	1	0.931833	3.60016	0.93037	0	3.27741	0	-6.1512e-05	0	0	0	0	27.698
574	2866.96	2012-09-05 10:38:15	205.189	3	1	0.922441	3.60016	0.931658	0	3.28205	0	-6.1512e-05	0	0	0	0	27.474
575	2871.96	2012-09-05 10:38:20	210.191	3	1	0.912674	3.60016	0.932933	0	3.28664	0	0	0	0	0	0	27.3993
576	2876.96	2012-09-05 10:38:25	215.194	3	1	0.903095	3.60016	0.934195	0	3.29118	0	0	0	0	0	0	27.6234
577	2881.97	2012-09-05 10:38:30	220.203	3	1	0.893139	3.60016	0.935444	0	3.29568	0	0	0	0	0	0	27.474
578	2886.97	2012-09-05 10:38:35	225.203	3	1	0.882997	3.60047	0.936677	0	3.30012	0	0	0	0	0	0	27.5487
579	2891.97	2012-09-05 10:38:40	230.205	3	1	0.872666	3.60016	0.937895	0	3.3045	0	0	0	0	0	0	27.474
580	2896.98	2012-09-05 10:38:45	235.208	3	1	0.862523	3.60047	0.939103	0	3.30885	0	6.1512e-05	0	0	0	0	27.698
581	2901.99	2012-09-05 10:38:50	240.217	3	1	0.852192	3.60016	0.940296	0	3.31315	0	0	0	0	0	0	27.3246
582	2907	2012-09-05 10:38:55	245.226	3	1	0.841298	3.60016	0.941474	0	3.31739	0	0	0	0	0	0	27.6234
583	2912	2012-09-05 10:39:00	250.229	3	1	0.830592	3.60016	0.942636	0	3.32157	0	0	0	0	0	0	27.5487
584	2917.01	2012-09-05 10:39:05	255.236	3	1	0.820073	3.60016	0.943783	0	3.3257	0	0	0	0	0	0	27.6675
585	2922.01	2012-09-05 10:39:10	260.243	3	1	0.809367	3.60016	0.944916	0	3.32978	0	0	0	0	0	0	27.6234
586	2927.02	2012-09-05 10:39:15	265.249	3	1	0.798285	3.60016	0.946034	0	3.33381	0	-6.1512e-05	0	0	0	0	27.5181
587	2932.03	2012-09-05 10:39:20	270.256	3	1	0.787391	3.60016	0.947137	0	3.33778	0	0	0	0	0	0	27.698
588	2937.03	2012-09-05 10:39:25	275.26	3	1	0.776496	3.60016	0.948224	0	3.34169	0	-6.1512e-05	0	0	0	0	27.5181
589	2942.04	2012-09-05 10:39:30	280.268	3	1	0.765227	3.60016	0.949296	0	3.34555	0	-6.1512e-05	0	0	0	0	27.5487
590	2947.04	2012-09-05 10:39:35	285.269	3	1	0.754332	3.60016	0.950351	0	3.34935	0	0	0	0	0	0	27.5181
591	2952.04	2012-09-05 10:39:40	290.272	3	1	0.743062	3.60016	0.951392	0	3.3531	0	0	0	0	0	0	27.5487
592	2957.05	2012-09-05 10:39:45	295.279	3	1	0.73198	3.60047	0.952418	0	3.35679	0	6.1512e-05	0	0	0	0	27.5928
593	2962.05	2012-09-05 10:39:50	300.281	3	1	0.720898	3.60016	0.953427	0	3.36042	0	0	0	0	0	0	27.6234
594	2967.06	2012-09-05 10:39:55	305.285	3	1	0.710004	3.60016	0.954422	0	3.36401	0	0	0	0	0	0	27.5487
595	2972.06	2012-09-05 10:40:00	310.288	3	1	0.69911	3.60016	0.955401	0	3.36753	0	0	0	0	0	0	27.7727
596	2977.06	2012-09-05 10:40:05	315.288	3	1	0.688404	3.60047	0.956365	0	3.371	0	0.000123072	0	0	0	0	27.474
597	2982.06	2012-09-05 10:40:10	320.294	3	1	0.677322	3.60016	0.957314	0	3.37442	0	0	0	0	0	0	27.6675
598	2987.07	2012-09-05 10:40:15	325.298	3	1	0.666991	3.60016	0.958249	0	3.37778	0	0	0	0	0	0	27.4876
599	2992.08	2012-09-05 10:40:20	330.306	3	1	0.656097	3.60047	0.959169	0	3.38109	0	6.1512e-05	0	0	0	0	27.6369
600	2997.08	2012-09-05 10:40:25	335.308	3	1	0.645578	3.60016	0.960073	0	3.38435	0	-6.1512e-05	0	0	0	0	27.5317
601	3002.08	2012-09-05 10:40:30	340.31	3	1	0.63506	3.60047	0.960962	0	3.38755	0	0.000123072	0	0	0	0	27.6675
602	3007.09	2012-09-05 10:40:35	345.318	3	1	0.624541	3.60016	0.961839	0	3.39071	0	-6.1512e-05	0	0	0	0	27.6369
603	3012.09	2012-09-05 10:40:40	350.322	3	1	0.614586	3.60016	0.9627	0	3.39381	0	0	0	0	0	0	27.7422
604	3017.09	2012-09-05 10:40:45	355.323	3	1	0.604255	3.60016	0.963546	0	3.39685	0	-6.1512e-05	0	0	0	0	27.6811
605	3022.1	2012-09-05 10:40:50	360.328	3	1	0.5943	3.60016	0.964379	0	3.39985	0	0	0	0	0	0	27.5758
606	3027.1	2012-09-05 10:40:55	365.334	3	1	0.584157	3.60016	0.965198	0	3.4028	0	0	0	0	0	0	27.6505
607	3032.11	2012-09-05 10:41:00	370.342	3	1	0.57439	3.60016	0.966004	0	3.4057	0	0	0	0	0	0	27.6505
608	3037.12	2012-09-05 10:41:05	375.351	3	1	0.564811	3.60016	0.966797	0	3.40856	0	0	0	0	0	0	27.6505
609	3042.13	2012-09-05 10:41:10	380.36	3	1	0.555231	3.60016	0.967576	0	3.41136	0	0	0	0	0	0	27.5758
610	3047.14	2012-09-05 10:41:15	385.369	3	1	0.546028	3.60047	0.968342	0	3.41412	0	0	0	0	0	0	27.6505
611	3052.15	2012-09-05 10:41:20	390.378	3	1	0.536824	3.60016	0.969095	0	3.41683	0	-6.1512e-05	0	0	0	0	27.4265
612	3057.15	2012-09-05 10:41:25	395.382	3	1	0.527808	3.60047	0.969835	0	3.4195	0	6.1512e-05	0	0	0	0	27.5758
613	3062.15	2012-09-05 10:41:30	400.382	3	1	0.51898	3.60016	0.970562	0	3.42211	0	0	0	0	0	0	27.5758
614	3067.15	2012-09-05 10:41:35	405.383	3	1	0.509964	3.60016	0.971276	0	3.42468	0	-6.1512e-05	0	0	0	0	27.6505
615	3072.16	2012-09-05 10:41:40	410.387	3	1	0.501512	3.60016	0.971979	0	3.42722	0	0	0	0	0	0	27.5758
616	3077.16	2012-09-05 10:41:45	415.393	3	1	0.492871	3.60016	0.972671	0	3.4297	0	0	0	0	0	0	27.6505
617	3082.16	2012-09-05 10:41:50	420.395	3	1	0.484795	3.60047	0.97335	0	3.43215	0	6.1512e-05	0	0	0	0	27.5453
618	3087.16	2012-09-05 10:41:55	425.395	3	1	0.47653	3.60016	0.974018	0	3.43455	0	0	0	0	0	0	27.62
619	3092.17	2012-09-05 10:42:00	430.399	3	1	0.468641	3.60016	0.974675	0	3.43692	0	6.15597e-05	0	0	0	0	27.6505
620	3097.18	2012-09-05 10:42:05	435.407	3	1	0.46094	3.60047	0.975321	0	3.43925	0	6.1512e-05	0	0	0	0	27.5894
621	3102.18	2012-09-05 10:42:10	440.41	3	1	0.453239	3.60047	0.975957	0	3.44153	0	0.000123072	0	0	0	0	27.7082
622	3107.18	2012-09-05 10:42:15	445.415	3	1	0.445538	3.59985	0.976582	0	3.44378	0	-6.15597e-05	0	0	0	0	27.6336
623	3112.19	2012-09-05 10:42:20	450.416	3	1	0.438588	3.60047	0.977196	0	3.44599	0	6.1512e-05	0	0	0	0	27.6946
624	3117.19	2012-09-05 10:42:25	455.417	3	1	0.431263	3.60016	0.9778	0	3.44817	0	0	0	0	0	0	27.6641
625	3122.19	2012-09-05 10:42:30	460.42	3	1	0.424125	3.60016	0.978394	0	3.45031	0	0	0	0	0	0	27.5283
626	3127.2	2012-09-05 10:42:35	465.43	3	1	0.417176	3.60016	0.978979	0	3.45242	0	0	0	0	0	0	27.5419
627	3132.21	2012-09-05 10:42:40	470.436	3	1	0.410414	3.60016	0.979555	0	3.45449	0	-6.1512e-05	0	0	0	0	27.5419
628	3137.21	2012-09-05 10:42:45	475.444	3	1	0.403652	3.60016	0.980121	0	3.45653	0	6.15597e-05	0	0	0	0	27.6166
629	3142.22	2012-09-05 10:42:50	480.45	3	1	0.397265	3.60047	0.980678	0	3.45853	0	6.1512e-05	0	0	0	0	27.603
630	3147.22	2012-09-05 10:42:55	485.454	3	1	0.390879	3.60016	0.981225	0	3.4605	0	0	0	0	0	0	27.5419
631	3152.23	2012-09-05 10:43:00	490.456	3	1	0.384681	3.60047	0.981764	0	3.46244	0	6.1512e-05	0	0	0	0	27.4367
632	3157.23	2012-09-05 10:43:05	495.464	3	1	0.378482	3.60047	0.982295	0	3.46435	0	6.1512e-05	0	0	0	0	27.5861
633	3162.24	2012-09-05 10:43:10	500.47	3	1	0.37266	3.60016	0.982817	0	3.46623	0	0	0	0	0	0	27.6471
634	3167.24	2012-09-05 10:43:15	505.47	3	1	0.366649	3.60016	0.98333	0	3.46808	0	0	0	0	0	0	27.5725
635	3172.24	2012-09-05 10:43:20	510.473	3	1	0.361014	3.60047	0.983836	0	3.4699	0	6.1512e-05	0	0	0	0	27.5725
636	3177.24	2012-09-05 10:43:25	515.474	3	1	0.355191	3.60016	0.984333	0	3.47169	0	0	0	0	0	0	27.6166
637	3182.25	2012-09-05 10:43:30	520.478	3	1	0.349932	3.60016	0.984824	0	3.47346	0	0	0	0	0	0	27.5419
638	3187.25	2012-09-05 10:43:35	525.482	3	1	0.344297	3.59985	0.985306	0	3.47519	0	-6.15597e-05	0	0	0	0	27.5555
639	3192.26	2012-09-05 10:43:40	530.491	3	1	0.339226	3.60016	0.985782	0	3.47691	0	0	0	0	0	0	27.4367
640	3197.26	2012-09-05 10:43:45	535.495	3	1	0.333779	3.60016	0.986249	0	3.47859	0	0	0	0	0	0	27.4367
641	3202.27	2012-09-05 10:43:50	540.496	3	1	0.329083	3.60016	0.98671	0	3.48025	0	0	0	0	0	0	27.5419
642	3207.27	2012-09-05 10:43:55	545.497	3	1	0.324199	3.60016	0.987164	0	3.48188	0	0	0	0	0	0	27.3756
643	3212.27	2012-09-05 10:44:00	550.504	3	1	0.319316	3.59985	0.987611	0	3.48349	0	-0.000123072	0	0	0	0	27.6166
644	3217.28	2012-09-05 10:44:05	555.513	3	1	0.31462	3.60016	0.988052	0	3.48508	0	0	0	0	0	0	27.4367
645	3222.29	2012-09-05 10:44:10	560.516	3	1	0.309924	3.60016	0.988486	0	3.48664	0	-6.1512e-05	0	0	0	0	27.5114
646	3227.29	2012-09-05 10:44:15	565.522	3	1	0.305416	3.60016	0.988914	0	3.48818	0	0	0	0	0	0	27.4062
647	3232.29	2012-09-05 10:44:20	570.523	3	1	0.300908	3.60047	0.989335	0	3.4897	0	6.1512e-05	0	0	0	0	27.4808
648	3237.29	2012-09-05 10:44:25	575.524	3	1	0.296588	3.60016	0.989751	0	3.4912	0	0	0	0	0	0	27.4198
649	3242.29	2012-09-05 10:44:30	580.525	3	1	0.292456	3.60016	0.99016	0	3.49267	0	0	0	0	0	0	27.5114
650	3247.3	2012-09-05 10:44:35	585.529	3	1	0.288323	3.60016	0.990564	0	3.49412	0	0	0	0	0	0	27.4808
651	3252.31	2012-09-05 10:44:40	590.539	3	1	0.284379	3.60016	0.990962	0	3.49556	0	0	0	0	0	0	27.6302
652	3257.31	2012-09-05 10:44:45	595.541	3	1	0.280435	3.60016	0.991355	0	3.49697	0	0	0	0	0	0	27.4503
653	3262.31	2012-09-05 10:44:50	600.544	3	1	0.27649	3.60016	0.991742	0	3.49836	0	0	0	0	0	0	27.5997
654	3267.32	2012-09-05 10:44:55	605.551	3	1	0.272733	3.59985	0.992124	0	3.49974	0	-0.000123072	0	0	0	0	27.4808
655	3272.32	2012-09-05 10:45:00	610.552	3	1	0.269165	3.60016	0.9925	0	3.50109	0	0	0	0	0	0	27.525
656	3277.32	2012-09-05 10:45:05	615.553	3	1	0.265408	3.60016	0.992871	0	3.50243	0	0	0	0	0	0	27.3451
657	3282.33	2012-09-05 10:45:10	620.558	3	1	0.261839	3.60016	0.993238	0	3.50375	0	0	0	0	0	0	27.3756
658	3287.33	2012-09-05 10:45:15	625.56	3	1	0.25827	3.60016	0.993599	0	3.50505	0	0	0	0	0	0	27.4198
659	3292.33	2012-09-05 10:45:20	630.561	3	1	0.25489	3.60016	0.993955	0	3.50633	0	0	0	0	0	0	27.3756
660	3297.34	2012-09-05 10:45:25	635.57	3	1	0.251509	3.60016	0.994308	0	3.5076	0	0	0	0	0	0	27.3756
661	3302.34	2012-09-05 10:45:30	640.575	3	1	0.248315	3.60016	0.994655	0	3.50885	0	0	0	0	0	0	27.4062
662	3307.34	2012-09-05 10:45:35	645.575	3	1	0.245122	3.60047	0.994997	0	3.51008	0	0.000123072	0	0	0	0	27.4503
663	3312.35	2012-09-05 10:45:40	650.583	3	1	0.241554	3.60016	0.995336	0	3.5113	0	0	0	0	0	0	27.5555
664	3317.36	2012-09-05 10:45:45	655.592	3	1	0.238548	3.60016	0.99567	0	3.51251	0	0	0	0	0	0	27.4334
665	3322.37	2012-09-05 10:45:50	660.598	3	1	0.235731	3.60047	0.996	0	3.51369	0	0	0	0	0	0	27.4944
666	3327.37	2012-09-05 10:45:55	665.602	3	1	0.232538	3.60016	0.996325	0	3.51487	0	-6.1512e-05	0	0	0	0	27.4639
667	3332.38	2012-09-05 10:46:00	670.608	3	1	0.22972	3.60047	0.996647	0	3.51602	0	6.1512e-05	0	0	0	0	27.4639
668	3337.38	2012-09-05 10:46:05	675.609	3	1	0.226903	3.60016	0.996964	0	3.51716	0	0	0	0	0	0	27.3892
669	3342.38	2012-09-05 10:46:10	680.615	3	1	0.223897	3.60016	0.997277	0	3.51829	0	0	0	0	0	0	27.4639
670	3347.38	2012-09-05 10:46:15	685.615	3	1	0.221456	3.60016	0.997587	0	3.51941	0	-6.1512e-05	0	0	0	0	27.5386
671	3352.39	2012-09-05 10:46:20	690.62	3	1	0.21845	3.60016	0.997893	0	3.52051	0	0	0	0	0	0	27.3145
672	3357.39	2012-09-05 10:46:25	695.622	3	1	0.215821	3.60016	0.998194	0	3.52159	0	0	0	0	0	0	27.3587
673	3362.4	2012-09-05 10:46:30	700.629	3	1	0.213191	3.60016	0.998493	0	3.52267	0	0	0	0	0	0	27.3892
674	3367.41	2012-09-05 10:46:35	705.638	3	1	0.210749	3.60016	0.998788	0	3.52373	0	0	0	0	0	0	27.4334
675	3372.42	2012-09-05 10:46:40	710.646	3	1	0.208307	3.60047	0.999079	0	3.52478	0	6.1512e-05	0	0	0	0	27.3145
676	3377.42	2012-09-05 10:46:46	715.654	3	1	0.206053	3.60047	0.999367	0	3.52582	0	6.1512e-05	0	0	0	0	27.4639
677	3382.42	2012-09-05 10:46:51	720.654	3	1	0.203424	3.60016	0.999651	0	3.52684	0	0	0	0	0	0	27.4334
678	3387.43	2012-09-05 10:46:56	725.658	3	1	0.200982	3.60047	0.999932	0	3.52785	0	6.1512e-05	0	0	0	0	27.3892
679	3392.43	2012-09-05 10:47:01	730.658	3	1	0.198728	3.60016	1.00021	0	3.52885	0	0	0	0	0	0	27.3892
680	3397.43	2012-09-05 10:47:06	735.659	3	1	0.196098	3.60047	1.00048	0	3.52984	0	6.1512e-05	0	0	0	0	27.284
681	3402.44	2012-09-05 10:47:11	740.668	3	1	0.194032	3.60016	1.00076	0	3.53082	0	0	0	0	0	0	27.3587
682	3407.45	2012-09-05 10:47:16	745.677	3	1	0.192154	3.60016	1.00102	0	3.53178	0	0	0	0	0	0	27.3281
683	3412.45	2012-09-05 10:47:21	750.681	3	1	0.189712	3.60047	1.00129	0	3.53274	0	6.1512e-05	0	0	0	0	27.2093
684	3417.46	2012-09-05 10:47:26	755.688	3	1	0.187458	3.60016	1.00155	0	3.53368	0	0	0	0	0	0	27.284
685	3422.46	2012-09-05 10:47:31	760.694	3	1	0.185392	3.60016	1.00181	0	3.53462	0	-6.1512e-05	0	0	0	0	27.3145
686	3427.46	2012-09-05 10:47:36	765.694	3	1	0.183138	3.60016	1.00207	0	3.53554	0	0	0	0	0	0	27.2398
687	3432.47	2012-09-05 10:47:41	770.703	3	1	0.18126	3.59985	1.00232	0	3.53645	0	-6.15597e-05	0	0	0	0	27.2398
688	3437.47	2012-09-05 10:47:46	775.704	3	1	0.179569	3.60016	1.00257	0	3.53735	0	0	0	0	0	0	27.2093
689	3442.48	2012-09-05 10:47:51	780.712	3	1	0.177315	3.60016	1.00282	0	3.53825	0	0	0	0	0	0	27.3145
690	3447.48	2012-09-05 10:47:56	785.713	3	1	0.175625	3.60047	1.00307	0	3.53913	0	6.1512e-05	0	0	0	0	27.1651
691	3452.49	2012-09-05 10:48:01	790.719	3	1	0.174122	3.60047	1.00331	0	3.54001	0	0.000123072	0	0	0	0	27.1651
692	3457.5	2012-09-05 10:48:06	795.729	3	1	0.17168	3.60016	1.00355	0	3.54087	0	0	0	0	0	0	27.3451
693	3462.5	2012-09-05 10:48:11	800.731	3	1	0.16999	3.60016	1.00379	0	3.54173	0	0	0	0	0	0	27.3009
694	3467.51	2012-09-05 10:48:16	805.74	3	1	0.168299	3.60016	1.00402	0	3.54257	0	0	0	0	0	0	27.1957
695	3472.52	2012-09-05 10:48:21	810.75	3	1	0.166609	3.60016	1.00425	0	3.54341	0	0	0	0	0	0	27.2398
696	3477.53	2012-09-05 10:48:26	815.758	3	1	0.164731	3.60016	1.00448	0	3.54424	0	0	0	0	0	0	27.121
697	3482.53	2012-09-05 10:48:31	820.76	3	1	0.16304	3.60016	1.00471	0	3.54506	0	0	0	0	0	0	27.3451
698	3487.53	2012-09-05 10:48:36	825.765	3	1	0.161537	3.60016	1.00494	0	3.54587	0	-6.1512e-05	0	0	0	0	27.1957
699	3492.54	2012-09-05 10:48:41	830.768	3	1	0.159659	3.59985	1.00516	0	3.54668	0	-6.15597e-05	0	0	0	0	27.2704
700	3497.54	2012-09-05 10:48:46	835.769	3	1	0.158344	3.60016	1.00538	0	3.54747	0	0	0	0	0	0	27.1515
701	3502.54	2012-09-05 10:48:51	840.769	3	1	0.156654	3.60047	1.0056	0	3.54826	0	0.000123072	0	0	0	0	27.121
702	3507.55	2012-09-05 10:48:56	845.776	3	1	0.155151	3.60047	1.00582	0	3.54904	0	6.1512e-05	0	0	0	0	27.2568
703	3512.55	2012-09-05 10:49:01	850.776	3	1	0.153461	3.60016	1.00603	0	3.54981	0	0	0	0	0	0	27.2704
704	3517.55	2012-09-05 10:49:06	855.783	3	1	0.152334	3.60047	1.00624	0	3.55057	0	6.1512e-05	0	0	0	0	27.121
705	3522.56	2012-09-05 10:49:11	860.791	3	1	0.150455	3.60016	1.00645	0	3.55133	0	0	0	0	0	0	27.1074
706	3527.57	2012-09-05 10:49:16	865.799	3	1	0.148953	3.60016	1.00666	0	3.55208	0	0	0	0	0	0	27.0768
707	3532.57	2012-09-05 10:49:21	870.802	3	1	0.147638	3.60016	1.00687	0	3.55282	0	0	0	0	0	0	27.2262
708	3537.58	2012-09-05 10:49:26	875.806	3	1	0.146135	3.60016	1.00707	0	3.55356	0	0	0	0	0	0	27.1074
709	3542.58	2012-09-05 10:49:31	880.813	3	1	0.144633	3.60047	1.00728	0	3.55429	0	6.1512e-05	0	0	0	0	27.2126
710	3547.59	2012-09-05 10:49:36	885.818	3	1	0.14313	3.60016	1.00748	0	3.55501	0	0	0	0	0	0	27.1379
711	3552.6	2012-09-05 10:49:41	890.827	3	1	0.142191	3.60016	1.00767	0	3.55572	0	0	0	0	0	0	27.0938
712	3557.6	2012-09-05 10:49:46	895.835	3	1	0.140688	3.60016	1.00787	0	3.55643	0	0	0	0	0	0	27.0938
713	3562.61	2012-09-05 10:49:51	900.844	3	1	0.139373	3.60016	1.00807	0	3.55713	0	0	0	0	0	0	27.0802
714	3567.62	2012-09-05 10:49:56	905.853	3	1	0.138059	3.60016	1.00826	0	3.55783	0	0	0	0	0	0	27.1854
715	3572.62	2012-09-05 10:50:01	910.854	3	1	0.136744	3.60016	1.00845	0	3.55852	0	0	0	0	0	0	27.3212
716	3577.63	2012-09-05 10:50:06	915.861	3	1	0.135617	3.60016	1.00864	0	3.5592	0	6.15597e-05	0	0	0	0	27.1107
717	3582.63	2012-09-05 10:50:11	920.862	3	1	0.134302	3.60047	1.00883	0	3.55987	0	6.1512e-05	0	0	0	0	27.3212
718	3587.64	2012-09-05 10:50:16	925.871	3	1	0.133363	3.60016	1.00901	0	3.56054	0	0	0	0	0	0	27.1718
719	3592.65	2012-09-05 10:50:21	930.88	3	1	0.132236	3.60016	1.0092	0	3.56121	0	0	0	0	0	0	27.2465
720	3597.65	2012-09-05 10:50:26	935.884	3	1	0.130545	3.60016	1.00938	0	3.56186	0	0	0	0	0	0	27.2465
721	3602.66	2012-09-05 10:50:31	940.889	3	1	0.129418	3.60016	1.00956	0	3.56252	0	0	0	0	0	0	27.2771
722	3607.67	2012-09-05 10:50:36	945.897	3	1	0.128291	3.60016	1.00974	0	3.56316	0	-6.1512e-05	0	0	0	0	27.2771
723	3612.67	2012-09-05 10:50:41	950.905	3	1	0.127164	3.60016	1.00992	0	3.5638	0	-6.1512e-05	0	0	0	0	27.2465
724	3617.68	2012-09-05 10:50:46	955.912	3	1	0.126225	3.60047	1.01009	0	3.56444	0	6.1512e-05	0	0	0	0	27.2024
725	3622.68	2012-09-05 10:50:51	960.914	3	1	0.125098	3.60016	1.01027	0	3.56506	0	0	0	0	0	0	27.1583
726	3627.69	2012-09-05 10:50:56	965.922	3	1	0.123971	3.60016	1.01044	0	3.56569	0	0	0	0	0	0	27.233
727	3632.7	2012-09-05 10:51:01	970.93	3	1	0.123032	3.60016	1.01061	0	3.56631	0	0	0	0	0	0	27.3077
728	3637.7	2012-09-05 10:51:06	975.933	3	1	0.121905	3.60016	1.01078	0	3.56692	0	0	0	0	0	0	27.3382
729	3642.71	2012-09-05 10:51:11	980.937	3	1	0.120778	3.60016	1.01095	0	3.56753	0	0	0	0	0	0	27.1583
730	3647.71	2012-09-05 10:51:16	985.942	3	1	0.120027	3.60047	1.01112	0	3.56813	0	6.1512e-05	0	0	0	0	27.3077
731	3652.72	2012-09-05 10:51:21	990.953	3	1	0.118712	3.60016	1.01129	0	3.56873	0	0	0	0	0	0	27.1583
732	3657.72	2012-09-05 10:51:26	995.954	3	1	0.117585	3.60016	1.01145	0	3.56932	0	-6.1512e-05	0	0	0	0	27.233
733	3662.72	2012-09-05 10:51:31	1000.95	3	1	0.116834	3.60016	1.01161	0	3.56991	0	0	0	0	0	0	27.233
734	3667.72	2012-09-05 10:51:36	1005.96	3	1	0.115895	3.60016	1.01178	0	3.57049	0	-6.1512e-05	0	0	0	0	27.233
735	3672.73	2012-09-05 10:51:41	1010.96	3	1	0.114768	3.60016	1.01194	0	3.57107	0	0	0	0	0	0	27.1583
736	3677.73	2012-09-05 10:51:46	1015.96	3	1	0.114016	3.60016	1.01209	0	3.57164	0	0	0	0	0	0	27.2194
737	3682.74	2012-09-05 10:51:51	1020.97	3	1	0.113077	3.60016	1.01225	0	3.57221	0	0	0	0	0	0	27.1141
738	3687.74	2012-09-05 10:51:56	1025.97	3	1	0.11195	3.59985	1.01241	0	3.57277	0	-0.000123072	0	0	0	0	27.1888
739	3692.74	2012-09-05 10:52:01	1030.97	3	1	0.111199	3.60047	1.01256	0	3.57333	0	6.1512e-05	0	0	0	0	27.2941
740	3697.74	2012-09-05 10:52:06	1035.97	3	1	0.110823	3.60016	1.01272	0	3.57388	0	0	0	0	0	0	27.1888
741	3702.74	2012-09-05 10:52:11	1040.98	3	1	0.109508	3.60016	1.01287	0	3.57443	0	-6.1512e-05	0	0	0	0	27.3246
742	3707.75	2012-09-05 10:52:16	1045.99	3	1	0.108381	3.60016	1.01302	0	3.57498	0	0	0	0	0	0	27.2194
743	3712.76	2012-09-05 10:52:21	1050.99	3	1	0.107818	3.60016	1.01317	0	3.57552	0	-6.1512e-05	0	0	0	0	27.1752
744	3717.77	2012-09-05 10:52:26	1056	3	1	0.107066	3.60016	1.01332	0	3.57606	0	0	0	0	0	0	27.2194
745	3722.77	2012-09-05 10:52:31	1061	3	1	0.106315	3.60016	1.01347	0	3.57659	0	0	0	0	0	0	27.2194
746	3727.78	2012-09-05 10:52:36	1066.01	3	1	0.105376	3.60016	1.01362	0	3.57712	0	6.15597e-05	0	0	0	0	27.2194
747	3732.78	2012-09-05 10:52:41	1071.01	3	1	0.104437	3.60016	1.01376	0	3.57765	0	0	0	0	0	0	27.2499
748	3737.78	2012-09-05 10:52:46	1076.01	3	1	0.103686	3.60016	1.01391	0	3.57817	0	0	0	0	0	0	27.2499
749	3742.79	2012-09-05 10:52:51	1081.02	3	1	0.103122	3.60016	1.01405	0	3.57868	0	0	0	0	0	0	27.2499
750	3747.8	2012-09-05 10:52:56	1086.03	3	1	0.102559	3.60047	1.01419	0	3.5792	0	6.1512e-05	0	0	0	0	27.1005
751	3752.8	2012-09-05 10:53:01	1091.04	3	1	0.101244	3.60016	1.01434	0	3.57971	0	-6.1512e-05	0	0	0	0	27.2499
752	3757.81	2012-09-05 10:53:06	1096.04	3	1	0.100492	3.60016	1.01448	0	3.58021	0	0	0	0	0	0	27.1311
753	3762.81	2012-09-05 10:53:11	1101.04	3	1	0.0997411	3.60016	1.01462	0	3.58071	0	0	0	0	0	0	27.1311
754	3767.81	2012-09-05 10:53:16	1106.05	3	1	0.0989897	3.60047	1.01475	0	3.58121	0	6.1512e-05	0	0	0	0	27.1005
755	3772.82	2012-09-05 10:53:21	1111.05	3	1	0.0984262	3.60016	1.01489	0	3.5817	0	0	0	0	0	0	27.1752
756	3777.83	2012-09-05 10:53:26	1116.06	3	1	0.0974871	3.60016	1.01503	0	3.58219	0	0	0	0	0	0	27.1752
757	3782.83	2012-09-05 10:53:31	1121.06	3	1	0.0967358	3.60016	1.01516	0	3.58268	0	0	0	0	0	0	27.1311
758	3787.84	2012-09-05 10:53:36	1126.07	3	1	0.0961723	3.60016	1.0153	0	3.58316	0	0	0	0	0	0	26.9511
759	3792.85	2012-09-05 10:53:41	1131.08	3	1	0.0956088	3.60016	1.01543	0	3.58364	0	-6.1512e-05	0	0	0	0	27.1311
760	3797.85	2012-09-05 10:53:46	1136.08	3	1	0.0950453	3.60016	1.01556	0	3.58412	0	0	0	0	0	0	27.2805
761	3802.86	2012-09-05 10:53:51	1141.09	3	1	0.0937305	3.60016	1.01569	0	3.58459	0	0	0	0	0	0	27.2499
762	3807.86	2012-09-05 10:53:56	1146.09	3	1	0.0935426	3.60047	1.01582	0	3.58506	0	6.1512e-05	0	0	0	0	27.1752
763	3812.86	2012-09-05 10:54:01	1151.09	3	1	0.093167	3.60016	1.01595	0	3.58553	0	0	0	0	0	0	27.0564
764	3817.86	2012-09-05 10:54:06	1156.09	3	1	0.0926035	3.60047	1.01608	0	3.58599	0	6.1512e-05	0	0	0	0	26.9817
765	3822.87	2012-09-05 10:54:11	1161.1	3	1	0.0916643	3.60047	1.01621	0	3.58645	0	6.1512e-05	0	0	0	0	26.9511
766	3827.87	2012-09-05 10:54:16	1166.1	3	1	0.0911008	3.60016	1.01634	0	3.58691	0	-6.1512e-05	0	0	0	0	26.9817
767	3832.87	2012-09-05 10:54:21	1171.1	3	1	0.0903495	3.60047	1.01646	0	3.58736	0	6.1512e-05	0	0	0	0	26.9817
768	3837.88	2012-09-05 10:54:26	1176.11	3	1	0.0899738	3.60016	1.01659	0	3.58781	0	0	0	0	0	0	27.0428
769	3842.88	2012-09-05 10:54:31	1181.11	3	1	0.0890347	3.59985	1.01671	0	3.58826	0	-0.000123072	0	0	0	0	27.0122
770	3847.88	2012-09-05 10:54:36	1186.11	3	1	0.0882834	3.59985	1.01684	0	3.58871	0	-6.15597e-05	0	0	0	0	26.9069
771	3852.89	2012-09-05 10:54:41	1191.12	3	1	0.0879077	3.60016	1.01696	0	3.58915	0	0	0	0	0	0	27.0869
772	3857.89	2012-09-05 10:54:46	1196.12	3	1	0.0873442	3.60016	1.01708	0	3.58959	0	-6.1512e-05	0	0	0	0	27.0869
773	3862.9	2012-09-05 10:54:51	1201.13	3	1	0.0865929	3.60016	1.0172	0	3.59002	0	0	0	0	0	0	27.0428
774	3867.9	2012-09-05 10:54:56	1206.13	3	1	0.0860294	3.60016	1.01732	0	3.59045	0	0	0	0	0	0	26.8934
775	3872.91	2012-09-05 10:55:01	1211.14	3	1	0.0858416	3.60047	1.01744	0	3.59088	0	0	0	0	0	0	27.0428
776	3877.91	2012-09-05 10:55:06	1216.14	3	1	0.0852781	3.60047	1.01756	0	3.59131	0	0	0	0	0	0	27.1175
777	3882.91	2012-09-05 10:55:11	1221.14	3	1	0.0843389	3.60016	1.01768	0	3.59173	0	-6.1512e-05	0	0	0	0	26.8934
778	3887.91	2012-09-05 10:55:16	1226.14	3	1	0.0839632	3.60016	1.01779	0	3.59216	0	0	0	0	0	0	27.1481
779	3892.92	2012-09-05 10:55:21	1231.15	3	1	0.0832119	3.60016	1.01791	0	3.59257	0	0	0	0	0	0	27.0122
780	3897.93	2012-09-05 10:55:26	1236.16	3	1	0.0828363	3.60016	1.01803	0	3.59299	0	-6.1512e-05	0	0	0	0	26.9681
781	3902.93	2012-09-05 10:55:31	1241.16	3	1	0.0824606	3.60047	1.01814	0	3.5934	0	6.1512e-05	0	0	0	0	26.9239
782	3907.94	2012-09-05 10:55:36	1246.17	3	1	0.0817093	3.60016	1.01825	0	3.59381	0	0	0	0	0	0	26.9987
783	3912.94	2012-09-05 10:55:41	1251.17	3	1	0.0811458	3.59985	1.01837	0	3.59422	0	-6.15597e-05	0	0	0	0	27.0428
784	3917.95	2012-09-05 10:55:46	1256.18	3	1	0.0807701	3.60047	1.01848	0	3.59463	0	6.1512e-05	0	0	0	0	26.9681
785	3922.95	2012-09-05 10:55:51	1261.18	3	1	0.0802066	3.60016	1.01859	0	3.59503	0	0	0	0	0	0	27.0292
786	3927.95	2012-09-05 10:55:56	1266.18	3	1	0.079831	3.60016	1.0187	0	3.59543	0	0	0	0	0	0	26.9681
787	3932.96	2012-09-05 10:56:01	1271.19	3	1	0.0792675	3.60016	1.01881	0	3.59583	0	-6.1512e-05	0	0	0	0	27.0428
788	3937.96	2012-09-05 10:56:06	1276.19	3	1	0.0785161	3.60016	1.01892	0	3.59622	0	0	0	0	0	0	27.0428
789	3942.97	2012-09-05 10:56:11	1281.2	3	1	0.0783283	3.60016	1.01903	0	3.59662	0	0	0	0	0	0	26.9987
790	3947.97	2012-09-05 10:56:16	1286.21	3	1	0.0777648	3.60016	1.01914	0	3.59701	0	-6.1512e-05	0	0	0	0	27.0734
791	3952.98	2012-09-05 10:56:21	1291.21	3	1	0.0773892	3.60047	1.01925	0	3.59739	0	0	0	0	0	0	27.0734
792	3957.99	2012-09-05 10:56:26	1296.22	3	1	0.0768257	3.60016	1.01936	0	3.59778	0	-6.1512e-05	0	0	0	0	26.9375
793	3962.99	2012-09-05 10:56:31	1301.22	3	1	0.0762622	3.60016	1.01946	0	3.59816	0	0	0	0	0	0	27.0428
794	3968	2012-09-05 10:56:36	1306.23	3	1	0.0755108	3.60016	1.01957	0	3.59854	0	0	0	0	0	0	26.9375
795	3973.01	2012-09-05 10:56:41	1311.24	3	1	0.0755108	3.60016	1.01967	0	3.59892	0	-6.1512e-05	0	0	0	0	27.0428
796	3978.02	2012-09-05 10:56:46	1316.25	3	1	0.0751352	3.60016	1.01978	0	3.5993	0	-6.1512e-05	0	0	0	0	26.8628
797	3983.02	2012-09-05 10:56:51	1321.25	3	1	0.0743839	3.60016	1.01988	0	3.59967	0	-6.1512e-05	0	0	0	0	26.9239
798	3988.03	2012-09-05 10:56:56	1326.26	3	1	0.0740082	3.60016	1.01999	0	3.60005	0	0	0	0	0	0	26.9987
799	3993.04	2012-09-05 10:57:01	1331.27	3	1	0.0736325	3.60016	1.02009	0	3.60042	0	0	0	0	0	0	26.8934
800	3998.05	2012-09-05 10:57:06	1336.28	3	1	0.073069	3.60016	1.02019	0	3.60078	0	0	0	0	0	0	26.9545
801	4003.05	2012-09-05 10:57:11	1341.28	3	1	0.0726934	3.60016	1.02029	0	3.60115	0	-6.1512e-05	0	0	0	0	26.8934
802	4008.05	2012-09-05 10:57:16	1346.28	3	1	0.0723177	3.60047	1.02039	0	3.60151	0	6.1512e-05	0	0	0	0	26.9545
803	4013.06	2012-09-05 10:57:21	1351.29	3	1	0.0719421	3.60047	1.02049	0	3.60187	0	0	0	0	0	0	26.9545
804	4018.07	2012-09-05 10:57:26	1356.3	3	1	0.0715664	3.60016	1.02059	0	3.60223	0	-6.1512e-05	0	0	0	0	26.8934
805	4023.08	2012-09-05 10:57:31	1361.31	3	1	0.0711907	3.60047	1.02069	0	3.60259	0	6.1512e-05	0	0	0	0	26.9239
806	4028.09	2012-09-05 10:57:36	1366.32	3	1	0.0704394	3.60016	1.02079	0	3.60294	0	0	0	0	0	0	26.9239
807	4033.09	2012-09-05 10:57:41	1371.32	3	1	0.0700637	3.60016	1.02089	0	3.60329	0	0	0	0	0	0	26.9545
808	4038.1	2012-09-05 10:57:46	1376.33	3	1	0.0696881	3.60016	1.02098	0	3.60364	0	-6.1512e-05	0	0	0	0	26.8492
809	4043.1	2012-09-05 10:57:51	1381.33	3	1	0.0695003	3.60047	1.02108	0	3.60399	0	6.1512e-05	0	0	0	0	26.8492
810	4048.1	2012-09-05 10:57:56	1386.34	3	1	0.0689368	3.60047	1.02118	0	3.60434	0	0	0	0	0	0	26.8798
811	4053.11	2012-09-05 10:58:01	1391.34	3	1	0.0687489	3.60016	1.02127	0	3.60468	0	0	0	0	0	0	26.9987
812	4058.11	2012-09-05 10:58:06	1396.34	3	1	0.0681854	3.60016	1.02137	0	3.60503	0	0	0	0	0	0	26.9239
813	4063.12	2012-09-05 10:58:11	1401.35	3	1	0.0679976	3.60047	1.02146	0	3.60537	0	6.1512e-05	0	0	0	0	26.9545
814	4068.13	2012-09-05 10:58:16	1406.36	3	1	0.0676219	3.60047	1.02156	0	3.60571	0	6.1512e-05	0	0	0	0	26.9104
815	4073.13	2012-09-05 10:58:21	1411.36	3	1	0.0672463	3.60047	1.02165	0	3.60604	0	6.1512e-05	0	0	0	0	26.9239
816	4078.14	2012-09-05 10:58:26	1416.37	3	1	0.066495	3.60016	1.02174	0	3.60638	0	-6.1512e-05	0	0	0	0	26.9239
817	4083.14	2012-09-05 10:58:31	1421.37	3	1	0.066495	3.60047	1.02184	0	3.60671	0	6.1512e-05	0	0	0	0	26.9987
818	4088.15	2012-09-05 10:58:36	1426.38	3	1	0.0659315	3.60016	1.02193	0	3.60704	0	0	0	0	0	0	26.9987
819	4093.15	2012-09-05 10:58:41	1431.38	3	1	0.0657436	3.60016	1.02202	0	3.60737	0	0	0	0	0	0	27.0292
820	4098.16	2012-09-05 10:58:46	1436.39	3	1	0.065368	3.60016	1.02211	0	3.6077	0	-6.1512e-05	0	0	0	0	26.9681
821	4103.17	2012-09-05 10:58:51	1441.4	3	1	0.0648045	3.60016	1.0222	0	3.60802	0	0	0	0	0	0	26.9681
822	4108.17	2012-09-05 10:58:56	1446.4	3	1	0.0646166	3.60047	1.02229	0	3.60835	0	6.1512e-05	0	0	0	0	26.7881
823	4113.17	2012-09-05 10:59:01	1451.41	3	1	0.064241	3.60016	1.02238	0	3.60867	0	-6.1512e-05	0	0	0	0	26.8322
824	4118.18	2012-09-05 10:59:06	1456.41	3	1	0.0638653	3.60047	1.02247	0	3.60899	0	6.1512e-05	0	0	0	0	26.9375
825	4123.18	2012-09-05 10:59:11	1461.42	3	1	0.0634897	3.60016	1.02256	0	3.60931	0	-6.1512e-05	0	0	0	0	26.9817
826	4128.19	2012-09-05 10:59:16	1466.42	3	1	0.063114	3.60016	1.02265	0	3.60963	0	-6.1512e-05	0	0	0	0	26.9069
827	4133.2	2012-09-05 10:59:21	1471.43	3	1	0.0629262	3.60016	1.02273	0	3.60994	0	0	0	0	0	0	26.8764
828	4138.2	2012-09-05 10:59:26	1476.43	3	1	0.0625505	3.60016	1.02282	0	3.61026	0	0	0	0	0	0	26.8764
829	4143.21	2012-09-05 10:59:31	1481.44	3	1	0.061987	3.60016	1.02291	0	3.61057	0	0	0	0	0	0	26.8628
830	4148.21	2012-09-05 10:59:36	1486.44	3	1	0.0617992	3.60016	1.02299	0	3.61088	0	-6.1512e-05	0	0	0	0	26.7269
831	4153.22	2012-09-05 10:59:41	1491.45	3	1	0.0616114	3.60047	1.02308	0	3.61119	0	6.1512e-05	0	0	0	0	26.9069
832	4158.22	2012-09-05 10:59:46	1496.45	3	1	0.0612357	3.60016	1.02317	0	3.6115	0	-6.1512e-05	0	0	0	0	26.9817
833	4163.23	2012-09-05 10:59:51	1501.46	3	1	0.0610479	3.60016	1.02325	0	3.6118	0	0	0	0	0	0	26.8322
834	4168.23	2012-09-05 10:59:56	1506.46	3	1	0.0606722	3.60016	1.02333	0	3.61211	0	0	0	0	0	0	26.9069
835	4173.23	2012-09-05 11:00:01	1511.46	3	1	0.0602965	3.60016	1.02342	0	3.61241	0	0	0	0	0	0	26.8764
836	4178.24	2012-09-05 11:00:06	1516.47	3	1	0.0599209	3.59985	1.0235	0	3.61271	0	-0.000123072	0	0	0	0	26.8322
837	4183.25	2012-09-05 11:00:11	1521.48	3	1	0.0595452	3.60016	1.02359	0	3.61301	0	0	0	0	0	0	26.8322
838	4188.25	2012-09-05 11:00:16	1526.48	3	1	0.0593574	3.60016	1.02367	0	3.61331	0	0	0	0	0	0	26.9681
839	4193.25	2012-09-05 11:00:21	1531.48	3	1	0.0591695	3.60016	1.02375	0	3.6136	0	0	0	0	0	0	26.9375
840	4198.25	2012-09-05 11:00:26	1536.48	3	1	0.0587939	3.60047	1.02383	0	3.6139	0	0	0	0	0	0	26.8628
841	4203.26	2012-09-05 11:00:31	1541.49	3	1	0.0586061	3.60016	1.02391	0	3.61419	0	-6.1512e-05	0	0	0	0	26.7881
842	4208.27	2012-09-05 11:00:36	1546.5	3	1	0.0582304	3.60016	1.024	0	3.61448	0	0	0	0	0	0	26.8186
843	4213.27	2012-09-05 11:00:41	1551.5	3	1	0.0576669	3.60016	1.02408	0	3.61477	0	0	0	0	0	0	26.8628
844	4218.28	2012-09-05 11:00:46	1556.51	3	1	0.0574791	3.60047	1.02416	0	3.61506	0	6.1512e-05	0	0	0	0	26.8322
845	4223.28	2012-09-05 11:00:51	1561.51	3	1	0.0574791	3.60016	1.02424	0	3.61535	0	-6.1512e-05	0	0	0	0	26.9069
846	4228.29	2012-09-05 11:00:56	1566.52	3	1	0.0571034	3.60016	1.02432	0	3.61564	0	0	0	0	0	0	26.8628
847	4233.29	2012-09-05 11:01:01	1571.52	3	1	0.0569156	3.60016	1.02439	0	3.61592	0	0	0	0	0	0	26.8628
848	4238.3	2012-09-05 11:01:06	1576.53	3	1	0.0565399	3.60016	1.02447	0	3.6162	0	0	0	0	0	0	26.8764
849	4243.3	2012-09-05 11:01:11	1581.53	3	1	0.0563521	3.60047	1.02455	0	3.61649	0	6.1512e-05	0	0	0	0	26.8322
850	4248.3	2012-09-05 11:01:16	1586.53	3	1	0.0559764	3.60016	1.02463	0	3.61677	0	-6.1512e-05	0	0	0	0	26.8322
851	4253.31	2012-09-05 11:01:21	1591.54	3	1	0.0557886	3.60047	1.02471	0	3.61705	0	6.1512e-05	0	0	0	0	26.8322
852	4258.32	2012-09-05 11:01:26	1596.55	3	1	0.0554129	3.60016	1.02478	0	3.61732	0	0	0	0	0	0	26.8628
853	4263.32	2012-09-05 11:01:31	1601.55	3	1	0.0550373	3.59985	1.02486	0	3.6176	0	-6.15597e-05	0	0	0	0	26.7881
854	4268.32	2012-09-05 11:01:36	1606.55	3	1	0.0550373	3.60016	1.02494	0	3.61788	0	0	0	0	0	0	26.9069
855	4273.33	2012-09-05 11:01:41	1611.56	3	1	0.0546616	3.60047	1.02501	0	3.61815	0	6.1512e-05	0	0	0	0	26.9069
856	4278.33	2012-09-05 11:01:46	1616.56	3	1	0.0542859	3.60016	1.02509	0	3.61842	0	0	0	0	0	0	26.8628
857	4283.34	2012-09-05 11:01:51	1621.57	3	1	0.0540981	3.60047	1.02517	0	3.6187	0	6.1512e-05	0	0	0	0	26.8322
858	4288.34	2012-09-05 11:01:56	1626.58	3	1	0.0539103	3.60047	1.02524	0	3.61897	0	6.1512e-05	0	0	0	0	26.8322
859	4293.35	2012-09-05 11:02:01	1631.58	3	1	0.0535346	3.60016	1.02531	0	3.61923	0	0	0	0	0	0	26.9069
860	4298.36	2012-09-05 11:02:06	1636.59	3	1	0.0533468	3.60016	1.02539	0	3.6195	0	6.15597e-05	0	0	0	0	26.8322
861	4303.36	2012-09-05 11:02:11	1641.59	3	1	0.0529711	3.60016	1.02546	0	3.61977	0	0	0	0	0	0	26.9069
862	4308.36	2012-09-05 11:02:16	1646.59	3	1	0.0529711	3.60016	1.02554	0	3.62003	0	0	0	0	0	0	26.8628
863	4313.37	2012-09-05 11:02:21	1651.6	3	1	0.0525955	3.60016	1.02561	0	3.6203	0	-6.1512e-05	0	0	0	0	26.8322
864	4318.37	2012-09-05 11:02:26	1656.6	3	1	0.0524076	3.60047	1.02568	0	3.62056	0	0	0	0	0	0	26.8628
865	4323.38	2012-09-05 11:02:31	1661.61	3	1	0.0522198	3.60016	1.02576	0	3.62082	0	0	0	0	0	0	26.9069
866	4328.38	2012-09-05 11:02:36	1666.61	3	1	0.0518441	3.60016	1.02583	0	3.62108	0	0	0	0	0	0	26.8322
867	4333.39	2012-09-05 11:02:41	1671.62	3	1	0.0516563	3.60047	1.0259	0	3.62134	0	0	0	0	0	0	26.7881
868	4338.39	2012-09-05 11:02:46	1676.62	3	1	0.0512806	3.59985	1.02597	0	3.6216	0	-6.15597e-05	0	0	0	0	26.8322
869	4343.4	2012-09-05 11:02:51	1681.63	3	1	0.0510928	3.60016	1.02604	0	3.62185	0	0	0	0	0	0	26.7575
870	4348.41	2012-09-05 11:02:56	1686.64	3	1	0.0507171	3.60016	1.02611	0	3.62211	0	0	0	0	0	0	26.8322
871	4353.41	2012-09-05 11:03:02	1691.64	3	1	0.0507171	3.60016	1.02618	0	3.62237	0	0	0	0	0	0	26.8016
872	4358.42	2012-09-05 11:03:07	1696.65	3	1	0.0505293	3.60016	1.02626	0	3.62262	0	-6.1512e-05	0	0	0	0	26.8322
873	4363.42	2012-09-05 11:03:12	1701.65	3	1	0.0503415	3.60016	1.02633	0	3.62287	0	0	0	0	0	0	26.8016
874	4368.43	2012-09-05 11:03:17	1706.66	3	1	0.0499658	3.60016	1.02639	0	3.62312	0	0	0	0	0	0	26.9069
875	4373.44	2012-09-05 11:03:22	1711.67	3	1	0.0501537	3.60047	1.02646	0	3.62337	0	0	0	0	0	0	26.8016
876	4378.44	2012-09-05 11:03:27	1716.67	3	1	0.0495902	3.60016	1.02653	0	3.62362	0	0	0	0	0	0	26.8322
877	4383.45	2012-09-05 11:03:32	1721.68	3	1	0.0494023	3.60047	1.0266	0	3.62387	0	6.1512e-05	0	0	0	0	26.9069
878	4388.45	2012-09-05 11:03:37	1726.68	3	1	0.0490267	3.60016	1.02667	0	3.62412	0	0	0	0	0	0	26.8322
879	4393.46	2012-09-05 11:03:42	1731.69	3	1	0.0488388	3.60016	1.02674	0	3.62436	0	0	0	0	0	0	26.8016
880	4398.46	2012-09-05 11:03:47	1736.69	3	1	0.048651	3.60016	1.02681	0	3.62461	0	0	0	0	0	0	26.8322
881	4403.47	2012-09-05 11:03:52	1741.7	3	1	0.048651	3.60016	1.02687	0	3.62485	0	0	0	0	0	0	26.8764
882	4408.47	2012-09-05 11:03:57	1746.7	3	1	0.0482753	3.59985	1.02694	0	3.62509	0	-0.000123072	0	0	0	0	26.8322
883	4413.48	2012-09-05 11:04:02	1751.71	3	1	0.0482753	3.60016	1.02701	0	3.62533	0	0	0	0	0	0	26.8016
884	4418.49	2012-09-05 11:04:07	1756.72	3	1	0.0478997	3.60016	1.02708	0	3.62557	0	0	0	0	0	0	26.7575
885	4423.49	2012-09-05 11:04:12	1761.72	3	1	0.0477118	3.60016	1.02714	0	3.62581	0	0	0	0	0	0	26.7575
886	4428.49	2012-09-05 11:04:17	1766.72	3	1	0.0473362	3.60016	1.02721	0	3.62605	0	0	0	0	0	0	26.8016
887	4433.5	2012-09-05 11:04:22	1771.73	3	1	0.0469605	3.59985	1.02727	0	3.62629	0	-0.000123072	0	0	0	0	26.9069
888	4438.5	2012-09-05 11:04:27	1776.73	3	1	0.0469605	3.60047	1.02734	0	3.62652	0	6.1512e-05	0	0	0	0	26.9069
889	4443.51	2012-09-05 11:04:32	1781.74	3	1	0.0469605	3.60016	1.02741	0	3.62676	0	0	0	0	0	0	26.8016
890	4448.51	2012-09-05 11:04:37	1786.74	3	1	0.0467727	3.60016	1.02747	0	3.62699	0	0	0	0	0	0	26.8016
891	4453.51	2012-09-05 11:04:42	1791.74	3	1	0.0465849	3.60016	1.02754	0	3.62723	0	0	0	0	0	0	26.7269
892	4458.52	2012-09-05 11:04:47	1796.75	3	1	0.0462092	3.60016	1.0276	0	3.62746	0	6.15597e-05	0	0	0	0	26.8016
893	4463.53	2012-09-05 11:04:52	1801.76	3	1	0.0462092	3.60016	1.02766	0	3.62769	0	0	0	0	0	0	26.8764
894	4468.53	2012-09-05 11:04:57	1806.76	3	1	0.0456457	3.60047	1.02773	0	3.62792	0	0.000123072	0	0	0	0	26.8016
895	4473.54	2012-09-05 11:05:02	1811.77	3	1	0.0454579	3.60016	1.02779	0	3.62815	0	-6.1512e-05	0	0	0	0	26.8764
896	4478.54	2012-09-05 11:05:07	1816.77	3	1	0.0454579	3.59985	1.02785	0	3.62838	0	-6.15597e-05	0	0	0	0	26.8764
897	4483.54	2012-09-05 11:05:12	1821.77	3	1	0.04527	3.60047	1.02792	0	3.6286	0	0	0	0	0	0	26.8764
898	4488.55	2012-09-05 11:05:17	1826.78	3	1	0.0450822	3.60016	1.02798	0	3.62883	0	-6.1512e-05	0	0	0	0	26.8016
899	4493.55	2012-09-05 11:05:22	1831.78	3	1	0.04527	3.60016	1.02804	0	3.62906	0	0	0	0	0	0	26.8764
900	4498.56	2012-09-05 11:05:27	1836.79	3	1	0.0448944	3.60016	1.02811	0	3.62928	0	0	0	0	0	0	26.8016
901	4503.56	2012-09-05 11:05:32	1841.79	3	1	0.0445187	3.60016	1.02817	0	3.62951	0	0	0	0	0	0	26.8016
902	4508.57	2012-09-05 11:05:37	1846.8	3	1	0.0441431	3.60047	1.02823	0	3.62973	0	6.1512e-05	0	0	0	0	26.8016
903	4513.57	2012-09-05 11:05:42	1851.81	3	1	0.0445187	3.60016	1.02829	0	3.62995	0	0	0	0	0	0	26.8016
904	4518.58	2012-09-05 11:05:47	1856.81	3	1	0.0439552	3.60016	1.02835	0	3.63017	0	-6.1512e-05	0	0	0	0	26.8764
905	4523.58	2012-09-05 11:05:52	1861.81	3	1	0.0439552	3.60016	1.02841	0	3.63039	0	0	0	0	0	0	26.8016
906	4528.59	2012-09-05 11:05:57	1866.82	3	1	0.0435796	3.60016	1.02848	0	3.63061	0	0	0	0	0	0	26.8764
907	4533.6	2012-09-05 11:06:02	1871.83	3	1	0.0435796	3.60047	1.02854	0	3.63083	0	6.1512e-05	0	0	0	0	26.8764
908	4538.6	2012-09-05 11:06:07	1876.83	3	1	0.0435796	3.60016	1.0286	0	3.63105	0	6.15597e-05	0	0	0	0	26.8016
909	4543.61	2012-09-05 11:06:12	1881.84	3	1	0.0432039	3.60016	1.02866	0	3.63126	0	0	0	0	0	0	26.8764
910	4548.61	2012-09-05 11:06:17	1886.84	3	1	0.0430161	3.60016	1.02872	0	3.63148	0	0	0	0	0	0	26.8764
911	4553.61	2012-09-05 11:06:22	1891.84	3	1	0.0428282	3.60016	1.02878	0	3.63169	0	0	0	0	0	0	26.7711
912	4558.61	2012-09-05 11:06:27	1896.84	3	1	0.0428282	3.60047	1.02884	0	3.63191	0	6.1512e-05	0	0	0	0	26.8764
913	4563.62	2012-09-05 11:06:32	1901.85	3	1	0.0424526	3.60016	1.02889	0	3.63212	0	0	0	0	0	0	26.8016
914	4568.62	2012-09-05 11:06:37	1906.86	3	1	0.0424526	3.60047	1.02895	0	3.63233	0	6.1512e-05	0	0	0	0	26.8458
915	4573.63	2012-09-05 11:06:42	1911.86	3	1	0.0422647	3.60016	1.02901	0	3.63255	0	0	0	0	0	0	26.8764
916	4578.64	2012-09-05 11:06:47	1916.87	3	1	0.0420769	3.60047	1.02907	0	3.63276	0	0	0	0	0	0	26.8764
917	4583.64	2012-09-05 11:06:52	1921.87	3	1	0.0417013	3.60016	1.02913	0	3.63297	0	0	0	0	0	0	26.8016
918	4588.65	2012-09-05 11:06:57	1926.88	3	1	0.0418891	3.60047	1.02919	0	3.63318	0	6.1512e-05	0	0	0	0	26.8016
919	4593.66	2012-09-05 11:07:02	1931.89	3	1	0.0415134	3.60016	1.02925	0	3.63338	0	0	0	0	0	0	26.8764
920	4598.67	2012-09-05 11:07:07	1936.9	3	1	0.0413256	3.60016	1.0293	0	3.63359	0	0	0	0	0	0	26.7711
921	4603.67	2012-09-05 11:07:12	1941.9	3	1	0.0413256	3.60016	1.02936	0	3.6338	0	0	0	0	0	0	26.8458
922	4608.67	2012-09-05 11:07:17	1946.9	3	1	0.0411378	3.60016	1.02942	0	3.634	0	0	0	0	0	0	26.8458
923	4613.67	2012-09-05 11:07:22	1951.9	3	1	0.0409499	3.60016	1.02947	0	3.63421	0	0	0	0	0	0	26.8016
924	4618.68	2012-09-05 11:07:27	1956.91	3	1	0.0409499	3.60016	1.02953	0	3.63441	0	0	0	0	0	0	26.7711
925	4623.69	2012-09-05 11:07:32	1961.92	3	1	0.0405743	3.60016	1.02959	0	3.63462	0	0	0	0	0	0	26.8016
926	4628.69	2012-09-05 11:07:37	1966.92	3	1	0.0401986	3.60016	1.02964	0	3.63482	0	0	0	0	0	0	26.7269
927	4633.69	2012-09-05 11:07:42	1971.92	3	1	0.0403864	3.60016	1.0297	0	3.63502	0	0	0	0	0	0	26.8016
928	4638.7	2012-09-05 11:07:47	1976.93	3	1	0.0401986	3.60016	1.02976	0	3.63522	0	0	0	0	0	0	26.8458
929	4643.71	2012-09-05 11:07:52	1981.94	3	1	0.0400108	3.60016	1.02981	0	3.63542	0	0	0	0	0	0	26.8016
930	4648.72	2012-09-05 11:07:57	1986.95	3	1	0.0398229	3.60047	1.02987	0	3.63562	0	6.1512e-05	0	0	0	0	26.8458
931	4653.72	2012-09-05 11:08:02	1991.95	3	1	0.0394473	3.60016	1.02992	0	3.63582	0	0	0	0	0	0	26.7405
932	4658.72	2012-09-05 11:08:07	1996.95	3	1	0.0394473	3.60016	1.02998	0	3.63602	0	-6.1512e-05	0	0	0	0	26.8152
933	4663.72	2012-09-05 11:08:12	2001.95	3	1	0.0396351	3.60047	1.03003	0	3.63622	0	0	0	0	0	0	26.7405
934	4668.72	2012-09-05 11:08:17	2006.95	3	1	0.0390716	3.60047	1.03009	0	3.63641	0	6.1512e-05	0	0	0	0	26.7847
935	4673.72	2012-09-05 11:08:22	2011.95	3	1	0.0392595	3.60047	1.03014	0	3.63661	0	6.1512e-05	0	0	0	0	26.7099
936	4678.73	2012-09-05 11:08:27	2016.96	3	1	0.0388838	3.60016	1.0302	0	3.63681	0	0	0	0	0	0	26.7541
937	4683.73	2012-09-05 11:08:32	2021.96	3	1	0.0390716	3.60016	1.03025	0	3.637	0	0	0	0	0	0	26.7541
938	4688.74	2012-09-05 11:08:37	2026.97	3	1	0.0385081	3.60016	1.0303	0	3.63719	0	0	0	0	0	0	26.7847
939	4693.74	2012-09-05 11:08:42	2031.97	3	1	0.0388838	3.60016	1.03036	0	3.63739	0	0	0	0	0	0	26.6793
940	4698.75	2012-09-05 11:08:47	2036.98	3	1	0.0383203	3.60016	1.03041	0	3.63758	0	0	0	0	0	0	26.8288
941	4703.76	2012-09-05 11:08:52	2041.99	3	1	0.0383203	3.60016	1.03046	0	3.63777	0	0	0	0	0	0	26.7541
942	4708.76	2012-09-05 11:08:57	2047	3	1	0.0379446	3.59985	1.03052	0	3.63796	0	-0.000123072	0	0	0	0	26.6793
943	4713.77	2012-09-05 11:09:02	2052	3	1	0.0379446	3.60016	1.03057	0	3.63816	0	0	0	0	0	0	26.7541
944	4718.77	2012-09-05 11:09:07	2057	3	1	0.0379446	3.60047	1.03062	0	3.63835	0	6.1512e-05	0	0	0	0	26.6793
945	4723.78	2012-09-05 11:09:12	2062.01	3	1	0.0379446	3.60047	1.03068	0	3.63853	0	0	0	0	0	0	26.8288
946	4728.79	2012-09-05 11:09:17	2067.02	3	1	0.0377568	3.59985	1.03073	0	3.63872	0	-6.15597e-05	0	0	0	0	26.6793
947	4733.79	2012-09-05 11:09:22	2072.02	3	1	0.037569	3.60016	1.03078	0	3.63891	0	-6.1512e-05	0	0	0	0	26.8288
948	4738.79	2012-09-05 11:09:27	2077.02	3	1	0.0373811	3.60047	1.03083	0	3.6391	0	0	0	0	0	0	26.7541
949	4743.8	2012-09-05 11:09:32	2082.03	3	1	0.0373811	3.60016	1.03088	0	3.63928	0	0	0	0	0	0	26.6488
950	4748.8	2012-09-05 11:09:37	2087.03	3	1	0.0370055	3.60016	1.03094	0	3.63947	0	0	0	0	0	0	26.6793
951	4753.8	2012-09-05 11:09:42	2092.03	3	1	0.0370055	3.60016	1.03099	0	3.63966	0	0	0	0	0	0	26.6046
952	4758.81	2012-09-05 11:09:47	2097.04	3	1	0.0368176	3.60016	1.03104	0	3.63984	0	0	0	0	0	0	26.8288
953	4763.81	2012-09-05 11:09:52	2102.04	3	1	0.0368176	3.60016	1.03109	0	3.64002	0	-6.1512e-05	0	0	0	0	26.9035
954	4768.81	2012-09-05 11:09:57	2107.04	3	1	0.036442	3.60016	1.03114	0	3.64021	0	0	0	0	0	0	26.8288
955	4773.81	2012-09-05 11:10:02	2112.04	3	1	0.036442	3.60016	1.03119	0	3.64039	0	0	0	0	0	0	26.7982
956	4778.81	2012-09-05 11:10:07	2117.04	3	1	0.0360663	3.60016	1.03124	0	3.64057	0	0	0	0	0	0	26.873
957	4783.81	2012-09-05 11:10:12	2122.04	3	1	0.0360663	3.60016	1.03129	0	3.64075	0	0	0	0	0	0	26.7065
958	4788.81	2012-09-05 11:10:17	2127.04	3	1	0.0360663	3.60016	1.03134	0	3.64093	0	-6.1512e-05	0	0	0	0	26.8424
959	4793.82	2012-09-05 11:10:22	2132.05	3	1	0.0358785	3.60016	1.03139	0	3.64111	0	0	0	0	0	0	26.8424
960	4798.82	2012-09-05 11:10:27	2137.05	3	1	0.0356907	3.60016	1.03144	0	3.64129	0	0	0	0	0	0	26.8424
961	4803.83	2012-09-05 11:10:32	2142.06	3	1	0.0356907	3.60016	1.03149	0	3.64147	0	0	0	0	0	0	26.7371
962	4808.83	2012-09-05 11:10:37	2147.07	3	1	0.0356907	3.60047	1.03154	0	3.64165	0	6.1512e-05	0	0	0	0	26.8424
963	4813.84	2012-09-05 11:10:42	2152.07	3	1	0.0356907	3.60047	1.03159	0	3.64183	0	0.000123072	0	0	0	0	26.7813
964	4818.84	2012-09-05 11:10:47	2157.07	3	1	0.035315	3.59985	1.03164	0	3.642	0	-6.15597e-05	0	0	0	0	26.7813
965	4823.85	2012-09-05 11:10:52	2162.08	3	1	0.035315	3.60016	1.03169	0	3.64218	0	0	0	0	0	0	26.9171
966	4828.86	2012-09-05 11:10:57	2167.09	3	1	0.035315	3.60016	1.03174	0	3.64236	0	6.15597e-05	0	0	0	0	26.6624
967	4833.87	2012-09-05 11:11:02	2172.1	3	1	0.0347515	3.60016	1.03179	0	3.64253	0	-6.1512e-05	0	0	0	0	26.676
968	4838.87	2012-09-05 11:11:07	2177.1	3	1	0.0349393	3.60016	1.03183	0	3.64271	0	0	0	0	0	0	26.8424
969	4843.87	2012-09-05 11:11:12	2182.1	3	1	0.0345637	3.60016	1.03188	0	3.64288	0	0	0	0	0	0	26.8424
970	4848.87	2012-09-05 11:11:17	2187.1	3	1	0.0345637	3.60016	1.03193	0	3.64305	0	0	0	0	0	0	26.7813
971	4853.87	2012-09-05 11:11:22	2192.1	3	1	0.0343758	3.60047	1.03198	0	3.64323	0	0	0	0	0	0	26.7201
972	4858.88	2012-09-05 11:11:27	2197.11	3	1	0.034188	3.60016	1.03203	0	3.6434	0	0	0	0	0	0	26.9749
973	4863.88	2012-09-05 11:11:32	2202.11	3	1	0.034188	3.60016	1.03207	0	3.64357	0	0	0	0	0	0	26.8254
974	4868.89	2012-09-05 11:11:37	2207.12	3	1	0.034188	3.60016	1.03212	0	3.64374	0	0	0	0	0	0	26.7507
975	4873.89	2012-09-05 11:11:42	2212.13	3	1	0.0340002	3.60016	1.03217	0	3.64391	0	-6.1512e-05	0	0	0	0	26.9613
976	4878.9	2012-09-05 11:11:47	2217.13	3	1	0.0338124	3.60016	1.03222	0	3.64408	0	0	0	0	0	0	26.856
977	4883.91	2012-09-05 11:11:52	2222.14	3	1	0.0336245	3.60047	1.03226	0	3.64425	0	6.1512e-05	0	0	0	0	26.676
978	4888.91	2012-09-05 11:11:57	2227.14	3	1	0.0336245	3.60016	1.03231	0	3.64442	0	0	0	0	0	0	26.7813
979	4893.92	2012-09-05 11:12:02	2232.15	3	1	0.0334367	3.60016	1.03236	0	3.64459	0	0	0	0	0	0	26.856
980	4898.92	2012-09-05 11:12:07	2237.15	3	1	0.0336245	3.60047	1.0324	0	3.64476	0	6.1512e-05	0	0	0	0	26.856
981	4903.92	2012-09-05 11:12:12	2242.15	3	1	0.0336245	3.60047	1.03245	0	3.64492	0	6.1512e-05	0	0	0	0	26.7677
982	4908.93	2012-09-05 11:12:17	2247.16	3	1	0.0332489	3.60016	1.0325	0	3.64509	0	0	0	0	0	0	26.8118
983	4913.93	2012-09-05 11:12:22	2252.16	3	1	0.0332489	3.60016	1.03254	0	3.64526	0	0	0	0	0	0	26.7371
984	4918.94	2012-09-05 11:12:27	2257.17	3	1	0.0334367	3.60047	1.03259	0	3.64542	0	0	0	0	0	0	26.873
985	4923.94	2012-09-05 11:12:32	2262.17	3	1	0.033061	3.60016	1.03264	0	3.64559	0	0	0	0	0	0	26.6929
986	4928.94	2012-09-05 11:12:37	2267.17	3	1	0.0328732	3.60016	1.03268	0	3.64575	0	0	0	0	0	0	26.7677
987	4933.95	2012-09-05 11:12:42	2272.18	3	1	0.0326854	3.60016	1.03273	0	3.64592	0	0	0	0	0	0	26.873
988	4938.95	2012-09-05 11:12:47	2277.18	3	1	0.0326854	3.60016	1.03277	0	3.64608	0	0	0	0	0	0	26.6929
989	4943.95	2012-09-05 11:12:52	2282.18	3	1	0.0324975	3.60016	1.03282	0	3.64624	0	0	0	0	0	0	26.7677
990	4948.96	2012-09-05 11:12:57	2287.19	3	1	0.0324975	3.60016	1.03286	0	3.64641	0	6.15597e-05	0	0	0	0	26.7235
991	4953.96	2012-09-05 11:13:02	2292.19	3	1	0.0323097	3.60016	1.03291	0	3.64657	0	-6.1512e-05	0	0	0	0	26.7235
992	4958.96	2012-09-05 11:13:07	2297.19	3	1	0.0323097	3.60016	1.03295	0	3.64673	0	0	0	0	0	0	26.6929
993	4963.97	2012-09-05 11:13:12	2302.2	3	1	0.031934	3.60047	1.033	0	3.64689	0	6.1512e-05	0	0	0	0	26.6929
994	4968.98	2012-09-05 11:13:17	2307.21	3	1	0.031934	3.60016	1.03304	0	3.64705	0	0	0	0	0	0	26.6182
995	4973.98	2012-09-05 11:13:22	2312.21	3	1	0.0317462	3.60016	1.03309	0	3.64721	0	0	0	0	0	0	26.7235
996	4978.98	2012-09-05 11:13:27	2317.21	3	1	0.0315584	3.60016	1.03313	0	3.64737	0	0	0	0	0	0	26.574
997	4983.99	2012-09-05 11:13:32	2322.22	3	1	0.031934	3.60047	1.03317	0	3.64753	0	6.1512e-05	0	0	0	0	26.6624
998	4988.99	2012-09-05 11:13:37	2327.23	3	1	0.0317462	3.60016	1.03322	0	3.64769	0	6.15597e-05	0	0	0	0	26.6488
999	4994	2012-09-05 11:13:42	2332.23	3	1	0.0313705	3.60016	1.03326	0	3.64785	0	0	0	0	0	0	26.7235
1000	4999.01	2012-09-05 11:13:47	2337.24	3	1	0.0311827	3.60016	1.03331	0	3.648	0	0	0	0	0	0	26.7235
1001	5004.01	2012-09-05 11:13:52	2342.24	3	1	0.0311827	3.60047	1.03335	0	3.64816	0	0	0	0	0	0	26.5435
1002	5009.02	2012-09-05 11:13:57	2347.25	3	1	0.0311827	3.60016	1.03339	0	3.64832	0	6.15597e-05	0	0	0	0	26.7982
1003	5014.03	2012-09-05 11:14:02	2352.26	3	1	0.0309949	3.60016	1.03344	0	3.64847	0	0	0	0	0	0	26.8288
1004	5019.03	2012-09-05 11:14:07	2357.26	3	1	0.0309949	3.60016	1.03348	0	3.64863	0	0	0	0	0	0	26.574
1005	5024.03	2012-09-05 11:14:12	2362.26	3	1	0.0309949	3.60016	1.03352	0	3.64878	0	6.15597e-05	0	0	0	0	26.6488
1006	5029.03	2012-09-05 11:14:17	2367.26	3	1	0.0308071	3.60047	1.03357	0	3.64894	0	6.1512e-05	0	0	0	0	26.7235
1007	5034.04	2012-09-05 11:14:22	2372.27	3	1	0.0306192	3.60016	1.03361	0	3.64909	0	6.15597e-05	0	0	0	0	26.7235
1008	5039.05	2012-09-05 11:14:27	2377.28	3	1	0.0308071	3.60016	1.03365	0	3.64925	0	0	0	0	0	0	26.6793
1009	5044.05	2012-09-05 11:14:32	2382.28	3	1	0.0306192	3.60047	1.03369	0	3.6494	0	6.1512e-05	0	0	0	0	26.7541
1010	5049.05	2012-09-05 11:14:37	2387.28	3	1	0.0304314	3.60016	1.03374	0	3.64955	0	-6.1512e-05	0	0	0	0	26.7541
1011	5054.06	2012-09-05 11:14:42	2392.29	3	1	0.0302436	3.60016	1.03378	0	3.64971	0	0	0	0	0	0	26.6793
1012	5059.07	2012-09-05 11:14:47	2397.3	3	1	0.0300557	3.60016	1.03382	0	3.64986	0	-6.1512e-05	0	0	0	0	26.6793
1013	5064.07	2012-09-05 11:14:52	2402.3	3	1	0.0302436	3.60016	1.03386	0	3.65001	0	0	0	0	0	0	26.7541
1014	5069.08	2012-09-05 11:14:57	2407.31	3	1	0.0298679	3.60016	1.0339	0	3.65016	0	-6.1512e-05	0	0	0	0	26.6488
1015	5074.09	2012-09-05 11:15:02	2412.32	3	1	0.0298679	3.60016	1.03395	0	3.65031	0	6.15597e-05	0	0	0	0	26.7541
1016	5079.09	2012-09-05 11:15:07	2417.32	3	1	0.0298679	3.60016	1.03399	0	3.65046	0	0	0	0	0	0	26.7541
1017	5084.09	2012-09-05 11:15:12	2422.32	3	1	0.0296801	3.60016	1.03403	0	3.65061	0	0	0	0	0	0	26.6793
1018	5089.1	2012-09-05 11:15:17	2427.33	3	1	0.0296801	3.60016	1.03407	0	3.65076	0	-6.1512e-05	0	0	0	0	26.6352
1019	5094.1	2012-09-05 11:15:22	2432.33	3	1	0.0294922	3.60016	1.03411	0	3.65091	0	0	0	0	0	0	26.7099
1020	5099.11	2012-09-05 11:15:27	2437.34	3	1	0.0298679	3.60047	1.03415	0	3.65106	0	6.1512e-05	0	0	0	0	26.6352
1021	5104.12	2012-09-05 11:15:32	2442.35	3	1	0.0294922	3.60016	1.0342	0	3.6512	0	-6.1512e-05	0	0	0	0	26.8152
1022	5109.12	2012-09-05 11:15:37	2447.35	3	1	0.0294922	3.60016	1.03424	0	3.65135	0	0	0	0	0	0	26.7405
1023	5114.13	2012-09-05 11:15:42	2452.36	3	1	0.0294922	3.60016	1.03428	0	3.6515	0	0	0	0	0	0	26.7099
1024	5119.13	2012-09-05 11:15:47	2457.36	3	1	0.0294922	3.60047	1.03432	0	3.65165	0	0.000123072	0	0	0	0	26.7405
1025	5124.14	2012-09-05 11:15:52	2462.37	3	1	0.0291166	3.60047	1.03436	0	3.65179	0	0	0	0	0	0	26.7405
1026	5129.14	2012-09-05 11:15:57	2467.37	3	1	0.0289287	3.60016	1.0344	0	3.65194	0	0	0	0	0	0	26.6352
1027	5134.15	2012-09-05 11:16:02	2472.38	3	1	0.0289287	3.60016	1.03444	0	3.65208	0	-6.1512e-05	0	0	0	0	26.6216
1028	5139.15	2012-09-05 11:16:07	2477.38	3	1	0.0291166	3.60047	1.03448	0	3.65223	0	6.1512e-05	0	0	0	0	26.6963
1029	5144.15	2012-09-05 11:16:12	2482.38	3	1	0.0287409	3.60016	1.03452	0	3.65237	0	0	0	0	0	0	26.6963
1030	5149.16	2012-09-05 11:16:17	2487.39	3	1	0.0287409	3.60016	1.03456	0	3.65252	0	0	0	0	0	0	26.6352
1031	5154.16	2012-09-05 11:16:22	2492.4	3	1	0.0285531	3.60016	1.0346	0	3.65266	0	0	0	0	0	0	26.7405
1032	5159.17	2012-09-05 11:16:27	2497.4	3	1	0.0283652	3.59985	1.03464	0	3.6528	0	-0.000123072	0	0	0	0	26.7405
1033	5164.17	2012-09-05 11:16:32	2502.4	3	1	0.0285531	3.60016	1.03468	0	3.65295	0	0	0	0	0	0	26.7711
1034	5169.18	2012-09-05 11:16:37	2507.41	3	1	0.0283652	3.60016	1.03472	0	3.65309	0	-6.1512e-05	0	0	0	0	26.7711
1035	5174.18	2012-09-05 11:16:42	2512.41	3	1	0.0281774	3.60016	1.03476	0	3.65323	0	0	0	0	0	0	26.7711
1036	5179.19	2012-09-05 11:16:47	2517.42	3	1	0.0285531	3.60047	1.0348	0	3.65337	0	6.1512e-05	0	0	0	0	26.6963
1037	5184.2	2012-09-05 11:16:52	2522.43	3	1	0.0279896	3.60016	1.03484	0	3.65351	0	6.15597e-05	0	0	0	0	26.7711
1038	5189.2	2012-09-05 11:16:57	2527.43	3	1	0.0279896	3.60016	1.03488	0	3.65365	0	0	0	0	0	0	26.7269
1039	5194.2	2012-09-05 11:17:02	2532.43	3	1	0.0281774	3.60047	1.03491	0	3.65379	0	0	0	0	0	0	26.6963
1040	5199.21	2012-09-05 11:17:07	2537.44	3	1	0.0278018	3.60016	1.03495	0	3.65393	0	0	0	0	0	0	26.6963
1041	5204.22	2012-09-05 11:17:12	2542.45	3	1	0.0278018	3.60047	1.03499	0	3.65407	0	6.1512e-05	0	0	0	0	26.6216
1042	5209.22	2012-09-05 11:17:17	2547.45	3	1	0.0276139	3.60047	1.03503	0	3.65421	0	0	0	0	0	0	26.7269
1043	5214.23	2012-09-05 11:17:22	2552.46	3	1	0.0276139	3.60016	1.03507	0	3.65435	0	6.15597e-05	0	0	0	0	26.7269
1044	5219.23	2012-09-05 11:17:27	2557.46	3	1	0.0274261	3.60016	1.03511	0	3.65449	0	0	0	0	0	0	26.7711
1045	5224.23	2012-09-05 11:17:32	2562.46	3	1	0.0274261	3.60016	1.03515	0	3.65463	0	6.15597e-05	0	0	0	0	26.8016
1046	5229.23	2012-09-05 11:17:37	2567.46	3	1	0.0274261	3.60047	1.03518	0	3.65476	0	0	0	0	0	0	26.7269
1047	5234.24	2012-09-05 11:17:42	2572.47	3	1	0.0272383	3.60016	1.03522	0	3.6549	0	-6.1512e-05	0	0	0	0	26.6522
1048	5239.25	2012-09-05 11:17:47	2577.48	3	1	0.0272383	3.60016	1.03526	0	3.65504	0	6.15597e-05	0	0	0	0	26.5027
1049	5244.25	2012-09-05 11:17:52	2582.48	3	1	0.0272383	3.60016	1.0353	0	3.65517	0	0	0	0	0	0	26.7269
1050	5249.25	2012-09-05 11:17:57	2587.48	3	1	0.0272383	3.60016	1.03534	0	3.65531	0	0	0	0	0	0	26.6522
1051	5254.25	2012-09-05 11:18:02	2592.48	3	1	0.0270504	3.60047	1.03537	0	3.65545	0	0	0	0	0	0	26.6827
1052	5259.25	2012-09-05 11:18:07	2597.48	3	1	0.0268626	3.60016	1.03541	0	3.65558	0	0	0	0	0	0	26.7575
1053	5264.26	2012-09-05 11:18:12	2602.49	3	1	0.0268626	3.60016	1.03545	0	3.65572	0	0	0	0	0	0	26.5333
1054	5269.26	2012-09-05 11:18:17	2607.5	3	1	0.0270504	3.60016	1.03549	0	3.65585	0	0	0	0	0	0	26.6522
1055	5274.27	2012-09-05 11:18:22	2612.5	3	1	0.0268626	3.60016	1.03552	0	3.65598	0	0	0	0	0	0	26.7269
1056	5279.28	2012-09-05 11:18:27	2617.51	3	1	0.0264869	3.60016	1.03556	0	3.65612	0	0	0	0	0	0	26.6827
1057	5284.29	2012-09-05 11:18:32	2622.52	3	1	0.0268626	3.60047	1.0356	0	3.65625	0	0.000123072	0	0	0	0	26.5774
1058	5289.29	2012-09-05 11:18:37	2627.52	3	1	0.0266748	3.60047	1.03563	0	3.65639	0	6.1512e-05	0	0	0	0	26.6522
1059	5294.29	2012-09-05 11:18:42	2632.52	3	1	0.0264869	3.60016	1.03567	0	3.65652	0	0	0	0	0	0	26.608
1060	5299.3	2012-09-05 11:18:47	2637.53	3	1	0.0264869	3.60016	1.03571	0	3.65665	0	0	0	0	0	0	26.5333
1061	5304.3	2012-09-05 11:18:52	2642.53	3	1	0.0262991	3.60016	1.03574	0	3.65678	0	-6.1512e-05	0	0	0	0	26.608
1062	5309.3	2012-09-05 11:18:57	2647.53	3	1	0.0262991	3.60016	1.03578	0	3.65692	0	0	0	0	0	0	26.5333
1063	5314.31	2012-09-05 11:19:02	2652.54	3	1	0.0262991	3.60016	1.03582	0	3.65705	0	0	0	0	0	0	26.608
1064	5319.32	2012-09-05 11:19:07	2657.55	3	1	0.0261113	3.60016	1.03585	0	3.65718	0	0	0	0	0	0	26.608
1065	5324.32	2012-09-05 11:19:12	2662.55	3	1	0.0261113	3.60047	1.03589	0	3.65731	0	0.000123072	0	0	0	0	26.5333
1066	5329.33	2012-09-05 11:19:17	2667.56	3	1	0.0259234	3.60047	1.03593	0	3.65744	0	6.1512e-05	0	0	0	0	26.6386
1067	5334.34	2012-09-05 11:19:22	2672.57	3	1	0.0257356	3.59985	1.03596	0	3.65757	0	-6.15597e-05	0	0	0	0	26.6386
1068	5339.35	2012-09-05 11:19:27	2677.58	3	1	0.0255478	3.60016	1.036	0	3.6577	0	0	0	0	0	0	26.608
1069	5344.36	2012-09-05 11:19:32	2682.59	3	1	0.0257356	3.60047	1.03603	0	3.65783	0	6.1512e-05	0	0	0	0	26.5638
1070	5349.36	2012-09-05 11:19:37	2687.59	3	1	0.0255478	3.60016	1.03607	0	3.65796	0	0	0	0	0	0	26.608
1071	5354.37	2012-09-05 11:19:42	2692.6	3	1	0.0257356	3.60047	1.03611	0	3.65809	0	6.1512e-05	0	0	0	0	26.6692
1072	5359.38	2012-09-05 11:19:47	2697.61	3	1	0.0255478	3.60016	1.03614	0	3.65821	0	0	0	0	0	0	26.6827
1073	5364.38	2012-09-05 11:19:52	2702.61	3	1	0.0255478	3.60016	1.03618	0	3.65834	0	-6.1512e-05	0	0	0	0	26.6827
1074	5369.38	2012-09-05 11:19:57	2707.61	3	1	0.0255478	3.60047	1.03621	0	3.65847	0	0	0	0	0	0	26.6386
1075	5374.38	2012-09-05 11:20:02	2712.61	3	1	0.0251721	3.60047	1.03625	0	3.6586	0	6.1512e-05	0	0	0	0	26.608
1076	5379.39	2012-09-05 11:20:07	2717.62	3	1	0.02536	3.60047	1.03628	0	3.65872	0	6.1512e-05	0	0	0	0	26.6827
1077	5384.4	2012-09-05 11:20:12	2722.63	3	1	0.0251721	3.60016	1.03632	0	3.65885	0	6.15597e-05	0	0	0	0	26.6386
1078	5389.4	2012-09-05 11:20:17	2727.63	3	1	0.0251721	3.60016	1.03635	0	3.65898	0	0	0	0	0	0	26.7133
1079	5394.4	2012-09-05 11:20:23	2732.64	3	1	0.0249843	3.60016	1.03639	0	3.6591	0	-6.1512e-05	0	0	0	0	26.5638
1080	5399.41	2012-09-05 11:20:28	2737.64	3	1	0.02536	3.60016	1.03642	0	3.65923	0	0	0	0	0	0	26.5638
1081	5404.42	2012-09-05 11:20:33	2742.65	3	1	0.0249843	3.60016	1.03646	0	3.65935	0	0	0	0	0	0	26.6827
1082	5409.42	2012-09-05 11:20:38	2747.65	3	1	0.0246086	3.60016	1.03649	0	3.65948	0	0	0	0	0	0	26.5638
1083	5414.42	2012-09-05 11:20:43	2752.65	3	1	0.0247965	3.60016	1.03653	0	3.6596	0	0	0	0	0	0	26.608
1084	5419.43	2012-09-05 11:20:48	2757.66	3	1	0.0246086	3.60016	1.03656	0	3.65973	0	6.15597e-05	0	0	0	0	26.608
1085	5424.43	2012-09-05 11:20:53	2762.66	3	1	0.0246086	3.60016	1.0366	0	3.65985	0	0	0	0	0	0	26.6827
1086	5429.43	2012-09-05 11:20:58	2767.66	3	1	0.0246086	3.60047	1.03663	0	3.65997	0	6.1512e-05	0	0	0	0	26.608
1087	5434.44	2012-09-05 11:21:03	2772.67	3	1	0.0246086	3.60016	1.03667	0	3.6601	0	0	0	0	0	0	26.6692
1088	5439.45	2012-09-05 11:21:08	2777.68	3	1	0.0246086	3.60016	1.0367	0	3.66022	0	0	0	0	0	0	26.6692
1089	5444.45	2012-09-05 11:21:13	2782.68	3	1	0.0246086	3.60047	1.03673	0	3.66034	0	0.000123072	0	0	0	0	26.6386
1090	5449.46	2012-09-05 11:21:18	2787.69	3	1	0.0244208	3.60016	1.03677	0	3.66046	0	0	0	0	0	0	26.5197
1091	5454.46	2012-09-05 11:21:23	2792.69	3	1	0.0244208	3.60016	1.0368	0	3.66059	0	6.15597e-05	0	0	0	0	26.5638
1092	5459.47	2012-09-05 11:21:28	2797.7	3	1	0.0244208	3.60016	1.03683	0	3.66071	0	-6.1512e-05	0	0	0	0	26.5638
1093	5464.48	2012-09-05 11:21:33	2802.71	3	1	0.0240451	3.60016	1.03687	0	3.66083	0	0	0	0	0	0	26.5944
1094	5469.48	2012-09-05 11:21:38	2807.71	3	1	0.024233	3.60016	1.0369	0	3.66095	0	0	0	0	0	0	26.625
1095	5474.48	2012-09-05 11:21:43	2812.71	3	1	0.024233	3.60047	1.03694	0	3.66107	0	6.1512e-05	0	0	0	0	26.5503
1096	5479.49	2012-09-05 11:21:48	2817.72	3	1	0.0240451	3.60016	1.03697	0	3.66119	0	0	0	0	0	0	26.6556
1097	5484.49	2012-09-05 11:21:53	2822.72	3	1	0.024233	3.60016	1.037	0	3.66131	0	-6.1512e-05	0	0	0	0	26.5944
1098	5489.49	2012-09-05 11:21:58	2827.72	3	1	0.0238573	3.60016	1.03704	0	3.66143	0	0	0	0	0	0	26.5503
1099	5494.5	2012-09-05 11:22:03	2832.73	3	1	0.0240451	3.60047	1.03707	0	3.66155	0	0	0	0	0	0	26.6556
1100	5499.5	2012-09-05 11:22:08	2837.73	3	1	0.0238573	3.60047	1.0371	0	3.66167	0	6.1512e-05	0	0	0	0	26.625
1101	5504.51	2012-09-05 11:22:13	2842.74	3	1	0.0234816	3.60016	1.03714	0	3.66179	0	-6.1512e-05	0	0	0	0	26.6997
1102	5509.52	2012-09-05 11:22:18	2847.75	3	1	0.0236695	3.60016	1.03717	0	3.66191	0	0	0	0	0	0	26.6692
1103	5514.52	2012-09-05 11:22:23	2852.75	3	1	0.0238573	3.60047	1.0372	0	3.66203	0	6.1512e-05	0	0	0	0	26.5808
1104	5519.53	2012-09-05 11:22:28	2857.76	3	1	0.0234816	3.60016	1.03723	0	3.66215	0	6.15597e-05	0	0	0	0	26.5503
1105	5524.53	2012-09-05 11:22:33	2862.76	3	1	0.0234816	3.60016	1.03727	0	3.66226	0	0	0	0	0	0	26.6692
1106	5529.53	2012-09-05 11:22:38	2867.76	3	1	0.0232938	3.60016	1.0373	0	3.66238	0	0	0	0	0	0	26.5944
1107	5534.53	2012-09-05 11:22:43	2872.77	3	1	0.0232938	3.60016	1.03733	0	3.6625	0	0	0	0	0	0	26.5944
1108	5539.54	2012-09-05 11:22:48	2877.77	3	1	0.0232938	3.60016	1.03736	0	3.66262	0	0	0	0	0	0	26.7439
1109	5544.55	2012-09-05 11:22:53	2882.78	3	1	0.0232938	3.60016	1.0374	0	3.66273	0	0	0	0	0	0	26.5944
1110	5549.56	2012-09-05 11:22:58	2887.79	3	1	0.023106	3.59985	1.03743	0	3.66285	0	-6.15597e-05	0	0	0	0	26.5944
1111	5554.56	2012-09-05 11:23:03	2892.79	3	1	0.023106	3.60016	1.03746	0	3.66296	0	6.15597e-05	0	0	0	0	26.5944
1112	5559.57	2012-09-05 11:23:08	2897.8	3	1	0.0229181	3.60016	1.03749	0	3.66308	0	6.15597e-05	0	0	0	0	26.6386
1113	5564.57	2012-09-05 11:23:13	2902.8	3	1	0.023106	3.60047	1.03753	0	3.6632	0	6.1512e-05	0	0	0	0	26.6386
1114	5569.57	2012-09-05 11:23:18	2907.8	3	1	0.0229181	3.60016	1.03756	0	3.66331	0	0	0	0	0	0	26.6692
1115	5574.57	2012-09-05 11:23:23	2912.8	3	1	0.0229181	3.60016	1.03759	0	3.66343	0	6.15597e-05	0	0	0	0	26.5333
1116	5579.57	2012-09-05 11:23:28	2917.8	3	1	0.0227303	3.60016	1.03762	0	3.66354	0	0	0	0	0	0	26.6692
1117	5584.57	2012-09-05 11:23:33	2922.8	3	1	0.0227303	3.60016	1.03765	0	3.66365	0	6.15597e-05	0	0	0	0	26.6386
1118	5589.57	2012-09-05 11:23:38	2927.81	3	1	0.0227303	3.60016	1.03768	0	3.66377	0	-6.1512e-05	0	0	0	0	26.7439
1119	5594.58	2012-09-05 11:23:43	2932.81	3	1	0.0225425	3.60016	1.03772	0	3.66388	0	0	0	0	0	0	26.7269
1120	5599.58	2012-09-05 11:23:48	2937.81	3	1	0.0225425	3.60016	1.03775	0	3.664	0	0	0	0	0	0	26.608
1121	5604.58	2012-09-05 11:23:53	2942.81	3	1	0.0227303	3.60016	1.03778	0	3.66411	0	0	0	0	0	0	26.6522
1122	5609.58	2012-09-05 11:23:58	2947.81	3	1	0.0221668	3.59985	1.03781	0	3.66422	0	0	0	0	0	0	26.7269
1123	5614.59	2012-09-05 11:24:03	2952.82	3	1	0.0227303	3.60047	1.03784	0	3.66433	0	6.1512e-05	0	0	0	0	26.7575
1124	5619.59	2012-09-05 11:24:08	2957.82	3	1	0.0221668	3.59985	1.03787	0	3.66445	0	-0.000123072	0	0	0	0	26.5774
1125	5624.6	2012-09-05 11:24:13	2962.83	3	1	0.0221668	3.60016	1.0379	0	3.66456	0	0	0	0	0	0	26.7269
1126	5629.61	2012-09-05 11:24:18	2967.84	3	1	0.0223547	3.60016	1.03794	0	3.66467	0	0	0	0	0	0	26.7269
1127	5634.61	2012-09-05 11:24:23	2972.85	3	1	0.0221668	3.60016	1.03797	0	3.66478	0	0	0	0	0	0	26.7269
1128	5639.62	2012-09-05 11:24:28	2977.85	3	1	0.0221668	3.60016	1.038	0	3.66489	0	0	0	0	0	0	26.7269
1129	5644.62	2012-09-05 11:24:33	2982.85	3	1	0.021979	3.60016	1.03803	0	3.665	0	-6.1512e-05	0	0	0	0	26.7269
1130	5649.62	2012-09-05 11:24:38	2987.85	3	1	0.0217912	3.60016	1.03806	0	3.66512	0	0	0	0	0	0	26.7269
1131	5654.63	2012-09-05 11:24:43	2992.86	3	1	0.0216033	3.60016	1.03809	0	3.66523	0	0	0	0	0	0	26.6963
1132	5659.63	2012-09-05 11:24:48	2997.86	3	1	0.0216033	3.60016	1.03812	0	3.66534	0	-6.1512e-05	0	0	0	0	26.7269
1133	5664.64	2012-09-05 11:24:53	3002.87	3	1	0.021979	3.60016	1.03815	0	3.66545	0	6.15597e-05	0	0	0	0	26.7711
1134	5669.64	2012-09-05 11:24:58	3007.87	3	1	0.021979	3.60016	1.03818	0	3.66556	0	0	0	0	0	0	26.5468
1135	5674.65	2012-09-05 11:25:03	3012.88	3	1	0.021979	3.60016	1.03821	0	3.66566	0	-6.1512e-05	0	0	0	0	26.7269
1136	5679.65	2012-09-05 11:25:08	3017.88	3	1	0.0216033	3.60016	1.03824	0	3.66577	0	0	0	0	0	0	26.6216
1137	5684.66	2012-09-05 11:25:13	3022.89	3	1	0.0214155	3.59985	1.03827	0	3.66588	0	-0.000123072	0	0	0	0	26.7711
1138	5689.66	2012-09-05 11:25:18	3027.9	3	1	0.0216033	3.60016	1.0383	0	3.66599	0	-6.1512e-05	0	0	0	0	26.6522
1139	5694.67	2012-09-05 11:25:23	3032.9	3	1	0.0216033	3.60016	1.03833	0	3.6661	0	0	0	0	0	0	26.6522
1140	5699.67	2012-09-05 11:25:28	3037.9	3	1	0.0216033	3.60016	1.03836	0	3.66621	0	-6.1512e-05	0	0	0	0	26.7405
1141	5704.67	2012-09-05 11:25:33	3042.9	3	1	0.0214155	3.59985	1.03839	0	3.66631	0	-6.15597e-05	0	0	0	0	26.7711
1142	5709.68	2012-09-05 11:25:38	3047.91	3	1	0.0214155	3.60016	1.03842	0	3.66642	0	0	0	0	0	0	26.8016
1143	5714.68	2012-09-05 11:25:43	3052.91	3	1	0.0214155	3.60016	1.03845	0	3.66653	0	0	0	0	0	0	26.6658
1144	5719.68	2012-09-05 11:25:48	3057.91	3	1	0.0214155	3.60016	1.03848	0	3.66663	0	0	0	0	0	0	26.7405
1145	5724.68	2012-09-05 11:25:53	3062.91	3	1	0.0214155	3.60016	1.03851	0	3.66674	0	0	0	0	0	0	26.6963
1146	5729.68	2012-09-05 11:25:58	3067.92	3	1	0.0212277	3.60016	1.03854	0	3.66685	0	0	0	0	0	0	26.7269
1147	5734.69	2012-09-05 11:26:03	3072.92	3	1	0.0212277	3.60016	1.03857	0	3.66695	0	0	0	0	0	0	26.6352
1148	5739.69	2012-09-05 11:26:08	3077.92	3	1	0.0210398	3.60016	1.0386	0	3.66706	0	0	0	0	0	0	26.6658
1149	5744.7	2012-09-05 11:26:13	3082.93	3	1	0.0210398	3.60016	1.03863	0	3.66717	0	-6.1512e-05	0	0	0	0	26.6352
1150	5749.7	2012-09-05 11:26:18	3087.93	3	1	0.0210398	3.60016	1.03866	0	3.66727	0	0	0	0	0	0	26.7099
1151	5754.71	2012-09-05 11:26:23	3092.94	3	1	0.0212277	3.60016	1.03869	0	3.66738	0	0	0	0	0	0	26.5604
1152	5759.72	2012-09-05 11:26:28	3097.95	3	1	0.0210398	3.60047	1.03872	0	3.66748	0	6.1512e-05	0	0	0	0	26.6352
1153	5764.72	2012-09-05 11:26:33	3102.95	3	1	0.0210398	3.59985	1.03875	0	3.66759	0	-6.15597e-05	0	0	0	0	26.7099
1154	5769.73	2012-09-05 11:26:38	3107.96	3	1	0.0212277	3.60016	1.03878	0	3.66769	0	-6.1512e-05	0	0	0	0	26.6046
1155	5774.74	2012-09-05 11:26:43	3112.97	3	1	0.020852	3.60016	1.0388	0	3.6678	0	0	0	0	0	0	26.6046
1156	5779.74	2012-09-05 11:26:48	3117.97	3	1	0.0206642	3.60016	1.03883	0	3.6679	0	0	0	0	0	0	26.5299
1157	5784.74	2012-09-05 11:26:53	3122.97	3	1	0.020852	3.60016	1.03886	0	3.66801	0	0	0	0	0	0	26.7099
1158	5789.75	2012-09-05 11:26:58	3127.98	3	1	0.0206642	3.60016	1.03889	0	3.66811	0	0	0	0	0	0	26.6352
1159	5794.76	2012-09-05 11:27:03	3132.99	3	1	0.0204763	3.60016	1.03892	0	3.66821	0	-6.1512e-05	0	0	0	0	26.7541
1160	5799.76	2012-09-05 11:27:08	3137.99	3	1	0.0206642	3.60016	1.03895	0	3.66832	0	0	0	0	0	0	26.6046
1161	5804.76	2012-09-05 11:27:13	3142.99	3	1	0.0202885	3.60016	1.03898	0	3.66842	0	0	0	0	0	0	26.7541
1162	5809.77	2012-09-05 11:27:18	3148	3	1	0.0204763	3.60016	1.03901	0	3.66852	0	0	0	0	0	0	26.7541
1163	5814.77	2012-09-05 11:27:23	3153	3	1	0.0202885	3.60016	1.03903	0	3.66863	0	-6.1512e-05	0	0	0	0	26.7541
1164	5819.77	2012-09-05 11:27:28	3158	3	1	0.0204763	3.60016	1.03906	0	3.66873	0	6.15597e-05	0	0	0	0	26.6046
1165	5824.78	2012-09-05 11:27:33	3163.01	3	1	0.0206642	3.60047	1.03909	0	3.66883	0	6.1512e-05	0	0	0	0	26.6488
1166	5829.78	2012-09-05 11:27:38	3168.01	3	1	0.0201007	3.60016	1.03912	0	3.66893	0	-6.1512e-05	0	0	0	0	26.6793
1167	5834.79	2012-09-05 11:27:43	3173.02	3	1	0.0202885	3.59985	1.03915	0	3.66904	0	-6.15597e-05	0	0	0	0	26.6929
1168	5839.8	2012-09-05 11:27:48	3178.03	3	1	0.0202885	3.60016	1.03918	0	3.66914	0	0	0	0	0	0	26.7982
1169	5844.8	2012-09-05 11:27:53	3183.03	3	1	0.0201007	3.60016	1.0392	0	3.66924	0	0	0	0	0	0	26.6929
1170	5849.8	2012-09-05 11:27:58	3188.04	3	1	0.0199129	3.60016	1.03923	0	3.66934	0	0	0	0	0	0	26.6488
1171	5854.81	2012-09-05 11:28:03	3193.04	3	1	0.0202885	3.59985	1.03926	0	3.66944	0	-6.15597e-05	0	0	0	0	26.6929
1172	5859.81	2012-09-05 11:28:08	3198.04	3	1	0.0202885	3.60016	1.03929	0	3.66954	0	0	0	0	0	0	26.6488
1173	5864.82	2012-09-05 11:28:13	3203.05	3	1	0.0202885	3.60016	1.03932	0	3.66964	0	0	0	0	0	0	26.7982
1174	5869.82	2012-09-05 11:28:18	3208.05	3	1	0.0202885	3.60016	1.03934	0	3.66974	0	0	0	0	0	0	26.5876
1175	5874.82	2012-09-05 11:28:23	3213.05	3	1	0.0199129	3.60016	1.03937	0	3.66984	0	0	0	0	0	0	26.5571
1176	5879.82	2012-09-05 11:28:28	3218.05	3	1	0.019725	3.60016	1.0394	0	3.66994	0	0	0	0	0	0	26.7235
1177	5884.83	2012-09-05 11:28:33	3223.06	3	1	0.0199129	3.60016	1.03943	0	3.67004	0	0	0	0	0	0	26.7813
1178	5889.83	2012-09-05 11:28:38	3228.06	3	1	0.0199129	3.60016	1.03945	0	3.67014	0	-6.1512e-05	0	0	0	0	26.6929
1179	5894.83	2012-09-05 11:28:43	3233.06	3	1	0.019725	3.60016	1.03948	0	3.67024	0	0	0	0	0	0	26.5571
1180	5899.84	2012-09-05 11:28:48	3238.07	3	1	0.019725	3.60016	1.03951	0	3.67034	0	-6.1512e-05	0	0	0	0	26.7371
1181	5904.84	2012-09-05 11:28:53	3243.08	3	1	0.0199129	3.60016	1.03954	0	3.67044	0	-6.1512e-05	0	0	0	0	26.6454
1182	5909.85	2012-09-05 11:28:58	3248.08	3	1	0.019725	3.60016	1.03956	0	3.67054	0	-6.1512e-05	0	0	0	0	26.5707
1183	5914.86	2012-09-05 11:29:03	3253.09	3	1	0.0195372	3.60016	1.03959	0	3.67063	0	0	0	0	0	0	26.676
1184	5919.87	2012-09-05 11:29:08	3258.1	3	1	0.0195372	3.60016	1.03962	0	3.67073	0	0	0	0	0	0	26.6148
1185	5924.87	2012-09-05 11:29:13	3263.1	3	1	0.0195372	3.60016	1.03965	0	3.67083	0	0	0	0	0	0	26.7065
1186	5929.88	2012-09-05 11:29:18	3268.11	3	1	0.0195372	3.60016	1.03967	0	3.67093	0	0	0	0	0	0	26.6012
1187	5934.89	2012-09-05 11:29:23	3273.12	3	1	0.0195372	3.60016	1.0397	0	3.67103	0	0	0	0	0	0	26.6012
1188	5939.89	2012-09-05 11:29:28	3278.12	3	1	0.0193494	3.60016	1.03973	0	3.67112	0	0	0	0	0	0	26.6012
1189	5944.89	2012-09-05 11:29:33	3283.12	3	1	0.0195372	3.60016	1.03975	0	3.67122	0	0	0	0	0	0	26.4348
1190	5949.9	2012-09-05 11:29:38	3288.13	3	1	0.0191615	3.60016	1.03978	0	3.67132	0	0	0	0	0	0	26.6012
1191	5954.9	2012-09-05 11:29:43	3293.13	3	1	0.0189737	3.60016	1.03981	0	3.67141	0	0	0	0	0	0	26.6454
1192	5959.91	2012-09-05 11:29:48	3298.14	3	1	0.0191615	3.60016	1.03984	0	3.67151	0	0	0	0	0	0	26.4959
1193	5964.91	2012-09-05 11:29:53	3303.14	3	1	0.0191615	3.59985	1.03986	0	3.67161	0	-6.15597e-05	0	0	0	0	26.5401
1194	5969.91	2012-09-05 11:29:58	3308.15	3	1	0.0193494	3.60016	1.03989	0	3.6717	0	0	0	0	0	0	26.5843
1195	5974.92	2012-09-05 11:30:03	3313.15	3	1	0.0191615	3.60016	1.03992	0	3.6718	0	0	0	0	0	0	26.5843
1196	5979.92	2012-09-05 11:30:08	3318.15	3	1	0.0189737	3.60016	1.03994	0	3.67189	0	0	0	0	0	0	26.6896
1197	5984.93	2012-09-05 11:30:13	3323.16	3	1	0.0189737	3.60016	1.03997	0	3.67199	0	0	0	0	0	0	26.6454
1198	5989.93	2012-09-05 11:30:18	3328.16	3	1	0.0191615	3.60016	1.03999	0	3.67208	0	0	0	0	0	0	26.5095
1199	5994.93	2012-09-05 11:30:23	3333.16	3	1	0.0189737	3.60016	1.04002	0	3.67218	0	6.15597e-05	0	0	0	0	26.6012
1200	5999.93	2012-09-05 11:30:28	3338.16	3	1	0.0187859	3.60047	1.04005	0	3.67227	0	0	0	0	0	0	26.5401
1201	6004.94	2012-09-05 11:30:33	3343.17	3	1	0.0187859	3.59985	1.04007	0	3.67237	0	-0.000123072	0	0	0	0	26.5401
1202	6009.94	2012-09-05 11:30:38	3348.17	3	1	0.0187859	3.60016	1.0401	0	3.67246	0	-6.1512e-05	0	0	0	0	26.5401
1203	6014.95	2012-09-05 11:30:43	3353.18	3	1	0.0187859	3.60047	1.04013	0	3.67256	0	0	0	0	0	0	26.4653
1204	6019.95	2012-09-05 11:30:48	3358.18	3	1	0.0187859	3.60047	1.04015	0	3.67265	0	6.1512e-05	0	0	0	0	26.5707
1205	6024.96	2012-09-05 11:30:53	3363.19	3	1	0.0187859	3.60016	1.04018	0	3.67274	0	0	0	0	0	0	26.5571
1206	6029.96	2012-09-05 11:30:58	3368.19	3	1	0.0187859	3.60016	1.0402	0	3.67284	0	-6.1512e-05	0	0	0	0	26.5401
1207	6034.97	2012-09-05 11:31:03	3373.2	3	1	0.0189737	3.60016	1.04023	0	3.67293	0	0	0	0	0	0	26.676
1208	6039.98	2012-09-05 11:31:08	3378.21	3	1	0.0184102	3.60016	1.04026	0	3.67302	0	0	0	0	0	0	26.4959
1209	6044.98	2012-09-05 11:31:13	3383.21	3	1	0.0184102	3.60016	1.04028	0	3.67312	0	0	0	0	0	0	26.6454
1210	6049.98	2012-09-05 11:31:18	3388.21	3	1	0.0184102	3.59985	1.04031	0	3.67321	0	-6.15597e-05	0	0	0	0	26.4959
1211	6054.98	2012-09-05 11:31:23	3393.21	3	1	0.0184102	3.60016	1.04033	0	3.6733	0	0	0	0	0	0	26.5707
1212	6059.99	2012-09-05 11:31:28	3398.22	3	1	0.0187859	3.60047	1.04036	0	3.67339	0	6.1512e-05	0	0	0	0	26.4653
1213	6065	2012-09-05 11:31:33	3403.23	3	1	0.0184102	3.60016	1.04038	0	3.67349	0	0	0	0	0	0	26.4653
1214	6070.01	2012-09-05 11:31:38	3408.24	3	1	0.0182224	3.60016	1.04041	0	3.67358	0	-6.1512e-05	0	0	0	0	26.6148
1215	6075.01	2012-09-05 11:31:43	3413.24	3	1	0.0182224	3.60016	1.04043	0	3.67367	0	0	0	0	0	0	26.6012
1216	6080.02	2012-09-05 11:31:48	3418.25	3	1	0.0182224	3.60016	1.04046	0	3.67376	0	0	0	0	0	0	26.4348
1217	6085.03	2012-09-05 11:31:53	3423.26	3	1	0.0180345	3.60016	1.04049	0	3.67385	0	0	0	0	0	0	26.6454
1218	6090.03	2012-09-05 11:31:58	3428.26	3	1	0.0184102	3.60016	1.04051	0	3.67394	0	0	0	0	0	0	26.7507
1219	6095.04	2012-09-05 11:32:03	3433.27	3	1	0.0182224	3.60016	1.04054	0	3.67403	0	0	0	0	0	0	26.3736
1220	6100.05	2012-09-05 11:32:08	3438.28	3	1	0.0178467	3.60047	1.04056	0	3.67413	0	0	0	0	0	0	26.6148
1221	6105.05	2012-09-05 11:32:13	3443.28	3	1	0.0182224	3.60077	1.04059	0	3.67422	0	0.000123072	0	0	0	0	26.5095
1222	6110.05	2012-09-05 11:32:18	3448.28	3	1	0.0182224	3.60016	1.04061	0	3.67431	0	0	0	0	0	0	26.6284
1223	6115.05	2012-09-05 11:32:23	3453.28	3	1	0.0182224	3.60016	1.04064	0	3.6744	0	-6.1512e-05	0	0	0	0	26.6284
1224	6120.06	2012-09-05 11:32:28	3458.29	3	1	0.0182224	3.60016	1.04066	0	3.67449	0	0	0	0	0	0	26.5707
1225	6125.06	2012-09-05 11:32:33	3463.29	3	1	0.0178467	3.60016	1.04069	0	3.67458	0	-6.1512e-05	0	0	0	0	26.6148
1226	6130.07	2012-09-05 11:32:38	3468.3	3	1	0.0176589	3.60016	1.04071	0	3.67467	0	6.15597e-05	0	0	0	0	26.6148
1227	6135.08	2012-09-05 11:32:43	3473.31	3	1	0.0178467	3.60016	1.04074	0	3.67476	0	-6.1512e-05	0	0	0	0	26.5095
1228	6140.08	2012-09-05 11:32:48	3478.31	3	1	0.0178467	3.60016	1.04076	0	3.67485	0	0	0	0	0	0	26.6148
1229	6145.08	2012-09-05 11:32:53	3483.31	3	1	0.0176589	3.60016	1.04079	0	3.67494	0	0	0	0	0	0	26.6148
1230	6150.09	2012-09-05 11:32:58	3488.32	3	1	0.0178467	3.60047	1.04081	0	3.67502	0	6.1512e-05	0	0	0	0	26.5843
1231	6155.09	2012-09-05 11:33:03	3493.32	3	1	0.0176589	3.60016	1.04084	0	3.67511	0	-6.1512e-05	0	0	0	0	26.5095
1232	6160.1	2012-09-05 11:33:08	3498.33	3	1	0.0180345	3.60047	1.04086	0	3.6752	0	6.1512e-05	0	0	0	0	26.676
1233	6165.1	2012-09-05 11:33:13	3503.33	3	1	0.0176589	3.60016	1.04089	0	3.67529	0	0	0	0	0	0	26.5095
1234	6170.1	2012-09-05 11:33:18	3508.34	3	1	0.017471	3.59985	1.04091	0	3.67538	0	-6.15597e-05	0	0	0	0	26.6148
1235	6175.11	2012-09-05 11:33:23	3513.34	3	1	0.0176589	3.59985	1.04093	0	3.67547	0	-6.15597e-05	0	0	0	0	26.7337
1236	6180.12	2012-09-05 11:33:28	3518.35	3	1	0.017471	3.60047	1.04096	0	3.67555	0	0.000123072	0	0	0	0	26.5537
1237	6185.13	2012-09-05 11:33:33	3523.36	3	1	0.017471	3.60016	1.04098	0	3.67564	0	0	0	0	0	0	26.5843
1238	6190.13	2012-09-05 11:33:38	3528.36	3	1	0.017471	3.60047	1.04101	0	3.67573	0	6.1512e-05	0	0	0	0	26.6284
1239	6195.14	2012-09-05 11:33:43	3533.37	3	1	0.0178467	3.60016	1.04103	0	3.67582	0	0	0	0	0	0	26.7337
1240	6200.14	2012-09-05 11:33:48	3538.37	3	1	0.017471	3.60016	1.04106	0	3.6759	0	-6.1512e-05	0	0	0	0	26.7337
1241	6205.14	2012-09-05 11:33:53	3543.37	3	1	0.0172832	3.60016	1.04108	0	3.67599	0	6.15597e-05	0	0	0	0	26.5979
1242	6210.15	2012-09-05 11:33:58	3548.38	3	1	0.0170954	3.60016	1.0411	0	3.67608	0	0	0	0	0	0	26.7032
1243	6215.15	2012-09-05 11:34:03	3553.38	3	1	0.0170954	3.60016	1.04113	0	3.67616	0	0	0	0	0	0	26.5537
1244	6220.16	2012-09-05 11:34:08	3558.39	3	1	0.0170954	3.60016	1.04115	0	3.67625	0	0	0	0	0	0	26.5537
1245	6225.16	2012-09-05 11:34:13	3563.39	3	1	0.0170954	3.60016	1.04118	0	3.67634	0	0	0	0	0	0	26.5537
1246	6230.17	2012-09-05 11:34:18	3568.4	3	1	0.0170954	3.60016	1.0412	0	3.67642	0	-6.1512e-05	0	0	0	0	26.5537
1247	6235.18	2012-09-05 11:34:23	3573.41	3	1	0.0170954	3.60016	1.04122	0	3.67651	0	-6.1512e-05	0	0	0	0	26.5095
1248	6240.18	2012-09-05 11:34:28	3578.41	3	1	0.0170954	3.60016	1.04125	0	3.67659	0	0	0	0	0	0	26.5843
1249	6245.18	2012-09-05 11:34:33	3583.41	3	1	0.0169076	3.60016	1.04127	0	3.67668	0	0	0	0	0	0	26.5843
1250	6250.18	2012-09-05 11:34:38	3588.41	3	1	0.0170954	3.60016	1.04129	0	3.67676	0	0	0	0	0	0	26.5843
1251	6255.19	2012-09-05 11:34:43	3593.42	3	1	0.0169076	3.60016	1.04132	0	3.67685	0	0	0	0	0	0	26.6896
1252	6260.19	2012-09-05 11:34:48	3598.42	3	1	0.0169076	3.59985	1.04134	0	3.67693	0	-6.15597e-05	0	0	0	0	26.5843
1253	6265.2	2012-09-05 11:34:53	3603.43	3	1	0.0169076	3.60016	1.04137	0	3.67702	0	0	0	0	0	0	26.3736
1254	6270.21	2012-09-05 11:34:58	3608.44	3	1	0.0169076	3.60016	1.04139	0	3.6771	0	0	0	0	0	0	26.4789
1255	6275.21	2012-09-05 11:35:03	3613.44	3	1	0.0169076	3.60016	1.04141	0	3.67719	0	0	0	0	0	0	26.5095
1256	6280.21	2012-09-05 11:35:08	3618.44	3	1	0.0167197	3.60016	1.04144	0	3.67727	0	0	0	0	0	0	26.5707
1257	6285.21	2012-09-05 11:35:13	3623.44	3	1	0.0167197	3.59985	1.04146	0	3.67736	0	-0.000123072	0	0	0	0	26.4959
1258	6290.22	2012-09-05 11:35:18	3628.45	3	1	0.0165319	3.60016	1.04148	0	3.67744	0	0	0	0	0	0	26.5265
1259	6295.23	2012-09-05 11:35:23	3633.46	3	1	0.0167197	3.60016	1.04151	0	3.67752	0	0	0	0	0	0	26.5571
1260	6300.24	2012-09-05 11:35:28	3638.47	3	1	0.0165319	3.60016	1.04153	0	3.67761	0	0	0	0	0	0	26.5265
1261	6305.24	2012-09-05 11:35:33	3643.47	3	1	0.0165319	3.60016	1.04155	0	3.67769	0	6.15597e-05	0	0	0	0	26.6624
1262	6310.25	2012-09-05 11:35:38	3648.48	3	1	0.0165319	3.59985	1.04158	0	3.67778	0	-6.15597e-05	0	0	0	0	26.5435
1263	6315.25	2012-09-05 11:35:43	3653.48	3	1	0.0165319	3.59985	1.0416	0	3.67786	0	-6.15597e-05	0	0	0	0	26.574
1264	6320.26	2012-09-05 11:35:48	3658.49	3	1	0.0165319	3.60016	1.04162	0	3.67794	0	0	0	0	0	0	26.5435
1265	6325.27	2012-09-05 11:35:53	3663.5	3	1	0.0169076	3.60016	1.04164	0	3.67803	0	0	0	0	0	0	26.6488
1266	6330.27	2012-09-05 11:35:58	3668.5	3	1	0.0163441	3.60016	1.04167	0	3.67811	0	0	0	0	0	0	26.574
1267	6335.28	2012-09-05 11:36:03	3673.51	3	1	0.0163441	3.60016	1.04169	0	3.67819	0	0	0	0	0	0	26.574
1268	6340.29	2012-09-05 11:36:08	3678.52	3	1	0.0169076	3.60047	1.04171	0	3.67827	0	6.1512e-05	0	0	0	0	26.6046
1269	6345.29	2012-09-05 11:36:13	3683.52	3	1	0.0161562	3.60016	1.04174	0	3.67835	0	-6.1512e-05	0	0	0	0	26.5299
1270	6350.29	2012-09-05 11:36:18	3688.52	3	1	0.0163441	3.60047	1.04176	0	3.67844	0	6.1512e-05	0	0	0	0	26.6352
1271	6355.3	2012-09-05 11:36:23	3693.53	3	1	0.0163441	3.60016	1.04178	0	3.67852	0	6.15597e-05	0	0	0	0	26.5604
1272	6360.31	2012-09-05 11:36:28	3698.54	3	1	0.0163441	3.60016	1.0418	0	3.6786	0	-6.1512e-05	0	0	0	0	26.6216
1273	6365.31	2012-09-05 11:36:33	3703.54	3	1	0.0163441	3.60047	1.04183	0	3.67868	0	6.1512e-05	0	0	0	0	26.6352
1274	6370.31	2012-09-05 11:36:38	3708.54	3	1	0.0161562	3.60016	1.04185	0	3.67876	0	-6.1512e-05	0	0	0	0	26.6216
1275	6375.32	2012-09-05 11:36:43	3713.55	3	1	0.0165319	3.60016	1.04187	0	3.67884	0	0	0	0	0	0	26.4721
1276	6380.33	2012-09-05 11:36:48	3718.56	3	1	0.0161562	3.59985	1.0419	0	3.67893	0	-6.15597e-05	0	0	0	0	26.6522
1277	6385.33	2012-09-05 11:36:53	3723.56	3	1	0.0161562	3.60016	1.04192	0	3.67901	0	0	0	0	0	0	26.591
1278	6390.34	2012-09-05 11:36:58	3728.57	3	1	0.0161562	3.60016	1.04194	0	3.67909	0	0	0	0	0	0	26.6522
1279	6395.34	2012-09-05 11:37:03	3733.57	3	1	0.0159684	3.60016	1.04196	0	3.67917	0	-6.1512e-05	0	0	0	0	26.5774
1280	6400.35	2012-09-05 11:37:08	3738.58	3	1	0.0161562	3.60016	1.04198	0	3.67925	0	0	0	0	0	0	26.6522
1281	6405.36	2012-09-05 11:37:13	3743.59	3	1	0.0157806	3.59985	1.04201	0	3.67933	0	-6.15597e-05	0	0	0	0	26.4721
1282	6410.36	2012-09-05 11:37:18	3748.59	3	1	0.0161562	3.60047	1.04203	0	3.67941	0	6.1512e-05	0	0	0	0	26.5468
1283	6415.37	2012-09-05 11:37:23	3753.6	3	1	0.0161562	3.60016	1.04205	0	3.67949	0	0	0	0	0	0	26.5468
1284	6420.38	2012-09-05 11:37:28	3758.61	3	1	0.0159684	3.60016	1.04207	0	3.67957	0	0	0	0	0	0	26.5774
1285	6425.38	2012-09-05 11:37:33	3763.61	3	1	0.0157806	3.60016	1.0421	0	3.67965	0	0	0	0	0	0	26.5027
1286	6430.39	2012-09-05 11:37:38	3768.62	3	1	0.0159684	3.60016	1.04212	0	3.67973	0	0	0	0	0	0	26.5468
1287	6435.4	2012-09-05 11:37:43	3773.63	3	1	0.0161562	3.60016	1.04214	0	3.67981	0	-6.1512e-05	0	0	0	0	26.5774
1288	6440.4	2012-09-05 11:37:49	3778.63	3	1	0.0157806	3.60016	1.04216	0	3.67989	0	0	0	0	0	0	26.5333
1289	6445.41	2012-09-05 11:37:54	3783.64	3	1	0.0155927	3.60016	1.04218	0	3.67997	0	-6.1512e-05	0	0	0	0	26.4279
1290	6450.41	2012-09-05 11:37:59	3788.64	3	1	0.0159684	3.60016	1.04221	0	3.68004	0	0	0	0	0	0	26.608
1291	6455.41	2012-09-05 11:38:04	3793.64	3	1	0.0157806	3.60016	1.04223	0	3.68012	0	0	0	0	0	0	26.608
1292	6460.42	2012-09-05 11:38:09	3798.65	3	1	0.0159684	3.60016	1.04225	0	3.6802	0	0	0	0	0	0	26.4279
1293	6465.43	2012-09-05 11:38:14	3803.66	3	1	0.0155927	3.60016	1.04227	0	3.68028	0	0	0	0	0	0	26.5333
1294	6470.43	2012-09-05 11:38:19	3808.66	3	1	0.0154049	3.60016	1.04229	0	3.68036	0	6.15597e-05	0	0	0	0	26.5774
1295	6475.43	2012-09-05 11:38:24	3813.66	3	1	0.0155927	3.59985	1.04231	0	3.68044	0	-6.15597e-05	0	0	0	0	26.4279
1296	6480.43	2012-09-05 11:38:29	3818.66	3	1	0.0154049	3.60016	1.04234	0	3.68051	0	6.15597e-05	0	0	0	0	26.608
1297	6485.44	2012-09-05 11:38:34	3823.67	3	1	0.0154049	3.60016	1.04236	0	3.68059	0	0	0	0	0	0	26.5333
1298	6490.44	2012-09-05 11:38:39	3828.67	3	1	0.0154049	3.60016	1.04238	0	3.68067	0	0	0	0	0	0	26.5333
1299	6495.44	2012-09-05 11:38:44	3833.68	3	1	0.0155927	3.60047	1.0424	0	3.68075	0	6.1512e-05	0	0	0	0	26.4585
1300	6500.45	2012-09-05 11:38:49	3838.68	3	1	0.0154049	3.60016	1.04242	0	3.68082	0	-6.1512e-05	0	0	0	0	26.3837
1301	6505.46	2012-09-05 11:38:54	3843.69	3	1	0.0154049	3.60016	1.04244	0	3.6809	0	0	0	0	0	0	26.5333
1302	6510.46	2012-09-05 11:38:59	3848.69	3	1	0.0154049	3.60016	1.04247	0	3.68098	0	0	0	0	0	0	26.5027
1303	6515.47	2012-09-05 11:39:04	3853.7	3	1	0.0154049	3.60016	1.04249	0	3.68106	0	0	0	0	0	0	26.4449
1304	6520.47	2012-09-05 11:39:09	3858.7	3	1	0.0154049	3.60047	1.04251	0	3.68113	0	6.1512e-05	0	0	0	0	26.5638
1305	6525.47	2012-09-05 11:39:14	3863.7	3	1	0.0152171	3.60016	1.04253	0	3.68121	0	0	0	0	0	0	26.5333
1306	6530.48	2012-09-05 11:39:19	3868.71	3	1	0.0152171	3.60047	1.04255	0	3.68129	0	6.1512e-05	0	0	0	0	26.6692
1307	6535.48	2012-09-05 11:39:24	3873.71	3	1	0.0152171	3.60016	1.04257	0	3.68136	0	0	0	0	0	0	26.5333
1308	6540.49	2012-09-05 11:39:29	3878.72	3	1	0.0150292	3.60016	1.04259	0	3.68144	0	0	0	0	0	0	26.5638
1309	6545.5	2012-09-05 11:39:34	3883.73	3	1	0.0152171	3.59985	1.04261	0	3.68151	0	-6.15597e-05	0	0	0	0	26.5027
1310	6550.5	2012-09-05 11:39:39	3888.73	3	1	0.0152171	3.60016	1.04264	0	3.68159	0	-6.1512e-05	0	0	0	0	26.608
1311	6555.5	2012-09-05 11:39:44	3893.73	3	1	0.0150292	3.60016	1.04266	0	3.68167	0	0	0	0	0	0	26.4891
1312	6560.51	2012-09-05 11:39:49	3898.74	3	1	0.0150292	3.60016	1.04268	0	3.68174	0	0	0	0	0	0	26.4891
1313	6565.51	2012-09-05 11:39:54	3903.74	3	1	0.0148414	3.60016	1.0427	0	3.68182	0	-6.1512e-05	0	0	0	0	26.5333
1314	6570.52	2012-09-05 11:39:59	3908.75	3	1	0.0148414	3.60016	1.04272	0	3.68189	0	0	0	0	0	0	26.4585
1315	6575.52	2012-09-05 11:40:04	3913.75	3	1	0.0150292	3.60016	1.04274	0	3.68197	0	0	0	0	0	0	26.5333
1316	6580.52	2012-09-05 11:40:09	3918.75	3	1	0.0150292	3.60016	1.04276	0	3.68204	0	0	0	0	0	0	26.5333
1317	6585.53	2012-09-05 11:40:14	3923.76	3	1	0.0146536	3.60016	1.04278	0	3.68212	0	-6.1512e-05	0	0	0	0	26.608
1318	6590.54	2012-09-05 11:40:19	3928.77	3	1	0.0148414	3.60016	1.0428	0	3.68219	0	0	0	0	0	0	26.4279
1319	6595.54	2012-09-05 11:40:24	3933.77	3	1	0.0150292	3.60016	1.04282	0	3.68227	0	0	0	0	0	0	26.5333
1320	6600.55	2012-09-05 11:40:29	3938.78	3	1	0.0150292	3.60016	1.04284	0	3.68234	0	0	0	0	0	0	26.4585
1321	6605.56	2012-09-05 11:40:34	3943.79	3	1	0.0146536	3.60016	1.04287	0	3.68242	0	0	0	0	0	0	26.608
1322	6610.56	2012-09-05 11:40:39	3948.8	3	1	0.0146536	3.60016	1.04289	0	3.68249	0	6.15597e-05	0	0	0	0	26.608
1323	6615.56	2012-09-05 11:40:44	3953.8	3	1	0.0148414	3.60016	1.04291	0	3.68257	0	-6.1512e-05	0	0	0	0	26.608
1324	6620.57	2012-09-05 11:40:49	3958.8	3	1	0.0148414	3.60016	1.04293	0	3.68264	0	0	0	0	0	0	26.5333
1325	6625.58	2012-09-05 11:40:54	3963.81	3	1	0.0150292	3.60047	1.04295	0	3.68272	0	6.1512e-05	0	0	0	0	26.5774
1326	6630.58	2012-09-05 11:40:59	3968.82	3	1	0.0148414	3.60016	1.04297	0	3.68279	0	-6.1512e-05	0	0	0	0	26.5774
1327	6635.59	2012-09-05 11:41:04	3973.82	3	1	0.0150292	3.60047	1.04299	0	3.68286	0	6.1512e-05	0	0	0	0	26.5774
1328	6640.59	2012-09-05 11:41:09	3978.82	3	1	0.0150292	3.60047	1.04301	0	3.68294	0	6.1512e-05	0	0	0	0	26.608
1329	6645.59	2012-09-05 11:41:14	3983.82	3	1	0.0146536	3.60016	1.04303	0	3.68301	0	0	0	0	0	0	26.7575
1330	6650.6	2012-09-05 11:41:19	3988.83	3	1	0.0148414	3.60016	1.04305	0	3.68309	0	0	0	0	0	0	26.7575
1331	6655.6	2012-09-05 11:41:24	3993.83	3	1	0.0144657	3.60016	1.04307	0	3.68316	0	-6.1512e-05	0	0	0	0	26.3532
1332	6660.6	2012-09-05 11:41:29	3998.83	3	1	0.0144657	3.60016	1.04309	0	3.68323	0	-6.1512e-05	0	0	0	0	26.6522
1333	6665.61	2012-09-05 11:41:34	4003.84	3	1	0.0144657	3.60016	1.04311	0	3.6833	0	0	0	0	0	0	26.6216
1334	6670.62	2012-09-05 11:41:39	4008.85	3	1	0.0142779	3.60016	1.04313	0	3.68338	0	0	0	0	0	0	26.6658
1335	6675.62	2012-09-05 11:41:44	4013.85	3	1	0.0142779	3.60016	1.04315	0	3.68345	0	0	0	0	0	0	26.6216
1336	6680.63	2012-09-05 11:41:49	4018.86	3	1	0.0144657	3.60016	1.04317	0	3.68352	0	0	0	0	0	0	26.6658
1337	6685.63	2012-09-05 11:41:54	4023.86	3	1	0.0144657	3.60016	1.04319	0	3.68359	0	0	0	0	0	0	26.6658
1338	6690.63	2012-09-05 11:41:59	4028.86	3	1	0.0144657	3.60016	1.04321	0	3.68367	0	-6.1512e-05	0	0	0	0	26.6352
1339	6695.63	2012-09-05 11:42:04	4033.86	3	1	0.0144657	3.60016	1.04323	0	3.68374	0	6.15597e-05	0	0	0	0	26.7099
1340	6700.64	2012-09-05 11:42:09	4038.87	3	1	0.0144657	3.60047	1.04325	0	3.68381	0	6.1512e-05	0	0	0	0	26.6793
1341	6705.64	2012-09-05 11:42:14	4043.88	3	1	0.0144657	3.59985	1.04327	0	3.68388	0	0	0	0	0	0	26.6793
1342	6710.65	2012-09-05 11:42:19	4048.88	3	1	0.0146536	3.60016	1.04329	0	3.68396	0	-6.1512e-05	0	0	0	0	26.6793
1343	6715.66	2012-09-05 11:42:24	4053.89	3	1	0.0142779	3.60016	1.04331	0	3.68403	0	0	0	0	0	0	26.6046
1344	6720.66	2012-09-05 11:42:29	4058.89	3	1	0.0140901	3.59985	1.04333	0	3.6841	0	-0.000123072	0	0	0	0	26.6793
1345	6725.67	2012-09-05 11:42:34	4063.9	3	1	0.0140901	3.60016	1.04335	0	3.68417	0	0	0	0	0	0	26.7235
1346	6730.67	2012-09-05 11:42:39	4068.9	3	1	0.0142779	3.60016	1.04337	0	3.68424	0	0	0	0	0	0	26.6488
1347	6735.68	2012-09-05 11:42:44	4073.91	3	1	0.0140901	3.60016	1.04339	0	3.68431	0	0	0	0	0	0	26.6488
1348	6740.68	2012-09-05 11:42:49	4078.91	3	1	0.0140901	3.60016	1.04341	0	3.68438	0	0	0	0	0	0	26.6488
1349	6745.68	2012-09-05 11:42:54	4083.91	3	1	0.0140901	3.60016	1.04343	0	3.68445	0	0	0	0	0	0	26.6182
1350	6750.68	2012-09-05 11:42:59	4088.92	3	1	0.0139023	3.60016	1.04345	0	3.68452	0	0	0	0	0	0	26.6488
1351	6755.69	2012-09-05 11:43:04	4093.92	3	1	0.0142779	3.60016	1.04347	0	3.6846	0	0	0	0	0	0	26.574
1352	6760.7	2012-09-05 11:43:09	4098.93	3	1	0.0139023	3.59985	1.04349	0	3.68467	0	-6.15597e-05	0	0	0	0	26.6488
1353	6765.7	2012-09-05 11:43:14	4103.93	3	1	0.0140901	3.60047	1.04351	0	3.68474	0	0	0	0	0	0	26.574
1354	6770.7	2012-09-05 11:43:19	4108.93	3	1	0.0142779	3.60016	1.04353	0	3.68481	0	0	0	0	0	0	26.6793
1355	6775.7	2012-09-05 11:43:24	4113.93	3	1	0.0139023	3.60016	1.04355	0	3.68488	0	0	0	0	0	0	26.6182
1356	6780.7	2012-09-05 11:43:29	4118.93	3	1	0.0142779	3.60016	1.04357	0	3.68495	0	-6.1512e-05	0	0	0	0	26.4687
1357	6785.71	2012-09-05 11:43:34	4123.94	3	1	0.0142779	3.60016	1.04359	0	3.68502	0	-6.1512e-05	0	0	0	0	26.6488
1358	6790.71	2012-09-05 11:43:39	4128.94	3	1	0.0140901	3.60016	1.04361	0	3.68509	0	0	0	0	0	0	26.6488
1359	6795.71	2012-09-05 11:43:44	4133.94	3	1	0.0139023	3.60016	1.04363	0	3.68516	0	-6.1512e-05	0	0	0	0	26.6488
1360	6800.72	2012-09-05 11:43:49	4138.95	3	1	0.0139023	3.60016	1.04365	0	3.68523	0	0	0	0	0	0	26.7541
1361	6805.72	2012-09-05 11:43:54	4143.95	3	1	0.0139023	3.60047	1.04366	0	3.6853	0	6.1512e-05	0	0	0	0	26.6182
1362	6810.72	2012-09-05 11:43:59	4148.96	3	1	0.0139023	3.60016	1.04368	0	3.68537	0	0	0	0	0	0	26.7235
1363	6815.73	2012-09-05 11:44:04	4153.96	3	1	0.0139023	3.60016	1.0437	0	3.68544	0	6.15597e-05	0	0	0	0	26.6488
1364	6820.73	2012-09-05 11:44:09	4158.96	3	1	0.0137144	3.60016	1.04372	0	3.68551	0	0	0	0	0	0	26.5435
1365	6825.73	2012-09-05 11:44:14	4163.96	3	1	0.0139023	3.60016	1.04374	0	3.68557	0	0	0	0	0	0	26.574
1366	6830.74	2012-09-05 11:44:19	4168.97	3	1	0.0139023	3.59985	1.04376	0	3.68564	0	-6.15597e-05	0	0	0	0	26.5435
1367	6835.75	2012-09-05 11:44:24	4173.98	3	1	0.0137144	3.60016	1.04378	0	3.68571	0	0	0	0	0	0	26.5435
1368	6840.75	2012-09-05 11:44:29	4178.98	3	1	0.0139023	3.60047	1.0438	0	3.68578	0	0	0	0	0	0	26.6488
1369	6845.76	2012-09-05 11:44:34	4183.99	3	1	0.0137144	3.60047	1.04382	0	3.68585	0	0.000123072	0	0	0	0	26.5435
1370	6850.77	2012-09-05 11:44:39	4189	3	1	0.0135266	3.60047	1.04384	0	3.68592	0	6.1512e-05	0	0	0	0	26.574
1371	6855.78	2012-09-05 11:44:44	4194.01	3	1	0.0135266	3.60016	1.04386	0	3.68599	0	-6.1512e-05	0	0	0	0	26.6182
1372	6860.78	2012-09-05 11:44:49	4199.01	3	1	0.0137144	3.60047	1.04388	0	3.68606	0	0	0	0	0	0	26.5435
1373	6865.78	2012-09-05 11:44:54	4204.01	3	1	0.0137144	3.60016	1.04389	0	3.68613	0	6.15597e-05	0	0	0	0	26.5876
1374	6870.79	2012-09-05 11:44:59	4209.02	3	1	0.0139023	3.60016	1.04391	0	3.68619	0	0	0	0	0	0	26.6488
1375	6875.79	2012-09-05 11:45:04	4214.02	3	1	0.0139023	3.60047	1.04393	0	3.68626	0	6.1512e-05	0	0	0	0	26.6488
1376	6880.79	2012-09-05 11:45:09	4219.02	3	1	0.0135266	3.60016	1.04395	0	3.68633	0	0	0	0	0	0	26.6793
1377	6885.79	2012-09-05 11:45:14	4224.02	3	1	0.0137144	3.60047	1.04397	0	3.6864	0	6.1512e-05	0	0	0	0	26.5129
1378	6890.79	2012-09-05 11:45:19	4229.03	3	1	0.0133388	3.60016	1.04399	0	3.68646	0	6.15597e-05	0	0	0	0	26.6929
1379	6895.8	2012-09-05 11:45:24	4234.03	3	1	0.0133388	3.60016	1.04401	0	3.68653	0	0	0	0	0	0	26.5435
1380	6900.8	2012-09-05 11:45:29	4239.03	3	1	0.0137144	3.60016	1.04403	0	3.6866	0	0	0	0	0	0	26.6182
1381	6905.81	2012-09-05 11:45:34	4244.04	3	1	0.0135266	3.60047	1.04405	0	3.68667	0	6.1512e-05	0	0	0	0	26.5435
1382	6910.82	2012-09-05 11:45:39	4249.05	3	1	0.0133388	3.60016	1.04406	0	3.68673	0	0	0	0	0	0	26.6488
1383	6915.82	2012-09-05 11:45:44	4254.05	3	1	0.0131509	3.60016	1.04408	0	3.6868	0	0	0	0	0	0	26.6182
1384	6920.83	2012-09-05 11:45:49	4259.06	3	1	0.0131509	3.60016	1.0441	0	3.68687	0	0	0	0	0	0	26.6182
1385	6925.83	2012-09-05 11:45:54	4264.06	3	1	0.0133388	3.60016	1.04412	0	3.68694	0	-6.1512e-05	0	0	0	0	26.6182
1386	6930.83	2012-09-05 11:45:59	4269.07	3	1	0.0133388	3.60016	1.04414	0	3.687	0	0	0	0	0	0	26.6182
1387	6935.84	2012-09-05 11:46:04	4274.07	3	1	0.0133388	3.60016	1.04416	0	3.68707	0	6.15597e-05	0	0	0	0	26.574
1388	6940.85	2012-09-05 11:46:09	4279.08	3	1	0.0131509	3.60047	1.04418	0	3.68714	0	0	0	0	0	0	26.6929
1389	6945.86	2012-09-05 11:46:14	4284.09	3	1	0.0131509	3.60016	1.04419	0	3.6872	0	0	0	0	0	0	26.5876
1390	6950.86	2012-09-05 11:46:19	4289.09	3	1	0.0133388	3.60016	1.04421	0	3.68727	0	-6.1512e-05	0	0	0	0	26.5876
1391	6955.86	2012-09-05 11:46:24	4294.09	3	1	0.0131509	3.59985	1.04423	0	3.68734	0	-0.000123072	0	0	0	0	26.5876
1392	6960.87	2012-09-05 11:46:29	4299.1	3	1	0.0129631	3.59985	1.04425	0	3.6874	0	-0.000123072	0	0	0	0	26.5435
1393	6965.87	2012-09-05 11:46:34	4304.1	3	1	0.0131509	3.60016	1.04427	0	3.68747	0	0	0	0	0	0	26.5571
1394	6970.88	2012-09-05 11:46:39	4309.11	3	1	0.0133388	3.60016	1.04429	0	3.68753	0	0	0	0	0	0	26.6182
1395	6975.89	2012-09-05 11:46:44	4314.12	3	1	0.0131509	3.60016	1.0443	0	3.6876	0	0	0	0	0	0	26.6182
1396	6980.9	2012-09-05 11:46:49	4319.13	3	1	0.0131509	3.60016	1.04432	0	3.68767	0	0	0	0	0	0	26.5265
1397	6985.9	2012-09-05 11:46:54	4324.13	3	1	0.0131509	3.60016	1.04434	0	3.68773	0	-6.1512e-05	0	0	0	0	26.5571
1398	6990.9	2012-09-05 11:46:59	4329.13	3	1	0.0129631	3.59985	1.04436	0	3.6878	0	-0.000123072	0	0	0	0	26.5876
1399	6995.91	2012-09-05 11:47:04	4334.14	3	1	0.0131509	3.60016	1.04438	0	3.68786	0	0	0	0	0	0	26.5876
1400	7000.92	2012-09-05 11:47:09	4339.15	3	1	0.0131509	3.60047	1.0444	0	3.68793	0	6.1512e-05	0	0	0	0	26.6488
1401	7005.93	2012-09-05 11:47:14	4344.16	3	1	0.0131509	3.60047	1.04441	0	3.68799	0	6.1512e-05	0	0	0	0	26.5571
1402	7010.93	2012-09-05 11:47:19	4349.16	3	1	0.0129631	3.60016	1.04443	0	3.68806	0	0	0	0	0	0	26.6182
1403	7015.94	2012-09-05 11:47:24	4354.17	3	1	0.0127753	3.59985	1.04445	0	3.68812	0	-6.15597e-05	0	0	0	0	26.5571
1404	7020.94	2012-09-05 11:47:29	4359.17	3	1	0.0129631	3.60016	1.04447	0	3.68819	0	-6.1512e-05	0	0	0	0	26.5571
1405	7025.94	2012-09-05 11:47:34	4364.17	3	1	0.0131509	3.60016	1.04449	0	3.68825	0	0	0	0	0	0	26.5129
1406	7030.94	2012-09-05 11:47:39	4369.17	3	1	0.0127753	3.59985	1.0445	0	3.68832	0	-6.15597e-05	0	0	0	0	26.5435
1407	7035.95	2012-09-05 11:47:44	4374.18	3	1	0.0127753	3.60016	1.04452	0	3.68838	0	0	0	0	0	0	26.6182
1408	7040.95	2012-09-05 11:47:49	4379.18	3	1	0.0129631	3.60016	1.04454	0	3.68844	0	0	0	0	0	0	26.5435
1409	7045.95	2012-09-05 11:47:54	4384.19	3	1	0.0127753	3.60047	1.04456	0	3.68851	0	6.1512e-05	0	0	0	0	26.5435
1410	7050.95	2012-09-05 11:47:59	4389.19	3	1	0.0125874	3.60016	1.04457	0	3.68857	0	0	0	0	0	0	26.5435
1411	7055.96	2012-09-05 11:48:04	4394.19	3	1	0.0127753	3.60016	1.04459	0	3.68864	0	0	0	0	0	0	26.6182
1412	7060.96	2012-09-05 11:48:09	4399.19	3	1	0.0123996	3.60016	1.04461	0	3.6887	0	0	0	0	0	0	26.7235
1413	7065.97	2012-09-05 11:48:14	4404.2	3	1	0.0127753	3.60016	1.04463	0	3.68876	0	0	0	0	0	0	26.6182
1414	7070.98	2012-09-05 11:48:19	4409.21	3	1	0.0131509	3.60016	1.04465	0	3.68883	0	0	0	0	0	0	26.5876
1415	7075.99	2012-09-05 11:48:24	4414.22	3	1	0.0127753	3.60047	1.04466	0	3.68889	0	0	0	0	0	0	26.5129
1416	7080.99	2012-09-05 11:48:29	4419.22	3	1	0.0127753	3.60016	1.04468	0	3.68895	0	0	0	0	0	0	26.6182
1417	7086	2012-09-05 11:48:34	4424.23	3	1	0.0123996	3.60016	1.0447	0	3.68902	0	6.15597e-05	0	0	0	0	26.7235
1418	7091	2012-09-05 11:48:39	4429.23	3	1	0.0123996	3.60016	1.04472	0	3.68908	0	0	0	0	0	0	26.5435
1419	7096.01	2012-09-05 11:48:44	4434.24	3	1	0.0125874	3.60047	1.04473	0	3.68914	0	6.1512e-05	0	0	0	0	26.4823
1420	7101.02	2012-09-05 11:48:49	4439.25	3	1	0.0127753	3.60016	1.04475	0	3.68921	0	0	0	0	0	0	26.4823
1421	7106.02	2012-09-05 11:48:54	4444.25	3	1	0.0125874	3.60047	1.04477	0	3.68927	0	6.1512e-05	0	0	0	0	26.5435
1422	7111.03	2012-09-05 11:48:59	4449.26	3	1	0.0123996	3.60016	1.04479	0	3.68933	0	0	0	0	0	0	26.5707
1423	7116.04	2012-09-05 11:49:04	4454.27	3	1	0.0123996	3.60016	1.0448	0	3.6894	0	0	0	0	0	0	26.5876
1424	7121.04	2012-09-05 11:49:09	4459.27	3	1	0.0123996	3.60016	1.04482	0	3.68946	0	-6.1512e-05	0	0	0	0	26.5129
1425	7126.05	2012-09-05 11:49:14	4464.28	3	1	0.0123996	3.60016	1.04484	0	3.68952	0	0	0	0	0	0	26.5876
1426	7131.05	2012-09-05 11:49:19	4469.28	3	1	0.0123996	3.60016	1.04486	0	3.68958	0	0	0	0	0	0	26.5876
1427	7136.05	2012-09-05 11:49:24	4474.28	3	1	0.0122118	3.60016	1.04487	0	3.68965	0	0	0	0	0	0	26.4517
1428	7141.05	2012-09-05 11:49:29	4479.28	3	1	0.0127753	3.60016	1.04489	0	3.68971	0	0	0	0	0	0	26.4212
1429	7146.06	2012-09-05 11:49:34	4484.29	3	1	0.0123996	3.60016	1.04491	0	3.68977	0	0	0	0	0	0	26.6012
1430	7151.07	2012-09-05 11:49:39	4489.3	3	1	0.0123996	3.60016	1.04492	0	3.68983	0	0	0	0	0	0	26.4042
1431	7156.08	2012-09-05 11:49:44	4494.31	3	1	0.0123996	3.60016	1.04494	0	3.68989	0	0	0	0	0	0	26.4348
1432	7161.08	2012-09-05 11:49:49	4499.31	3	1	0.0122118	3.60016	1.04496	0	3.68996	0	0	0	0	0	0	26.4653
1433	7166.08	2012-09-05 11:49:54	4504.31	3	1	0.0123996	3.60016	1.04498	0	3.69002	0	0	0	0	0	0	26.5707
1434	7171.08	2012-09-05 11:49:59	4509.31	3	1	0.0123996	3.60016	1.04499	0	3.69008	0	0	0	0	0	0	26.5876
1435	7176.09	2012-09-05 11:50:04	4514.32	3	1	0.0122118	3.60016	1.04501	0	3.69014	0	0	0	0	0	0	26.5876
1436	7181.1	2012-09-05 11:50:09	4519.33	3	1	0.0123996	3.60016	1.04503	0	3.6902	0	6.15597e-05	0	0	0	0	26.4959
1437	7186.1	2012-09-05 11:50:14	4524.33	3	1	0.0123996	3.60016	1.04504	0	3.69026	0	-6.1512e-05	0	0	0	0	26.4653
1438	7191.1	2012-09-05 11:50:19	4529.33	3	1	0.0123996	3.60016	1.04506	0	3.69033	0	0	0	0	0	0	26.4959
1439	7196.1	2012-09-05 11:50:24	4534.33	3	1	0.0122118	3.60016	1.04508	0	3.69039	0	0	0	0	0	0	26.5707
1440	7201.11	2012-09-05 11:50:29	4539.34	3	1	0.0122118	3.60016	1.0451	0	3.69045	0	0	0	0	0	0	26.4348
1441	7206.11	2012-09-05 11:50:34	4544.34	3	1	0.0122118	3.60016	1.04511	0	3.69051	0	0	0	0	0	0	26.4348
1442	7211.11	2012-09-05 11:50:39	4549.34	3	1	0.0120239	3.60016	1.04513	0	3.69057	0	0	0	0	0	0	26.659
1443	7216.12	2012-09-05 11:50:44	4554.35	3	1	0.0120239	3.60016	1.04515	0	3.69063	0	-6.1512e-05	0	0	0	0	26.5095
1444	7221.13	2012-09-05 11:50:49	4559.36	3	1	0.0122118	3.60016	1.04516	0	3.69069	0	0	0	0	0	0	26.4042
1445	7226.13	2012-09-05 11:50:54	4564.36	3	1	0.0123996	3.60016	1.04518	0	3.69075	0	-6.1512e-05	0	0	0	0	26.5095
1446	7231.13	2012-09-05 11:50:59	4569.37	3	1	0.0120239	3.60016	1.0452	0	3.69081	0	0	0	0	0	0	26.5537
1447	7236.14	2012-09-05 11:51:04	4574.37	3	1	0.0122118	3.60016	1.04521	0	3.69087	0	0	0	0	0	0	26.5537
1448	7241.15	2012-09-05 11:51:09	4579.38	3	1	0.0118361	3.60016	1.04523	0	3.69094	0	-6.1512e-05	0	0	0	0	26.5537
1449	7246.16	2012-09-05 11:51:14	4584.39	3	1	0.0120239	3.60016	1.04525	0	3.691	0	0	0	0	0	0	26.4789
1450	7251.16	2012-09-05 11:51:19	4589.39	3	1	0.0120239	3.60016	1.04526	0	3.69106	0	-6.1512e-05	0	0	0	0	26.4178
1451	7256.16	2012-09-05 11:51:24	4594.39	3	1	0.0122118	3.60016	1.04528	0	3.69112	0	0	0	0	0	0	26.5537
1452	7261.17	2012-09-05 11:51:29	4599.4	3	1	0.0120239	3.60016	1.0453	0	3.69118	0	0	0	0	0	0	26.5537
1453	7266.18	2012-09-05 11:51:34	4604.41	3	1	0.0120239	3.60016	1.04531	0	3.69124	0	0	0	0	0	0	26.5979
1454	7271.18	2012-09-05 11:51:39	4609.41	3	1	0.0118361	3.60047	1.04533	0	3.6913	0	0	0	0	0	0	26.5537
1455	7276.18	2012-09-05 11:51:44	4614.41	3	1	0.0118361	3.60016	1.04535	0	3.69136	0	-6.1512e-05	0	0	0	0	26.3872
1456	7281.18	2012-09-05 11:51:49	4619.41	3	1	0.0118361	3.60016	1.04536	0	3.69142	0	0	0	0	0	0	26.4925
1457	7286.19	2012-09-05 11:51:54	4624.42	3	1	0.0118361	3.60047	1.04538	0	3.69148	0	6.1512e-05	0	0	0	0	26.4484
1458	7291.19	2012-09-05 11:51:59	4629.42	3	1	0.0120239	3.60047	1.0454	0	3.69153	0	6.1512e-05	0	0	0	0	26.4925
1459	7296.19	2012-09-05 11:52:04	4634.42	3	1	0.0118361	3.60016	1.04541	0	3.69159	0	0	0	0	0	0	26.5231
1460	7301.2	2012-09-05 11:52:09	4639.43	3	1	0.0118361	3.60016	1.04543	0	3.69165	0	0	0	0	0	0	26.4178
1461	7306.2	2012-09-05 11:52:14	4644.43	3	1	0.0118361	3.60016	1.04545	0	3.69171	0	-6.1512e-05	0	0	0	0	26.5673
1462	7311.21	2012-09-05 11:52:19	4649.44	3	1	0.0120239	3.60016	1.04546	0	3.69177	0	0	0	0	0	0	26.3125
1463	7316.21	2012-09-05 11:52:24	4654.44	3	1	0.0116483	3.60016	1.04548	0	3.69183	0	0	0	0	0	0	26.4925
1464	7321.22	2012-09-05 11:52:29	4659.45	3	1	0.0118361	3.60016	1.0455	0	3.69189	0	0	0	0	0	0	26.5673
1465	7326.22	2012-09-05 11:52:34	4664.45	3	1	0.0116483	3.60016	1.04551	0	3.69195	0	0	0	0	0	0	26.5673
1466	7331.22	2012-09-05 11:52:39	4669.45	3	1	0.0116483	3.60016	1.04553	0	3.69201	0	0	0	0	0	0	26.6115
1467	7336.22	2012-09-05 11:52:44	4674.45	3	1	0.0116483	3.60016	1.04554	0	3.69207	0	0	0	0	0	0	26.642
1468	7341.22	2012-09-05 11:52:49	4679.45	3	1	0.0118361	3.60047	1.04556	0	3.69212	0	6.1512e-05	0	0	0	0	26.5673
1469	7346.23	2012-09-05 11:52:54	4684.46	3	1	0.0118361	3.60016	1.04558	0	3.69218	0	0	0	0	0	0	26.462
1470	7351.24	2012-09-05 11:52:59	4689.47	3	1	0.0116483	3.60016	1.04559	0	3.69224	0	0	0	0	0	0	26.642
1471	7356.24	2012-09-05 11:53:04	4694.47	3	1	0.0118361	3.60016	1.04561	0	3.6923	0	0	0	0	0	0	26.6115
1472	7361.25	2012-09-05 11:53:09	4699.48	3	1	0.0120239	3.60047	1.04563	0	3.69236	0	0	0	0	0	0	26.5673
1473	7366.26	2012-09-05 11:53:14	4704.49	3	1	0.0116483	3.60016	1.04564	0	3.69242	0	0	0	0	0	0	26.6115
1474	7371.26	2012-09-05 11:53:19	4709.49	3	1	0.0118361	3.60016	1.04566	0	3.69248	0	0	0	0	0	0	26.5367
1475	7376.27	2012-09-05 11:53:24	4714.5	3	1	0.0118361	3.60016	1.04567	0	3.69253	0	0	0	0	0	0	26.6115
1476	7381.28	2012-09-05 11:53:29	4719.51	3	1	0.0114605	3.60016	1.04569	0	3.69259	0	0	0	0	0	0	26.4925
1477	7386.28	2012-09-05 11:53:34	4724.51	3	1	0.0114605	3.60016	1.04571	0	3.69265	0	-6.1512e-05	0	0	0	0	26.2377
1478	7391.28	2012-09-05 11:53:39	4729.51	3	1	0.0114605	3.59985	1.04572	0	3.69271	0	0	0	0	0	0	26.4789
1479	7396.28	2012-09-05 11:53:44	4734.51	3	1	0.0118361	3.60016	1.04574	0	3.69276	0	0	0	0	0	0	26.4484
1480	7401.29	2012-09-05 11:53:49	4739.52	3	1	0.0114605	3.60016	1.04576	0	3.69282	0	-6.1512e-05	0	0	0	0	26.5095
1481	7406.29	2012-09-05 11:53:54	4744.52	3	1	0.0114605	3.60016	1.04577	0	3.69288	0	0	0	0	0	0	26.5537
1482	7411.29	2012-09-05 11:53:59	4749.52	3	1	0.0116483	3.60016	1.04579	0	3.69294	0	6.15597e-05	0	0	0	0	26.4042
1483	7416.3	2012-09-05 11:54:04	4754.53	3	1	0.0114605	3.60016	1.0458	0	3.69299	0	0	0	0	0	0	26.4042
1484	7421.3	2012-09-05 11:54:09	4759.53	3	1	0.0116483	3.60016	1.04582	0	3.69305	0	0	0	0	0	0	26.5401
1485	7426.31	2012-09-05 11:54:14	4764.54	3	1	0.0112726	3.60016	1.04583	0	3.69311	0	0	0	0	0	0	26.4959
1486	7431.31	2012-09-05 11:54:19	4769.54	3	1	0.0114605	3.60016	1.04585	0	3.69317	0	-6.1512e-05	0	0	0	0	26.5571
1487	7436.31	2012-09-05 11:54:24	4774.54	3	1	0.0114605	3.60016	1.04587	0	3.69322	0	0	0	0	0	0	26.5129
1488	7441.31	2012-09-05 11:54:29	4779.54	3	1	0.0112726	3.59985	1.04588	0	3.69328	0	-6.15597e-05	0	0	0	0	26.6182
1489	7446.32	2012-09-05 11:54:34	4784.55	3	1	0.0112726	3.59985	1.0459	0	3.69334	0	-6.15597e-05	0	0	0	0	26.5435
1490	7451.32	2012-09-05 11:54:39	4789.55	3	1	0.0114605	3.60016	1.04591	0	3.69339	0	0	0	0	0	0	26.6488
1491	7456.33	2012-09-05 11:54:44	4794.56	3	1	0.0112726	3.60016	1.04593	0	3.69345	0	0	0	0	0	0	26.4245
1492	7461.34	2012-09-05 11:54:49	4799.57	3	1	0.0112726	3.60016	1.04595	0	3.69351	0	0	0	0	0	0	26.4687
1493	7466.34	2012-09-05 11:54:54	4804.57	3	1	0.0112726	3.60016	1.04596	0	3.69356	0	0	0	0	0	0	26.5299
1494	7471.35	2012-09-05 11:54:59	4809.58	3	1	0.0114605	3.60047	1.04598	0	3.69362	0	6.1512e-05	0	0	0	0	26.5299
1495	7476.35	2012-09-05 11:55:04	4814.59	3	1	0.0112726	3.60016	1.04599	0	3.69368	0	-6.1512e-05	0	0	0	0	26.4109
1496	7481.36	2012-09-05 11:55:09	4819.59	3	1	0.0110848	3.60016	1.04601	0	3.69373	0	0	0	0	0	0	26.5163
1497	7486.37	2012-09-05 11:55:14	4824.6	3	1	0.0112726	3.60047	1.04602	0	3.69379	0	6.1512e-05	0	0	0	0	26.4721
1498	7491.37	2012-09-05 11:55:19	4829.6	3	1	0.0112726	3.60016	1.04604	0	3.69385	0	6.15597e-05	0	0	0	0	26.5774
1499	7496.38	2012-09-05 11:55:24	4834.61	3	1	0.0112726	3.60047	1.04605	0	3.6939	0	6.1512e-05	0	0	0	0	26.4279
1500	7501.38	2012-09-05 11:55:29	4839.61	3	1	0.010897	3.60016	1.04607	0	3.69396	0	0	0	0	0	0	26.4279
1501	7506.39	2012-09-05 11:55:35	4844.62	3	1	0.0110848	3.60047	1.04609	0	3.69401	0	6.1512e-05	0	0	0	0	26.4279
1502	7511.4	2012-09-05 11:55:40	4849.63	3	1	0.0110848	3.60016	1.0461	0	3.69407	0	0	0	0	0	0	26.3532
1503	7516.4	2012-09-05 11:55:45	4854.63	3	1	0.010897	3.60016	1.04612	0	3.69412	0	0	0	0	0	0	26.3837
1504	7521.4	2012-09-05 11:55:50	4859.63	3	1	0.0110848	3.60016	1.04613	0	3.69418	0	-6.1512e-05	0	0	0	0	26.3532
1505	7526.41	2012-09-05 11:55:55	4864.64	3	1	0.0110848	3.60016	1.04615	0	3.69423	0	0	0	0	0	0	26.4891
1506	7531.41	2012-09-05 11:56:00	4869.64	3	1	0.010897	3.60016	1.04616	0	3.69429	0	0	0	0	0	0	26.4007
1507	7536.42	2012-09-05 11:56:05	4874.65	3	1	0.0110848	3.60016	1.04618	0	3.69435	0	-6.1512e-05	0	0	0	0	26.4007
1508	7541.42	2012-09-05 11:56:10	4879.65	3	1	0.0112726	3.60016	1.04619	0	3.6944	0	0	0	0	0	0	26.5061
1509	7546.43	2012-09-05 11:56:15	4884.66	3	1	0.0112726	3.60047	1.04621	0	3.69445	0	6.1512e-05	0	0	0	0	26.4925
1510	7551.44	2012-09-05 11:56:20	4889.67	3	1	0.0110848	3.60016	1.04622	0	3.69451	0	6.15597e-05	0	0	0	0	26.4925
1511	7556.44	2012-09-05 11:56:25	4894.67	3	1	0.010897	3.60016	1.04624	0	3.69456	0	0	0	0	0	0	26.4178
1512	7561.45	2012-09-05 11:56:30	4899.68	3	1	0.0107091	3.60016	1.04625	0	3.69462	0	0	0	0	0	0	26.4789
1513	7566.45	2012-09-05 11:56:35	4904.68	3	1	0.0107091	3.60016	1.04627	0	3.69467	0	-6.1512e-05	0	0	0	0	26.5095
1514	7571.45	2012-09-05 11:56:40	4909.68	3	1	0.010897	3.60016	1.04628	0	3.69473	0	0	0	0	0	0	26.5095
1515	7576.45	2012-09-05 11:56:45	4914.68	3	1	0.010897	3.60016	1.0463	0	3.69478	0	6.15597e-05	0	0	0	0	26.3906
1516	7581.46	2012-09-05 11:56:50	4919.69	3	1	0.010897	3.60016	1.04631	0	3.69484	0	0	0	0	0	0	26.5401
1517	7586.47	2012-09-05 11:56:55	4924.7	3	1	0.0110848	3.60047	1.04633	0	3.69489	0	6.1512e-05	0	0	0	0	26.496
1518	7591.47	2012-09-05 11:57:00	4929.7	3	1	0.0107091	3.60016	1.04635	0	3.69495	0	0	0	0	0	0	26.6013
1519	7596.47	2012-09-05 11:57:05	4934.71	3	1	0.010897	3.60016	1.04636	0	3.695	0	6.15597e-05	0	0	0	0	26.5266
1520	7601.48	2012-09-05 11:57:10	4939.71	3	1	0.0107091	3.60016	1.04638	0	3.69506	0	6.15597e-05	0	0	0	0	26.4824
1521	7606.49	2012-09-05 11:57:15	4944.72	3	1	0.0107091	3.60016	1.04639	0	3.69511	0	6.15597e-05	0	0	0	0	26.5436
1522	7611.5	2012-09-05 11:57:20	4949.73	3	1	0.010897	3.60047	1.04641	0	3.69516	0	0	0	0	0	0	26.5436
1523	7616.5	2012-09-05 11:57:25	4954.73	3	1	0.010897	3.60016	1.04642	0	3.69522	0	0	0	0	0	0	26.5436
1524	7621.51	2012-09-05 11:57:30	4959.74	3	1	0.0110848	3.60016	1.04644	0	3.69527	0	0	0	0	0	0	26.6183
1525	7626.51	2012-09-05 11:57:35	4964.74	3	1	0.0107091	3.60016	1.04645	0	3.69533	0	0	0	0	0	0	26.5436
1526	7631.52	2012-09-05 11:57:40	4969.75	3	1	0.0105213	3.59985	1.04647	0	3.69538	0	-6.15597e-05	0	0	0	0	26.6183
1527	7636.53	2012-09-05 11:57:45	4974.76	3	1	0.0107091	3.60016	1.04648	0	3.69543	0	0	0	0	0	0	26.4994
1528	7641.53	2012-09-05 11:57:50	4979.76	3	1	0.0105213	3.60047	1.0465	0	3.69549	0	6.1512e-05	0	0	0	0	26.6795
1529	7646.53	2012-09-05 11:57:55	4984.76	3	1	0.0107091	3.60016	1.04651	0	3.69554	0	6.15597e-05	0	0	0	0	26.6795
1530	7651.54	2012-09-05 11:58:00	4989.77	3	1	0.0105213	3.60016	1.04652	0	3.69559	0	-6.1512e-05	0	0	0	0	26.7101
1531	7656.55	2012-09-05 11:58:05	4994.78	3	1	0.0105213	3.60016	1.04654	0	3.69565	0	0	0	0	0	0	26.5912
1532	7661.55	2012-09-05 11:58:10	4999.78	3	1	0.0105213	3.60016	1.04655	0	3.6957	0	0	0	0	0	0	26.5777
1533	7666.56	2012-09-05 11:58:15	5004.79	3	1	0.0105213	3.60016	1.04657	0	3.69575	0	0	0	0	0	0	26.6218
1534	7671.56	2012-09-05 11:58:20	5009.79	3	1	0.0107091	3.60047	1.04658	0	3.69581	0	6.1512e-05	0	0	0	0	26.8325
1535	7676.57	2012-09-05 11:58:25	5014.8	3	1	0.0103335	3.60016	1.0466	0	3.69586	0	-6.1512e-05	0	0	0	0	26.7272
1536	7681.58	2012-09-05 11:58:30	5019.81	3	1	0.0105213	3.60016	1.04661	0	3.69591	0	0	0	0	0	0	26.7442
1537	7686.58	2012-09-05 11:58:35	5024.81	3	1	0.0107091	3.60047	1.04663	0	3.69597	0	6.1512e-05	0	0	0	0	26.8495
1538	7691.59	2012-09-05 11:58:40	5029.82	3	1	0.0107091	3.60047	1.04664	0	3.69602	0	0	0	0	0	0	26.7442
1539	7696.59	2012-09-05 11:58:45	5034.82	3	1	0.0103335	3.60016	1.04666	0	3.69607	0	0	0	0	0	0	26.8495
1540	7701.59	2012-09-05 11:58:50	5039.82	3	1	0.0105213	3.60016	1.04667	0	3.69612	0	0	0	0	0	0	26.8054
1541	7706.6	2012-09-05 11:58:55	5044.83	3	1	0.0105213	3.60016	1.04669	0	3.69618	0	0	0	0	0	0	26.8054
1542	7711.6	2012-09-05 11:59:00	5049.83	3	1	0.0103335	3.60016	1.0467	0	3.69623	0	6.15597e-05	0	0	0	0	26.7613
1543	7716.61	2012-09-05 11:59:05	5054.84	3	1	0.0105213	3.60016	1.04672	0	3.69628	0	0	0	0	0	0	26.5982
1544	7721.61	2012-09-05 11:59:10	5059.84	3	1	0.0103335	3.60047	1.04673	0	3.69634	0	6.1512e-05	0	0	0	0	26.673
1545	7726.62	2012-09-05 11:59:15	5064.85	3	1	0.0105213	3.60047	1.04675	0	3.69639	0	6.1512e-05	0	0	0	0	26.537
1546	7731.63	2012-09-05 11:59:20	5069.86	3	1	0.0101456	3.60016	1.04676	0	3.69644	0	0	0	0	0	0	26.7036
1547	7736.63	2012-09-05 11:59:25	5074.86	3	1	0.0107091	3.60047	1.04677	0	3.69649	0	6.1512e-05	0	0	0	0	26.5541
1548	7741.63	2012-09-05 11:59:30	5079.86	3	1	0.0103335	3.60016	1.04679	0	3.69655	0	0	0	0	0	0	26.7342
1549	7746.64	2012-09-05 11:59:35	5084.87	3	1	0.0103335	3.60016	1.0468	0	3.6966	0	6.15597e-05	0	0	0	0	26.6288
1550	7751.64	2012-09-05 11:59:40	5089.88	3	1	0.0103335	3.60016	1.04682	0	3.69665	0	0	0	0	0	0	26.7342
1551	7756.65	2012-09-05 11:59:45	5094.88	3	1	0.0103335	3.60016	1.04683	0	3.6967	0	-6.1512e-05	0	0	0	0	26.5847
1552	7758.96	2012-09-05 11:59:47	5097.19	3	1	0.0099578	3.60016	1.04684	0	3.69673	0	0	0	0	0	0	26.7342
1553	7818.96	2012-09-05 12:00:47	60.0083	4	1	0	3.594	1.04684	0	3.69673	0	6.1512e-05	0	0	0	0	26.673
1554	7878.97	2012-09-05 12:01:47	120.01	4	1	0	3.59031	1.04684	0	3.69673	0	-0.000123072	0	0	0	0	26.9548
1555	7938.97	2012-09-05 12:02:47	180.017	4	1	0	3.58662	1.04684	0	3.69673	0	-6.15597e-05	0	0	0	0	26.7101
1556	7998.98	2012-09-05 12:03:47	240.022	4	1	0	3.58415	1.04684	0	3.69673	0	6.1512e-05	0	0	0	0	26.6625
1557	8058.99	2012-09-05 12:04:47	300.03	4	1	0	3.58108	1.04684	0	3.69673	0	0	0	0	0	0	26.5843
1558	8118.99	2012-09-05 12:05:47	360.03	4	1	0	3.57646	1.04684	0	3.69673	0	-0.00036931	0	0	0	0	26.625
1559	8178.99	2012-09-05 12:06:47	420.036	4	1	0	3.57584	1.04684	0	3.69673	0	0.000123119	0	0	0	0	26.5333
1560	8239	2012-09-05 12:07:47	480.042	4	1	0	3.57307	1.04684	0	3.69673	0	0	0	0	0	0	26.5774
1561	8299.01	2012-09-05 12:08:47	540.051	4	1	0	3.57092	1.04684	0	3.69673	0	0	0	0	0	0	26.6522
1562	8359.01	2012-09-05 12:09:47	600.053	4	1	0	3.56876	1.04684	0	3.69673	0	6.15597e-05	0	0	0	0	26.6352
1563	8419.01	2012-09-05 12:10:47	660.055	4	1	0	3.56569	1.04684	0	3.69673	0	-6.15597e-05	0	0	0	0	26.5604
1564	8479.02	2012-09-05 12:11:47	720.06	4	1	0	3.56384	1.04684	0	3.69673	0	-0.000123119	0	0	0	0	26.574
1565	8539.02	2012-09-05 12:12:47	780.063	4	1	0	3.5623	1.04684	0	3.69673	0	0	0	0	0	0	26.6046
1566	8599.02	2012-09-05 12:13:47	840.063	4	1	0	3.55922	1.04684	0	3.69673	0	0.000123119	0	0	0	0	26.574
1567	8659.03	2012-09-05 12:14:47	900.071	4	1	0	3.55768	1.04684	0	3.69673	0	-0.000123072	0	0	0	0	26.574
1568	8719.04	2012-09-05 12:15:47	960.08	4	1	0	3.55615	1.04684	0	3.69673	0	-6.15597e-05	0	0	0	0	26.5027
1569	8779.04	2012-09-05 12:16:47	1020.08	4	1	0	3.5543	1.04684	0	3.69673	0	-6.15597e-05	0	0	0	0	26.5638
1570	8839.04	2012-09-05 12:17:47	1080.08	4	1	0	3.55307	1.04684	0	3.69673	0	6.15597e-05	0	0	0	0	26.5197
1571	8899.04	2012-09-05 12:18:47	1140.08	4	1	0	3.55091	1.04684	0	3.69673	0	-6.15597e-05	0	0	0	0	26.4925
1572	8959.04	2012-09-05 12:19:47	1200.08	4	1	0	3.54937	1.04684	0	3.69673	0	-6.15597e-05	0	0	0	0	26.4925
1573	9019.04	2012-09-05 12:20:47	1260.08	4	1	0	3.54814	1.04684	0	3.69673	0	0	0	0	0	0	26.5944
1574	9079.04	2012-09-05 12:21:47	1320.08	4	1	0	3.5466	1.04684	0	3.69673	0	6.15597e-05	0	0	0	0	26.5774
1575	9139.04	2012-09-05 12:22:47	1380.08	4	1	0	3.54476	1.04684	0	3.69673	0	0	0	0	0	0	26.7269
1576	9199.04	2012-09-05 12:23:47	1440.08	4	1	0	3.54322	1.04684	0	3.69673	0	-6.15597e-05	0	0	0	0	26.6522
1577	9259.04	2012-09-05 12:24:47	1500.09	4	1	0	3.54199	1.04684	0	3.69673	0	0	0	0	0	0	26.5027
1578	9319.04	2012-09-05 12:25:47	1560.09	4	1	0	3.54045	1.04684	0	3.69673	0	6.15597e-05	0	0	0	0	26.5944
1579	9379.04	2012-09-05 12:26:47	1620.09	4	1	0	3.53891	1.04684	0	3.69673	0	0	0	0	0	0	26.5197
1580	9439.04	2012-09-05 12:27:47	1680.09	4	1	0	3.53768	1.04684	0	3.69673	0	0	0	0	0	0	26.6692
1581	9499.04	2012-09-05 12:28:47	1740.09	4	1	0	3.53645	1.04684	0	3.69673	0	0	0	0	0	0	26.608
1582	9559.04	2012-09-05 12:29:47	1800.09	4	1	0	3.53491	1.04684	0	3.69673	0	-6.15597e-05	0	0	0	0	26.5774
1583	9619.05	2012-09-05 12:30:47	1860.1	4	1	0	3.53399	1.04684	0	3.69673	0	0	0	0	0	0	26.608
1584	9679.05	2012-09-05 12:31:47	1920.1	4	1	0	3.53275	1.04684	0	3.69673	0	-6.15597e-05	0	0	0	0	26.608
1585	9739.05	2012-09-05 12:32:47	1980.1	4	1	0	3.53122	1.04684	0	3.69673	0	-6.15597e-05	0	0	0	0	26.608
1586	9799.05	2012-09-05 12:33:47	2040.1	4	1	0	3.53029	1.04684	0	3.69673	0	0	0	0	0	0	26.5808
1587	9859.05	2012-09-05 12:34:47	2100.1	4	1	0	3.52906	1.04684	0	3.69673	0	-6.1512e-05	0	0	0	0	26.6149
1588	9919.06	2012-09-05 12:35:47	2160.1	4	1	0	3.52783	1.04684	0	3.69673	0	-6.15597e-05	0	0	0	0	26.5266
1589	9979.06	2012-09-05 12:36:47	2220.1	4	1	0	3.52721	1.04684	0	3.69673	0	0	0	0	0	0	26.5707
1590	10039.1	2012-09-05 12:37:47	2280.1	4	1	0	3.52598	1.04684	0	3.69673	0	0	0	0	0	0	26.6862
1591	10099.1	2012-09-05 12:38:47	2340.1	4	1	0	3.52506	1.04684	0	3.69673	0	0	0	0	0	0	26.7269
1592	10159.1	2012-09-05 12:39:47	2400.1	4	1	0	3.52383	1.04684	0	3.69673	0	-6.15597e-05	0	0	0	0	26.6793
1593	10219.1	2012-09-05 12:40:47	2460.1	4	1	0	3.52291	1.04684	0	3.69673	0	-6.15597e-05	0	0	0	0	26.5571
1594	10279.1	2012-09-05 12:41:47	2520.1	4	1	0	3.5226	1.04684	0	3.69673	0	6.15597e-05	0	0	0	0	26.6488
1595	10339.1	2012-09-05 12:42:47	2580.11	4	1	0	3.52106	1.04684	0	3.69673	0	-6.15597e-05	0	0	0	0	26.591
1596	10399.1	2012-09-05 12:43:47	2640.11	4	1	0	3.52044	1.04684	0	3.69673	0	6.15597e-05	0	0	0	0	26.5333
1597	10459.1	2012-09-05 12:44:47	2700.11	4	1	0	3.51921	1.04684	0	3.69673	0	-6.1512e-05	0	0	0	0	26.4449
1598	10519.1	2012-09-05 12:45:47	2760.11	4	1	0	3.5186	1.04684	0	3.69673	0	0	0	0	0	0	26.5537
1599	10579.1	2012-09-05 12:46:47	2820.11	4	1	0	3.51737	1.04684	0	3.69673	0	-6.15597e-05	0	0	0	0	26.5266
1600	10639.1	2012-09-05 12:47:47	2880.11	4	1	0	3.51675	1.04684	0	3.69673	0	-6.15597e-05	0	0	0	0	26.6183
1601	10699.1	2012-09-05 12:48:47	2940.11	4	1	0	3.51613	1.04684	0	3.69673	0	6.15597e-05	0	0	0	0	26.676
1602	10759.1	2012-09-05 12:49:47	3000.11	4	1	0	3.51521	1.04684	0	3.69673	0	0	0	0	0	0	26.5061
1603	10819.1	2012-09-05 12:50:47	3060.11	4	1	0	3.51429	1.04684	0	3.69673	0	-6.15597e-05	0	0	0	0	26.6827
1604	10879.1	2012-09-05 12:51:47	3120.12	4	1	0	3.51367	1.04684	0	3.69673	0	0	0	0	0	0	26.6046
1605	10939.1	2012-09-05 12:52:47	3180.12	4	1	0	3.51275	1.04684	0	3.69673	0	-6.1512e-05	0	0	0	0	26.7099
1606	10999.1	2012-09-05 12:53:47	3240.12	4	1	0	3.51213	1.04684	0	3.69673	0	-6.15597e-05	0	0	0	0	26.4857
1607	11059.1	2012-09-05 12:54:47	3300.12	4	1	0	3.51152	1.04684	0	3.69673	0	0	0	0	0	0	26.5027
1608	11119.1	2012-09-05 12:55:47	3360.12	4	1	0	3.51029	1.04684	0	3.69673	0	0	0	0	0	0	26.5333
1609	11179.1	2012-09-05 12:56:47	3420.12	4	1	0	3.50998	1.04684	0	3.69673	0	6.1512e-05	0	0	0	0	26.4585
1610	11239.1	2012-09-05 12:57:47	3480.12	4	1	0	3.50906	1.04684	0	3.69673	0	0	0	0	0	0	26.5333
1611	11299.1	2012-09-05 12:58:47	3540.12	4	1	0	3.50844	1.04684	0	3.69673	0	0	0	0	0	0	26.4143
1612	11359	2012-09-05 12:59:47	3600	4	1	0	3.50782	1.04684	0	3.69673	0	0	0	0	0	0	26.4755
1613	11364	2012-09-05 12:59:52	5.00001	5	1	-0.0499911	3.49736	1.04684	6.94331e-05	3.69673	0.000242902	-0.000246239	0	0	0	0	26.4449
1614	11369	2012-09-05 12:59:57	10.0001	5	1	-0.0499946	3.49582	1.04684	0.000138867	3.69673	0.000485689	-0.000184631	0	0	0	0	26.5197
1615	11374	2012-09-05 13:00:02	15.0001	5	1	-0.0499911	3.49459	1.04684	0.000208301	3.69673	0.000728377	-0.000123119	0	0	0	0	26.5503
1616	11379	2012-09-05 13:00:07	20.0101	5	1	-0.0499911	3.49336	1.04684	0.000277873	3.69673	0.00097146	-0.000123072	0	0	0	0	26.5944
1617	11384	2012-09-05 13:00:12	25.0102	5	1	-0.0499911	3.49213	1.04684	0.000347307	3.69673	0.00121397	-0.000123119	0	0	0	0	26.5197
1618	11389	2012-09-05 13:00:17	30.0102	5	1	-0.0499946	3.4909	1.04684	0.000416741	3.69673	0.00145639	-0.000123119	0	0	0	0	26.625
1619	11394	2012-09-05 13:00:22	35.0103	5	1	-0.0499911	3.48997	1.04684	0.000486174	3.69673	0.00169874	-6.1512e-05	0	0	0	0	26.4449
1620	11399	2012-09-05 13:00:27	40.0103	5	1	-0.0499911	3.48874	1.04684	0.000555609	3.69673	0.00194101	-6.15597e-05	0	0	0	0	26.4449
1621	11404	2012-09-05 13:00:32	45.0203	5	1	-0.0499946	3.48782	1.04684	0.000625181	3.69673	0.00218369	0	0	0	0	0	26.5503
1622	11409	2012-09-05 13:00:37	50.0204	5	1	-0.0499911	3.48659	1.04684	0.000694614	3.69673	0.00242581	-6.15597e-05	0	0	0	0	26.4449
1623	11414	2012-09-05 13:00:42	55.0204	5	1	-0.0499911	3.48567	1.04684	0.000764048	3.69673	0.00266784	-6.15597e-05	0	0	0	0	26.5503
1624	11419	2012-09-05 13:00:47	60.0205	5	1	-0.0499876	3.48474	1.04684	0.000833481	3.69673	0.00290982	0	0	0	0	0	26.4313
1625	11424	2012-09-05 13:00:52	65.0205	5	1	-0.0499876	3.48351	1.04684	0.000902914	3.69673	0.00315173	-0.000123072	0	0	0	0	26.4313
1626	11429	2012-09-05 13:00:57	70.0205	5	1	-0.0499946	3.4829	1.04684	0.000972348	3.69673	0.00339357	6.15597e-05	0	0	0	0	26.5367
1627	11434	2012-09-05 13:01:02	75.0206	5	1	-0.0499911	3.48166	1.04684	0.00104178	3.69673	0.00363535	-0.000123119	0	0	0	0	26.4755
1628	11439	2012-09-05 13:01:07	80.0206	5	1	-0.0499911	3.48074	1.04684	0.00111122	3.69673	0.00387705	-6.15597e-05	0	0	0	0	26.4925
1629	11444	2012-09-05 13:01:12	85.0207	5	1	-0.0499911	3.47982	1.04684	0.00118065	3.69673	0.0041187	-6.15597e-05	0	0	0	0	26.5979
1630	11449	2012-09-05 13:01:17	90.0207	5	1	-0.0499946	3.47889	1.04684	0.00125008	3.69673	0.00436028	-6.15597e-05	0	0	0	0	26.4925
1631	11454	2012-09-05 13:01:22	95.0207	5	1	-0.0499911	3.47797	1.04684	0.00131951	3.69673	0.00460179	-6.15597e-05	0	0	0	0	26.5673
1632	11459	2012-09-05 13:01:27	100.021	5	1	-0.0499946	3.47705	1.04684	0.00138895	3.69673	0.00484325	-6.1512e-05	0	0	0	0	26.6114
1633	11464	2012-09-05 13:01:32	105.021	5	1	-0.0499911	3.47612	1.04684	0.00145838	3.69673	0.00508463	-6.15597e-05	0	0	0	0	26.4925
1634	11469	2012-09-05 13:01:37	110.021	5	1	-0.0499911	3.47551	1.04684	0.00152781	3.69673	0.00532597	0	0	0	0	0	26.5808
1635	11474	2012-09-05 13:01:42	115.021	5	1	-0.0499911	3.47459	1.04684	0.00159725	3.69673	0.00556724	-6.15597e-05	0	0	0	0	26.4313
1636	11479	2012-09-05 13:01:47	120.021	5	1	-0.0499911	3.47366	1.04684	0.00166668	3.69673	0.00580846	0	0	0	0	0	26.5673
1637	11484	2012-09-05 13:01:52	125.021	5	1	-0.0499911	3.47274	1.04684	0.00173611	3.69673	0.00604961	-6.15597e-05	0	0	0	0	26.5673
1638	11489	2012-09-05 13:01:57	130.021	5	1	-0.0499876	3.47182	1.04684	0.00180555	3.69673	0.00629071	-0.000123119	0	0	0	0	26.4007
1639	11494	2012-09-05 13:02:02	135.021	5	1	-0.0499876	3.47089	1.04684	0.00187498	3.69673	0.00653175	-0.000123119	0	0	0	0	26.6726
1640	11499	2012-09-05 13:02:07	140.031	5	1	-0.0499876	3.47028	1.04684	0.00194455	3.69673	0.00677322	-0.000123072	0	0	0	0	26.5061
1641	11504	2012-09-05 13:02:12	145.031	5	1	-0.0499876	3.46966	1.04684	0.00201399	3.69673	0.00701415	-6.15597e-05	0	0	0	0	26.5673
1642	11509	2012-09-05 13:02:17	150.031	5	1	-0.0499911	3.46874	1.04684	0.00208342	3.69673	0.00725502	-0.000123119	0	0	0	0	26.4619
1643	11514	2012-09-05 13:02:22	155.031	5	1	-0.0499876	3.46812	1.04684	0.00215285	3.69673	0.00749584	-6.15597e-05	0	0	0	0	26.5061
1644	11519	2012-09-05 13:02:27	160.031	5	1	-0.0499911	3.4672	1.04684	0.00222229	3.69673	0.00773661	-6.15597e-05	0	0	0	0	26.5231
1645	11524	2012-09-05 13:02:32	165.031	5	1	-0.0499911	3.46597	1.04684	0.00229172	3.69673	0.00797729	-0.000123119	0	0	0	0	26.6114
1646	11529	2012-09-05 13:02:37	170.031	5	1	-0.0499911	3.46566	1.04684	0.00236115	3.69673	0.00821794	-6.15597e-05	0	0	0	0	26.7168
1647	11534	2012-09-05 13:02:42	175.031	5	1	-0.0499911	3.46474	1.04684	0.00243058	3.69673	0.00845854	-0.000123119	0	0	0	0	26.5673
1648	11539	2012-09-05 13:02:47	180.031	5	1	-0.0499876	3.46412	1.04684	0.00250002	3.69673	0.00869909	-6.1512e-05	0	0	0	0	26.6114
1649	11544	2012-09-05 13:02:52	185.032	5	1	-0.0499876	3.46351	1.04684	0.00256945	3.69673	0.00893959	0	0	0	0	0	26.5808
1650	11549	2012-09-05 13:02:57	190.042	5	1	-0.0499911	3.46289	1.04684	0.00263902	3.69673	0.00918053	0	0	0	0	0	26.4619
1651	11554	2012-09-05 13:03:02	195.052	5	1	-0.0499911	3.46197	1.04684	0.00270859	3.69673	0.0094214	-6.15597e-05	0	0	0	0	26.5367
1652	11559	2012-09-05 13:03:07	200.052	5	1	-0.0499911	3.46104	1.04684	0.00277803	3.69673	0.00966174	-6.1512e-05	0	0	0	0	26.5231
1653	11564	2012-09-05 13:03:12	205.052	5	1	-0.0499911	3.46043	1.04684	0.00284746	3.69673	0.00990204	-6.15597e-05	0	0	0	0	26.4925
1654	11569	2012-09-05 13:03:17	210.052	5	1	-0.0499876	3.45981	1.04684	0.00291689	3.69673	0.0101423	-6.15597e-05	0	0	0	0	26.659
1655	11574	2012-09-05 13:03:22	215.052	5	1	-0.0499946	3.4592	1.04684	0.00298633	3.69673	0.0103825	-6.15597e-05	0	0	0	0	26.5537
1656	11579	2012-09-05 13:03:27	220.052	5	1	-0.0499946	3.45827	1.04684	0.00305576	3.69673	0.0106226	-6.15597e-05	0	0	0	0	26.5843
1657	11584	2012-09-05 13:03:32	225.062	5	1	-0.0499876	3.45766	1.04684	0.00312533	3.69673	0.0108632	-6.1512e-05	0	0	0	0	26.6149
1658	11589	2012-09-05 13:03:37	230.062	5	1	-0.0499911	3.45704	1.04684	0.00319477	3.69673	0.0111033	-6.15597e-05	0	0	0	0	26.5707
1659	11594	2012-09-05 13:03:42	235.062	5	1	-0.0499911	3.45643	1.04684	0.0032642	3.69673	0.0113433	-6.15597e-05	0	0	0	0	26.5401
1660	11599	2012-09-05 13:03:47	240.062	5	1	-0.049977	3.45581	1.04684	0.00333364	3.69673	0.0115833	0	0	0	0	0	26.6149
1661	11604	2012-09-05 13:03:52	245.062	5	1	-0.0499911	3.4552	1.04684	0.00340307	3.69673	0.0118232	-6.15597e-05	0	0	0	0	26.6149
1662	11609	2012-09-05 13:03:57	250.062	5	1	-0.0499946	3.45427	1.04684	0.00347251	3.69673	0.012063	-6.15597e-05	0	0	0	0	26.5401
1663	11614	2012-09-05 13:04:02	255.062	5	1	-0.0499876	3.45366	1.04684	0.00354194	3.69673	0.0123029	-6.15597e-05	0	0	0	0	26.5707
1664	11619	2012-09-05 13:04:07	260.062	5	1	-0.0499946	3.45273	1.04684	0.00361138	3.69673	0.0125427	-0.000123119	0	0	0	0	26.6455
1665	11624	2012-09-05 13:04:12	265.072	5	1	-0.0499946	3.45243	1.04684	0.00368095	3.69673	0.0127829	-6.15597e-05	0	0	0	0	26.5401
1666	11629	2012-09-05 13:04:17	270.072	5	1	-0.0500052	3.4515	1.04684	0.00375039	3.69673	0.0130226	-6.15597e-05	0	0	0	0	26.5707
1667	11634	2012-09-05 13:04:22	275.072	5	1	-0.0499946	3.45119	1.04684	0.00381982	3.69673	0.0132622	0	0	0	0	0	26.6149
1668	11639	2012-09-05 13:04:27	280.082	5	1	-0.0499911	3.45027	1.04684	0.0038894	3.69673	0.0135023	-0.000123119	0	0	0	0	26.5401
1669	11644	2012-09-05 13:04:32	285.082	5	1	-0.0499946	3.44966	1.04684	0.00395883	3.69673	0.0137418	-6.15597e-05	0	0	0	0	26.5095
1670	11649	2012-09-05 13:04:37	290.082	5	1	-0.0499911	3.44904	1.04684	0.00402827	3.69673	0.0139814	-6.15597e-05	0	0	0	0	26.5401
1671	11654	2012-09-05 13:04:42	295.082	5	1	-0.0499911	3.44873	1.04684	0.0040977	3.69673	0.0142208	0	0	0	0	0	26.5843
1672	11659	2012-09-05 13:04:47	300.092	5	1	-0.0499876	3.44781	1.04684	0.00416728	3.69673	0.0144607	-6.15597e-05	0	0	0	0	26.5707
1673	11664	2012-09-05 13:04:52	305.092	5	1	-0.0500017	3.4475	1.04684	0.00423671	3.69673	0.0147001	-6.15597e-05	0	0	0	0	26.6149
1674	11669	2012-09-05 13:04:57	310.092	5	1	-0.0499946	3.44627	1.04684	0.00430614	3.69673	0.0149394	-0.000123119	0	0	0	0	26.6149
1675	11674	2012-09-05 13:05:02	315.093	5	1	-0.0499911	3.44627	1.04684	0.00437558	3.69673	0.0151787	0	0	0	0	0	26.5401
1676	11679	2012-09-05 13:05:07	320.093	5	1	-0.0499946	3.44535	1.04684	0.00444501	3.69673	0.015418	-6.15597e-05	0	0	0	0	26.5401
1677	11684	2012-09-05 13:05:12	325.093	5	1	-0.0499911	3.44504	1.04684	0.00451445	3.69673	0.0156572	0	0	0	0	0	26.5707
1678	11689	2012-09-05 13:05:17	330.093	5	1	-0.0499876	3.44442	1.04684	0.00458388	3.69673	0.0158964	-6.15597e-05	0	0	0	0	26.5707
1679	11694	2012-09-05 13:05:22	335.093	5	1	-0.0499911	3.44381	1.04684	0.00465332	3.69673	0.0161355	0	0	0	0	0	26.6455
1680	11699.1	2012-09-05 13:05:27	340.103	5	1	-0.0499946	3.44319	1.04684	0.00472289	3.69673	0.0163751	-6.15597e-05	0	0	0	0	26.5707
1681	11704.1	2012-09-05 13:05:32	345.103	5	1	-0.0499911	3.44258	1.04684	0.00479233	3.69673	0.0166142	0	0	0	0	0	26.6455
1682	11709.1	2012-09-05 13:05:37	350.103	5	1	-0.0499911	3.44196	1.04684	0.00486176	3.69673	0.0168532	-6.15597e-05	0	0	0	0	26.6455
1683	11714.1	2012-09-05 13:05:42	355.103	5	1	-0.0499911	3.44135	1.04684	0.0049312	3.69673	0.0170921	-6.15597e-05	0	0	0	0	26.5707
1684	11719.1	2012-09-05 13:05:47	360.103	5	1	-0.0499946	3.44073	1.04684	0.00500063	3.69673	0.0173311	-6.15597e-05	0	0	0	0	26.6455
1685	11724.1	2012-09-05 13:05:52	365.103	5	1	-0.0499911	3.44042	1.04684	0.00507007	3.69673	0.01757	-6.15597e-05	0	0	0	0	26.6455
1686	11729.1	2012-09-05 13:05:57	370.103	5	1	-0.0499946	3.4395	1.04684	0.0051395	3.69673	0.0178088	-0.000123119	0	0	0	0	26.6455
1687	11734.1	2012-09-05 13:06:02	375.103	5	1	-0.0499946	3.43888	1.04684	0.00520894	3.69673	0.0180476	-0.000123119	0	0	0	0	26.5707
1688	11739.1	2012-09-05 13:06:07	380.103	5	1	-0.0499911	3.43858	1.04684	0.00527837	3.69673	0.0182864	-6.15597e-05	0	0	0	0	26.5707
1689	11744.1	2012-09-05 13:06:12	385.103	5	1	-0.0499911	3.43827	1.04684	0.00534781	3.69673	0.0185252	0	0	0	0	0	26.4654
1690	11749.1	2012-09-05 13:06:17	390.103	5	1	-0.0499946	3.43734	1.04684	0.00541724	3.69673	0.0187639	-6.15597e-05	0	0	0	0	26.676
1691	11754.1	2012-09-05 13:06:22	395.103	5	1	-0.0499946	3.43673	1.04684	0.00548668	3.69673	0.0190025	-6.15597e-05	0	0	0	0	26.496
1692	11759.1	2012-09-05 13:06:27	400.103	5	1	-0.0499911	3.43642	1.04684	0.00555611	3.69673	0.0192411	-6.15597e-05	0	0	0	0	26.6013
1693	11764.1	2012-09-05 13:06:32	405.103	5	1	-0.0499911	3.43581	1.04684	0.00562555	3.69673	0.0194797	-0.000123119	0	0	0	0	26.6013
1694	11769.1	2012-09-05 13:06:37	410.103	5	1	-0.0499946	3.43519	1.04684	0.00569498	3.69673	0.0197183	-6.1512e-05	0	0	0	0	26.5707
1695	11774.1	2012-09-05 13:06:42	415.103	5	1	-0.0499911	3.43488	1.04684	0.00576442	3.69673	0.0199568	0	0	0	0	0	26.6013
1696	11779.1	2012-09-05 13:06:47	420.103	5	1	-0.0499981	3.43427	1.04684	0.00583385	3.69673	0.0201953	0	0	0	0	0	26.5707
1697	11784.1	2012-09-05 13:06:52	425.103	5	1	-0.0499911	3.43396	1.04684	0.00590329	3.69673	0.0204337	0	0	0	0	0	26.676
1698	11789.1	2012-09-05 13:06:57	430.103	5	1	-0.0499911	3.43334	1.04684	0.00597272	3.69673	0.0206721	-6.15597e-05	0	0	0	0	26.6013
1699	11794.1	2012-09-05 13:07:02	435.103	5	1	-0.0499911	3.43242	1.04684	0.00604216	3.69673	0.0209105	-0.000123119	0	0	0	0	26.6013
1700	11799.1	2012-09-05 13:07:07	440.104	5	1	-0.0499981	3.43211	1.04684	0.00611159	3.69673	0.0211489	-0.000123119	0	0	0	0	26.5707
1701	11804.1	2012-09-05 13:07:12	445.104	5	1	-0.0499911	3.4318	1.04684	0.00618103	3.69673	0.0213871	0	0	0	0	0	26.6013
1702	11809.1	2012-09-05 13:07:17	450.104	5	1	-0.0499946	3.43119	1.04684	0.00625046	3.69673	0.0216254	-6.15597e-05	0	0	0	0	26.676
1703	11814.1	2012-09-05 13:07:22	455.104	5	1	-0.0499946	3.43057	1.04684	0.0063199	3.69673	0.0218636	-6.15597e-05	0	0	0	0	26.6319
1704	11819.1	2012-09-05 13:07:27	460.104	5	1	-0.0499911	3.42996	1.04684	0.00638933	3.69673	0.0221018	-6.15597e-05	0	0	0	0	26.5877
1705	11824.1	2012-09-05 13:07:32	465.104	5	1	-0.0499876	3.42965	1.04684	0.00645877	3.69673	0.02234	0	0	0	0	0	26.5266
1706	11829.1	2012-09-05 13:07:37	470.104	5	1	-0.0499911	3.42934	1.04684	0.0065282	3.69673	0.0225781	0	0	0	0	0	26.6013
1707	11834.1	2012-09-05 13:07:42	475.104	5	1	-0.0499946	3.42873	1.04684	0.00659764	3.69673	0.0228162	0	0	0	0	0	26.6319
1708	11839.1	2012-09-05 13:07:47	480.104	5	1	-0.0499946	3.42842	1.04684	0.00666707	3.69673	0.0230543	0	0	0	0	0	26.6183
1709	11844.1	2012-09-05 13:07:52	485.104	5	1	-0.0499946	3.4278	1.04684	0.00673651	3.69673	0.0232923	-6.15597e-05	0	0	0	0	26.6931
1710	11849.1	2012-09-05 13:07:57	490.104	5	1	-0.0499946	3.42688	1.04684	0.00680594	3.69673	0.0235302	-6.15597e-05	0	0	0	0	26.5877
1711	11854.1	2012-09-05 13:08:02	495.104	5	1	-0.0499876	3.42657	1.04684	0.00687538	3.69673	0.0237682	-6.15597e-05	0	0	0	0	26.6931
1712	11859.1	2012-09-05 13:08:07	500.104	5	1	-0.0499946	3.42626	1.04684	0.00694481	3.69673	0.0240061	-6.15597e-05	0	0	0	0	26.6625
1713	11864.1	2012-09-05 13:08:12	505.104	5	1	-0.0499946	3.42565	1.04684	0.00701425	3.69673	0.024244	-0.000123119	0	0	0	0	26.6183
1714	11869.1	2012-09-05 13:08:17	510.104	5	1	-0.0499946	3.42534	1.04684	0.00708368	3.69673	0.0244818	-6.1512e-05	0	0	0	0	26.6183
1715	11874.1	2012-09-05 13:08:23	515.114	5	1	-0.0499946	3.42473	1.04684	0.00715326	3.69673	0.0247201	-6.15597e-05	0	0	0	0	26.6183
1716	11879.1	2012-09-05 13:08:28	520.114	5	1	-0.0499911	3.42442	1.04684	0.00722269	3.69673	0.0249579	-6.15597e-05	0	0	0	0	26.6625
1717	11884.1	2012-09-05 13:08:33	525.114	5	1	-0.0499981	3.4238	1.04684	0.00729213	3.69673	0.0251957	-6.15597e-05	0	0	0	0	26.6625
1718	11889.1	2012-09-05 13:08:38	530.114	5	1	-0.0499911	3.42349	1.04684	0.00736156	3.69673	0.0254334	0	0	0	0	0	26.6319
1719	11894.1	2012-09-05 13:08:43	535.114	5	1	-0.0499876	3.42288	1.04684	0.007431	3.69673	0.0256711	-6.15597e-05	0	0	0	0	26.6319
1720	11899.1	2012-09-05 13:08:48	540.114	5	1	-0.0499946	3.42257	1.04684	0.00750043	3.69673	0.0259088	0	0	0	0	0	26.6013
1721	11904.1	2012-09-05 13:08:53	545.114	5	1	-0.0499981	3.42196	1.04684	0.00756987	3.69673	0.0261464	-6.15597e-05	0	0	0	0	26.6013
1722	11909.1	2012-09-05 13:08:58	550.114	5	1	-0.0499876	3.42165	1.04684	0.0076393	3.69673	0.026384	-6.15597e-05	0	0	0	0	26.5707
1723	11914.1	2012-09-05 13:09:03	555.114	5	1	-0.0499946	3.42134	1.04684	0.00770874	3.69673	0.0266215	0	0	0	0	0	26.6455
1724	11919.1	2012-09-05 13:09:08	560.114	5	1	-0.0499946	3.42042	1.04684	0.00777817	3.69673	0.0268591	-0.000123119	0	0	0	0	26.5707
1725	11924.1	2012-09-05 13:09:13	565.115	5	1	-0.0499946	3.42042	1.04684	0.00784761	3.69673	0.0270966	0	0	0	0	0	26.5707
1726	11929.1	2012-09-05 13:09:18	570.115	5	1	-0.0499911	3.4198	1.04684	0.00791704	3.69673	0.027334	-6.15597e-05	0	0	0	0	26.6455
1727	11934.1	2012-09-05 13:09:23	575.115	5	1	-0.0499946	3.41949	1.04684	0.00798648	3.69673	0.0275715	-6.15597e-05	0	0	0	0	26.6455
1728	11939.1	2012-09-05 13:09:28	580.115	5	1	-0.0499911	3.41888	1.04684	0.00805591	3.69673	0.0278089	-6.1512e-05	0	0	0	0	26.6455
1729	11944.1	2012-09-05 13:09:33	585.115	5	1	-0.0499911	3.41826	1.04684	0.00812535	3.69673	0.0280463	-6.15597e-05	0	0	0	0	26.6149
1730	11949.1	2012-09-05 13:09:38	590.115	5	1	-0.0499946	3.41795	1.04684	0.00819478	3.69673	0.0282836	-0.000123119	0	0	0	0	26.5843
1731	11954.1	2012-09-05 13:09:43	595.115	5	1	-0.0499876	3.41765	1.04684	0.00826422	3.69673	0.028521	0	0	0	0	0	26.6284
1732	11959.1	2012-09-05 13:09:48	600.125	5	1	-0.0499946	3.41703	1.04684	0.00833379	3.69673	0.0287587	-6.15597e-05	0	0	0	0	26.5537
1733	11964.1	2012-09-05 13:09:53	605.125	5	1	-0.0499946	3.41672	1.04684	0.00840323	3.69673	0.028996	-6.15597e-05	0	0	0	0	26.7779
1734	11969.1	2012-09-05 13:09:58	610.125	5	1	-0.0499946	3.41611	1.04684	0.00847267	3.69673	0.0292332	-0.000123119	0	0	0	0	26.5061
1735	11974.1	2012-09-05 13:10:03	615.125	5	1	-0.0499946	3.4158	1.04684	0.0085421	3.69673	0.0294704	-6.1512e-05	0	0	0	0	26.6114
1736	11979.1	2012-09-05 13:10:08	620.125	5	1	-0.0499946	3.41549	1.04684	0.00861154	3.69673	0.0297076	0	0	0	0	0	26.7168
1737	11984.1	2012-09-05 13:10:13	625.125	5	1	-0.0499946	3.41488	1.04684	0.00868097	3.69673	0.0299447	-6.15597e-05	0	0	0	0	26.5061
1738	11989.1	2012-09-05 13:10:18	630.125	5	1	-0.0499946	3.41457	1.04684	0.00875041	3.69673	0.0301818	-6.15597e-05	0	0	0	0	26.4755
1739	11994.1	2012-09-05 13:10:23	635.135	5	1	-0.0499946	3.41426	1.04684	0.00881998	3.69673	0.0304194	0	0	0	0	0	26.6556
1740	11999.1	2012-09-05 13:10:28	640.145	5	1	-0.0499911	3.41395	1.04684	0.00888956	3.69673	0.0306569	0	0	0	0	0	26.5944
1741	12004.1	2012-09-05 13:10:33	645.145	5	1	-0.0499911	3.41334	1.04684	0.00895899	3.69673	0.0308939	-6.15597e-05	0	0	0	0	26.4891
1742	12009.1	2012-09-05 13:10:38	650.145	5	1	-0.0499981	3.41303	1.04684	0.00902843	3.69673	0.0311309	6.15597e-05	0	0	0	0	26.5197
1743	12014.1	2012-09-05 13:10:43	655.145	5	1	-0.0499911	3.41272	1.04684	0.00909787	3.69673	0.0313679	0	0	0	0	0	26.5638
1744	12019.1	2012-09-05 13:10:48	660.145	5	1	-0.0499911	3.41211	1.04684	0.0091673	3.69673	0.0316048	6.15597e-05	0	0	0	0	26.5027
1745	12024.1	2012-09-05 13:10:53	665.145	5	1	-0.0499946	3.4118	1.04684	0.00923674	3.69673	0.0318418	0	0	0	0	0	26.5333
1746	12029.1	2012-09-05 13:10:58	670.145	5	1	-0.0499946	3.41149	1.04684	0.00930617	3.69673	0.0320786	-6.15597e-05	0	0	0	0	26.5027
1747	12034.1	2012-09-05 13:11:03	675.145	5	1	-0.0499911	3.41118	1.04684	0.00937561	3.69673	0.0323155	-6.15597e-05	0	0	0	0	26.5774
1748	12039.1	2012-09-05 13:11:08	680.145	5	1	-0.0499911	3.41057	1.04684	0.00944505	3.69673	0.0325523	0	0	0	0	0	26.5333
1749	12044.1	2012-09-05 13:11:13	685.145	5	1	-0.0500017	3.41026	1.04684	0.00951448	3.69673	0.0327891	-6.15597e-05	0	0	0	0	26.608
1750	12049.1	2012-09-05 13:11:18	690.146	5	1	-0.0499911	3.40964	1.04684	0.00958392	3.69673	0.0330259	-0.000123119	0	0	0	0	26.6827
1751	12054.1	2012-09-05 13:11:23	695.146	5	1	-0.0499911	3.40964	1.04684	0.00965335	3.69673	0.0332627	6.1512e-05	0	0	0	0	26.6522
1752	12059.1	2012-09-05 13:11:28	700.146	5	1	-0.0499946	3.40903	1.04684	0.00972279	3.69673	0.0334994	-6.15597e-05	0	0	0	0	26.6522
1753	12064.1	2012-09-05 13:11:33	705.156	5	1	-0.0499946	3.40872	1.04684	0.00979236	3.69673	0.0337366	0	0	0	0	0	26.5774
1754	12069.1	2012-09-05 13:11:38	710.156	5	1	-0.0499911	3.40841	1.04684	0.0098618	3.69673	0.0339732	6.15597e-05	0	0	0	0	26.7269
1755	12074.1	2012-09-05 13:11:43	715.156	5	1	-0.0500052	3.40811	1.04684	0.00993124	3.69673	0.0342099	0	0	0	0	0	26.6522
1756	12079.1	2012-09-05 13:11:48	720.156	5	1	-0.0499946	3.40718	1.04684	0.0100007	3.69673	0.0344465	-6.15597e-05	0	0	0	0	26.6963
1757	12084.1	2012-09-05 13:11:53	725.156	5	1	-0.0499911	3.40718	1.04684	0.0100701	3.69673	0.0346831	0	0	0	0	0	26.591
1758	12089.1	2012-09-05 13:11:58	730.156	5	1	-0.0499911	3.40687	1.04684	0.0101395	3.69673	0.0349196	0	0	0	0	0	26.6658
1759	12094.1	2012-09-05 13:12:03	735.156	5	1	-0.0499911	3.40657	1.04684	0.010209	3.69673	0.0351561	-6.15597e-05	0	0	0	0	26.6658
1760	12099.1	2012-09-05 13:12:08	740.156	5	1	-0.0499946	3.40626	1.04684	0.0102784	3.69673	0.0353927	0	0	0	0	0	26.5299
1761	12104.1	2012-09-05 13:12:13	745.156	5	1	-0.0499946	3.40564	1.04684	0.0103478	3.69673	0.0356291	0	0	0	0	0	26.6352
1762	12109.1	2012-09-05 13:12:18	750.156	5	1	-0.0499911	3.40534	1.04684	0.0104173	3.69673	0.0358656	0	0	0	0	0	26.6046
1763	12114.1	2012-09-05 13:12:23	755.156	5	1	-0.0499946	3.40472	1.04684	0.0104867	3.69673	0.036102	-6.15597e-05	0	0	0	0	26.6046
1764	12119.1	2012-09-05 13:12:28	760.156	5	1	-0.0499946	3.40472	1.04684	0.0105561	3.69673	0.0363384	0	0	0	0	0	26.6793
1765	12124.1	2012-09-05 13:12:33	765.156	5	1	-0.0499946	3.40441	1.04684	0.0106256	3.69673	0.0365748	6.15597e-05	0	0	0	0	26.6793
1766	12129.1	2012-09-05 13:12:38	770.162	5	1	-0.0499946	3.4038	1.04684	0.0106951	3.69673	0.0368115	-6.15597e-05	0	0	0	0	26.6793
1767	12134.1	2012-09-05 13:12:43	775.162	5	1	-0.0499911	3.40349	1.04684	0.0107645	3.69673	0.0370478	0	0	0	0	0	26.6793
1768	12139.1	2012-09-05 13:12:48	780.162	5	1	-0.0499946	3.40287	1.04684	0.010834	3.69673	0.0372841	-6.1512e-05	0	0	0	0	26.6793
1769	12144.1	2012-09-05 13:12:53	785.163	5	1	-0.0499911	3.40287	1.04684	0.0109034	3.69673	0.0375204	-6.1512e-05	0	0	0	0	26.6046
1770	12149.1	2012-09-05 13:12:58	790.163	5	1	-0.0499911	3.40226	1.04684	0.0109728	3.69673	0.0377566	-6.15597e-05	0	0	0	0	26.6046
1771	12154.1	2012-09-05 13:13:03	795.163	5	1	-0.0499876	3.40226	1.04684	0.0110423	3.69673	0.0379929	0	0	0	0	0	26.6793
1772	12159.1	2012-09-05 13:13:08	800.163	5	1	-0.0499911	3.40164	1.04684	0.0111117	3.69673	0.0382291	0	0	0	0	0	26.6793
1773	12164.1	2012-09-05 13:13:13	805.163	5	1	-0.0499911	3.40164	1.04684	0.0111812	3.69673	0.0384653	6.15597e-05	0	0	0	0	26.5299
1774	12169.1	2012-09-05 13:13:18	810.163	5	1	-0.0499911	3.40103	1.04684	0.0112506	3.69673	0.0387014	-6.15597e-05	0	0	0	0	26.5299
1775	12174.1	2012-09-05 13:13:23	815.163	5	1	-0.0499911	3.40072	1.04684	0.01132	3.69673	0.0389376	-6.15597e-05	0	0	0	0	26.6793
1776	12179.1	2012-09-05 13:13:28	820.163	5	1	-0.0499911	3.40041	1.04684	0.0113895	3.69673	0.0391737	0	0	0	0	0	26.4551
1777	12184.1	2012-09-05 13:13:33	825.163	5	1	-0.0499911	3.3998	1.04684	0.0114589	3.69673	0.0394098	-6.15597e-05	0	0	0	0	26.6352
1778	12189.1	2012-09-05 13:13:38	830.164	5	1	-0.0499911	3.39949	1.04684	0.0115283	3.69673	0.0396459	0	0	0	0	0	26.6658
1779	12194.1	2012-09-05 13:13:43	835.164	5	1	-0.0499911	3.39918	1.04684	0.0115978	3.69673	0.0398819	-0.000123072	0	0	0	0	26.5604
1780	12199.1	2012-09-05 13:13:48	840.164	5	1	-0.0499946	3.39887	1.04684	0.0116672	3.69673	0.0401179	0	0	0	0	0	26.5604
1781	12204.1	2012-09-05 13:13:53	845.164	5	1	-0.0499911	3.39856	1.04684	0.0117367	3.69673	0.0403539	-6.15597e-05	0	0	0	0	26.6658
1782	12209.1	2012-09-05 13:13:58	850.164	5	1	-0.0499911	3.39826	1.04684	0.0118061	3.69673	0.0405899	-6.15597e-05	0	0	0	0	26.6046
1783	12214.1	2012-09-05 13:14:03	855.164	5	1	-0.0499911	3.39795	1.04684	0.0118755	3.69673	0.0408258	0	0	0	0	0	26.3803
1784	12219.1	2012-09-05 13:14:08	860.164	5	1	-0.0499946	3.39733	1.04684	0.011945	3.69673	0.0410618	0	0	0	0	0	26.6658
1785	12224.1	2012-09-05 13:14:13	865.165	5	1	-0.0499911	3.39733	1.04684	0.0120144	3.69673	0.0412977	-6.15597e-05	0	0	0	0	26.5604
1786	12229.1	2012-09-05 13:14:18	870.174	5	1	-0.0499911	3.39703	1.04684	0.012084	3.69673	0.041534	-6.15597e-05	0	0	0	0	26.5468
1787	12234.1	2012-09-05 13:14:23	875.174	5	1	-0.0499876	3.39672	1.04684	0.0121534	3.69673	0.0417699	0	0	0	0	0	26.7269
1788	12239.1	2012-09-05 13:14:28	880.175	5	1	-0.0499911	3.3961	1.04684	0.0122228	3.69673	0.0420057	-6.1512e-05	0	0	0	0	26.4721
1789	12244.1	2012-09-05 13:14:33	885.185	5	1	-0.0499946	3.3961	1.04684	0.0122924	3.69673	0.042242	0	0	0	0	0	26.5468
1790	12249.1	2012-09-05 13:14:38	890.186	5	1	-0.0499946	3.39549	1.04684	0.0123619	3.69673	0.0424778	-0.000123119	0	0	0	0	26.5774
1791	12254.1	2012-09-05 13:14:43	895.186	5	1	-0.0499946	3.39518	1.04684	0.0124313	3.69673	0.0427136	-6.15597e-05	0	0	0	0	26.5468
1792	12259.1	2012-09-05 13:14:48	900.186	5	1	-0.0499911	3.39518	1.04684	0.0125007	3.69673	0.0429493	-6.15597e-05	0	0	0	0	26.5027
1793	12264.1	2012-09-05 13:14:53	905.186	5	1	-0.0499946	3.39487	1.04684	0.0125702	3.69673	0.043185	0	0	0	0	0	26.5774
1794	12269.1	2012-09-05 13:14:58	910.186	5	1	-0.0499911	3.39456	1.04684	0.0126396	3.69673	0.0434207	0	0	0	0	0	26.6522
1795	12274.1	2012-09-05 13:15:03	915.186	5	1	-0.0499946	3.39395	1.04684	0.012709	3.69673	0.0436564	0	0	0	0	0	26.6522
1796	12279.1	2012-09-05 13:15:08	920.186	5	1	-0.0499946	3.39364	1.04684	0.0127785	3.69673	0.0438921	-6.15597e-05	0	0	0	0	26.5027
1797	12284.1	2012-09-05 13:15:13	925.186	5	1	-0.0499911	3.39333	1.04684	0.0128479	3.69673	0.0441277	-6.15597e-05	0	0	0	0	26.6522
1798	12289.1	2012-09-05 13:15:18	930.186	5	1	-0.0499946	3.39333	1.04684	0.0129173	3.69673	0.0443633	0	0	0	0	0	26.5027
1799	12294.1	2012-09-05 13:15:23	935.186	5	1	-0.0499911	3.39272	1.04684	0.0129868	3.69673	0.0445989	0	0	0	0	0	26.5774
1800	12299.2	2012-09-05 13:15:28	940.196	5	1	-0.0499911	3.39241	1.04684	0.0130563	3.69673	0.0448349	0	0	0	0	0	26.608
1801	12304.2	2012-09-05 13:15:33	945.196	5	1	-0.0499981	3.3921	1.04684	0.0131258	3.69673	0.0450705	-6.15597e-05	0	0	0	0	26.5333
1802	12309.2	2012-09-05 13:15:38	950.206	5	1	-0.0499911	3.39179	1.04684	0.0131954	3.69673	0.0453065	-6.15597e-05	0	0	0	0	26.6522
1803	12314.2	2012-09-05 13:15:43	955.206	5	1	-0.0499911	3.39149	1.04684	0.0132648	3.69673	0.045542	-6.15597e-05	0	0	0	0	26.5027
1804	12319.2	2012-09-05 13:15:48	960.216	5	1	-0.0499946	3.39118	1.04684	0.0133344	3.69673	0.045778	-6.15597e-05	0	0	0	0	26.5027
1805	12324.2	2012-09-05 13:15:53	965.216	5	1	-0.0499911	3.39087	1.04684	0.0134038	3.69673	0.0460134	-6.15597e-05	0	0	0	0	26.5333
1806	12329.2	2012-09-05 13:15:58	970.217	5	1	-0.0499911	3.39087	1.04684	0.0134732	3.69673	0.0462489	0	0	0	0	0	26.4585
1807	12334.2	2012-09-05 13:16:03	975.217	5	1	-0.0499981	3.39025	1.04684	0.0135427	3.69673	0.0464843	-6.15597e-05	0	0	0	0	26.5027
1808	12339.2	2012-09-05 13:16:08	980.217	5	1	-0.0499911	3.39025	1.04684	0.0136121	3.69673	0.0467197	0	0	0	0	0	26.5774
1809	12344.2	2012-09-05 13:16:13	985.217	5	1	-0.0499876	3.38995	1.04684	0.0136815	3.69673	0.0469551	0	0	0	0	0	26.4279
1810	12349.2	2012-09-05 13:16:18	990.217	5	1	-0.0499911	3.38964	1.04684	0.013751	3.69673	0.0471904	0	0	0	0	0	26.5774
1811	12354.2	2012-09-05 13:16:23	995.217	5	1	-0.0499946	3.38933	1.04684	0.0138204	3.69673	0.0474258	-6.15597e-05	0	0	0	0	26.608
1812	12359.2	2012-09-05 13:16:28	1000.22	5	1	-0.0499981	3.38902	1.04684	0.0138898	3.69673	0.0476611	0	0	0	0	0	26.5774
1813	12364.2	2012-09-05 13:16:33	1005.22	5	1	-0.0499946	3.38872	1.04684	0.0139593	3.69673	0.0478964	0	0	0	0	0	26.608
1814	12369.2	2012-09-05 13:16:38	1010.22	5	1	-0.0499911	3.38841	1.04684	0.0140287	3.69673	0.0481317	0	0	0	0	0	26.6827
1815	12374.2	2012-09-05 13:16:43	1015.22	5	1	-0.0499911	3.3881	1.04684	0.0140982	3.69673	0.0483669	-6.15597e-05	0	0	0	0	26.6827
1816	12379.2	2012-09-05 13:16:48	1020.22	5	1	-0.0499876	3.38748	1.04684	0.0141676	3.69673	0.0486022	-6.15597e-05	0	0	0	0	26.5774
1817	12384.2	2012-09-05 13:16:53	1025.22	5	1	-0.0499911	3.38718	1.04684	0.014237	3.69673	0.0488374	-6.15597e-05	0	0	0	0	26.5774
1818	12389.2	2012-09-05 13:16:58	1030.22	5	1	-0.0499946	3.38718	1.04684	0.0143065	3.69673	0.0490726	0	0	0	0	0	26.5774
1819	12394.2	2012-09-05 13:17:03	1035.22	5	1	-0.0499946	3.38687	1.04684	0.0143759	3.69673	0.0493078	-6.15597e-05	0	0	0	0	26.5774
1820	12399.2	2012-09-05 13:17:08	1040.22	5	1	-0.0499946	3.38687	1.04684	0.0144453	3.69673	0.0495429	-6.15597e-05	0	0	0	0	26.5774
1821	12404.2	2012-09-05 13:17:13	1045.23	5	1	-0.0499946	3.38625	1.04684	0.0145149	3.69673	0.0497786	-6.15597e-05	0	0	0	0	26.5774
1822	12409.2	2012-09-05 13:17:18	1050.23	5	1	-0.0499911	3.38625	1.04684	0.0145843	3.69673	0.0500137	0	0	0	0	0	26.6522
1823	12414.2	2012-09-05 13:17:23	1055.23	5	1	-0.0499946	3.38595	1.04684	0.0146538	3.69673	0.0502488	6.15597e-05	0	0	0	0	26.6522
1824	12419.2	2012-09-05 13:17:28	1060.23	5	1	-0.0499911	3.38595	1.04684	0.0147232	3.69673	0.0504839	6.15597e-05	0	0	0	0	26.6963
1825	12424.2	2012-09-05 13:17:33	1065.23	5	1	-0.0499911	3.38533	1.04684	0.0147926	3.69673	0.050719	0	0	0	0	0	26.6522
1826	12429.2	2012-09-05 13:17:38	1070.23	5	1	-0.0499946	3.38533	1.04684	0.0148621	3.69673	0.050954	6.15597e-05	0	0	0	0	26.5468
1827	12434.2	2012-09-05 13:17:43	1075.23	5	1	-0.0499946	3.38502	1.04684	0.0149315	3.69673	0.0511891	0	0	0	0	0	26.6522
1828	12439.2	2012-09-05 13:17:48	1080.23	5	1	-0.0499946	3.38471	1.04684	0.015001	3.69673	0.0514241	0	0	0	0	0	26.7269
1829	12444.2	2012-09-05 13:17:53	1085.23	5	1	-0.0499876	3.3841	1.04684	0.0150704	3.69673	0.0516591	-6.15597e-05	0	0	0	0	26.6963
1830	12449.2	2012-09-05 13:17:58	1090.23	5	1	-0.0500017	3.38379	1.04684	0.0151398	3.69673	0.0518941	-6.15597e-05	0	0	0	0	26.591
1831	12454.2	2012-09-05 13:18:03	1095.23	5	1	-0.0499946	3.38379	1.04684	0.0152093	3.69673	0.052129	-6.15597e-05	0	0	0	0	26.6216
1832	12459.2	2012-09-05 13:18:08	1100.23	5	1	-0.0499946	3.38348	1.04684	0.0152787	3.69673	0.052364	0	0	0	0	0	26.4721
1833	12464.2	2012-09-05 13:18:13	1105.23	5	1	-0.0499911	3.38318	1.04684	0.0153481	3.69673	0.0525989	0	0	0	0	0	26.6658
1834	12469.2	2012-09-05 13:18:18	1110.23	5	1	-0.0499911	3.38287	1.04684	0.0154176	3.69673	0.0528338	0	0	0	0	0	26.6216
1835	12474.2	2012-09-05 13:18:23	1115.23	5	1	-0.0499946	3.38256	1.04684	0.015487	3.69673	0.0530687	0	0	0	0	0	26.6216
1836	12479.2	2012-09-05 13:18:28	1120.24	5	1	-0.0499946	3.38256	1.04684	0.0155566	3.69673	0.053304	0	0	0	0	0	26.6216
1837	12484.2	2012-09-05 13:18:33	1125.24	5	1	-0.0499911	3.38225	1.04684	0.015626	3.69673	0.0535389	0	0	0	0	0	26.591
1838	12489.2	2012-09-05 13:18:38	1130.24	5	1	-0.0499911	3.38225	1.04684	0.0156954	3.69673	0.0537737	0	0	0	0	0	26.6216
1839	12494.2	2012-09-05 13:18:43	1135.24	5	1	-0.0499946	3.38164	1.04684	0.0157649	3.69673	0.0540085	-0.000123119	0	0	0	0	26.6522
1840	12499.2	2012-09-05 13:18:48	1140.24	5	1	-0.0499911	3.38164	1.04684	0.0158343	3.69673	0.0542433	0	0	0	0	0	26.6522
1841	12504.2	2012-09-05 13:18:53	1145.24	5	1	-0.0499946	3.38133	1.04684	0.0159038	3.69673	0.0544781	0	0	0	0	0	26.5468
1842	12509.2	2012-09-05 13:18:58	1150.24	5	1	-0.0499911	3.38102	1.04684	0.0159732	3.69673	0.0547129	6.15597e-05	0	0	0	0	26.5027
1843	12514.2	2012-09-05 13:19:03	1155.24	5	1	-0.0499946	3.38071	1.04684	0.0160426	3.69673	0.0549477	-6.15597e-05	0	0	0	0	26.5774
1844	12519.2	2012-09-05 13:19:08	1160.24	5	1	-0.0500017	3.38041	1.04684	0.0161121	3.69673	0.0551824	0	0	0	0	0	26.5774
1845	12524.2	2012-09-05 13:19:13	1165.24	5	1	-0.0499876	3.38041	1.04684	0.0161815	3.69673	0.0554171	0	0	0	0	0	26.5774
1846	12529.2	2012-09-05 13:19:18	1170.25	5	1	-0.0499911	3.3801	1.04684	0.0162511	3.69673	0.0556523	0	0	0	0	0	26.7269
1847	12534.2	2012-09-05 13:19:23	1175.25	5	1	-0.0499946	3.37979	1.04684	0.0163205	3.69673	0.055887	-6.15597e-05	0	0	0	0	26.5774
1848	12539.2	2012-09-05 13:19:28	1180.26	5	1	-0.0499876	3.37948	1.04684	0.0163901	3.69673	0.0561221	-6.15597e-05	0	0	0	0	26.5027
1849	12544.2	2012-09-05 13:19:33	1185.26	5	1	-0.0499946	3.37917	1.04684	0.0164595	3.69673	0.0563567	-6.15597e-05	0	0	0	0	26.5774
1850	12549.2	2012-09-05 13:19:38	1190.26	5	1	-0.0499946	3.37917	1.04684	0.016529	3.69673	0.0565914	0	0	0	0	0	26.5774
1851	12554.2	2012-09-05 13:19:43	1195.26	5	1	-0.0499946	3.37887	1.04684	0.0165984	3.69673	0.056826	0	0	0	0	0	26.6522
1852	12559.2	2012-09-05 13:19:48	1200.26	5	1	-0.0499946	3.37856	1.04684	0.0166678	3.69673	0.0570606	-6.15597e-05	0	0	0	0	26.5468
1853	12564.2	2012-09-05 13:19:53	1205.26	5	1	-0.0499911	3.37825	1.04684	0.0167373	3.69673	0.0572952	-6.15597e-05	0	0	0	0	26.6522
1854	12569.2	2012-09-05 13:19:58	1210.26	5	1	-0.0499946	3.37794	1.04684	0.0168067	3.69673	0.0575297	-6.15597e-05	0	0	0	0	26.6522
1855	12574.2	2012-09-05 13:20:03	1215.26	5	1	-0.0499911	3.37794	1.04684	0.0168761	3.69673	0.0577643	0	0	0	0	0	26.6522
1856	12579.2	2012-09-05 13:20:08	1220.26	5	1	-0.0499911	3.37764	1.04684	0.0169456	3.69673	0.0579988	0	0	0	0	0	26.591
1857	12584.2	2012-09-05 13:20:13	1225.26	5	1	-0.0499911	3.37764	1.04684	0.017015	3.69673	0.0582333	6.15597e-05	0	0	0	0	26.6216
1858	12589.2	2012-09-05 13:20:18	1230.26	5	1	-0.0499946	3.37733	1.04684	0.0170844	3.69673	0.0584678	0	0	0	0	0	26.5163
1859	12594.2	2012-09-05 13:20:23	1235.26	5	1	-0.0499946	3.37702	1.04684	0.0171539	3.69673	0.0587023	0	0	0	0	0	26.591
1860	12599.2	2012-09-05 13:20:28	1240.26	5	1	-0.0499911	3.37702	1.04684	0.0172233	3.69673	0.0589368	0	0	0	0	0	26.5299
1861	12604.2	2012-09-05 13:20:33	1245.26	5	1	-0.0499946	3.3764	1.04684	0.0172927	3.69673	0.0591713	-0.000123072	0	0	0	0	26.6046
1862	12609.2	2012-09-05 13:20:38	1250.26	5	1	-0.0499946	3.3761	1.04684	0.0173622	3.69673	0.0594057	-6.15597e-05	0	0	0	0	26.6046
1863	12614.2	2012-09-05 13:20:43	1255.26	5	1	-0.0499841	3.3764	1.04684	0.0174316	3.69673	0.0596401	0	0	0	0	0	26.6352
1864	12619.2	2012-09-05 13:20:48	1260.27	5	1	-0.0499911	3.37579	1.04684	0.0175012	3.69673	0.059875	-6.15597e-05	0	0	0	0	26.6352
1865	12624.2	2012-09-05 13:20:53	1265.27	5	1	-0.0499946	3.37548	1.04684	0.0175706	3.69673	0.0601094	-6.15597e-05	0	0	0	0	26.6046
1866	12629.2	2012-09-05 13:20:58	1270.27	5	1	-0.0499946	3.37548	1.04684	0.0176401	3.69673	0.0603438	6.15597e-05	0	0	0	0	26.5299
1867	12634.2	2012-09-05 13:21:03	1275.27	5	1	-0.0499981	3.37487	1.04684	0.0177095	3.69673	0.0605782	-6.15597e-05	0	0	0	0	26.6046
1868	12639.2	2012-09-05 13:21:08	1280.27	5	1	-0.0499946	3.37487	1.04684	0.0177789	3.69673	0.0608125	-6.15597e-05	0	0	0	0	26.6793
1869	12644.2	2012-09-05 13:21:13	1285.27	5	1	-0.0499911	3.37487	1.04684	0.0178484	3.69673	0.0610469	0	0	0	0	0	26.6488
1870	12649.2	2012-09-05 13:21:18	1290.27	5	1	-0.0499911	3.37487	1.04684	0.0179178	3.69673	0.0612812	6.15597e-05	0	0	0	0	26.6488
1871	12654.2	2012-09-05 13:21:23	1295.27	5	1	-0.0499946	3.37425	1.04684	0.0179872	3.69673	0.0615155	0	0	0	0	0	26.6182
1872	12659.2	2012-09-05 13:21:28	1300.27	5	1	-0.0499946	3.37425	1.04684	0.0180567	3.69673	0.0617498	6.15597e-05	0	0	0	0	26.6624
1873	12664.2	2012-09-05 13:21:33	1305.27	5	1	-0.0499946	3.37394	1.04684	0.0181261	3.69673	0.0619841	0	0	0	0	0	26.6318
1874	12669.2	2012-09-05 13:21:38	1310.27	5	1	-0.0499946	3.37363	1.04684	0.0181956	3.69673	0.0622183	0	0	0	0	0	26.5707
1875	12674.2	2012-09-05 13:21:43	1315.27	5	1	-0.0499946	3.37333	1.04684	0.018265	3.69673	0.0624526	0	0	0	0	0	26.6318
1876	12679.2	2012-09-05 13:21:48	1320.28	5	1	-0.0499911	3.37333	1.04684	0.0183346	3.69673	0.0626873	0	0	0	0	0	26.6454
1877	12684.2	2012-09-05 13:21:53	1325.29	5	1	-0.0499946	3.37302	1.04684	0.0184041	3.69673	0.062922	0	0	0	0	0	26.5095
1878	12689.2	2012-09-05 13:21:58	1330.29	5	1	-0.0499946	3.37271	1.04684	0.0184736	3.69673	0.0631562	0	0	0	0	0	26.5095
1879	12694.2	2012-09-05 13:22:03	1335.29	5	1	-0.0499911	3.3724	1.04684	0.018543	3.69673	0.0633903	-6.15597e-05	0	0	0	0	26.5843
1880	12699.2	2012-09-05 13:22:08	1340.29	5	1	-0.0499911	3.37271	1.04684	0.0186124	3.69673	0.0636245	6.15597e-05	0	0	0	0	26.6284
1881	12704.2	2012-09-05 13:22:13	1345.29	5	1	-0.0499946	3.3721	1.04684	0.0186819	3.69673	0.0638587	-6.15597e-05	0	0	0	0	26.4789
1882	12709.3	2012-09-05 13:22:18	1350.3	5	1	-0.0499981	3.3721	1.04684	0.0187515	3.69673	0.0640933	0	0	0	0	0	26.5673
1883	12714.3	2012-09-05 13:22:23	1355.3	5	1	-0.0499946	3.37179	1.04684	0.0188209	3.69673	0.0643274	-0.000123119	0	0	0	0	26.5673
1884	12719.3	2012-09-05 13:22:28	1360.3	5	1	-0.0499911	3.37179	1.04684	0.0188903	3.69673	0.0645616	0	0	0	0	0	26.4925
1885	12724.3	2012-09-05 13:22:33	1365.3	5	1	-0.0499911	3.37148	1.04684	0.0189598	3.69673	0.0647957	0	0	0	0	0	26.5231
1886	12729.3	2012-09-05 13:22:38	1370.3	5	1	-0.0499911	3.37117	1.04684	0.0190292	3.69673	0.0650298	-6.15597e-05	0	0	0	0	26.6115
1887	12734.3	2012-09-05 13:22:43	1375.31	5	1	-0.0499946	3.37117	1.04684	0.0190988	3.69673	0.0652643	0	0	0	0	0	26.5673
1888	12739.3	2012-09-05 13:22:48	1380.31	5	1	-0.0499876	3.37117	1.04684	0.0191682	3.69673	0.0654984	0.000123119	0	0	0	0	26.4925
1889	12744.3	2012-09-05 13:22:53	1385.31	5	1	-0.0499981	3.37056	1.04684	0.0192377	3.69673	0.0657325	0	0	0	0	0	26.4925
1890	12749.3	2012-09-05 13:22:58	1390.31	5	1	-0.0499946	3.37025	1.04684	0.0193071	3.69673	0.0659665	-6.1512e-05	0	0	0	0	26.6115
1891	12754.3	2012-09-05 13:23:03	1395.31	5	1	-0.0499946	3.37056	1.04684	0.0193765	3.69673	0.0662005	6.1512e-05	0	0	0	0	26.462
1892	12759.3	2012-09-05 13:23:08	1400.31	5	1	-0.0499946	3.36994	1.04684	0.019446	3.69673	0.0664345	-6.15597e-05	0	0	0	0	26.642
1893	12764.3	2012-09-05 13:23:13	1405.31	5	1	-0.0499946	3.36994	1.04684	0.0195154	3.69673	0.0666685	0	0	0	0	0	26.6862
1894	12769.3	2012-09-05 13:23:18	1410.31	5	1	-0.0499946	3.36994	1.04684	0.0195848	3.69673	0.0669025	0	0	0	0	0	26.6115
1895	12774.3	2012-09-05 13:23:23	1415.31	5	1	-0.0499911	3.36963	1.04684	0.0196543	3.69673	0.0671365	-6.15597e-05	0	0	0	0	26.462
1896	12779.3	2012-09-05 13:23:28	1420.31	5	1	-0.0499946	3.36933	1.04684	0.0197237	3.69673	0.0673705	-6.15597e-05	0	0	0	0	26.5673
1897	12784.3	2012-09-05 13:23:33	1425.31	5	1	-0.0499946	3.36871	1.04684	0.0197932	3.69673	0.0676044	-0.000123119	0	0	0	0	26.5367
1898	12789.3	2012-09-05 13:23:38	1430.31	5	1	-0.0499946	3.36902	1.04684	0.0198626	3.69673	0.0678384	0	0	0	0	0	26.642
1899	12794.3	2012-09-05 13:23:43	1435.31	5	1	-0.0499946	3.36902	1.04684	0.019932	3.69673	0.0680723	0	0	0	0	0	26.462
1900	12799.3	2012-09-05 13:23:48	1440.32	5	1	-0.0499911	3.3684	1.04684	0.0200016	3.69673	0.0683067	-6.15597e-05	0	0	0	0	26.642
1901	12804.3	2012-09-05 13:23:53	1445.32	5	1	-0.0499946	3.3684	1.04684	0.020071	3.69673	0.0685406	0	0	0	0	0	26.5673
1902	12809.3	2012-09-05 13:23:58	1450.32	5	1	-0.0499946	3.36809	1.04684	0.0201405	3.69673	0.0687744	-6.15597e-05	0	0	0	0	26.462
1903	12814.3	2012-09-05 13:24:03	1455.32	5	1	-0.0499946	3.36779	1.04684	0.0202099	3.69673	0.0690083	-6.15597e-05	0	0	0	0	26.5673
1904	12819.3	2012-09-05 13:24:08	1460.32	5	1	-0.0499946	3.36748	1.04684	0.0202793	3.69673	0.0692422	-6.15597e-05	0	0	0	0	26.5673
1905	12824.3	2012-09-05 13:24:13	1465.33	5	1	-0.0499946	3.36779	1.04684	0.0203489	3.69673	0.0694765	0	0	0	0	0	26.4925
1906	12829.3	2012-09-05 13:24:18	1470.33	5	1	-0.0499946	3.36748	1.04684	0.0204184	3.69673	0.0697103	-6.15597e-05	0	0	0	0	26.343
1907	12834.3	2012-09-05 13:24:23	1475.33	5	1	-0.0499946	3.36748	1.04684	0.0204878	3.69673	0.0699441	0	0	0	0	0	26.4178
1908	12839.3	2012-09-05 13:24:28	1480.33	5	1	-0.0499981	3.36717	1.04684	0.0205572	3.69673	0.0701779	-6.1512e-05	0	0	0	0	26.4789
1909	12844.3	2012-09-05 13:24:33	1485.33	5	1	-0.0499911	3.36717	1.04684	0.0206267	3.69673	0.0704117	6.15597e-05	0	0	0	0	26.4484
1910	12849.3	2012-09-05 13:24:38	1490.34	5	1	-0.0500122	3.36686	1.04684	0.0206962	3.69673	0.070646	-6.15597e-05	0	0	0	0	26.3736
1911	12854.3	2012-09-05 13:24:43	1495.34	5	1	-0.0499876	3.36686	1.04684	0.0207657	3.69673	0.0708798	6.15597e-05	0	0	0	0	26.3736
1912	12859.3	2012-09-05 13:24:48	1500.34	5	1	-0.0499946	3.36656	1.04684	0.0208351	3.69673	0.0711135	6.15597e-05	0	0	0	0	26.4789
1913	12864.3	2012-09-05 13:24:53	1505.34	5	1	-0.0499946	3.36625	1.04684	0.0209046	3.69673	0.0713473	-6.15597e-05	0	0	0	0	26.4789
1914	12869.3	2012-09-05 13:24:58	1510.34	5	1	-0.0499981	3.36625	1.04684	0.020974	3.69673	0.071581	-6.15597e-05	0	0	0	0	26.5401
1915	12874.3	2012-09-05 13:25:03	1515.34	5	1	-0.0499946	3.36594	1.04684	0.0210434	3.69673	0.0718148	-6.15597e-05	0	0	0	0	26.5537
1916	12879.3	2012-09-05 13:25:08	1520.34	5	1	-0.0499911	3.36594	1.04684	0.0211129	3.69673	0.0720485	0	0	0	0	0	26.4348
1917	12884.3	2012-09-05 13:25:13	1525.35	5	1	-0.0499911	3.36563	1.04684	0.0211824	3.69673	0.0722826	-6.15597e-05	0	0	0	0	26.5095
1918	12889.3	2012-09-05 13:25:18	1530.35	5	1	-0.0499911	3.36563	1.04684	0.0212519	3.69673	0.0725163	6.15597e-05	0	0	0	0	26.4789
1919	12894.3	2012-09-05 13:25:23	1535.35	5	1	-0.0499911	3.36563	1.04684	0.0213213	3.69673	0.07275	0	0	0	0	0	26.5095
1920	12899.3	2012-09-05 13:25:28	1540.35	5	1	-0.0499911	3.36532	1.04684	0.0213908	3.69673	0.0729837	0	0	0	0	0	26.4484
1921	12904.3	2012-09-05 13:25:33	1545.35	5	1	-0.0499981	3.36471	1.04684	0.0214602	3.69673	0.0732174	-0.000123119	0	0	0	0	26.4348
1922	12909.3	2012-09-05 13:25:38	1550.36	5	1	-0.0499946	3.36502	1.04684	0.0215298	3.69673	0.0734515	0	0	0	0	0	26.4653
1923	12914.3	2012-09-05 13:25:43	1555.36	5	1	-0.0499946	3.36471	1.04684	0.0215992	3.69673	0.0736851	0	0	0	0	0	26.5095
1924	12919.3	2012-09-05 13:25:48	1560.36	5	1	-0.0499911	3.3644	1.04684	0.0216686	3.69673	0.0739187	-6.15597e-05	0	0	0	0	26.4348
1925	12924.3	2012-09-05 13:25:53	1565.36	5	1	-0.0499946	3.3644	1.04684	0.0217381	3.69673	0.0741523	6.15597e-05	0	0	0	0	26.4789
1926	12929.3	2012-09-05 13:25:58	1570.36	5	1	-0.0499946	3.36409	1.04684	0.0218075	3.69673	0.074386	-6.15597e-05	0	0	0	0	26.4042
1927	12934.3	2012-09-05 13:26:03	1575.36	5	1	-0.0499946	3.36409	1.04684	0.0218769	3.69673	0.0746195	-6.15597e-05	0	0	0	0	26.5095
1928	12939.3	2012-09-05 13:26:08	1580.37	5	1	-0.0499946	3.36379	1.04684	0.0219465	3.69673	0.0748536	-6.1512e-05	0	0	0	0	26.5401
1929	12944.3	2012-09-05 13:26:13	1585.37	5	1	-0.0499981	3.36379	1.04684	0.022016	3.69673	0.0750872	0	0	0	0	0	26.5401
1930	12949.3	2012-09-05 13:26:18	1590.37	5	1	-0.0499946	3.36348	1.04684	0.0220854	3.69673	0.0753207	-6.15597e-05	0	0	0	0	26.4348
1931	12954.3	2012-09-05 13:26:23	1595.37	5	1	-0.0499911	3.36348	1.04684	0.0221548	3.69673	0.0755543	0	0	0	0	0	26.4959
1932	12959.3	2012-09-05 13:26:28	1600.37	5	1	-0.0499911	3.36348	1.04684	0.0222243	3.69673	0.0757878	0	0	0	0	0	26.4959
1933	12964.3	2012-09-05 13:26:33	1605.37	5	1	-0.0499911	3.36348	1.04684	0.0222937	3.69673	0.0760213	0	0	0	0	0	26.4959
1934	12969.3	2012-09-05 13:26:38	1610.37	5	1	-0.0499946	3.36286	1.04684	0.0223631	3.69673	0.0762548	-6.15597e-05	0	0	0	0	26.4959
1935	12974.3	2012-09-05 13:26:43	1615.38	5	1	-0.0499911	3.36286	1.04684	0.0224327	3.69673	0.0764888	-6.15597e-05	0	0	0	0	26.6012
1936	12979.3	2012-09-05 13:26:48	1620.39	5	1	-0.0499946	3.36255	1.04684	0.0225023	3.69673	0.0767228	-6.15597e-05	0	0	0	0	26.4653
1937	12984.3	2012-09-05 13:26:53	1625.39	5	1	-0.0499946	3.36225	1.04684	0.0225717	3.69673	0.0769562	-6.15597e-05	0	0	0	0	26.5571
1938	12989.4	2012-09-05 13:26:58	1630.4	5	1	-0.0499946	3.36225	1.04684	0.0226413	3.69673	0.0771902	-6.15597e-05	0	0	0	0	26.5707
1939	12994.4	2012-09-05 13:27:03	1635.4	5	1	-0.0499946	3.36194	1.04684	0.0227107	3.69673	0.0774236	-0.000123119	0	0	0	0	26.5401
1940	12999.4	2012-09-05 13:27:08	1640.4	5	1	-0.0499911	3.36225	1.04684	0.0227802	3.69673	0.0776571	6.15597e-05	0	0	0	0	26.5707
1941	13004.4	2012-09-05 13:27:13	1645.4	5	1	-0.0500052	3.36163	1.04684	0.0228496	3.69673	0.0778905	-6.15597e-05	0	0	0	0	26.5401
1942	13009.4	2012-09-05 13:27:18	1650.4	5	1	-0.0499946	3.36194	1.04684	0.022919	3.69673	0.078124	0	0	0	0	0	26.5707
1943	13014.4	2012-09-05 13:27:23	1655.41	5	1	-0.0499911	3.36163	1.04684	0.0229886	3.69673	0.0783579	0	0	0	0	0	26.6012
1944	13019.4	2012-09-05 13:27:28	1660.41	5	1	-0.0499946	3.36132	1.04684	0.023058	3.69673	0.0785913	-0.000123119	0	0	0	0	26.4959
1945	13024.4	2012-09-05 13:27:33	1665.41	5	1	-0.0499841	3.36132	1.04684	0.0231275	3.69673	0.0788247	0	0	0	0	0	26.4348
1946	13029.4	2012-09-05 13:27:38	1670.41	5	1	-0.0499911	3.36132	1.04684	0.0231969	3.69673	0.0790581	0	0	0	0	0	26.5095
1947	13034.4	2012-09-05 13:27:43	1675.41	5	1	-0.0499911	3.36102	1.04684	0.0232664	3.69673	0.0792915	0	0	0	0	0	26.5401
1948	13039.4	2012-09-05 13:27:48	1680.41	5	1	-0.0499911	3.36071	1.04684	0.0233358	3.69673	0.0795249	-6.1512e-05	0	0	0	0	26.5707
1949	13044.4	2012-09-05 13:27:53	1685.41	5	1	-0.0499946	3.36071	1.04684	0.0234052	3.69673	0.0797583	0	0	0	0	0	26.6624
1950	13049.4	2012-09-05 13:27:58	1690.41	5	1	-0.0499911	3.36071	1.04684	0.0234747	3.69673	0.0799916	0	0	0	0	0	26.5401
1951	13054.4	2012-09-05 13:28:03	1695.41	5	1	-0.0499911	3.3604	1.04684	0.0235441	3.69673	0.080225	-6.15597e-05	0	0	0	0	26.5401
1952	13059.4	2012-09-05 13:28:08	1700.42	5	1	-0.0499946	3.36009	1.04684	0.0236137	3.69673	0.0804588	-0.000123119	0	0	0	0	26.5265
1953	13064.4	2012-09-05 13:28:13	1705.42	5	1	-0.0499805	3.36009	1.04684	0.0236831	3.69673	0.0806921	0	0	0	0	0	26.4348
1954	13069.4	2012-09-05 13:28:18	1710.42	5	1	-0.0499946	3.36009	1.04684	0.0237526	3.69673	0.0809254	0	0	0	0	0	26.5707
1955	13074.4	2012-09-05 13:28:23	1715.42	5	1	-0.0499911	3.35978	1.04684	0.023822	3.69673	0.0811587	0	0	0	0	0	26.5571
1956	13079.4	2012-09-05 13:28:28	1720.42	5	1	-0.0499946	3.35978	1.04684	0.0238914	3.69673	0.081392	0	0	0	0	0	26.5571
1957	13084.4	2012-09-05 13:28:33	1725.43	5	1	-0.0499876	3.35978	1.04684	0.0239609	3.69673	0.0816254	0	0	0	0	0	26.5571
1958	13089.4	2012-09-05 13:28:38	1730.43	5	1	-0.0499946	3.35948	1.04684	0.0240303	3.69673	0.0818586	-0.000123119	0	0	0	0	26.4212
1959	13094.4	2012-09-05 13:28:43	1735.44	5	1	-0.0499946	3.35948	1.04684	0.0240999	3.69673	0.0820924	0	0	0	0	0	26.6929
1960	13099.4	2012-09-05 13:28:48	1740.45	5	1	-0.0499946	3.35948	1.04684	0.0241695	3.69673	0.0823261	0	0	0	0	0	26.5571
1961	13104.4	2012-09-05 13:28:53	1745.45	5	1	-0.0499911	3.35917	1.04684	0.0242389	3.69673	0.0825594	0	0	0	0	0	26.4959
1962	13109.4	2012-09-05 13:28:58	1750.45	5	1	-0.0499946	3.35886	1.04684	0.0243083	3.69673	0.0827926	0	0	0	0	0	26.5571
1963	13114.4	2012-09-05 13:29:03	1755.45	5	1	-0.0499911	3.35917	1.04684	0.0243778	3.69673	0.0830258	6.15597e-05	0	0	0	0	26.4517
1964	13119.4	2012-09-05 13:29:08	1760.45	5	1	-0.0499946	3.35855	1.04684	0.0244472	3.69673	0.0832591	-6.15597e-05	0	0	0	0	26.5876
1965	13124.4	2012-09-05 13:29:13	1765.45	5	1	-0.0499911	3.35855	1.04684	0.0245166	3.69673	0.0834923	0	0	0	0	0	26.5435
1966	13129.4	2012-09-05 13:29:18	1770.46	5	1	-0.0499981	3.35825	1.04684	0.0245862	3.69673	0.0837259	-6.15597e-05	0	0	0	0	26.6182
1967	13134.4	2012-09-05 13:29:23	1775.46	5	1	-0.0499911	3.35855	1.04684	0.0246557	3.69673	0.0839592	0	0	0	0	0	26.5876
1968	13139.4	2012-09-05 13:29:28	1780.46	5	1	-0.0499946	3.35825	1.04684	0.0247251	3.69673	0.0841924	0	0	0	0	0	26.574
1969	13144.4	2012-09-05 13:29:33	1785.46	5	1	-0.0499911	3.35794	1.04684	0.0247945	3.69673	0.0844256	-6.15597e-05	0	0	0	0	26.4687
1970	13149.4	2012-09-05 13:29:38	1790.46	5	1	-0.0499911	3.35794	1.04684	0.024864	3.69673	0.0846587	0	0	0	0	0	26.5435
1971	13154.4	2012-09-05 13:29:43	1795.46	5	1	-0.0499911	3.35794	1.04684	0.0249334	3.69673	0.0848919	0	0	0	0	0	26.5571
1972	13159.4	2012-09-05 13:29:48	1800.46	5	1	-0.0499911	3.35763	1.04684	0.0250029	3.69673	0.085125	0	0	0	0	0	26.6182
1973	13164.4	2012-09-05 13:29:53	1805.47	5	1	-0.0499911	3.35763	1.04684	0.0250724	3.69673	0.0853586	0	0	0	0	0	26.6488
1974	13169.4	2012-09-05 13:29:58	1810.47	5	1	-0.0499946	3.35763	1.04684	0.0251419	3.69673	0.0855918	0	0	0	0	0	26.574
1975	13174.4	2012-09-05 13:30:03	1815.47	5	1	-0.0499946	3.35763	1.04684	0.0252113	3.69673	0.0858249	6.1512e-05	0	0	0	0	26.4993
1976	13179.4	2012-09-05 13:30:08	1820.47	5	1	-0.0499911	3.35732	1.04684	0.0252807	3.69673	0.086058	0	0	0	0	0	26.6182
1977	13184.4	2012-09-05 13:30:13	1825.47	5	1	-0.0499911	3.35732	1.04684	0.0253502	3.69673	0.0862911	6.15597e-05	0	0	0	0	26.5435
1978	13189.4	2012-09-05 13:30:18	1830.47	5	1	-0.0499981	3.35732	1.04684	0.0254196	3.69673	0.0865242	0	0	0	0	0	26.6488
1979	13194.4	2012-09-05 13:30:23	1835.48	5	1	-0.0499911	3.35701	1.04684	0.0254892	3.69673	0.0867578	0	0	0	0	0	26.5435
1980	13199.4	2012-09-05 13:30:28	1840.48	5	1	-0.0499946	3.35671	1.04684	0.0255586	3.69673	0.0869909	-6.15597e-05	0	0	0	0	26.6182
1981	13204.4	2012-09-05 13:30:33	1845.48	5	1	-0.0499911	3.35701	1.04684	0.025628	3.69673	0.087224	0	0	0	0	0	26.574
1982	13209.4	2012-09-05 13:30:38	1850.49	5	1	-0.0499911	3.3564	1.04684	0.0256976	3.69673	0.0874575	-6.15597e-05	0	0	0	0	26.574
1983	13214.4	2012-09-05 13:30:43	1855.49	5	1	-0.0499911	3.35671	1.04684	0.0257671	3.69673	0.0876906	6.15597e-05	0	0	0	0	26.6046
1984	13219.4	2012-09-05 13:30:48	1860.49	5	1	-0.0499911	3.3564	1.04684	0.0258365	3.69673	0.0879236	0	0	0	0	0	26.5299
1985	13224.4	2012-09-05 13:30:53	1865.49	5	1	-0.0499946	3.35609	1.04684	0.0259059	3.69673	0.0881567	-6.15597e-05	0	0	0	0	26.5299
1986	13229.4	2012-09-05 13:30:58	1870.49	5	1	-0.0499946	3.35609	1.04684	0.0259754	3.69673	0.0883897	0	0	0	0	0	26.5299
1987	13234.4	2012-09-05 13:31:03	1875.49	5	1	-0.0499911	3.3564	1.04684	0.0260448	3.69673	0.0886227	6.15597e-05	0	0	0	0	26.4857
1988	13239.4	2012-09-05 13:31:08	1880.49	5	1	-0.0500017	3.35578	1.04684	0.0261142	3.69673	0.0888558	0	0	0	0	0	26.3803
1989	13244.4	2012-09-05 13:31:13	1885.49	5	1	-0.0499911	3.35578	1.04684	0.0261837	3.69673	0.0890888	-6.15597e-05	0	0	0	0	26.4415
1990	13249.4	2012-09-05 13:31:18	1890.49	5	1	-0.0499911	3.35578	1.04684	0.0262531	3.69673	0.0893218	0	0	0	0	0	26.4551
1991	13254.4	2012-09-05 13:31:23	1895.49	5	1	-0.0499946	3.35548	1.04684	0.0263225	3.69673	0.0895548	-6.15597e-05	0	0	0	0	26.591
1992	13259.4	2012-09-05 13:31:28	1900.49	5	1	-0.0499911	3.35548	1.04684	0.026392	3.69673	0.0897878	0	0	0	0	0	26.5468
1993	13264.4	2012-09-05 13:31:33	1905.49	5	1	-0.0499981	3.35548	1.04684	0.0264614	3.69673	0.0900208	6.15597e-05	0	0	0	0	26.5163
1994	13269.5	2012-09-05 13:31:38	1910.5	5	1	-0.0499911	3.35578	1.04684	0.026531	3.69673	0.0902542	0.000123119	0	0	0	0	26.5163
1995	13274.5	2012-09-05 13:31:43	1915.5	5	1	-0.0499946	3.35517	1.04684	0.0266004	3.69673	0.0904872	0	0	0	0	0	26.3668
1996	13279.5	2012-09-05 13:31:48	1920.5	5	1	-0.0499946	3.35517	1.04684	0.0266698	3.69673	0.0907201	-6.15597e-05	0	0	0	0	26.4721
1997	13284.5	2012-09-05 13:31:53	1925.5	5	1	-0.0499946	3.35486	1.04684	0.0267393	3.69673	0.0909531	0	0	0	0	0	26.5468
1998	13289.5	2012-09-05 13:31:58	1930.5	5	1	-0.0499946	3.35455	1.04684	0.0268087	3.69673	0.091186	-6.15597e-05	0	0	0	0	26.6216
1999	13294.5	2012-09-05 13:32:03	1935.5	5	1	-0.0499911	3.35486	1.04684	0.0268782	3.69673	0.091419	0	0	0	0	0	26.6522
[truncated: 30,308 more rows]
