# Supplementary material for: An integrated method for state of charge estimation, lifetime prediction, and reliability assessment of Lithium-ion batteries under thermal and dynamic conditions
Source: PLoS One. 2026 Jun 1;21(6):e0343872. doi: 10.1371/journal.pone.0343872 (PMC13225357; doi:10.1371/journal.pone.0343872)
Supplement: S6 File — (XLSX) [file pone.0343872.s006.xlsx]

## Sheet: Channel_1-005
Data_Point	Test_Time(s)	Date_Time	Step_Time(s)	Step_Index	Cycle_Index	Current(A)	Voltage(V)	Charge_Capacity(Ah)	Discharge_Capacity(Ah)	Charge_Energy(Wh)	Discharge_Energy(Wh)	dV/dt(V/s)	Internal_Resistance(Ohm)	Is_FC_Data	AC_Impedance(Ohm)	ACI_Phase_Angle(Deg)	Temperature (C)_1	Temperature (C)_2
1	3.00871	2012-07-02 10:52:00	3.00871	1	1	0	3.35239	0	0	0	0	0	0	0	0	0	46.763	49.948
2	3.0203	2012-07-02 10:52:00	1.9248e-06	2	1	1.15131	3.6577	6.15566e-10	0	2.25156e-09	0	0	0	0	0	0	46.763	49.978
3	8.03776	2012-07-02 10:52:05	5.00757	3	1	0.912931	3.60138	0.00128279	0	0.00461944	0	6.14667e-05	0	0	0	0	46.586	50.0947
4	13.0453	2012-07-02 10:52:10	10.0151	3	1	0.898957	3.60076	0.00254258	0	0.00915601	0	-0.000122886	0	0	0	0	46.7029	49.9181
5	18.0529	2012-07-02 10:52:15	15.0227	3	1	0.88825	3.60107	0.00378531	0	0.0136311	0	0	0	0	0	0	46.7029	50.1681
6	23.0605	2012-07-02 10:52:20	20.0303	3	1	0.878813	3.60107	0.00501405	0	0.0180558	0	0	0	0	0	0	46.5828	50.0049
7	28.068	2012-07-02 10:52:25	25.0378	3	1	0.870647	3.60107	0.00622687	0	0.0224232	0	-6.15597e-05	0	0	0	0	46.7297	49.915
8	33.0756	2012-07-02 10:52:30	30.0454	3	1	0.863206	3.60107	0.00743275	0	0.0267656	0	0	0	0	0	0	46.6997	49.9883
9	38.0833	2012-07-02 10:52:35	35.0531	3	1	0.856491	3.60076	0.00863259	0	0.0310863	0	-6.12271e-05	0	0	0	0	46.6696	49.9883
10	43.0908	2012-07-02 10:52:40	40.0606	3	1	0.85014	3.60076	0.00981946	0	0.0353602	0	0	0	0	0	0	46.683	49.9284
11	48.0983	2012-07-02 10:52:45	45.0681	3	1	0.844151	3.60107	0.0109977	0	0.039603	0	6.14189e-05	0	0	0	0	46.86	49.9718
12	53.1059	2012-07-02 10:52:50	50.0757	3	1	0.838344	3.60107	0.0121677	0	0.0438162	0	0	0	0	0	0	46.83	49.9419
13	58.1135	2012-07-02 10:52:55	55.0833	3	1	0.832536	3.60107	0.0133297	0	0.0480006	0	0	0	0	0	0	46.8734	49.9419
14	63.121	2012-07-02 10:53:00	60.0908	3	1	0.82691	3.60107	0.0144838	0	0.0521567	0	0	0	0	0	0	46.9768	50.0152
15	68.1286	2012-07-02 10:53:05	65.0984	3	1	0.821285	3.60107	0.0156301	0	0.0562845	0	0	0	0	0	0	47.0203	50.0886
16	73.1363	2012-07-02 10:53:10	70.1061	3	1	0.815659	3.60107	0.0167685	0	0.0603838	0	0	0	0	0	0	47.0203	50.0287
17	78.1438	2012-07-02 10:53:15	75.1136	3	1	0.809851	3.60107	0.0178989	0	0.0644547	0	0	0	0	0	0	46.9602	49.9553
18	83.1513	2012-07-02 10:53:20	80.1211	3	1	0.804044	3.60107	0.0190214	0	0.0684968	0	0	0	0	0	0	47.1505	50.1021
19	88.1589	2012-07-02 10:53:25	85.1287	3	1	0.798237	3.60107	0.0201324	0	0.0724974	0	0	0	0	0	0	47.0037	49.9688
20	93.1666	2012-07-02 10:53:30	90.1364	3	1	0.792248	3.60107	0.0212419	0	0.0764929	0	0	0	0	0	0	47.0171	50.0856
21	98.1742	2012-07-02 10:53:35	95.144	3	1	0.785896	3.60107	0.0223395	0	0.0804454	0	0	0	0	0	0	47.0471	50.0856
22	103.182	2012-07-02 10:53:40	100.151	3	1	0.779544	3.60107	0.0234284	0	0.0843663	0	0	0	0	0	0	47.0905	50.1589
23	108.189	2012-07-02 10:53:45	105.159	3	1	0.773011	3.60076	0.0245083	0	0.0882551	0	-6.1512e-05	0	0	0	0	47.1205	50.0122
24	113.197	2012-07-02 10:53:50	110.167	3	1	0.766297	3.60107	0.0255756	0	0.0920984	0	6.1228e-05	0	0	0	0	47.164	50.0856
25	118.204	2012-07-02 10:53:55	115.174	3	1	0.759219	3.60138	0.0266399	0	0.0959312	0	0.000123072	0	0	0	0	47.164	50.0556
26	123.212	2012-07-02 10:54:00	120.182	3	1	0.75196	3.60107	0.027691	0	0.0997163	0	-6.15597e-05	0	0	0	0	47.1339	50.0556
27	128.219	2012-07-02 10:54:05	125.189	3	1	0.744338	3.60107	0.0287317	0	0.103464	0	6.1512e-05	0	0	0	0	47.164	49.9823
28	133.227	2012-07-02 10:54:10	130.197	3	1	0.736534	3.60107	0.0297617	0	0.107173	0	6.1512e-05	0	0	0	0	47.164	50.0257
29	138.235	2012-07-02 10:54:15	135.204	3	1	0.728549	3.60107	0.0307805	0	0.110842	0	0	0	0	0	0	47.2374	50.0257
30	143.242	2012-07-02 10:54:20	140.212	3	1	0.719838	3.60107	0.0317879	0	0.114469	0	6.1512e-05	0	0	0	0	47.1339	50.0556
31	148.25	2012-07-02 10:54:25	145.22	3	1	0.711127	3.60138	0.0327832	0	0.118054	0	6.14665e-05	0	0	0	0	47.164	49.9523
32	153.257	2012-07-02 10:54:30	150.227	3	1	0.702053	3.60107	0.0337631	0	0.121582	0	0	0	0	0	0	47.1339	50.0556
33	158.265	2012-07-02 10:54:35	155.235	3	1	0.692435	3.60076	0.0347331	0	0.125075	0	-6.1512e-05	0	0	0	0	47.2674	50.0556
34	163.272	2012-07-02 10:54:40	160.242	3	1	0.682816	3.60107	0.0356926	0	0.12853	0	-6.15597e-05	0	0	0	0	47.2674	49.9823
35	168.28	2012-07-02 10:54:45	165.25	3	1	0.672654	3.60107	0.0366352	0	0.131925	0	0	0	0	0	0	47.2374	49.9823
36	173.288	2012-07-02 10:54:50	170.257	3	1	0.661946	3.60107	0.0375605	0	0.135257	0	0	0	0	0	0	47.164	50.0856
37	178.295	2012-07-02 10:54:55	175.265	3	1	0.651239	3.60107	0.0384766	0	0.138556	0	0	0	0	0	0	47.2674	50.0856
38	183.303	2012-07-02 10:55:00	180.273	3	1	0.639988	3.60107	0.0393718	0	0.141779	0	0	0	0	0	0	47.2374	50.0856
39	188.31	2012-07-02 10:55:05	185.28	3	1	0.628191	3.60107	0.0402539	0	0.144956	0	0	0	0	0	0	47.194	50.0856
40	193.318	2012-07-02 10:55:10	190.288	3	1	0.616214	3.60076	0.0411197	0	0.148073	0	-6.1512e-05	0	0	0	0	47.194	49.9823
41	198.325	2012-07-02 10:55:15	195.295	3	1	0.604055	3.60107	0.0419712	0	0.15114	0	0	0	0	0	0	47.2674	50.0856
42	203.333	2012-07-02 10:55:20	200.303	3	1	0.591533	3.60107	0.0428029	0	0.154135	0	0	0	0	0	0	47.224	50.0856
43	208.341	2012-07-02 10:55:25	205.31	3	1	0.578648	3.60107	0.0436169	0	0.157066	0	0	0	0	0	0	47.3408	50.0856
44	213.348	2012-07-02 10:55:30	210.318	3	1	0.565581	3.60107	0.0444105	0	0.159924	0	0	0	0	0	0	47.2674	50.1155
45	218.356	2012-07-02 10:55:35	215.326	3	1	0.552333	3.60107	0.0451881	0	0.162724	0	0	0	0	0	0	47.3408	50.0422
46	223.363	2012-07-02 10:55:40	220.333	3	1	0.538723	3.60076	0.0459495	0	0.165466	0	-6.1512e-05	0	0	0	0	47.3408	50.1155
47	228.371	2012-07-02 10:55:45	225.341	3	1	0.525293	3.60107	0.0466896	0	0.168131	0	6.14186e-05	0	0	0	0	47.4142	50.1155
48	233.378	2012-07-02 10:55:50	230.348	3	1	0.511501	3.60076	0.0474106	0	0.170727	0	-6.14194e-05	0	0	0	0	47.5177	50.1155
49	238.386	2012-07-02 10:55:55	235.356	3	1	0.497527	3.60107	0.0481122	0	0.173254	0	0	0	0	0	0	47.4142	50.0422
50	243.394	2012-07-02 10:56:00	240.363	3	1	0.483372	3.60076	0.0487945	0	0.175711	0	-6.1512e-05	0	0	0	0	47.4008	50.0721
51	248.401	2012-07-02 10:56:05	245.371	3	1	0.469761	3.60107	0.0494573	0	0.178097	0	6.1419e-05	0	0	0	0	47.5177	50.0422
52	253.409	2012-07-02 10:56:10	250.379	3	1	0.455605	3.60107	0.0501007	0	0.180414	0	0	0	0	0	0	47.5177	50.1021
53	258.416	2012-07-02 10:56:15	255.386	3	1	0.44145	3.60107	0.0507226	0	0.182654	0	0	0	0	0	0	47.5043	50.1021
54	263.424	2012-07-02 10:56:20	260.394	3	1	0.427658	3.60076	0.051327	0	0.18483	0	-6.14198e-05	0	0	0	0	47.4743	50.0287
55	268.431	2012-07-02 10:56:25	265.401	3	1	0.413684	3.60107	0.0519139	0	0.186944	0	6.12286e-05	0	0	0	0	47.5177	50.0721
56	273.439	2012-07-02 10:56:30	270.409	3	1	0.399891	3.60107	0.0524797	0	0.188981	0	0	0	0	0	0	47.4743	49.9987
57	278.447	2012-07-02 10:56:35	275.417	3	1	0.386281	3.60076	0.0530265	0	0.19095	0	-6.14175e-05	0	0	0	0	47.5043	50.132
58	283.454	2012-07-02 10:56:40	280.424	3	1	0.373033	3.60107	0.0535544	0	0.192851	0	6.14204e-05	0	0	0	0	47.5777	50.1021
59	288.462	2012-07-02 10:56:45	285.432	3	1	0.359603	3.60076	0.0540638	0	0.194686	0	-6.14188e-05	0	0	0	0	47.5477	50.0287
60	293.469	2012-07-02 10:56:50	290.439	3	1	0.346718	3.60076	0.054555	0	0.196455	0	0	0	0	0	0	47.5777	50.132
61	298.477	2012-07-02 10:56:55	295.447	3	1	0.334015	3.60107	0.0550284	0	0.198159	0	6.1419e-05	0	0	0	0	47.6511	50.0587
62	303.485	2012-07-02 10:57:00	300.454	3	1	0.321493	3.60107	0.0554844	0	0.199801	0	0	0	0	0	0	47.5343	50.0152
63	308.492	2012-07-02 10:57:05	305.462	3	1	0.309334	3.60107	0.0559232	0	0.201381	0	0	0	0	0	0	47.6077	50.162
64	313.5	2012-07-02 10:57:10	310.469	3	1	0.297538	3.60107	0.0563454	0	0.202902	0	0	0	0	0	0	47.7111	49.9853
65	318.507	2012-07-02 10:57:15	315.477	3	1	0.286286	3.60138	0.0567514	0	0.204364	0	6.15597e-05	0	0	0	0	47.6077	50.0587
66	323.515	2012-07-02 10:57:20	320.485	3	1	0.275216	3.60107	0.0571418	0	0.20577	0	-6.14666e-05	0	0	0	0	47.6811	49.9853
67	328.522	2012-07-02 10:57:25	325.492	3	1	0.264327	3.60107	0.0575171	0	0.207121	0	0	0	0	0	0	47.5343	50.0886
68	333.53	2012-07-02 10:57:30	330.5	3	1	0.253983	3.60107	0.0578776	0	0.208419	0	0	0	0	0	0	47.5343	50.0152
69	338.538	2012-07-02 10:57:35	335.507	3	1	0.244183	3.60138	0.0582239	0	0.209666	0	6.14664e-05	0	0	0	0	47.7111	50.0452
70	343.545	2012-07-02 10:57:40	340.515	3	1	0.234202	3.60107	0.0585555	0	0.21086	0	0	0	0	0	0	47.7111	50.0152
71	348.553	2012-07-02 10:57:45	345.522	3	1	0.224765	3.60076	0.0588759	0	0.212014	0	-6.12283e-05	0	0	0	0	47.5643	50.0152
72	353.56	2012-07-02 10:57:50	350.53	3	1	0.215872	3.60138	0.0591825	0	0.213118	0	0.000122886	0	0	0	0	47.6077	50.0452
73	358.568	2012-07-02 10:57:55	355.538	3	1	0.207343	3.60107	0.0594769	0	0.214178	0	-6.14665e-05	0	0	0	0	47.7111	50.0018
74	363.575	2012-07-02 10:58:00	360.545	3	1	0.198995	3.60076	0.0597596	0	0.215196	0	-6.1512e-05	0	0	0	0	47.6377	50.1186
75	368.583	2012-07-02 10:58:05	365.553	3	1	0.191191	3.60107	0.060031	0	0.216174	0	6.1512e-05	0	0	0	0	47.6377	50.0886
76	373.591	2012-07-02 10:58:10	370.56	3	1	0.183569	3.60107	0.0602916	0	0.217112	0	0	0	0	0	0	47.7711	50.0317
77	378.598	2012-07-02 10:58:15	375.568	3	1	0.17631	3.60076	0.0605418	0	0.218013	0	-6.14185e-05	0	0	0	0	47.6977	50.1485
78	383.606	2012-07-02 10:58:20	380.575	3	1	0.169414	3.60076	0.0607822	0	0.218879	0	0	0	0	0	0	47.6243	50.0317
79	388.613	2012-07-02 10:58:25	385.583	3	1	0.162699	3.60107	0.0610131	0	0.21971	0	6.14191e-05	0	0	0	0	47.7277	50.0317
80	393.621	2012-07-02 10:58:30	390.591	3	1	0.156347	3.60076	0.061235	0	0.22051	0	-6.1512e-05	0	0	0	0	47.8011	50.1051
81	398.628	2012-07-02 10:58:35	395.598	3	1	0.150177	3.60107	0.0614483	0	0.221278	0	6.1512e-05	0	0	0	0	47.7711	50.0317
82	403.636	2012-07-02 10:58:40	400.606	3	1	0.14437	3.60076	0.0616534	0	0.222016	0	-6.14195e-05	0	0	0	0	47.7577	50.0917
83	408.644	2012-07-02 10:58:45	405.613	3	1	0.139107	3.60107	0.0618506	0	0.222726	0	0	0	0	0	0	47.8611	50.0317
84	413.651	2012-07-02 10:58:50	410.621	3	1	0.134026	3.60107	0.0620404	0	0.22341	0	0	0	0	0	0	47.9045	50.0917
85	418.659	2012-07-02 10:58:55	415.628	3	1	0.128763	3.60107	0.0622225	0	0.224065	0	6.14188e-05	0	0	0	0	47.8311	50.1516
86	423.666	2012-07-02 10:59:00	420.636	3	1	0.124044	3.60107	0.0623983	0	0.224698	0	0	0	0	0	0	47.9645	50.1216
87	428.674	2012-07-02 10:59:05	425.644	3	1	0.119507	3.60076	0.0625681	0	0.22531	0	-0.000123072	0	0	0	0	47.7443	50.1082
88	433.681	2012-07-02 10:59:10	430.651	3	1	0.11497	3.60076	0.0627312	0	0.225897	0	0	0	0	0	0	48.1279	50.1516
89	438.689	2012-07-02 10:59:15	435.659	3	1	0.111159	3.60107	0.0628885	0	0.226464	0	6.14193e-05	0	0	0	0	47.8777	50.2115
90	443.697	2012-07-02 10:59:20	440.666	3	1	0.106985	3.60107	0.0630401	0	0.22701	0	0	0	0	0	0	48.0545	50.1381
91	448.704	2012-07-02 10:59:25	445.674	3	1	0.103356	3.60076	0.0631864	0	0.227537	0	-6.1512e-05	0	0	0	0	48.1279	50.1681
92	453.712	2012-07-02 10:59:30	450.681	3	1	0.0997261	3.60107	0.0633276	0	0.228045	0	0	0	0	0	0	48.1579	50.1681
93	458.719	2012-07-02 10:59:35	455.689	3	1	0.096278	3.60107	0.0634639	0	0.228536	0	0	0	0	0	0	48.1879	50.1247
94	463.727	2012-07-02 10:59:40	460.697	3	1	0.0931929	3.60107	0.0635958	0	0.229011	0	0	0	0	0	0	48.0411	50.2714
95	468.734	2012-07-02 10:59:45	465.704	3	1	0.0901077	3.60076	0.0637232	0	0.22947	0	-6.1419e-05	0	0	0	0	47.9377	50.1981
96	473.742	2012-07-02 10:59:50	470.712	3	1	0.0872041	3.60107	0.0638463	0	0.229913	0	6.1419e-05	0	0	0	0	47.8943	50.1547
97	478.749	2012-07-02 10:59:55	475.719	3	1	0.0843004	3.60138	0.0639651	0	0.230341	0	6.14659e-05	0	0	0	0	48.0411	50.0513
98	483.757	2012-07-02 11:00:00	480.727	3	1	0.0815783	3.60107	0.0640808	0	0.230757	0	0	0	0	0	0	48.0411	50.1547
99	488.765	2012-07-02 11:00:05	485.734	3	1	0.0790376	3.60107	0.0641924	0	0.231159	0	0	0	0	0	0	48.0277	50.1846
100	493.772	2012-07-02 11:00:10	490.742	3	1	0.0764969	3.60107	0.0643006	0	0.231549	0	0	0	0	0	0	47.9977	50.2879
101	498.78	2012-07-02 11:00:16	495.75	3	1	0.0743191	3.60138	0.0644054	0	0.231926	0	6.14666e-05	0	0	0	0	48.0577	50.1846
102	503.787	2012-07-02 11:00:21	500.757	3	1	0.0721414	3.60076	0.0645066	0	0.232291	0	-6.12281e-05	0	0	0	0	48.0877	50.2879
103	508.795	2012-07-02 11:00:26	505.765	3	1	0.0696007	3.60107	0.0646055	0	0.232647	0	0	0	0	0	0	48.2779	50.1712
104	513.803	2012-07-02 11:00:31	510.772	3	1	0.0677859	3.60107	0.0647011	0	0.232991	0	0	0	0	0	0	48.0877	50.0544
105	518.81	2012-07-02 11:00:36	515.78	3	1	0.0657896	3.60107	0.0647939	0	0.233325	0	0	0	0	0	0	48.0877	50.1712
106	523.818	2012-07-02 11:00:41	520.787	3	1	0.0639748	3.60138	0.0648841	0	0.23365	0	6.14667e-05	0	0	0	0	48.0877	50.0245
107	528.825	2012-07-02 11:00:46	525.795	3	1	0.0621601	3.60107	0.0649716	0	0.233965	0	-6.15597e-05	0	0	0	0	48.0144	50.0245
108	533.833	2012-07-02 11:00:51	530.803	3	1	0.0605268	3.60107	0.0650568	0	0.234272	0	0	0	0	0	0	48.1911	50.2445
109	538.84	2012-07-02 11:00:56	535.81	3	1	0.058712	3.60107	0.0651396	0	0.23457	0	0	0	0	0	0	48.1178	50.0978
110	543.848	2012-07-02 11:01:01	540.818	3	1	0.0574416	3.60107	0.0652201	0	0.23486	0	0	0	0	0	0	48.1611	49.9511
111	548.856	2012-07-02 11:01:06	545.826	3	1	0.0554454	3.60107	0.0652985	0	0.235142	0	0	0	0	0	0	48.1178	49.9811
112	553.863	2012-07-02 11:01:11	550.833	3	1	0.0539935	3.60076	0.0653748	0	0.235417	0	-6.1421e-05	0	0	0	0	48.2645	50.0245
113	558.871	2012-07-02 11:01:16	555.84	3	1	0.0527232	3.60107	0.0654491	0	0.235685	0	6.14193e-05	0	0	0	0	48.1178	50.0544
114	563.878	2012-07-02 11:01:21	560.848	3	1	0.0514528	3.60107	0.0655215	0	0.235945	0	0	0	0	0	0	48.1178	50.1144
115	568.886	2012-07-02 11:01:26	565.856	3	1	0.050001	3.60076	0.065592	0	0.236199	0	-6.1512e-05	0	0	0	0	48.2645	50.1578
116	573.893	2012-07-02 11:01:31	570.863	3	1	0.0489121	3.60107	0.0656608	0	0.236447	0	0	0	0	0	0	48.2945	50.011
117	578.901	2012-07-02 11:01:36	575.871	3	1	0.0478233	3.60107	0.0657277	0	0.236688	0	0	0	0	0	0	48.1611	49.9811
118	583.909	2012-07-02 11:01:41	580.878	3	1	0.0465529	3.60107	0.0657933	0	0.236924	0	0	0	0	0	0	48.2645	50.1578
119	588.916	2012-07-02 11:01:46	585.886	3	1	0.0452826	3.60107	0.0658575	0	0.237155	0	0	0	0	0	0	48.3379	50.1144
120	593.924	2012-07-02 11:01:51	590.893	3	1	0.0443752	3.60076	0.0659199	0	0.23738	0	-6.1512e-05	0	0	0	0	48.2211	50.1144
121	598.931	2012-07-02 11:01:56	595.901	3	1	0.0434678	3.60107	0.0659809	0	0.2376	0	0	0	0	0	0	48.2511	50.041
122	603.939	2012-07-02 11:02:01	600.909	3	1	0.0421974	3.60107	0.0660406	0	0.237815	0	0	0	0	0	0	48.3245	49.9976
123	608.946	2012-07-02 11:02:06	605.916	3	1	0.0414715	3.60107	0.0660989	0	0.238024	0	0	0	0	0	0	48.2078	49.9976
124	613.954	2012-07-02 11:02:11	610.924	3	1	0.0403826	3.60107	0.0661557	0	0.238229	0	0	0	0	0	0	48.3845	50.071
125	618.962	2012-07-02 11:02:16	615.931	3	1	0.0398382	3.60076	0.0662116	0	0.238431	0	-6.12277e-05	0	0	0	0	48.3545	49.9842
126	623.969	2012-07-02 11:02:21	620.939	3	1	0.0387493	3.60107	0.0662661	0	0.238627	0	0	0	0	0	0	48.2678	50.0142
127	628.977	2012-07-02 11:02:26	625.946	3	1	0.0380234	3.60107	0.0663196	0	0.238819	0	0	0	0	0	0	48.2544	50.1041
128	633.984	2012-07-02 11:02:31	630.954	3	1	0.037116	3.60107	0.0663717	0	0.239007	0	0	0	0	0	0	48.3578	50.0741
129	638.992	2012-07-02 11:02:36	635.962	3	1	0.0367531	3.60076	0.066423	0	0.239192	0	-6.14183e-05	0	0	0	0	48.3278	50.1341
130	643.999	2012-07-02 11:02:41	640.969	3	1	0.0358457	3.60107	0.0664734	0	0.239373	0	0	0	0	0	0	48.4912	50.2074
131	649.007	2012-07-02 11:02:46	645.977	3	1	0.0351198	3.60138	0.0665226	0	0.23955	0	6.15597e-05	0	0	0	0	48.4178	50.0607
132	654.015	2012-07-02 11:02:51	650.984	3	1	0.0343939	3.60107	0.0665707	0	0.239723	0	0	0	0	0	0	48.4478	50.164
133	659.022	2012-07-02 11:02:56	655.992	3	1	0.0336679	3.60138	0.066618	0	0.239894	0	0.000123072	0	0	0	0	48.4478	50.164
134	664.03	2012-07-02 11:03:01	661	3	1	0.0331235	3.60107	0.0666646	0	0.240062	0	0	0	0	0	0	48.4478	50.164
135	669.037	2012-07-02 11:03:06	666.007	3	1	0.0323976	3.60107	0.0667102	0	0.240226	0	0	0	0	0	0	48.4778	50.1207
136	674.045	2012-07-02 11:03:11	671.015	3	1	0.0316717	3.60076	0.0667549	0	0.240387	0	-6.14189e-05	0	0	0	0	48.4778	50.1506
137	679.052	2012-07-02 11:03:16	676.022	3	1	0.0311272	3.60076	0.0667988	0	0.240545	0	0	0	0	0	0	48.5079	50.1207
138	684.06	2012-07-02 11:03:21	681.03	3	1	0.0305828	3.60107	0.066842	0	0.2407	0	6.14192e-05	0	0	0	0	48.4778	50.1372
139	689.068	2012-07-02 11:03:26	686.037	3	1	0.0302198	3.60107	0.0668843	0	0.240853	0	0	0	0	0	0	48.5379	50.1372
140	694.075	2012-07-02 11:03:31	691.045	3	1	0.0296754	3.60107	0.0669259	0	0.241003	0	0	0	0	0	0	48.5679	50.1372
141	699.083	2012-07-02 11:03:36	696.052	3	1	0.0289495	3.60107	0.0669668	0	0.24115	0	0	0	0	0	0	48.4945	50.2106
142	704.09	2012-07-02 11:03:41	701.06	3	1	0.0285865	3.60107	0.0670069	0	0.241294	0	0	0	0	0	0	48.4945	50.1372
143	709.098	2012-07-02 11:03:46	706.068	3	1	0.0282236	3.60107	0.0670464	0	0.241437	0	6.1512e-05	0	0	0	0	48.4945	50.1672
144	714.105	2012-07-02 11:03:51	711.075	3	1	0.0274977	3.60107	0.0670851	0	0.241576	0	0	0	0	0	0	48.4945	50.0205
145	719.113	2012-07-02 11:03:56	716.083	3	1	0.0271347	3.60107	0.0671232	0	0.241713	0	-6.15597e-05	0	0	0	0	48.5979	50.0205
146	724.121	2012-07-02 11:04:01	721.09	3	1	0.0267718	3.60076	0.0671608	0	0.241848	0	-6.1512e-05	0	0	0	0	48.6279	50.0805
147	729.128	2012-07-02 11:04:06	726.098	3	1	0.0264088	3.60107	0.0671978	0	0.241982	0	6.14197e-05	0	0	0	0	48.5545	50.1238
148	734.136	2012-07-02 11:04:11	731.105	3	1	0.0258644	3.60107	0.0672341	0	0.242112	0	0	0	0	0	0	48.5845	50.1538
149	739.143	2012-07-02 11:04:16	736.113	3	1	0.0256829	3.60107	0.0672699	0	0.242241	0	0	0	0	0	0	48.6446	50.1538
150	744.151	2012-07-02 11:04:21	741.121	3	1	0.0251385	3.60107	0.0673053	0	0.242369	0	0	0	0	0	0	48.5545	50.1104
151	749.158	2012-07-02 11:04:26	746.128	3	1	0.0247755	3.60107	0.0673401	0	0.242494	0	0	0	0	0	0	48.6446	50.2138
152	754.166	2012-07-02 11:04:31	751.136	3	1	0.0244125	3.60107	0.0673742	0	0.242617	0	0	0	0	0	0	48.6012	50.2004
153	759.174	2012-07-02 11:04:36	756.143	3	1	0.0238681	3.60076	0.0674079	0	0.242738	0	-6.14184e-05	0	0	0	0	48.6312	50.2004
154	764.181	2012-07-02 11:04:41	761.151	3	1	0.0236866	3.60076	0.0674412	0	0.242858	0	0	0	0	0	0	48.7346	50.2603
155	769.189	2012-07-02 11:04:46	766.159	3	1	0.0233237	3.60076	0.0674739	0	0.242976	0	-6.1512e-05	0	0	0	0	48.7346	50.2903
156	774.196	2012-07-02 11:04:51	771.166	3	1	0.0229607	3.60107	0.0675062	0	0.243092	0	0	0	0	0	0	48.7213	50.217
157	779.204	2012-07-02 11:04:56	776.174	3	1	0.0225978	3.60076	0.067538	0	0.243207	0	-6.1512e-05	0	0	0	0	48.708	50.3203
158	784.211	2012-07-02 11:05:01	781.181	3	1	0.0224163	3.60107	0.0675694	0	0.24332	0	0	0	0	0	0	48.6479	50.3203
159	789.219	2012-07-02 11:05:06	786.189	3	1	0.0220533	3.60107	0.0676003	0	0.243431	0	0	0	0	0	0	48.6046	50.1736
160	794.227	2012-07-02 11:05:11	791.196	3	1	0.0216904	3.60107	0.0676308	0	0.243541	0	0	0	0	0	0	48.6779	50.1302
161	799.234	2012-07-02 11:05:16	796.204	3	1	0.0215089	3.60107	0.0676608	0	0.243649	0	0	0	0	0	0	48.708	50.2036
162	804.242	2012-07-02 11:05:21	801.211	3	1	0.0213274	3.60107	0.0676904	0	0.243756	0	0	0	0	0	0	48.6646	50.0869
163	809.249	2012-07-02 11:05:26	806.219	3	1	0.0211459	3.60107	0.0677198	0	0.243861	0	0	0	0	0	0	48.768	50.2935
164	814.257	2012-07-02 11:05:31	811.227	3	1	0.0206015	3.60107	0.0677487	0	0.243966	0	0	0	0	0	0	48.768	50.1468
165	819.265	2012-07-02 11:05:36	816.234	3	1	0.0202385	3.60076	0.0677774	0	0.244069	0	-0.000123072	0	0	0	0	48.768	50.1468
166	824.272	2012-07-02 11:05:41	821.242	3	1	0.0200571	3.60107	0.0678056	0	0.244171	0	0	0	0	0	0	48.9014	50.1768
167	829.28	2012-07-02 11:05:46	826.249	3	1	0.0198756	3.60107	0.0678335	0	0.244271	0	0	0	0	0	0	48.828	50.2502
168	834.287	2012-07-02 11:05:51	831.257	3	1	0.0196941	3.60107	0.0678609	0	0.24437	0	0	0	0	0	0	48.828	50.2502
169	839.295	2012-07-02 11:05:56	836.264	3	1	0.0193311	3.60107	0.0678881	0	0.244468	0	6.1512e-05	0	0	0	0	48.7547	50.2068
170	844.302	2012-07-02 11:06:01	841.272	3	1	0.0189682	3.60107	0.0679151	0	0.244565	0	0	0	0	0	0	48.858	50.2802
171	849.31	2012-07-02 11:06:06	846.28	3	1	0.0191497	3.60107	0.0679416	0	0.24466	0	0	0	0	0	0	48.7847	50.2068
172	854.317	2012-07-02 11:06:11	851.287	3	1	0.0186052	3.60107	0.0679677	0	0.244754	0	0	0	0	0	0	48.7847	50.1035
173	859.325	2012-07-02 11:06:16	856.295	3	1	0.0186052	3.60107	0.0679936	0	0.244847	0	0	0	0	0	0	48.7847	50.1768
174	864.333	2012-07-02 11:06:21	861.302	3	1	0.0182423	3.60107	0.0680192	0	0.24494	0	0	0	0	0	0	48.7547	50.1634
175	869.34	2012-07-02 11:06:26	866.31	3	1	0.0182423	3.60107	0.0680446	0	0.245031	0	0	0	0	0	0	48.858	50.2068
176	874.348	2012-07-02 11:06:31	871.318	3	1	0.0178793	3.60107	0.0680696	0	0.245121	0	0	0	0	0	0	48.7847	50.2068
177	879.355	2012-07-02 11:06:36	876.325	3	1	0.0176978	3.60107	0.0680944	0	0.245211	0	0	0	0	0	0	48.9181	50.1934
178	884.363	2012-07-02 11:06:41	881.333	3	1	0.0175164	3.60107	0.0681189	0	0.245299	0	0	0	0	0	0	48.8881	50.0901
179	889.37	2012-07-02 11:06:46	886.34	3	1	0.0173349	3.60107	0.0681431	0	0.245386	0	0	0	0	0	0	48.9181	50.1201
180	894.378	2012-07-02 11:06:51	891.348	3	1	0.0171534	3.60107	0.068167	0	0.245472	0	6.1512e-05	0	0	0	0	48.8447	50.2234
181	899.386	2012-07-02 11:06:56	896.355	3	1	0.0167904	3.60076	0.0681907	0	0.245557	0	-6.1512e-05	0	0	0	0	48.8748	50.2401
182	904.393	2012-07-02 11:07:01	901.363	3	1	0.0167904	3.60107	0.0682143	0	0.245642	0	6.12284e-05	0	0	0	0	48.8748	50.1934
183	909.401	2012-07-02 11:07:06	906.371	3	1	0.0167904	3.60107	0.0682376	0	0.245726	0	0	0	0	0	0	48.8748	50.2534
184	914.408	2012-07-02 11:07:11	911.378	3	1	0.0164275	3.60107	0.0682605	0	0.245808	0	0	0	0	0	0	48.9048	50.2834
185	919.416	2012-07-02 11:07:16	916.386	3	1	0.0160645	3.60107	0.0682831	0	0.24589	0	0	0	0	0	0	48.9048	50.4167
186	924.423	2012-07-02 11:07:21	921.393	3	1	0.015883	3.60107	0.0683055	0	0.245971	0	0	0	0	0	0	48.9781	50.3568
187	929.431	2012-07-02 11:07:26	926.401	3	1	0.015883	3.60107	0.0683276	0	0.24605	0	0	0	0	0	0	49.0081	50.2534
188	934.439	2012-07-02 11:07:31	931.408	3	1	0.0157016	3.60107	0.0683496	0	0.246129	0	6.1512e-05	0	0	0	0	48.9948	50.3568
189	939.446	2012-07-02 11:07:36	936.416	3	1	0.0157016	3.60138	0.0683714	0	0.246208	0	0.000123072	0	0	0	0	48.9781	50.3868
190	944.454	2012-07-02 11:07:41	941.424	3	1	0.0155201	3.60107	0.068393	0	0.246286	0	-6.14665e-05	0	0	0	0	49.0214	50.3568
191	949.461	2012-07-02 11:07:46	946.431	3	1	0.0151571	3.60107	0.0684144	0	0.246363	0	0	0	0	0	0	49.0081	50.3134
192	954.469	2012-07-02 11:07:51	951.439	3	1	0.0151571	3.60107	0.0684356	0	0.246439	0	6.1512e-05	0	0	0	0	48.9781	50.3268
193	959.477	2012-07-02 11:07:56	956.446	3	1	0.0149757	3.60076	0.0684566	0	0.246515	0	-6.14193e-05	0	0	0	0	49.0214	50.3268
194	964.484	2012-07-02 11:08:01	961.454	3	1	0.0147942	3.60107	0.0684774	0	0.24659	0	6.12277e-05	0	0	0	0	48.8881	50.3568
195	969.492	2012-07-02 11:08:06	966.461	3	1	0.0147942	3.60107	0.068498	0	0.246664	0	0	0	0	0	0	49.1248	50.3268
196	974.499	2012-07-02 11:08:11	971.469	3	1	0.0146127	3.60107	0.0685183	0	0.246737	0	0	0	0	0	0	49.0081	50.3868
197	979.507	2012-07-02 11:08:16	976.477	3	1	0.0144312	3.60107	0.0685386	0	0.24681	0	0	0	0	0	0	49.0948	50.3868
198	984.514	2012-07-02 11:08:21	981.484	3	1	0.0142497	3.60107	0.0685586	0	0.246882	0	0	0	0	0	0	49.0514	50.3568
199	989.522	2012-07-02 11:08:26	986.492	3	1	0.0142497	3.60107	0.0685784	0	0.246954	0	0	0	0	0	0	49.1548	50.4301
200	994.529	2012-07-02 11:08:31	991.499	3	1	0.0140683	3.60107	0.0685981	0	0.247024	0	0	0	0	0	0	49.0948	50.3568
201	999.537	2012-07-02 11:08:36	996.507	3	1	0.0140683	3.60138	0.0686176	0	0.247095	0	0.000123072	0	0	0	0	49.0214	50.4167
202	1004.54	2012-07-02 11:08:41	1001.51	3	1	0.0138868	3.60138	0.068637	0	0.247164	0	0	0	0	0	0	49.0514	50.3268
203	1009.55	2012-07-02 11:08:46	1006.52	3	1	0.0137053	3.60076	0.0686561	0	0.247233	0	-6.1512e-05	0	0	0	0	49.1248	50.3868
204	1014.56	2012-07-02 11:08:51	1011.53	3	1	0.0135238	3.60076	0.0686751	0	0.247302	0	-6.1512e-05	0	0	0	0	49.1248	50.3568
205	1019.57	2012-07-02 11:08:56	1016.54	3	1	0.0135238	3.60107	0.068694	0	0.24737	0	0	0	0	0	0	49.0815	50.2534
206	1024.57	2012-07-02 11:09:01	1021.54	3	1	0.0135238	3.60107	0.0687126	0	0.247437	0	0	0	0	0	0	49.0081	50.4467
207	1029.58	2012-07-02 11:09:06	1026.55	3	1	0.0135238	3.60138	0.0687312	0	0.247503	0	6.14665e-05	0	0	0	0	49.3182	50.4467
208	1034.59	2012-07-02 11:09:11	1031.56	3	1	0.0131609	3.60107	0.0687495	0	0.247569	0	0	0	0	0	0	49.1715	50.3734
209	1039.6	2012-07-02 11:09:16	1036.57	3	1	0.0129794	3.60076	0.0687676	0	0.247635	0	-6.1512e-05	0	0	0	0	49.1282	50.4034
210	1044.61	2012-07-02 11:09:21	1041.57	3	1	0.0129794	3.60107	0.0687857	0	0.2477	0	6.12286e-05	0	0	0	0	49.1582	50.4334
211	1049.61	2012-07-02 11:09:26	1046.58	3	1	0.0126164	3.60076	0.0688035	0	0.247764	0	-6.1512e-05	0	0	0	0	49.1582	50.4334
212	1054.62	2012-07-02 11:09:31	1051.59	3	1	0.0127979	3.60107	0.0688212	0	0.247828	0	0	0	0	0	0	49.1282	50.39
213	1059.63	2012-07-02 11:09:36	1056.6	3	1	0.0127979	3.60107	0.0688389	0	0.247891	0	0	0	0	0	0	49.1882	50.36
214	1064.64	2012-07-02 11:09:41	1061.61	3	1	0.012435	3.60107	0.0688564	0	0.247955	0	0	0	0	0	0	49.2616	50.39
215	1069.64	2012-07-02 11:09:46	1066.61	3	1	0.012435	3.60107	0.0688738	0	0.248017	0	0	0	0	0	0	49.2616	50.4334
216	1074.65	2012-07-02 11:09:51	1071.62	3	1	0.0122535	3.60107	0.068891	0	0.248079	0	0	0	0	0	0	49.3349	50.4634
217	1079.66	2012-07-02 11:09:56	1076.63	3	1	0.0122535	3.60076	0.0689082	0	0.248141	0	-6.12282e-05	0	0	0	0	49.2616	50.42
218	1084.67	2012-07-02 11:10:01	1081.64	3	1	0.012072	3.60076	0.0689252	0	0.248202	0	-6.14191e-05	0	0	0	0	49.2183	50.3767
219	1089.67	2012-07-02 11:10:06	1086.64	3	1	0.012072	3.60107	0.0689421	0	0.248263	0	6.12283e-05	0	0	0	0	49.2183	50.3467
220	1094.68	2012-07-02 11:10:11	1091.65	3	1	0.012072	3.60107	0.0689588	0	0.248323	0	0	0	0	0	0	49.3216	50.4067
221	1099.69	2012-07-02 11:10:16	1096.66	3	1	0.0118905	3.60107	0.0689754	0	0.248383	0	0	0	0	0	0	49.2183	50.3767
222	1104.7	2012-07-02 11:10:21	1101.67	3	1	0.0118905	3.60107	0.068992	0	0.248443	0	0	0	0	0	0	49.2483	50.3767
223	1109.7	2012-07-02 11:10:26	1106.67	3	1	0.0115276	3.60107	0.0690084	0	0.248502	0	6.1512e-05	0	0	0	0	49.2916	50.3333
224	1114.71	2012-07-02 11:10:31	1111.68	3	1	0.011709	3.60107	0.0690247	0	0.24856	0	0	0	0	0	0	49.205	50.1866
225	1119.72	2012-07-02 11:10:36	1116.69	3	1	0.011709	3.60107	0.0690408	0	0.248618	0	6.1512e-05	0	0	0	0	49.205	50.29
226	1124.73	2012-07-02 11:10:41	1121.7	3	1	0.0115276	3.60138	0.0690568	0	0.248676	0	6.15597e-05	0	0	0	0	49.3083	50.29
227	1129.73	2012-07-02 11:10:46	1126.7	3	1	0.0113461	3.60107	0.0690727	0	0.248733	0	0	0	0	0	0	49.3083	50.3633
228	1134.74	2012-07-02 11:10:51	1131.71	3	1	0.0113461	3.60107	0.0690885	0	0.24879	0	0	0	0	0	0	49.2783	50.2166
229	1139.75	2012-07-02 11:10:56	1136.72	3	1	0.0111646	3.60107	0.0691042	0	0.248847	0	0	0	0	0	0	49.235	50.2466
230	1144.76	2012-07-02 11:11:01	1141.73	3	1	0.0111646	3.60107	0.0691198	0	0.248903	0	0	0	0	0	0	49.2783	50.3933
231	1149.76	2012-07-02 11:11:06	1146.73	3	1	0.0111646	3.60107	0.0691353	0	0.248959	0	0	0	0	0	0	49.235	50.3633
232	1154.77	2012-07-02 11:11:11	1151.74	3	1	0.0109831	3.60107	0.0691507	0	0.249014	0	0	0	0	0	0	49.235	50.3933
233	1159.78	2012-07-02 11:11:17	1156.75	3	1	0.0109831	3.60107	0.069166	0	0.249069	0	0	0	0	0	0	49.235	50.29
234	1164.79	2012-07-02 11:11:22	1161.76	3	1	0.0109831	3.60107	0.0691813	0	0.249124	0	0	0	0	0	0	49.235	50.2166
235	1169.79	2012-07-02 11:11:27	1166.76	3	1	0.0108017	3.60107	0.0691964	0	0.249179	0	0	0	0	0	0	49.3083	50.3933
236	1174.8	2012-07-02 11:11:32	1171.77	3	1	0.0106202	3.60107	0.0692114	0	0.249233	0	0	0	0	0	0	49.3383	50.1733
237	1179.81	2012-07-02 11:11:37	1176.78	3	1	0.0108017	3.60107	0.0692263	0	0.249286	0	0	0	0	0	0	49.3083	50.2466
238	1184.82	2012-07-02 11:11:42	1181.79	3	1	0.0106202	3.60076	0.0692411	0	0.24934	0	-6.1418e-05	0	0	0	0	49.3383	50.2166
239	1189.82	2012-07-02 11:11:47	1186.79	3	1	0.0106202	3.60138	0.0692558	0	0.249393	0	0.000122886	0	0	0	0	49.265	50.29
240	1194.83	2012-07-02 11:11:52	1191.8	3	1	0.0104387	3.60076	0.0692704	0	0.249445	0	-0.000122886	0	0	0	0	49.235	50.1733
241	1199.84	2012-07-02 11:11:57	1196.81	3	1	0.0106202	3.60107	0.0692849	0	0.249498	0	6.14193e-05	0	0	0	0	49.3683	50.32
242	1204.85	2012-07-02 11:12:02	1201.82	3	1	0.0102572	3.60107	0.0692993	0	0.249549	0	6.1512e-05	0	0	0	0	49.235	50.2766
243	1205.41	2012-07-02 11:12:02	1202.38	3	1	0.00989426	3.60107	0.0693009	0	0.249555	0	0	0	0	0	0	49.265	50.2166
244	1265.42	2012-07-02 11:13:02	60.0128	4	1	0	3.59522	0.0693009	0	0.249555	0	-6.15597e-05	0	0	0	0	49.4284	50.2199
245	1325.44	2012-07-02 11:14:02	120.026	4	1	0	3.59276	0.0693009	0	0.249555	0	-6.1512e-05	0	0	0	0	49.5652	50.4
246	1385.45	2012-07-02 11:15:02	180.039	4	1	0	3.59061	0.0693009	0	0.249555	0	-6.14656e-05	0	0	0	0	49.5652	50.43
247	1445.46	2012-07-02 11:16:02	240.051	4	1	0	3.58876	0.0693009	0	0.249555	0	0	0	0	0	0	49.7914	50.6267
248	1505.47	2012-07-02 11:17:02	300.064	4	1	0	3.58691	0.0693009	0	0.249555	0	-6.12724e-05	0	0	0	0	49.7246	50.5602
249	1565.49	2012-07-02 11:18:02	360.077	4	1	0	3.58507	0.0693009	0	0.249555	0	-0.000122548	0	0	0	0	49.8378	50.6169
250	1625.5	2012-07-02 11:19:02	420.09	4	1	0	3.58384	0.0693009	0	0.249555	0	0	0	0	0	0	49.7011	50.4772
251	1685.51	2012-07-02 11:20:02	480.103	4	1	0	3.5823	0.0693009	0	0.249555	0	-6.14193e-05	0	0	0	0	49.7111	50.6506
252	1745.53	2012-07-02 11:21:02	540.116	4	1	0	3.58107	0.0693009	0	0.249555	0	0	0	0	0	0	49.8511	50.5844
253	1805.54	2012-07-02 11:22:02	600.129	4	1	0	3.57983	0.0693009	0	0.249555	0	0	0	0	0	0	49.9778	50.668
254	1865.55	2012-07-02 11:23:02	660.141	4	1	0	3.57891	0.0693009	0	0.249555	0	0	0	0	0	0	49.8981	50.6185
255	1925.56	2012-07-02 11:24:02	720.154	4	1	0	3.57768	0.0693009	0	0.249555	0	0	0	0	0	0	49.835	50.5855
256	1985.58	2012-07-02 11:25:02	780.167	4	1	0	3.57645	0.0693009	0	0.249555	0	0	0	0	0	0	49.8949	50.5421
257	2045.59	2012-07-02 11:26:02	840.18	4	1	0	3.57553	0.0693009	0	0.249555	0	6.14669e-05	0	0	0	0	49.7349	50.4254
258	2105.6	2012-07-02 11:27:02	900.193	4	1	0	3.57429	0.0693009	0	0.249555	0	0	0	0	0	0	49.7948	50.3686
259	2165.62	2012-07-02 11:28:02	960.206	4	1	0	3.57337	0.0693009	0	0.249555	0	-6.15597e-05	0	0	0	0	49.8879	50.5049
260	2225.63	2012-07-02 11:29:02	1020.22	4	1	0	3.57276	0.0693009	0	0.249555	0	0	0	0	0	0	49.8479	50.4945
261	2285.64	2012-07-02 11:30:02	1080.23	4	1	0	3.57183	0.0693009	0	0.249555	0	0	0	0	0	0	49.9111	50.541
262	2345.65	2012-07-02 11:31:02	1140.24	4	1	0	3.57122	0.0693009	0	0.249555	0	0	0	0	0	0	50.0043	50.474
263	2405.67	2012-07-02 11:32:02	1200.26	4	1	0	3.57029	0.0693009	0	0.249555	0	0	0	0	0	0	49.8611	50.3305
264	2465.68	2012-07-02 11:33:02	1260.27	4	1	0	3.56937	0.0693009	0	0.249555	0	0	0	0	0	0	50.071	50.3503
265	2525.69	2012-07-02 11:34:03	1320.28	4	1	0	3.56875	0.0693009	0	0.249555	0	-6.15597e-05	0	0	0	0	50.0311	50.3969
266	2585.71	2012-07-02 11:35:03	1380.3	4	1	0	3.56783	0.0693009	0	0.249555	0	0	0	0	0	0	50.1977	50.4767
267	2645.72	2012-07-02 11:36:03	1440.31	4	1	0	3.56722	0.0693009	0	0.249555	0	-6.15597e-05	0	0	0	0	50.3777	50.5667
268	2705.73	2012-07-02 11:37:03	1500.32	4	1	0	3.5666	0.0693009	0	0.249555	0	0	0	0	0	0	50.2912	50.5833
269	2765.74	2012-07-02 11:38:03	1560.33	4	1	0	3.56568	0.0693009	0	0.249555	0	-0.000122933	0	0	0	0	50.3079	50.4833
270	2825.76	2012-07-02 11:39:03	1620.35	4	1	0	3.56475	0.0693009	0	0.249555	0	-0.000122933	0	0	0	0	50.2646	50.69
271	2885.77	2012-07-02 11:40:03	1680.36	4	1	0	3.56475	0.0693009	0	0.249555	0	6.14665e-05	0	0	0	0	50.4077	50.7167
272	2945.78	2012-07-02 11:41:03	1740.37	4	1	0	3.56383	0.0693009	0	0.249555	0	-6.14667e-05	0	0	0	0	50.2809	50.7668
273	3005.8	2012-07-02 11:42:03	1800.39	4	1	0	3.56352	0.0693009	0	0.249555	0	0	0	0	0	0	50.3907	50.7004
274	3065.81	2012-07-02 11:43:03	1860.4	4	1	0	3.56291	0.0693009	0	0.249555	0	-6.15597e-05	0	0	0	0	50.5006	50.7508
275	3125.82	2012-07-02 11:44:03	1920.41	4	1	0	3.5626	0.0693009	0	0.249555	0	6.15597e-05	0	0	0	0	50.3608	50.6846
276	3185.83	2012-07-02 11:45:03	1980.42	4	1	0	3.56198	0.0693009	0	0.249555	0	0	0	0	0	0	50.411	50.7218
277	3245.85	2012-07-02 11:46:03	2040.44	4	1	0	3.56137	0.0693009	0	0.249555	0	-6.14659e-05	0	0	0	0	50.4811	50.6888
278	3305.86	2012-07-02 11:47:03	2100.45	4	1	0	3.56075	0.0693009	0	0.249555	0	-6.14665e-05	0	0	0	0	50.2479	50.5122
279	3365.87	2012-07-02 11:48:03	2160.46	4	1	0	3.56044	0.0693009	0	0.249555	0	0	0	0	0	0	50.1313	50.4254
280	3425.89	2012-07-02 11:49:03	2220.48	4	1	0	3.55983	0.0693009	0	0.249555	0	0	0	0	0	0	50.1345	50.4285
281	3485.9	2012-07-02 11:50:03	2280.49	4	1	0	3.55891	0.0693009	0	0.249555	0	-6.12758e-05	0	0	0	0	50.1677	50.5947
282	3545.91	2012-07-02 11:51:03	2340.5	4	1	0	3.55891	0.0693009	0	0.249555	0	-6.14666e-05	0	0	0	0	50.2143	50.5679
283	3605.92	2012-07-02 11:52:03	2400.51	4	1	0	3.55829	0.0693009	0	0.249555	0	0	0	0	0	0	50.2775	50.6009
284	3665.94	2012-07-02 11:53:03	2460.53	4	1	0	3.55798	0.0693009	0	0.249555	0	0	0	0	0	0	50.3107	50.6041
285	3725.95	2012-07-02 11:54:03	2520.54	4	1	0	3.55737	0.0693009	0	0.249555	0	0	0	0	0	0	50.2541	50.4172
286	3785.96	2012-07-02 11:55:03	2580.55	4	1	0	3.55706	0.0693009	0	0.249555	0	6.14664e-05	0	0	0	0	50.3641	50.5403
287	3845.98	2012-07-02 11:56:03	2640.57	4	1	0	3.55675	0.0693009	0	0.249555	0	0	0	0	0	0	50.3242	50.4702
288	3905.99	2012-07-02 11:57:03	2700.58	4	1	0	3.55614	0.0693009	0	0.249555	0	0	0	0	0	0	50.2243	50.5468
289	3966	2012-07-02 11:58:03	2760.59	4	1	0	3.55552	0.0693009	0	0.249555	0	-6.14188e-05	0	0	0	0	50.361	50.61
290	4026.01	2012-07-02 11:59:03	2820.6	4	1	0	3.55521	0.0693009	0	0.249555	0	0	0	0	0	0	50.4077	50.7
291	4086.03	2012-07-02 12:00:03	2880.62	4	1	0	3.55521	0.0693009	0	0.249555	0	6.15597e-05	0	0	0	0	50.391	50.8167
292	4146.04	2012-07-02 12:01:03	2940.63	4	1	0	3.5546	0.0693009	0	0.249555	0	0	0	0	0	0	50.3777	50.73
293	4206.05	2012-07-02 12:02:03	3000.64	4	1	0	3.55429	0.0693009	0	0.249555	0	0	0	0	0	0	50.481	50.6867
294	4266.07	2012-07-02 12:03:03	3060.66	4	1	0	3.55367	0.0693009	0	0.249555	0	-6.14668e-05	0	0	0	0	50.4377	50.6733
295	4326.08	2012-07-02 12:04:03	3120.67	4	1	0	3.55337	0.0693009	0	0.249555	0	-6.15597e-05	0	0	0	0	50.4244	50.7467
296	4386.09	2012-07-02 12:05:03	3180.68	4	1	0	3.55337	0.0693009	0	0.249555	0	6.1512e-05	0	0	0	0	50.5508	50.8734
297	4446.1	2012-07-02 12:06:03	3240.69	4	1	0	3.55275	0.0693009	0	0.249555	0	0	0	0	0	0	50.514	50.7202
298	4506.12	2012-07-02 12:07:03	3300.71	4	1	0	3.55244	0.0693009	0	0.249555	0	-6.15597e-05	0	0	0	0	50.6871	50.687
299	4566.13	2012-07-02 12:08:03	3360.72	4	1	0	3.55213	0.0693009	0	0.249555	0	0	0	0	0	0	50.5472	50.9006
300	4626.14	2012-07-02 12:09:03	3420.73	4	1	0	3.55183	0.0693009	0	0.249555	0	0	0	0	0	0	50.4973	50.7776
301	4686.16	2012-07-02 12:10:03	3480.75	4	1	0	3.55152	0.0693009	0	0.249555	0	0	0	0	0	0	50.5073	50.6846
302	4746.17	2012-07-02 12:11:03	3540.76	4	1	0	3.55121	0.0693009	0	0.249555	0	0	0	0	0	0	50.6174	50.7817
303	4805.42	2012-07-02 12:12:02	3600.01	4	1	0	3.5509	0.0693009	0	0.249555	0	0	0	0	0	0	50.4677	50.5721
304	4810.42	2012-07-02 12:12:07	5.00757	5	1	-0.049995	3.53552	0.0693009	6.95418e-05	0.249555	0.000245933	-0.00036931	0	0	0	0	50.4677	50.632
305	4815.43	2012-07-02 12:12:12	10.0152	5	1	-0.049995	3.53428	0.0693009	0.000139084	0.249555	0.00049175	-0.000245817	0	0	0	0	50.4244	50.602
306	4820.44	2012-07-02 12:12:17	15.0227	5	1	-0.049995	3.53244	0.0693009	0.000208625	0.249555	0.000737464	-0.000368802	0	0	0	0	50.4244	50.632
307	4825.45	2012-07-02 12:12:22	20.0303	5	1	-0.049995	3.53121	0.0693009	0.000278167	0.249555	0.00098308	-0.000245818	0	0	0	0	50.3944	50.5586
308	4830.45	2012-07-02 12:12:27	25.0379	5	1	-0.0499915	3.52998	0.0693009	0.000347709	0.249555	0.0012286	-0.000245866	0	0	0	0	50.3944	50.602
309	4835.46	2012-07-02 12:12:32	30.0454	5	1	-0.049995	3.52844	0.0693009	0.000417252	0.249555	0.00147403	-0.000307285	0	0	0	0	50.4977	50.5287
310	4840.47	2012-07-02 12:12:37	35.053	5	1	-0.049995	3.52751	0.0693009	0.000486794	0.249555	0.00171937	-0.000184679	0	0	0	0	50.4244	50.5721
311	4845.48	2012-07-02 12:12:42	40.0606	5	1	-0.049995	3.52597	0.0693009	0.000556336	0.249555	0.00196463	-0.000246191	0	0	0	0	50.541	50.4254
312	4850.49	2012-07-02 12:12:47	45.0682	5	1	-0.049995	3.52474	0.0693009	0.000625878	0.249555	0.00220979	-0.000307798	0	0	0	0	50.4677	50.602
313	4855.49	2012-07-02 12:12:52	50.0757	5	1	-0.049995	3.52382	0.0693009	0.00069542	0.249555	0.00245488	-0.000184352	0	0	0	0	50.4677	50.5721
314	4860.5	2012-07-02 12:12:57	55.0833	5	1	-0.0499915	3.52259	0.0693009	0.000764962	0.249555	0.00269989	-0.000245866	0	0	0	0	50.3212	50.602
315	4865.51	2012-07-02 12:13:02	60.0909	5	1	-0.0499986	3.52136	0.0693009	0.000834288	0.249555	0.00294406	-0.000245866	0	0	0	0	50.3944	50.5721
316	4870.52	2012-07-02 12:13:07	65.0984	5	1	-0.049995	3.52043	0.0693009	0.00090383	0.249555	0.00318891	-0.000184631	0	0	0	0	50.4677	50.4553
317	4875.52	2012-07-02 12:13:12	70.106	5	1	-0.049995	3.5192	0.0693009	0.000973589	0.249555	0.00343444	-0.000245102	0	0	0	0	50.4977	50.5287
318	4880.53	2012-07-02 12:13:18	75.1137	5	1	-0.049995	3.51828	0.0693009	0.00104313	0.249555	0.00367913	-0.00018435	0	0	0	0	50.4677	50.4553
319	4885.54	2012-07-02 12:13:23	80.1211	5	1	-0.049995	3.51736	0.0693009	0.00111246	0.249555	0.00392298	-0.000122933	0	0	0	0	50.4244	50.5287
320	4890.55	2012-07-02 12:13:28	85.1287	5	1	-0.049995	3.51582	0.0693009	0.00118222	0.249555	0.00416829	-0.00030633	0	0	0	0	50.4244	50.6619
321	4895.55	2012-07-02 12:13:33	90.1363	5	1	-0.049995	3.51489	0.0693009	0.00125176	0.249555	0.00441275	-0.000123119	0	0	0	0	50.4244	50.6185
322	4900.56	2012-07-02 12:13:38	95.1439	5	1	-0.049995	3.51366	0.0693009	0.0013213	0.249555	0.00465715	-0.000246239	0	0	0	0	50.2345	50.5152
323	4905.57	2012-07-02 12:13:43	100.151	5	1	-0.049995	3.51274	0.0693009	0.00139084	0.249555	0.00490147	-0.000184352	0	0	0	0	50.3811	50.5287
324	4910.58	2012-07-02 12:13:48	105.159	5	1	-0.049995	3.51182	0.0693009	0.00146038	0.249555	0.00514572	-0.000184679	0	0	0	0	50.2345	50.5152
325	4915.58	2012-07-02 12:13:53	110.167	5	1	-0.049995	3.51089	0.0693009	0.00152993	0.249555	0.00538989	-0.0001844	0	0	0	0	50.3378	50.5586
326	4920.59	2012-07-02 12:13:58	115.174	5	1	-0.049995	3.50966	0.0693009	0.00159947	0.249555	0.00563399	-0.000245823	0	0	0	0	50.2645	50.5018
327	4925.6	2012-07-02 12:14:03	120.182	5	1	-0.049995	3.50843	0.0693009	0.00166901	0.249555	0.00587803	-0.000246239	0	0	0	0	50.1179	50.5152
328	4930.61	2012-07-02 12:14:08	125.189	5	1	-0.0499915	3.50782	0.0693009	0.00173855	0.249555	0.006122	-0.000184631	0	0	0	0	50.2511	50.4285
329	4935.61	2012-07-02 12:14:13	130.197	5	1	-0.049995	3.50658	0.0693009	0.00180809	0.249555	0.0063659	-0.000245867	0	0	0	0	50.2078	50.3985
330	4940.62	2012-07-02 12:14:18	135.204	5	1	-0.0499915	3.50566	0.0693009	0.00187742	0.249555	0.00660896	-0.000183828	0	0	0	0	50.2511	50.4884
331	4945.63	2012-07-02 12:14:23	140.212	5	1	-0.0499915	3.50505	0.0693009	0.00194696	0.249555	0.00685272	-0.000123072	0	0	0	0	50.2811	50.5916
332	4950.64	2012-07-02 12:14:28	145.22	5	1	-0.0499915	3.50412	0.0693009	0.00201672	0.249555	0.00709718	-0.000184679	0	0	0	0	50.311	50.4884
333	4955.64	2012-07-02 12:14:33	150.227	5	1	-0.0499915	3.50289	0.0693009	0.00208626	0.249555	0.0073408	-0.000184679	0	0	0	0	50.2244	50.5483
334	4960.65	2012-07-02 12:14:38	155.235	5	1	-0.049995	3.50228	0.0693009	0.0021558	0.249555	0.00758437	-0.000123072	0	0	0	0	50.2977	50.5049
335	4965.66	2012-07-02 12:14:43	160.242	5	1	-0.049995	3.50104	0.0693009	0.00222534	0.249555	0.00782787	-0.000246239	0	0	0	0	50.2244	50.6082
336	4970.67	2012-07-02 12:14:48	165.25	5	1	-0.0499915	3.50043	0.0693009	0.00229466	0.249555	0.00807054	-0.000123119	0	0	0	0	50.4142	50.5348
337	4975.67	2012-07-02 12:14:53	170.257	5	1	-0.049995	3.49951	0.0693009	0.00236442	0.249555	0.00831468	-0.000183779	0	0	0	0	50.3576	50.6082
338	4980.68	2012-07-02 12:14:58	175.265	5	1	-0.0499915	3.49828	0.0693009	0.00243396	0.249555	0.00855798	-0.000245867	0	0	0	0	50.211	50.5049
339	4985.69	2012-07-02 12:15:03	180.273	5	1	-0.049995	3.49735	0.0693009	0.0025035	0.249555	0.00880123	-0.000184351	0	0	0	0	50.211	50.6381
340	4990.7	2012-07-02 12:15:08	185.28	5	1	-0.0499915	3.49643	0.0693009	0.00257305	0.249555	0.00904442	-0.000184679	0	0	0	0	50.241	50.5648
341	4995.7	2012-07-02 12:15:13	190.288	5	1	-0.049995	3.49551	0.0693009	0.00264259	0.249555	0.00928754	-0.000184401	0	0	0	0	50.3143	50.6381
342	5000.71	2012-07-02 12:15:18	195.295	5	1	-0.0499986	3.49458	0.0693009	0.00271213	0.249555	0.0095306	-0.000184353	0	0	0	0	50.241	50.5947
343	5005.72	2012-07-02 12:15:23	200.303	5	1	-0.0499915	3.49397	0.0693009	0.00278167	0.249555	0.00977361	-0.000123119	0	0	0	0	50.3009	50.5947
344	5010.73	2012-07-02 12:15:28	205.31	5	1	-0.049995	3.49304	0.0693009	0.00285122	0.249555	0.0100166	-0.000123119	0	0	0	0	50.3442	50.6247
345	5015.74	2012-07-02 12:15:33	210.318	5	1	-0.0499915	3.49243	0.0693009	0.00292076	0.249555	0.0102594	-0.000123119	0	0	0	0	50.2709	50.6846
346	5020.74	2012-07-02 12:15:38	215.326	5	1	-0.049995	3.4912	0.0693009	0.00299009	0.249555	0.0105015	-0.0001844	0	0	0	0	50.3442	50.6546
347	5025.75	2012-07-02 12:15:43	220.333	5	1	-0.049995	3.49058	0.0693009	0.00305963	0.249555	0.0107443	-0.000122933	0	0	0	0	50.2875	50.6112
348	5030.76	2012-07-02 12:15:48	225.341	5	1	-0.049995	3.48966	0.0693009	0.00312917	0.249555	0.010987	-0.000184679	0	0	0	0	50.3608	50.6112
349	5035.77	2012-07-02 12:15:53	230.348	5	1	-0.0499986	3.48873	0.0693009	0.00319893	0.249555	0.0112304	-0.000183779	0	0	0	0	50.2875	50.6112
350	5040.77	2012-07-02 12:15:58	235.356	5	1	-0.0499915	3.48812	0.0693009	0.00326847	0.249555	0.011473	-0.000122932	0	0	0	0	50.3175	50.6112
351	5045.78	2012-07-02 12:16:03	240.363	5	1	-0.049995	3.48689	0.0693009	0.00333802	0.249555	0.0117155	-0.000184679	0	0	0	0	50.2875	50.5379
352	5050.79	2012-07-02 12:16:08	245.371	5	1	-0.049995	3.48627	0.0693009	0.00340756	0.249555	0.011958	-0.000123072	0	0	0	0	50.2143	50.5679
353	5055.8	2012-07-02 12:16:13	250.379	5	1	-0.049995	3.48566	0.0693009	0.0034771	0.249555	0.0122004	-0.000122933	0	0	0	0	50.2442	50.6412
354	5060.8	2012-07-02 12:16:18	255.386	5	1	-0.049995	3.48473	0.0693009	0.00354665	0.249555	0.0124428	-0.000184396	0	0	0	0	50.141	50.6412
355	5065.81	2012-07-02 12:16:23	260.394	5	1	-0.049995	3.48381	0.0693009	0.00361619	0.249555	0.0126851	-0.000184631	0	0	0	0	50.2442	50.5978
356	5070.82	2012-07-02 12:16:28	265.401	5	1	-0.049995	3.48319	0.0693009	0.00368573	0.249555	0.0129274	-0.000122934	0	0	0	0	50.2742	50.5544
357	5075.83	2012-07-02 12:16:33	270.409	5	1	-0.049995	3.48258	0.0693009	0.00375527	0.249555	0.0131696	-0.000123119	0	0	0	0	50.2608	50.4511
358	5080.83	2012-07-02 12:16:38	275.417	5	1	-0.049995	3.48166	0.0693009	0.00382482	0.249555	0.0134117	-0.000184679	0	0	0	0	50.2608	50.5844
359	5085.84	2012-07-02 12:16:43	280.424	5	1	-0.049995	3.48104	0.0693009	0.00389436	0.249555	0.0136538	-0.000123072	0	0	0	0	50.2608	50.541
360	5090.85	2012-07-02 12:16:48	285.432	5	1	-0.0499915	3.48042	0.0693009	0.0039639	0.249555	0.0138959	-0.000122933	0	0	0	0	50.2908	50.6144
361	5095.86	2012-07-02 12:16:53	290.439	5	1	-0.049995	3.4795	0.0693009	0.00403344	0.249555	0.0141379	-0.0001844	0	0	0	0	50.2608	50.6009
362	5100.86	2012-07-02 12:16:58	295.447	5	1	-0.0499986	3.47827	0.0693009	0.00410277	0.249555	0.0143791	-0.000184631	0	0	0	0	50.3507	50.6009
363	5105.87	2012-07-02 12:17:03	300.454	5	1	-0.0499915	3.47796	0.0693009	0.00417231	0.249555	0.0146209	-6.14665e-05	0	0	0	0	50.3807	50.6009
364	5110.88	2012-07-02 12:17:08	305.462	5	1	-0.049995	3.47735	0.0693009	0.00424207	0.249555	0.0148635	-0.000123119	0	0	0	0	50.3807	50.6175
365	5115.89	2012-07-02 12:17:13	310.47	5	1	-0.049995	3.47581	0.0693009	0.00431161	0.249555	0.0151053	-0.00030728	0	0	0	0	50.4107	50.5875
366	5120.89	2012-07-02 12:17:18	315.477	5	1	-0.049995	3.4755	0.0693009	0.00438115	0.249555	0.015347	-6.14676e-05	0	0	0	0	50.4406	50.7208
367	5125.9	2012-07-02 12:17:23	320.485	5	1	-0.049995	3.47519	0.0693009	0.00445048	0.249555	0.015588	-6.15597e-05	0	0	0	0	50.4706	50.6475
368	5130.91	2012-07-02 12:17:28	325.492	5	1	-0.0499915	3.47427	0.0693009	0.00452024	0.249555	0.0158304	-0.000123119	0	0	0	0	50.4706	50.6774
369	5135.92	2012-07-02 12:17:33	330.5	5	1	-0.049995	3.47365	0.0693009	0.00458978	0.249555	0.0160719	-0.000122933	0	0	0	0	50.4273	50.6041
370	5140.92	2012-07-02 12:17:38	335.507	5	1	-0.0499915	3.47304	0.0693009	0.00465932	0.249555	0.0163135	-0.000123072	0	0	0	0	50.5305	50.6041
371	5145.93	2012-07-02 12:17:43	340.515	5	1	-0.049995	3.47242	0.0693009	0.00472865	0.249555	0.0165542	-6.15597e-05	0	0	0	0	50.5305	50.5607
372	5150.94	2012-07-02 12:17:48	345.522	5	1	-0.0499915	3.4715	0.0693009	0.00479841	0.249555	0.0167964	-0.000183828	0	0	0	0	50.384	50.7673
373	5155.95	2012-07-02 12:17:53	350.53	5	1	-0.049995	3.47058	0.0693009	0.00486795	0.249555	0.0170377	-0.000184353	0	0	0	0	50.444	50.7373
374	5160.95	2012-07-02 12:17:58	355.538	5	1	-0.049995	3.46996	0.0693009	0.00493749	0.249555	0.0172791	-0.000123119	0	0	0	0	50.4739	50.6506
375	5165.96	2012-07-02 12:18:03	360.545	5	1	-0.049995	3.46934	0.0693009	0.00500703	0.249555	0.0175204	-0.000123119	0	0	0	0	50.3707	50.6506
376	5170.97	2012-07-02 12:18:08	365.553	5	1	-0.0499986	3.46842	0.0693009	0.00507636	0.249555	0.0177609	-0.000122936	0	0	0	0	50.4739	50.5773
377	5175.98	2012-07-02 12:18:13	370.56	5	1	-0.049995	3.46811	0.0693009	0.0051459	0.249555	0.018002	-6.14191e-05	0	0	0	0	50.4007	50.504
378	5180.98	2012-07-02 12:18:18	375.568	5	1	-0.049995	3.46719	0.0693009	0.00521544	0.249555	0.0182432	-0.000184679	0	0	0	0	50.3274	50.5339
379	5185.99	2012-07-02 12:18:23	380.575	5	1	-0.049995	3.46627	0.0693009	0.00528498	0.249555	0.0184843	-0.000184679	0	0	0	0	50.4007	50.504
380	5191	2012-07-02 12:18:28	385.583	5	1	-0.0499915	3.46596	0.0693009	0.00535474	0.249555	0.018726	-6.15597e-05	0	0	0	0	50.3574	50.4606
381	5196.01	2012-07-02 12:18:33	390.591	5	1	-0.049995	3.46504	0.0693009	0.00542428	0.249555	0.018967	-0.000184631	0	0	0	0	50.3574	50.4606
382	5201.02	2012-07-02 12:18:38	395.598	5	1	-0.049995	3.46473	0.0693009	0.00549382	0.249555	0.019208	-6.15597e-05	0	0	0	0	50.3873	50.4906
383	5206.02	2012-07-02 12:18:43	400.606	5	1	-0.0499915	3.46411	0.0693009	0.00556336	0.249555	0.0194489	-0.000122933	0	0	0	0	50.4173	50.3872
384	5211.03	2012-07-02 12:18:48	405.613	5	1	-0.049995	3.46319	0.0693009	0.00563291	0.249555	0.0196898	-0.000184398	0	0	0	0	50.4606	50.5205
385	5216.04	2012-07-02 12:18:53	410.621	5	1	-0.0499915	3.46257	0.0693009	0.00570245	0.249555	0.0199306	-0.000122887	0	0	0	0	50.4173	50.4772
386	5221.05	2012-07-02 12:18:58	415.628	5	1	-0.0499915	3.46196	0.0693009	0.00577199	0.249555	0.0201713	-0.000123119	0	0	0	0	50.4473	50.5805
387	5226.05	2012-07-02 12:19:03	420.636	5	1	-0.0499915	3.46103	0.0693009	0.00584153	0.249555	0.020412	-0.000123119	0	0	0	0	50.4173	50.6104
388	5231.06	2012-07-02 12:19:08	425.644	5	1	-0.0499915	3.46073	0.0693009	0.00591107	0.249555	0.0206527	-6.14667e-05	0	0	0	0	50.4473	50.4638
389	5236.07	2012-07-02 12:19:13	430.651	5	1	-0.049995	3.46011	0.0693009	0.00598061	0.249555	0.0208933	-6.1512e-05	0	0	0	0	50.5372	50.4338
390	5241.08	2012-07-02 12:19:18	435.659	5	1	-0.049995	3.4595	0.0693009	0.00605015	0.249555	0.0211339	-0.000122933	0	0	0	0	50.4939	50.4938
391	5246.08	2012-07-02 12:19:23	440.666	5	1	-0.0499915	3.45888	0.0693009	0.00611969	0.249555	0.0213745	-0.000123119	0	0	0	0	50.6271	50.5403
392	5251.09	2012-07-02 12:19:28	445.674	5	1	-0.0499986	3.45796	0.0693009	0.00618901	0.249555	0.0216142	-0.000123119	0	0	0	0	50.4939	50.6137
393	5256.1	2012-07-02 12:19:33	450.682	5	1	-0.0499915	3.45734	0.0693009	0.00625856	0.249555	0.0218547	-0.000123072	0	0	0	0	50.5838	50.6137
394	5261.11	2012-07-02 12:19:38	455.689	5	1	-0.0499915	3.45673	0.0693009	0.00632831	0.249555	0.0220958	-0.000123119	0	0	0	0	50.5838	50.6436
395	5266.11	2012-07-02 12:19:43	460.697	5	1	-0.0499915	3.45611	0.0693009	0.00639785	0.249555	0.0223362	-0.000122932	0	0	0	0	50.5406	50.5703
396	5271.12	2012-07-02 12:19:48	465.704	5	1	-0.0499915	3.4558	0.0693009	0.0064674	0.249555	0.0225765	-6.14654e-05	0	0	0	0	50.5406	50.6736
397	5276.13	2012-07-02 12:19:53	470.712	5	1	-0.0499915	3.45519	0.0693009	0.00653694	0.249555	0.0228168	-0.000123119	0	0	0	0	50.5705	50.6003
398	5281.14	2012-07-02 12:19:58	475.719	5	1	-0.0499915	3.45426	0.0693009	0.00660648	0.249555	0.0230571	-0.000184352	0	0	0	0	50.454	50.6302
399	5286.14	2012-07-02 12:20:03	480.727	5	1	-0.0499915	3.45396	0.0693009	0.00667602	0.249555	0.0232973	-6.15597e-05	0	0	0	0	50.5273	50.5869
400	5291.15	2012-07-02 12:20:08	485.734	5	1	-0.0499915	3.45334	0.0693009	0.00674556	0.249555	0.0235374	-0.000122936	0	0	0	0	50.514	50.6602
401	5296.16	2012-07-02 12:20:13	490.742	5	1	-0.0499915	3.45272	0.0693009	0.0068151	0.249555	0.0237775	-6.15597e-05	0	0	0	0	50.6605	50.5435
402	5301.17	2012-07-02 12:20:18	495.75	5	1	-0.049995	3.4518	0.0693009	0.00688464	0.249555	0.0240176	-0.000184631	0	0	0	0	50.5572	50.5435
403	5306.17	2012-07-02 12:20:23	500.757	5	1	-0.049995	3.45119	0.0693009	0.00695418	0.249555	0.0242576	-0.000184679	0	0	0	0	50.514	50.6902
404	5311.18	2012-07-02 12:20:28	505.765	5	1	-0.0499915	3.45088	0.0693009	0.00702372	0.249555	0.0244976	-6.15597e-05	0	0	0	0	50.514	50.6902
405	5316.19	2012-07-02 12:20:33	510.772	5	1	-0.049995	3.45026	0.0693009	0.00709326	0.249555	0.0247376	-0.000123119	0	0	0	0	50.3974	50.5735
406	5321.2	2012-07-02 12:20:38	515.78	5	1	-0.0499915	3.44995	0.0693009	0.0071628	0.249555	0.0249775	-6.15597e-05	0	0	0	0	50.514	50.5735
407	5326.2	2012-07-02 12:20:43	520.787	5	1	-0.0499915	3.44872	0.0693009	0.00723234	0.249555	0.0252174	-0.000245819	0	0	0	0	50.4407	50.5735
408	5331.21	2012-07-02 12:20:48	525.795	5	1	-0.0499915	3.44842	0.0693009	0.00730188	0.249555	0.0254572	-6.14662e-05	0	0	0	0	50.6172	50.5435
409	5336.22	2012-07-02 12:20:53	530.803	5	1	-0.0499915	3.44811	0.0693009	0.0073712	0.249555	0.0256962	-6.15597e-05	0	0	0	0	50.4707	50.6469
410	5341.23	2012-07-02 12:20:58	535.81	5	1	-0.049995	3.44749	0.0693009	0.00744075	0.249555	0.025936	-0.000122933	0	0	0	0	50.5439	50.5735
411	5346.23	2012-07-02 12:21:03	540.818	5	1	-0.049995	3.44657	0.0693009	0.0075105	0.249555	0.0261764	-0.000183779	0	0	0	0	50.4574	50.5002
412	5351.24	2012-07-02 12:21:08	545.825	5	1	-0.0499915	3.44626	0.0693009	0.00758004	0.249555	0.0264161	-6.14667e-05	0	0	0	0	50.4707	50.6935
413	5356.25	2012-07-02 12:21:13	550.833	5	1	-0.0499915	3.44565	0.0693009	0.00764958	0.249555	0.0266557	-0.000122933	0	0	0	0	50.5007	50.6335
414	5361.26	2012-07-02 12:21:18	555.841	5	1	-0.0499915	3.44565	0.0693009	0.00771912	0.249555	0.0268953	0	0	0	0	0	50.4141	50.6935
415	5366.27	2012-07-02 12:21:23	560.848	5	1	-0.049995	3.44442	0.0693009	0.00778866	0.249555	0.0271349	-0.000245819	0	0	0	0	50.4874	50.6501
416	5371.27	2012-07-02 12:21:28	565.856	5	1	-0.049995	3.4438	0.0693009	0.0078582	0.249555	0.0273744	-0.000122933	0	0	0	0	50.4874	50.6635
417	5376.28	2012-07-02 12:21:33	570.863	5	1	-0.0499915	3.44349	0.0693009	0.00792774	0.249555	0.0276139	-0.000123119	0	0	0	0	50.5174	50.6201
418	5381.29	2012-07-02 12:21:38	575.871	5	1	-0.0499915	3.44288	0.0693009	0.00799707	0.249555	0.0278526	-6.15597e-05	0	0	0	0	50.4441	50.5468
419	5386.3	2012-07-02 12:21:43	580.878	5	1	-0.049995	3.44257	0.0693009	0.00806682	0.249555	0.0280927	-6.12756e-05	0	0	0	0	50.6073	50.6201
420	5391.3	2012-07-02 12:21:48	585.886	5	1	-0.0499915	3.44195	0.0693009	0.00813637	0.249555	0.0283321	-6.15597e-05	0	0	0	0	50.4741	50.7401
421	5396.31	2012-07-02 12:21:53	590.894	5	1	-0.0499915	3.44134	0.0693009	0.0082059	0.249555	0.0285714	-6.15597e-05	0	0	0	0	50.5773	50.6801
422	5401.32	2012-07-02 12:21:58	595.901	5	1	-0.0499915	3.44072	0.0693009	0.00827544	0.249555	0.0288107	-0.000123119	0	0	0	0	50.5208	50.7401
423	5406.33	2012-07-02 12:22:03	600.909	5	1	-0.049995	3.44011	0.0693009	0.00834498	0.249555	0.02905	-0.000122933	0	0	0	0	50.5508	50.7101
424	5411.33	2012-07-02 12:22:08	605.916	5	1	-0.049995	3.4398	0.0693009	0.00841431	0.249555	0.0292884	-0.000123119	0	0	0	0	50.5208	50.7701
425	5416.34	2012-07-02 12:22:13	610.924	5	1	-0.0499915	3.43918	0.0693009	0.00848406	0.249555	0.0295284	-0.000122551	0	0	0	0	50.4175	50.6667
426	5421.35	2012-07-02 12:22:18	615.931	5	1	-0.0499915	3.43888	0.0693009	0.00855339	0.249555	0.0297668	-6.1512e-05	0	0	0	0	50.5508	50.7267
427	5426.36	2012-07-02 12:22:23	620.939	5	1	-0.0499915	3.43826	0.0693009	0.00862315	0.249555	0.0300066	-0.000122553	0	0	0	0	50.5641	50.8
428	5431.36	2012-07-02 12:22:28	625.946	5	1	-0.049995	3.43764	0.0693009	0.00869268	0.249555	0.0302457	-6.15597e-05	0	0	0	0	50.5808	50.7567
429	5436.37	2012-07-02 12:22:33	630.954	5	1	-0.0499915	3.43703	0.0693009	0.00876223	0.249555	0.0304847	-0.000123119	0	0	0	0	50.5508	50.7567
430	5441.38	2012-07-02 12:22:38	635.962	5	1	-0.049995	3.43641	0.0693009	0.00883155	0.249555	0.030723	-0.000184353	0	0	0	0	50.5808	50.7567
431	5446.39	2012-07-02 12:22:43	640.969	5	1	-0.0499915	3.43641	0.0693009	0.0089013	0.249555	0.0309627	0	0	0	0	0	50.5808	50.7567
432	5451.39	2012-07-02 12:22:48	645.977	5	1	-0.049995	3.4358	0.0693009	0.00897063	0.249555	0.0312008	-6.15597e-05	0	0	0	0	50.5075	50.83
433	5456.4	2012-07-02 12:22:53	650.984	5	1	-0.049995	3.43487	0.0693009	0.00904039	0.249555	0.0314405	-0.000183828	0	0	0	0	50.5375	50.7867
434	5461.41	2012-07-02 12:22:58	655.992	5	1	-0.049995	3.43457	0.0693009	0.00910993	0.249555	0.0316793	-6.14662e-05	0	0	0	0	50.4642	50.6834
435	5466.42	2012-07-02 12:23:03	661	5	1	-0.049995	3.43395	0.0693009	0.00917947	0.249555	0.0319182	-0.000122934	0	0	0	0	50.5675	50.8167
436	5471.42	2012-07-02 12:23:08	666.007	5	1	-0.0499915	3.43364	0.0693009	0.00924901	0.249555	0.032157	-6.1512e-05	0	0	0	0	50.5675	50.7433
437	5476.43	2012-07-02 12:23:13	671.015	5	1	-0.0499915	3.43334	0.0693009	0.00931855	0.249555	0.0323957	-6.14684e-05	0	0	0	0	50.5975	50.7
438	5481.44	2012-07-02 12:23:18	676.022	5	1	-0.0499915	3.43241	0.0693009	0.00938809	0.249555	0.0326344	-0.000123119	0	0	0	0	50.6407	50.73
439	5486.45	2012-07-02 12:23:23	681.03	5	1	-0.0499915	3.4321	0.0693009	0.00945763	0.249555	0.0328731	-0.000123119	0	0	0	0	50.6275	50.67
440	5491.45	2012-07-02 12:23:28	686.037	5	1	-0.0499915	3.43149	0.0693009	0.00952695	0.249555	0.033111	-6.15597e-05	0	0	0	0	50.6275	50.73
441	5496.46	2012-07-02 12:23:33	691.045	5	1	-0.049995	3.43087	0.0693009	0.00959649	0.249555	0.0333496	-0.000122886	0	0	0	0	50.6707	50.6567
442	5501.47	2012-07-02 12:23:38	696.052	5	1	-0.049995	3.43057	0.0693009	0.00966603	0.249555	0.0335882	-6.14666e-05	0	0	0	0	50.5975	50.73
443	5506.48	2012-07-02 12:23:43	701.06	5	1	-0.049995	3.42995	0.0693009	0.00973579	0.249555	0.0338275	-0.000122551	0	0	0	0	50.5675	50.73
444	5511.48	2012-07-02 12:23:48	706.068	5	1	-0.0499915	3.42964	0.0693009	0.00980533	0.249555	0.034066	-6.15597e-05	0	0	0	0	50.6275	50.73
445	5516.49	2012-07-02 12:23:53	711.075	5	1	-0.049995	3.42903	0.0693009	0.00987487	0.249555	0.0343045	-0.000123119	0	0	0	0	50.6707	50.8033
446	5521.5	2012-07-02 12:23:58	716.083	5	1	-0.049995	3.42872	0.0693009	0.00994441	0.249555	0.0345429	-6.14657e-05	0	0	0	0	50.5975	50.73
447	5526.51	2012-07-02 12:24:03	721.09	5	1	-0.049995	3.4281	0.0693009	0.0100139	0.249555	0.0347814	-0.000122887	0	0	0	0	50.7007	50.7733
448	5531.51	2012-07-02 12:24:08	726.098	5	1	-0.049995	3.42749	0.0693009	0.0100835	0.249555	0.0350197	-0.000122933	0	0	0	0	50.5975	50.8766
449	5536.52	2012-07-02 12:24:14	731.106	5	1	-0.0499915	3.42687	0.0693009	0.010153	0.249555	0.0352581	-0.000184679	0	0	0	0	50.6707	50.8467
450	5541.53	2012-07-02 12:24:19	736.113	5	1	-0.0499915	3.42656	0.0693009	0.0102226	0.249555	0.0354964	-6.15597e-05	0	0	0	0	50.5975	50.8167
451	5546.54	2012-07-02 12:24:24	741.121	5	1	-0.0499915	3.42626	0.0693009	0.0102921	0.249555	0.0357347	-6.15597e-05	0	0	0	0	50.6707	50.8467
452	5551.55	2012-07-02 12:24:29	746.128	5	1	-0.049995	3.42595	0.0693009	0.0103616	0.249555	0.0359729	-6.15597e-05	0	0	0	0	50.6407	50.8467
453	5556.55	2012-07-02 12:24:34	751.136	5	1	-0.0499915	3.42533	0.0693009	0.0104312	0.249555	0.0362111	-0.000122888	0	0	0	0	50.6108	50.8167
454	5561.56	2012-07-02 12:24:39	756.143	5	1	-0.049995	3.42503	0.0693009	0.0105007	0.249555	0.0364493	-6.14665e-05	0	0	0	0	50.5375	50.86
455	5566.57	2012-07-02 12:24:44	761.151	5	1	-0.049995	3.42441	0.0693009	0.0105703	0.249555	0.0366875	-0.000123119	0	0	0	0	50.5375	50.92
456	5571.58	2012-07-02 12:24:49	766.159	5	1	-0.049995	3.4241	0.0693009	0.0106396	0.249555	0.0369249	-6.15597e-05	0	0	0	0	50.7273	50.86
457	5576.58	2012-07-02 12:24:54	771.166	5	1	-0.049995	3.42349	0.0693009	0.0107091	0.249555	0.037163	-6.15597e-05	0	0	0	0	50.5808	50.83
458	5581.59	2012-07-02 12:24:59	776.174	5	1	-0.0499915	3.42318	0.0693009	0.0107789	0.249555	0.0374018	-6.12282e-05	0	0	0	0	50.5808	50.7867
459	5586.6	2012-07-02 12:25:04	781.181	5	1	-0.0499915	3.42287	0.0693009	0.0108484	0.249555	0.0376398	-6.15597e-05	0	0	0	0	50.654	50.83
460	5591.61	2012-07-02 12:25:09	786.189	5	1	-0.0499986	3.42226	0.0693009	0.010918	0.249555	0.0378778	-6.15597e-05	0	0	0	0	50.5808	50.86
461	5596.61	2012-07-02 12:25:14	791.196	5	1	-0.0499915	3.42164	0.0693009	0.0109875	0.249555	0.0381158	-6.15597e-05	0	0	0	0	50.654	50.7567
462	5601.62	2012-07-02 12:25:19	796.204	5	1	-0.0499915	3.42133	0.0693009	0.011057	0.249555	0.0383537	-6.15597e-05	0	0	0	0	50.624	50.83
463	5606.63	2012-07-02 12:25:24	801.211	5	1	-0.049995	3.42072	0.0693009	0.0111264	0.249555	0.0385909	-0.000123119	0	0	0	0	50.654	50.83
464	5611.64	2012-07-02 12:25:29	806.219	5	1	-0.049995	3.42041	0.0693009	0.0111961	0.249555	0.0388295	-0.000123072	0	0	0	0	50.4342	50.83
465	5616.64	2012-07-02 12:25:34	811.227	5	1	-0.0499915	3.4201	0.0693009	0.0112657	0.249555	0.0390673	-6.14664e-05	0	0	0	0	50.654	50.83
466	5621.65	2012-07-02 12:25:39	816.234	5	1	-0.049995	3.41949	0.0693009	0.0113352	0.249555	0.0393051	-0.000122934	0	0	0	0	50.5508	50.83
467	5626.66	2012-07-02 12:25:44	821.242	5	1	-0.049995	3.41918	0.0693009	0.0114047	0.249555	0.0395429	-6.15597e-05	0	0	0	0	50.5208	50.8
468	5631.67	2012-07-02 12:25:49	826.249	5	1	-0.049995	3.41856	0.0693009	0.0114743	0.249555	0.0397807	-0.000123119	0	0	0	0	50.5808	50.8
469	5636.67	2012-07-02 12:25:54	831.257	5	1	-0.049995	3.41825	0.0693009	0.0115438	0.249555	0.0400184	-6.14669e-05	0	0	0	0	50.6973	50.8
470	5641.68	2012-07-02 12:25:59	836.265	5	1	-0.049995	3.41795	0.0693009	0.0116134	0.249555	0.0402561	-6.1418e-05	0	0	0	0	50.624	50.8
471	5646.69	2012-07-02 12:26:04	841.272	5	1	-0.0499986	3.41764	0.0693009	0.0116827	0.249555	0.040493	0	0	0	0	0	50.4908	50.8
472	5651.7	2012-07-02 12:26:09	846.28	5	1	-0.0499915	3.41702	0.0693009	0.0117522	0.249555	0.0407307	-0.000122933	0	0	0	0	50.5641	50.7701
473	5656.7	2012-07-02 12:26:14	851.287	5	1	-0.049995	3.41672	0.0693009	0.0118218	0.249555	0.0409683	-6.15597e-05	0	0	0	0	50.594	50.8
474	5661.71	2012-07-02 12:26:19	856.295	5	1	-0.0499915	3.4161	0.0693009	0.0118915	0.249555	0.0412066	-6.15597e-05	0	0	0	0	50.6673	50.7701
475	5666.72	2012-07-02 12:26:24	861.302	5	1	-0.049988	3.4161	0.0693009	0.0119611	0.249555	0.0414441	0	0	0	0	0	50.4608	50.8434
476	5671.73	2012-07-02 12:26:29	866.31	5	1	-0.0499915	3.41548	0.0693009	0.0120306	0.249555	0.0416816	-6.15597e-05	0	0	0	0	50.5341	50.8134
477	5676.73	2012-07-02 12:26:34	871.318	5	1	-0.0499986	3.41487	0.0693009	0.0121001	0.249555	0.0419191	-0.000122886	0	0	0	0	50.5773	50.7834
478	5681.74	2012-07-02 12:26:39	876.325	5	1	-0.049995	3.41456	0.0693009	0.0121697	0.249555	0.0421566	-6.15597e-05	0	0	0	0	50.5041	50.7834
479	5686.75	2012-07-02 12:26:44	881.333	5	1	-0.0499915	3.41425	0.0693009	0.0122392	0.249555	0.042394	-6.15597e-05	0	0	0	0	50.4741	50.6801
480	5691.76	2012-07-02 12:26:49	886.34	5	1	-0.0499915	3.41364	0.0693009	0.0123088	0.249555	0.0426314	-0.000122933	0	0	0	0	50.5474	50.6501
481	5696.76	2012-07-02 12:26:54	891.348	5	1	-0.049995	3.41333	0.0693009	0.0123783	0.249555	0.0428688	-6.14664e-05	0	0	0	0	50.6339	50.6635
482	5701.77	2012-07-02 12:26:59	896.355	5	1	-0.049995	3.41302	0.0693009	0.0124478	0.249555	0.0431062	0	0	0	0	0	50.6639	50.7968
483	5706.78	2012-07-02 12:27:04	901.363	5	1	-0.0499915	3.41302	0.0693009	0.0125174	0.249555	0.0433435	0	0	0	0	0	50.5606	50.6635
484	5711.79	2012-07-02 12:27:09	906.371	5	1	-0.0499915	3.4121	0.0693009	0.0125869	0.249555	0.0435808	-0.000184352	0	0	0	0	50.7204	50.7801
485	5716.8	2012-07-02 12:27:14	911.378	5	1	-0.0499915	3.41179	0.0693009	0.0126565	0.249555	0.0438181	-6.15597e-05	0	0	0	0	50.6472	50.7502
486	5721.8	2012-07-02 12:27:19	916.386	5	1	-0.0499915	3.41148	0.0693009	0.012726	0.249555	0.0440553	-6.15597e-05	0	0	0	0	50.7937	50.7935
487	5726.81	2012-07-02 12:27:24	921.393	5	1	-0.049995	3.41087	0.0693009	0.0127953	0.249555	0.0442918	-0.000184399	0	0	0	0	50.6905	50.8235
488	5731.82	2012-07-02 12:27:29	926.401	5	1	-0.0499915	3.41056	0.0693009	0.0128649	0.249555	0.044529	-6.14667e-05	0	0	0	0	50.7637	50.7935
489	5736.83	2012-07-02 12:27:34	931.408	5	1	-0.049988	3.41025	0.0693009	0.0129346	0.249555	0.0447669	-6.12757e-05	0	0	0	0	50.7637	50.7935
490	5741.83	2012-07-02 12:27:39	936.416	5	1	-0.0499915	3.40964	0.0693009	0.0130042	0.249555	0.045004	-0.000123072	0	0	0	0	50.807	50.7635
491	5746.84	2012-07-02 12:27:44	941.424	5	1	-0.049995	3.40933	0.0693009	0.0130737	0.249555	0.0452411	-6.14668e-05	0	0	0	0	50.807	50.6902
492	5751.85	2012-07-02 12:27:49	946.431	5	1	-0.0499915	3.40902	0.0693009	0.0131433	0.249555	0.0454782	-6.14662e-05	0	0	0	0	50.7038	50.8069
493	5756.86	2012-07-02 12:27:54	951.439	5	1	-0.049995	3.40871	0.0693009	0.0132128	0.249555	0.0457152	-6.14669e-05	0	0	0	0	50.777	50.7336
494	5761.86	2012-07-02 12:27:59	956.446	5	1	-0.049995	3.4081	0.0693009	0.0132821	0.249555	0.0459515	-0.000123119	0	0	0	0	50.717	50.7769
495	5766.87	2012-07-02 12:28:04	961.454	5	1	-0.049995	3.40779	0.0693009	0.0133519	0.249555	0.0461892	-0.000123119	0	0	0	0	50.7603	50.7469
496	5771.88	2012-07-02 12:28:09	966.461	5	1	-0.049995	3.40748	0.0693009	0.0134214	0.249555	0.0464262	-6.15597e-05	0	0	0	0	50.7603	50.6436
497	5776.89	2012-07-02 12:28:14	971.469	5	1	-0.0499915	3.40718	0.0693009	0.013491	0.249555	0.0466631	-6.1512e-05	0	0	0	0	50.7304	50.717
498	5781.89	2012-07-02 12:28:19	976.477	5	1	-0.049995	3.40687	0.0693009	0.0135605	0.249555	0.0469001	-6.14668e-05	0	0	0	0	50.7304	50.9369
499	5786.9	2012-07-02 12:28:24	981.484	5	1	-0.049995	3.40656	0.0693009	0.0136298	0.249555	0.0471362	0	0	0	0	0	50.7736	50.877
500	5791.91	2012-07-02 12:28:29	986.492	5	1	-0.049995	3.40594	0.0693009	0.0136996	0.249555	0.0473738	-0.000122551	0	0	0	0	50.757	50.847
501	5796.92	2012-07-02 12:28:34	991.499	5	1	-0.049995	3.40564	0.0693009	0.0137689	0.249555	0.0476099	-6.1466e-05	0	0	0	0	50.757	50.817
502	5801.92	2012-07-02 12:28:39	996.507	5	1	-0.0499915	3.40533	0.0693009	0.0138387	0.249555	0.0478475	-0.000123119	0	0	0	0	50.727	50.7871
503	5806.93	2012-07-02 12:28:44	1001.51	5	1	-0.0499915	3.40502	0.0693009	0.013908	0.249555	0.0480835	0	0	0	0	0	50.7703	50.9037
504	5811.94	2012-07-02 12:28:49	1006.52	5	1	-0.049995	3.40441	0.0693009	0.0139777	0.249555	0.048321	-0.000122503	0	0	0	0	50.7403	50.8139
505	5816.95	2012-07-02 12:28:54	1011.53	5	1	-0.049995	3.4041	0.0693009	0.0140473	0.249555	0.0485578	-6.14669e-05	0	0	0	0	50.7103	50.8872
506	5821.95	2012-07-02 12:28:59	1016.54	5	1	-0.049995	3.40348	0.0693009	0.0141166	0.249555	0.0487938	-0.000123119	0	0	0	0	50.6504	50.9305
507	5826.96	2012-07-02 12:29:04	1021.54	5	1	-0.049995	3.40348	0.0693009	0.0141864	0.249555	0.0490312	-6.15597e-05	0	0	0	0	50.6204	50.7973
508	5831.97	2012-07-02 12:29:09	1026.55	5	1	-0.049995	3.40317	0.0693009	0.0142559	0.249555	0.0492678	-6.15597e-05	0	0	0	0	50.6204	50.8706
509	5836.98	2012-07-02 12:29:14	1031.56	5	1	-0.049995	3.40256	0.0693009	0.0143254	0.249555	0.0495045	-0.000123119	0	0	0	0	50.7237	50.7973
510	5841.98	2012-07-02 12:29:19	1036.57	5	1	-0.049995	3.40225	0.0693009	0.014395	0.249555	0.0497411	-0.000123119	0	0	0	0	50.6204	50.8706
511	5846.99	2012-07-02 12:29:24	1041.57	5	1	-0.049995	3.40194	0.0693009	0.0144645	0.249555	0.0499777	-6.1512e-05	0	0	0	0	50.6204	50.8706
512	5852	2012-07-02 12:29:29	1046.58	5	1	-0.049995	3.40164	0.0693009	0.0145341	0.249555	0.0502142	-6.14666e-05	0	0	0	0	50.5605	50.914
513	5857.01	2012-07-02 12:29:34	1051.59	5	1	-0.0499915	3.40133	0.0693009	0.0146036	0.249555	0.0504508	-6.15597e-05	0	0	0	0	50.6338	50.8406
514	5862.01	2012-07-02 12:29:39	1056.6	5	1	-0.0499915	3.40102	0.0693009	0.0146732	0.249555	0.0506873	0	0	0	0	0	50.677	50.854
515	5867.02	2012-07-02 12:29:44	1061.61	5	1	-0.049995	3.40071	0.0693009	0.0147425	0.249555	0.0509231	-6.15597e-05	0	0	0	0	50.677	50.8241
516	5872.03	2012-07-02 12:29:49	1066.61	5	1	-0.049995	3.4001	0.0693009	0.0148122	0.249555	0.0511603	-0.000122551	0	0	0	0	50.7203	50.7508
517	5877.04	2012-07-02 12:29:54	1071.62	5	1	-0.049995	3.39979	0.0693009	0.0148818	0.249555	0.0513967	-6.15597e-05	0	0	0	0	50.6904	50.9707
518	5882.04	2012-07-02 12:29:59	1076.63	5	1	-0.049995	3.39948	0.0693009	0.0149511	0.249555	0.0516324	-0.000122933	0	0	0	0	50.6904	50.9707
519	5887.05	2012-07-02 12:30:04	1081.64	5	1	-0.0499915	3.39917	0.0693009	0.0150206	0.249555	0.0518688	-6.1512e-05	0	0	0	0	50.6737	50.9108
520	5892.06	2012-07-02 12:30:09	1086.64	5	1	-0.0499915	3.39917	0.0693009	0.0150902	0.249555	0.0521052	0	0	0	0	0	50.747	50.8643
521	5897.07	2012-07-02 12:30:14	1091.65	5	1	-0.0499915	3.39856	0.0693009	0.0151599	0.249555	0.0523422	-6.15597e-05	0	0	0	0	50.5705	50.9242
522	5902.08	2012-07-02 12:30:19	1096.66	5	1	-0.0499986	3.39825	0.0693009	0.0152295	0.249555	0.0525786	-6.15597e-05	0	0	0	0	50.5539	50.8343
523	5907.08	2012-07-02 12:30:24	1101.67	5	1	-0.0499915	3.39794	0.0693009	0.015299	0.249555	0.0528149	-6.14667e-05	0	0	0	0	50.5539	50.8643
524	5912.09	2012-07-02 12:30:29	1106.67	5	1	-0.0499986	3.39733	0.0693009	0.0153683	0.249555	0.0530504	-0.000122933	0	0	0	0	50.6272	50.7744
525	5917.1	2012-07-02 12:30:34	1111.68	5	1	-0.049995	3.39733	0.0693009	0.0154381	0.249555	0.0532874	0	0	0	0	0	50.5672	50.7445
526	5922.11	2012-07-02 12:30:39	1116.69	5	1	-0.049995	3.39671	0.0693009	0.0155076	0.249555	0.0535236	-6.1512e-05	0	0	0	0	50.5373	50.7445
527	5927.11	2012-07-02 12:30:44	1121.7	5	1	-0.049995	3.39671	0.0693009	0.0155772	0.249555	0.0537599	0	0	0	0	0	50.5373	50.7145
528	5932.12	2012-07-02 12:30:49	1126.7	5	1	-0.0499986	3.3961	0.0693009	0.0156467	0.249555	0.053996	-0.000122933	0	0	0	0	50.6539	50.6846
529	5937.13	2012-07-02 12:30:54	1131.71	5	1	-0.049995	3.39579	0.0693009	0.0157163	0.249555	0.0542322	-6.15597e-05	0	0	0	0	50.6106	50.7879
530	5942.14	2012-07-02 12:30:59	1136.72	5	1	-0.0499915	3.39579	0.0693009	0.0157858	0.249555	0.0544684	0	0	0	0	0	50.7271	50.7145
531	5947.14	2012-07-02 12:31:04	1141.73	5	1	-0.049995	3.39548	0.0693009	0.0158554	0.249555	0.0547045	0	0	0	0	0	50.6239	50.6846
532	5952.15	2012-07-02 12:31:09	1146.73	5	1	-0.049995	3.39456	0.0693009	0.0159249	0.249555	0.0549406	-0.000123119	0	0	0	0	50.8004	50.7579
533	5957.16	2012-07-02 12:31:14	1151.74	5	1	-0.0499915	3.39456	0.0693009	0.0159944	0.249555	0.0551767	-6.15597e-05	0	0	0	0	50.7704	50.698
534	5962.17	2012-07-02 12:31:19	1156.75	5	1	-0.049995	3.39425	0.0693009	0.0160638	0.249555	0.055412	-6.15597e-05	0	0	0	0	50.7704	50.7579
535	5967.17	2012-07-02 12:31:24	1161.76	5	1	-0.049995	3.39363	0.0693009	0.0161333	0.249555	0.055648	-0.000122885	0	0	0	0	50.7837	50.7414
536	5972.18	2012-07-02 12:31:29	1166.76	5	1	-0.0499986	3.39333	0.0693009	0.0162031	0.249555	0.0558847	-0.000184631	0	0	0	0	50.7538	50.668
537	5977.19	2012-07-02 12:31:34	1171.77	5	1	-0.0499915	3.39333	0.0693009	0.0162726	0.249555	0.0561207	0	0	0	0	0	50.7538	50.7848
538	5982.2	2012-07-02 12:31:39	1176.78	5	1	-0.0499986	3.39271	0.0693009	0.0163421	0.249555	0.0563567	-0.000122936	0	0	0	0	50.7538	50.7114
539	5987.2	2012-07-02 12:31:44	1181.79	5	1	-0.049995	3.3924	0.0693009	0.0164115	0.249555	0.0565919	-0.000122551	0	0	0	0	50.8704	50.7848
540	5992.21	2012-07-02 12:31:49	1186.79	5	1	-0.049995	3.39209	0.0693009	0.0164812	0.249555	0.0568286	-0.000123119	0	0	0	0	50.7971	50.8281
541	5997.22	2012-07-02 12:31:54	1191.8	5	1	-0.049995	3.39209	0.0693009	0.0165508	0.249555	0.0570645	0	0	0	0	0	50.7372	50.8281
542	6002.23	2012-07-02 12:31:59	1196.81	5	1	-0.049988	3.39179	0.0693009	0.0166203	0.249555	0.0573003	-6.15597e-05	0	0	0	0	50.634	50.7682
543	6007.23	2012-07-02 12:32:04	1201.82	5	1	-0.049995	3.39117	0.0693009	0.0166899	0.249555	0.0575362	-0.000184631	0	0	0	0	50.6041	50.7682
544	6012.24	2012-07-02 12:32:09	1206.82	5	1	-0.0499915	3.39148	0.0693009	0.0167594	0.249555	0.057772	6.14186e-05	0	0	0	0	50.6907	50.7682
545	6017.25	2012-07-02 12:32:14	1211.83	5	1	-0.0499915	3.39056	0.0693009	0.0168289	0.249555	0.0580079	-0.000184353	0	0	0	0	50.6907	50.7817
546	6022.26	2012-07-02 12:32:19	1216.84	5	1	-0.0499915	3.39056	0.0693009	0.0168985	0.249555	0.0582437	0	0	0	0	0	50.7506	50.7517
547	6027.26	2012-07-02 12:32:24	1221.85	5	1	-0.049995	3.39025	0.0693009	0.016968	0.249555	0.0584794	-6.14681e-05	0	0	0	0	50.6907	50.7652
548	6032.27	2012-07-02 12:32:29	1226.86	5	1	-0.049995	3.39025	0.0693009	0.0170376	0.249555	0.0587152	0	0	0	0	0	50.6308	50.8684
549	6037.28	2012-07-02 12:32:34	1231.86	5	1	-0.049995	3.38932	0.0693009	0.0171071	0.249555	0.0589509	-0.0001844	0	0	0	0	50.5276	50.6918
550	6042.29	2012-07-02 12:32:39	1236.87	5	1	-0.0499915	3.38963	0.0693009	0.0171764	0.249555	0.0591859	0	0	0	0	0	50.6009	50.7053
551	6047.29	2012-07-02 12:32:44	1241.88	5	1	-0.049995	3.38932	0.0693009	0.017246	0.249555	0.0594216	-6.14663e-05	0	0	0	0	50.6741	50.602
552	6052.3	2012-07-02 12:32:49	1246.89	5	1	-0.049995	3.38871	0.0693009	0.0173157	0.249555	0.059658	-0.000123072	0	0	0	0	50.6442	50.822
553	6057.31	2012-07-02 12:32:54	1251.89	5	1	-0.049995	3.3884	0.0693009	0.0173853	0.249555	0.0598936	-6.15597e-05	0	0	0	0	50.6442	50.7921
554	6062.32	2012-07-02 12:32:59	1256.9	5	1	-0.049995	3.38809	0.0693009	0.0174546	0.249555	0.0601285	0	0	0	0	0	50.5709	50.7487
555	6067.33	2012-07-02 12:33:04	1261.91	5	1	-0.049995	3.38779	0.0693009	0.0175244	0.249555	0.0603648	-6.12756e-05	0	0	0	0	50.7174	50.8654
556	6072.33	2012-07-02 12:33:09	1266.92	5	1	-0.049995	3.38748	0.0693009	0.0175939	0.249555	0.0606004	-6.14667e-05	0	0	0	0	50.6142	50.7921
557	6077.34	2012-07-02 12:33:14	1271.92	5	1	-0.049995	3.38717	0.0693009	0.0176634	0.249555	0.060836	-6.14645e-05	0	0	0	0	50.6142	50.7187
558	6082.35	2012-07-02 12:33:19	1276.93	5	1	-0.049995	3.38717	0.0693009	0.017733	0.249555	0.0610715	0	0	0	0	0	50.6142	50.7187
559	6087.36	2012-07-02 12:33:24	1281.94	5	1	-0.049995	3.38655	0.0693009	0.0178025	0.249555	0.061307	-0.000122935	0	0	0	0	50.6575	50.7187
560	6092.36	2012-07-02 12:33:29	1286.95	5	1	-0.0499986	3.38625	0.0693009	0.0178719	0.249555	0.0615418	-6.15597e-05	0	0	0	0	50.5543	50.6454
561	6097.37	2012-07-02 12:33:34	1291.95	5	1	-0.049995	3.38625	0.0693009	0.0179416	0.249555	0.0617781	-6.15597e-05	0	0	0	0	50.6276	50.7621
562	6102.38	2012-07-02 12:33:39	1296.96	5	1	-0.049995	3.38563	0.0693009	0.0180112	0.249555	0.0620135	-0.000122884	0	0	0	0	50.5977	50.8788
563	6107.39	2012-07-02 12:33:44	1301.97	5	1	-0.049995	3.38563	0.0693009	0.0180807	0.249555	0.062249	0	0	0	0	0	50.5977	50.5855
564	6112.39	2012-07-02 12:33:49	1306.98	5	1	-0.049995	3.38502	0.0693009	0.0181502	0.249555	0.0624844	-0.000123119	0	0	0	0	50.7442	50.7756
565	6117.4	2012-07-02 12:33:54	1311.98	5	1	-0.049995	3.38532	0.0693009	0.0182198	0.249555	0.0627198	6.15597e-05	0	0	0	0	50.5677	50.7022
566	6122.41	2012-07-02 12:33:59	1316.99	5	1	-0.049995	3.38471	0.0693009	0.0182891	0.249555	0.0629545	-6.15597e-05	0	0	0	0	50.641	50.819
567	6127.42	2012-07-02 12:34:04	1322	5	1	-0.049995	3.3844	0.0693009	0.0183586	0.249555	0.0631899	-6.15597e-05	0	0	0	0	50.7142	50.8489
568	6132.42	2012-07-02 12:34:09	1327.01	5	1	-0.049995	3.38409	0.0693009	0.0184284	0.249555	0.063426	-6.15597e-05	0	0	0	0	50.7142	50.819
569	6137.43	2012-07-02 12:34:14	1332.01	5	1	-0.049995	3.38409	0.0693009	0.0184979	0.249555	0.0636613	6.15597e-05	0	0	0	0	50.611	50.819
570	6142.44	2012-07-02 12:34:19	1337.02	5	1	-0.049995	3.38378	0.0693009	0.0185675	0.249555	0.0638966	-6.14666e-05	0	0	0	0	50.611	50.7456
571	6147.45	2012-07-02 12:34:24	1342.03	5	1	-0.049995	3.38317	0.0693009	0.018637	0.249555	0.0641319	-0.000122886	0	0	0	0	50.6544	50.8324
572	6152.45	2012-07-02 12:34:29	1347.04	5	1	-0.0499986	3.38317	0.0693009	0.0187066	0.249555	0.0643672	-6.15597e-05	0	0	0	0	50.6544	50.7591
573	6157.46	2012-07-02 12:34:34	1352.04	5	1	-0.049995	3.38255	0.0693009	0.0187761	0.249555	0.0646025	-6.15597e-05	0	0	0	0	50.5811	50.7591
574	6162.47	2012-07-02 12:34:39	1357.05	5	1	-0.0499915	3.38255	0.0693009	0.0188457	0.249555	0.0648377	0	0	0	0	0	50.6544	50.6858
575	6167.48	2012-07-02 12:34:44	1362.06	5	1	-0.049995	3.38255	0.0693009	0.0189152	0.249555	0.0650729	0	0	0	0	0	50.5811	50.8025
576	6172.48	2012-07-02 12:34:49	1367.07	5	1	-0.0499915	3.38225	0.0693009	0.0189847	0.249555	0.0653081	0	0	0	0	0	50.6244	50.7726
577	6177.49	2012-07-02 12:34:54	1372.07	5	1	-0.049995	3.38194	0.0693009	0.0190543	0.249555	0.0655433	-6.15597e-05	0	0	0	0	50.5646	50.8324
578	6182.5	2012-07-02 12:34:59	1377.08	5	1	-0.049995	3.38132	0.0693009	0.0191238	0.249555	0.0657785	-6.15597e-05	0	0	0	0	50.6244	50.7426
579	6187.51	2012-07-02 12:35:04	1382.09	5	1	-0.049995	3.38132	0.0693009	0.0191934	0.249555	0.0660136	0	0	0	0	0	50.6244	50.7591
580	6192.51	2012-07-02 12:35:09	1387.1	5	1	-0.0499915	3.38101	0.0693009	0.0192629	0.249555	0.0662488	-6.14665e-05	0	0	0	0	50.5346	50.8159
581	6197.52	2012-07-02 12:35:15	1392.11	5	1	-0.049995	3.38071	0.0693009	0.0193322	0.249555	0.0664832	-0.000122886	0	0	0	0	50.4614	50.7292
582	6202.53	2012-07-02 12:35:20	1397.11	5	1	-0.049995	3.3804	0.0693009	0.019402	0.249555	0.066719	-6.12757e-05	0	0	0	0	50.5945	50.8025
583	6207.54	2012-07-02 12:35:25	1402.12	5	1	-0.049995	3.3804	0.0693009	0.0194715	0.249555	0.0669541	0	0	0	0	0	50.6244	50.8459
584	6212.54	2012-07-02 12:35:30	1407.13	5	1	-0.0499986	3.37978	0.0693009	0.0195411	0.249555	0.0671891	-6.15597e-05	0	0	0	0	50.5212	50.8025
585	6217.55	2012-07-02 12:35:35	1412.14	5	1	-0.0499915	3.37978	0.0693009	0.0196106	0.249555	0.0674242	0	0	0	0	0	50.5212	50.8459
586	6222.56	2012-07-02 12:35:40	1417.14	5	1	-0.049995	3.37948	0.0693009	0.0196802	0.249555	0.0676592	-6.14669e-05	0	0	0	0	50.6244	50.7292
587	6227.57	2012-07-02 12:35:45	1422.15	5	1	-0.049995	3.37948	0.0693009	0.0197497	0.249555	0.0678942	0	0	0	0	0	50.3747	50.7591
588	6232.58	2012-07-02 12:35:50	1427.16	5	1	-0.049995	3.37886	0.0693009	0.0198192	0.249555	0.0681292	-0.000123119	0	0	0	0	50.6544	50.6558
589	6237.58	2012-07-02 12:35:55	1432.17	5	1	-0.049995	3.37886	0.0693009	0.0198888	0.249555	0.0683642	0	0	0	0	0	50.418	50.789
590	6242.59	2012-07-02 12:36:00	1437.17	5	1	-0.049995	3.37855	0.0693009	0.0199583	0.249555	0.0685991	-6.15597e-05	0	0	0	0	50.5512	50.819
591	6247.6	2012-07-02 12:36:05	1442.18	5	1	-0.0499986	3.37794	0.0693009	0.0200279	0.249555	0.0688341	-0.000123072	0	0	0	0	50.5212	50.7157
592	6252.61	2012-07-02 12:36:10	1447.19	5	1	-0.0499915	3.37824	0.0693009	0.0200974	0.249555	0.069069	0	0	0	0	0	50.5079	50.7157
593	6257.61	2012-07-02 12:36:15	1452.2	5	1	-0.0499986	3.37763	0.0693009	0.0201667	0.249555	0.0693032	-6.14647e-05	0	0	0	0	50.5378	50.6723
594	6262.62	2012-07-02 12:36:20	1457.2	5	1	-0.0499915	3.37732	0.0693009	0.0202365	0.249555	0.0695388	-6.15597e-05	0	0	0	0	50.5378	50.6723
595	6267.63	2012-07-02 12:36:25	1462.21	5	1	-0.0500021	3.37732	0.0693009	0.020306	0.249555	0.0697737	-6.15597e-05	0	0	0	0	50.4212	50.6723
596	6272.64	2012-07-02 12:36:30	1467.22	5	1	-0.049995	3.37701	0.0693009	0.0203756	0.249555	0.0700085	-6.15597e-05	0	0	0	0	50.4945	50.599
597	6277.64	2012-07-02 12:36:35	1472.23	5	1	-0.049995	3.37671	0.0693009	0.0204449	0.249555	0.0702426	-6.14666e-05	0	0	0	0	50.5677	50.4823
598	6282.65	2012-07-02 12:36:40	1477.23	5	1	-0.0499915	3.37671	0.0693009	0.0205145	0.249555	0.0704774	0	0	0	0	0	50.4945	50.599
599	6287.66	2012-07-02 12:36:45	1482.24	5	1	-0.0499986	3.37609	0.0693009	0.0205842	0.249555	0.070713	-0.000184679	0	0	0	0	50.4511	50.7022
600	6292.67	2012-07-02 12:36:50	1487.25	5	1	-0.049995	3.3764	0.0693009	0.0206538	0.249555	0.0709478	6.14665e-05	0	0	0	0	50.5244	50.4823
601	6297.67	2012-07-02 12:36:55	1492.26	5	1	-0.049995	3.37547	0.0693009	0.0207233	0.249555	0.0711826	-0.000184631	0	0	0	0	50.5543	50.6454
602	6302.68	2012-07-02 12:37:00	1497.26	5	1	-0.049995	3.37547	0.0693009	0.0207928	0.249555	0.0714173	-0.000123072	0	0	0	0	50.5543	50.6155
603	6307.69	2012-07-02 12:37:05	1502.27	5	1	-0.0499915	3.37517	0.0693009	0.0208624	0.249555	0.0716521	-6.14666e-05	0	0	0	0	50.511	50.5421
604	6312.7	2012-07-02 12:37:10	1507.28	5	1	-0.049995	3.37517	0.0693009	0.0209319	0.249555	0.0718868	0	0	0	0	0	50.511	50.6454
605	6317.7	2012-07-02 12:37:15	1512.29	5	1	-0.0500021	3.37486	0.0693009	0.0210015	0.249555	0.0721215	-6.14662e-05	0	0	0	0	50.541	50.5421
606	6322.71	2012-07-02 12:37:20	1517.29	5	1	-0.049995	3.37455	0.0693009	0.021071	0.249555	0.0723562	-6.15597e-05	0	0	0	0	50.4677	50.5721
607	6327.72	2012-07-02 12:37:25	1522.3	5	1	-0.049995	3.37455	0.0693009	0.0211406	0.249555	0.0725909	0	0	0	0	0	50.4677	50.4987
608	6332.73	2012-07-02 12:37:30	1527.31	5	1	-0.049995	3.37424	0.0693009	0.0212101	0.249555	0.0728255	-6.14666e-05	0	0	0	0	50.4977	50.5287
609	6337.73	2012-07-02 12:37:35	1532.32	5	1	-0.049995	3.37394	0.0693009	0.0212796	0.249555	0.0730602	-6.14665e-05	0	0	0	0	50.4677	50.5287
610	6342.74	2012-07-02 12:37:40	1537.32	5	1	-0.0499915	3.37363	0.0693009	0.0213492	0.249555	0.0732948	-6.15597e-05	0	0	0	0	50.3944	50.4553
611	6347.75	2012-07-02 12:37:45	1542.33	5	1	-0.049995	3.37363	0.0693009	0.0214187	0.249555	0.0735294	0	0	0	0	0	50.3511	50.5287
612	6352.76	2012-07-02 12:37:50	1547.34	5	1	-0.049995	3.37332	0.0693009	0.0214883	0.249555	0.073764	-6.15597e-05	0	0	0	0	50.4244	50.5586
613	6357.76	2012-07-02 12:37:55	1552.35	5	1	-0.0499915	3.37301	0.0693009	0.0215576	0.249555	0.0739979	-6.15597e-05	0	0	0	0	50.4977	50.5586
614	6362.77	2012-07-02 12:38:00	1557.35	5	1	-0.0499986	3.3727	0.0693009	0.0216271	0.249555	0.0742325	-6.1512e-05	0	0	0	0	50.4843	50.4853
615	6367.78	2012-07-02 12:38:05	1562.36	5	1	-0.049995	3.3727	0.0693009	0.0216969	0.249555	0.0744677	0	0	0	0	0	50.5276	50.5886
616	6372.79	2012-07-02 12:38:10	1567.37	5	1	-0.0499915	3.37209	0.0693009	0.0217664	0.249555	0.0747023	-0.000122934	0	0	0	0	50.5575	50.4718
617	6377.79	2012-07-02 12:38:15	1572.38	5	1	-0.049995	3.37209	0.0693009	0.021836	0.249555	0.0749368	0	0	0	0	0	50.411	50.6051
618	6382.8	2012-07-02 12:38:20	1577.39	5	1	-0.049995	3.37209	0.0693009	0.0219055	0.249555	0.0751713	-6.15597e-05	0	0	0	0	50.5142	50.5317
619	6387.81	2012-07-02 12:38:25	1582.39	5	1	-0.049995	3.37178	0.0693009	0.0219751	0.249555	0.0754058	-6.14676e-05	0	0	0	0	50.411	50.5018
620	6392.82	2012-07-02 12:38:30	1587.4	5	1	-0.0499915	3.37147	0.0693009	0.0220446	0.249555	0.0756403	-6.14665e-05	0	0	0	0	50.311	50.6051
621	6397.82	2012-07-02 12:38:35	1592.41	5	1	-0.049995	3.37147	0.0693009	0.0221142	0.249555	0.0758747	0	0	0	0	0	50.5308	50.665
622	6402.83	2012-07-02 12:38:40	1597.42	5	1	-0.049995	3.37147	0.0693009	0.0221837	0.249555	0.0761092	0	0	0	0	0	50.4442	50.445
623	6407.84	2012-07-02 12:38:45	1602.42	5	1	-0.049995	3.37117	0.0693009	0.0222532	0.249555	0.0763436	-6.15597e-05	0	0	0	0	50.4442	50.6082
624	6412.85	2012-07-02 12:38:50	1607.43	5	1	-0.049995	3.37055	0.0693009	0.0223226	0.249555	0.0765773	-0.000122933	0	0	0	0	50.4741	50.5782
625	6417.86	2012-07-02 12:38:55	1612.44	5	1	-0.049995	3.37086	0.0693009	0.0223923	0.249555	0.0768125	0	0	0	0	0	50.4009	50.5648
626	6422.86	2012-07-02 12:39:00	1617.45	5	1	-0.0499986	3.37024	0.0693009	0.0224619	0.249555	0.0770469	-6.15597e-05	0	0	0	0	50.3875	50.6381
627	6427.87	2012-07-02 12:39:05	1622.45	5	1	-0.0499986	3.37024	0.0693009	0.0225314	0.249555	0.0772812	0	0	0	0	0	50.3875	50.5648
628	6432.88	2012-07-02 12:39:10	1627.46	5	1	-0.0499915	3.36993	0.0693009	0.0226007	0.249555	0.0775149	-6.14191e-05	0	0	0	0	50.534	50.6381
629	6437.89	2012-07-02 12:39:15	1632.47	5	1	-0.049995	3.36993	0.0693009	0.0226703	0.249555	0.0777492	0	0	0	0	0	50.3875	50.5947
630	6442.89	2012-07-02 12:39:20	1637.48	5	1	-0.0499915	3.36963	0.0693009	0.0227366	0.249555	0.0779726	0	0	0	0	0	50.3875	50.5947
631	6447.9	2012-07-02 12:39:25	1642.48	5	1	-0.049995	3.36932	0.0693009	0.0228096	0.249555	0.0782186	-5.85484e-05	0	0	0	0	50.4474	50.6247
632	6452.91	2012-07-02 12:39:30	1647.49	5	1	-0.0499986	3.36901	0.0693009	0.0228791	0.249555	0.0784529	-6.14663e-05	0	0	0	0	50.4474	50.5947
633	6457.92	2012-07-02 12:39:35	1652.5	5	1	-0.049995	3.36901	0.0693009	0.0229484	0.249555	0.0786865	-6.14665e-05	0	0	0	0	50.4041	50.6546
634	6462.92	2012-07-02 12:39:40	1657.51	5	1	-0.0499915	3.3687	0.0693009	0.0230182	0.249555	0.0789215	-6.12749e-05	0	0	0	0	50.4341	50.6546
635	6467.93	2012-07-02 12:39:45	1662.51	5	1	-0.049995	3.3687	0.0693009	0.0230878	0.249555	0.0791558	0	0	0	0	0	50.4341	50.6846
636	6472.94	2012-07-02 12:39:50	1667.52	5	1	-0.049995	3.3684	0.0693009	0.0231573	0.249555	0.07939	0	0	0	0	0	50.464	50.7145
637	6477.95	2012-07-02 12:39:55	1672.53	5	1	-0.049988	3.36809	0.0693009	0.0232268	0.249555	0.0796242	-6.14668e-05	0	0	0	0	50.4341	50.6846
638	6482.95	2012-07-02 12:40:00	1677.54	5	1	-0.0499915	3.36778	0.0693009	0.0232964	0.249555	0.0798584	-6.15597e-05	0	0	0	0	50.3608	50.6112
639	6487.96	2012-07-02 12:40:05	1682.54	5	1	-0.0499986	3.36778	0.0693009	0.0233659	0.249555	0.0800926	0	0	0	0	0	50.3608	50.6412
640	6492.97	2012-07-02 12:40:10	1687.55	5	1	-0.0500021	3.36747	0.0693009	0.0234355	0.249555	0.0803268	-6.14189e-05	0	0	0	0	50.4341	50.7145
641	6497.98	2012-07-02 12:40:15	1692.56	5	1	-0.049995	3.36747	0.0693009	0.023505	0.249555	0.080561	0	0	0	0	0	50.2875	50.6412
642	6502.98	2012-07-02 12:40:20	1697.57	5	1	-0.0499915	3.36716	0.0693009	0.0235745	0.249555	0.0807952	-6.15597e-05	0	0	0	0	50.3608	50.6711
643	6507.99	2012-07-02 12:40:25	1702.57	5	1	-0.0499986	3.36716	0.0693009	0.0236441	0.249555	0.0810294	0	0	0	0	0	50.3908	50.7145
644	6513	2012-07-02 12:40:30	1707.58	5	1	-0.0500092	3.36686	0.0693009	0.0237134	0.249555	0.0812628	-6.12758e-05	0	0	0	0	50.3908	50.6711
645	6518.01	2012-07-02 12:40:35	1712.59	5	1	-0.049995	3.36686	0.0693009	0.023783	0.249555	0.0814969	-6.15597e-05	0	0	0	0	50.3908	50.6711
646	6523.01	2012-07-02 12:40:40	1717.6	5	1	-0.049995	3.36655	0.0693009	0.0238527	0.249555	0.0817318	-6.12743e-05	0	0	0	0	50.3774	50.6278
647	6528.02	2012-07-02 12:40:45	1722.6	5	1	-0.0499986	3.36624	0.0693009	0.0239223	0.249555	0.0819659	-6.14679e-05	0	0	0	0	50.4207	50.6278
648	6533.03	2012-07-02 12:40:50	1727.61	5	1	-0.049995	3.36624	0.0693009	0.0239918	0.249555	0.0822	0	0	0	0	0	50.3042	50.5544
649	6538.04	2012-07-02 12:40:55	1732.62	5	1	-0.049995	3.36624	0.0693009	0.0240613	0.249555	0.0824341	0	0	0	0	0	50.3341	50.5844
650	6543.04	2012-07-02 12:41:00	1737.63	5	1	-0.0499915	3.36593	0.0693009	0.0241309	0.249555	0.0826681	6.15597e-05	0	0	0	0	50.4374	50.571
651	6548.05	2012-07-02 12:41:05	1742.64	5	1	-0.049995	3.36532	0.0693009	0.0242004	0.249555	0.0829022	-0.000122932	0	0	0	0	50.3641	50.6443
652	6553.06	2012-07-02 12:41:10	1747.64	5	1	-0.049995	3.36532	0.0693009	0.02427	0.249555	0.0831362	0	0	0	0	0	50.4374	50.6144
653	6558.07	2012-07-02 12:41:15	1752.65	5	1	-0.0499915	3.36563	0.0693009	0.0243395	0.249555	0.0833703	6.15597e-05	0	0	0	0	50.454	50.6743
654	6563.07	2012-07-02 12:41:20	1757.66	5	1	-0.0499915	3.36501	0.0693009	0.0244091	0.249555	0.0836043	-6.15597e-05	0	0	0	0	50.454	50.7342
655	6568.08	2012-07-02 12:41:25	1762.67	5	1	-0.0499915	3.36501	0.0693009	0.0244786	0.249555	0.0838383	0	0	0	0	0	50.424	50.6609
656	6573.09	2012-07-02 12:41:30	1767.67	5	1	-0.049995	3.36439	0.0693009	0.0245479	0.249555	0.0840715	-0.000122504	0	0	0	0	50.4107	50.6609
657	6578.1	2012-07-02 12:41:35	1772.68	5	1	-0.049995	3.36439	0.0693009	0.0246177	0.249555	0.0843063	-6.15597e-05	0	0	0	0	50.4406	50.6743
658	6583.11	2012-07-02 12:41:40	1777.69	5	1	-0.049995	3.36409	0.0693009	0.0246872	0.249555	0.0845402	-6.15597e-05	0	0	0	0	50.5139	50.7208
659	6588.11	2012-07-02 12:41:45	1782.7	5	1	-0.049995	3.36409	0.0693009	0.0247568	0.249555	0.0847742	-6.15597e-05	0	0	0	0	50.5439	50.7508
660	6593.12	2012-07-02 12:41:50	1787.7	5	1	-0.0499915	3.36378	0.0693009	0.0248261	0.249555	0.0850074	-6.15597e-05	0	0	0	0	50.5738	50.7508
661	6598.13	2012-07-02 12:41:55	1792.71	5	1	-0.0499986	3.36378	0.0693009	0.0248956	0.249555	0.0852413	0	0	0	0	0	50.4706	50.7508
662	6603.14	2012-07-02 12:42:00	1797.72	5	1	-0.0499915	3.36378	0.0693009	0.0249654	0.249555	0.085476	0	0	0	0	0	50.5738	50.6341
663	6608.14	2012-07-02 12:42:05	1802.73	5	1	-0.049995	3.36316	0.0693009	0.025035	0.249555	0.0857099	-0.000122934	0	0	0	0	50.5738	50.7807
664	6613.15	2012-07-02 12:42:10	1807.73	5	1	-0.049995	3.36316	0.0693009	0.0251045	0.249555	0.0859438	0	0	0	0	0	50.5006	50.6341
665	6618.16	2012-07-02 12:42:15	1812.74	5	1	-0.049995	3.36316	0.0693009	0.025174	0.249555	0.0861777	0	0	0	0	0	50.5305	50.694
666	6623.17	2012-07-02 12:42:20	1817.75	5	1	-0.0500056	3.36286	0.0693009	0.0252434	0.249555	0.0864108	-6.14666e-05	0	0	0	0	50.5605	50.7373
667	6628.17	2012-07-02 12:42:25	1822.76	5	1	-0.0499915	3.36286	0.0693009	0.0253131	0.249555	0.0866454	0	0	0	0	0	50.5905	50.7673
668	6633.18	2012-07-02 12:42:30	1827.76	5	1	-0.049995	3.36255	0.0693009	0.0253827	0.249555	0.0868793	-6.14664e-05	0	0	0	0	50.5905	50.694
669	6638.19	2012-07-02 12:42:35	1832.77	5	1	-0.0499915	3.36255	0.0693009	0.0254522	0.249555	0.0871131	-6.15597e-05	0	0	0	0	50.6204	50.6506
670	6643.2	2012-07-02 12:42:40	1837.78	5	1	-0.049995	3.36224	0.0693009	0.0255218	0.249555	0.0873469	-6.1512e-05	0	0	0	0	50.6204	50.6506
671	6648.2	2012-07-02 12:42:45	1842.79	5	1	-0.0499915	3.36224	0.0693009	0.0255913	0.249555	0.0875807	0	0	0	0	0	50.6204	50.6506
672	6653.21	2012-07-02 12:42:50	1847.79	5	1	-0.049995	3.36193	0.0693009	0.0256608	0.249555	0.0878146	-6.15597e-05	0	0	0	0	50.6504	50.6506
673	6658.22	2012-07-02 12:42:55	1852.8	5	1	-0.0499986	3.36162	0.0693009	0.0257304	0.249555	0.0880484	-6.15597e-05	0	0	0	0	50.6204	50.6506
674	6663.23	2012-07-02 12:43:00	1857.81	5	1	-0.049995	3.36162	0.0693009	0.0257999	0.249555	0.0882821	0	0	0	0	0	50.5771	50.5773
675	6668.23	2012-07-02 12:43:05	1862.82	5	1	-0.049995	3.36132	0.0693009	0.0258692	0.249555	0.0885152	-6.14663e-05	0	0	0	0	50.5472	50.6073
676	6673.24	2012-07-02 12:43:10	1867.82	5	1	-0.0499986	3.36132	0.0693009	0.0259388	0.249555	0.088749	-6.15597e-05	0	0	0	0	50.5771	50.6672
677	6678.25	2012-07-02 12:43:15	1872.83	5	1	-0.049988	3.36132	0.0693009	0.0260085	0.249555	0.0889834	-6.15597e-05	0	0	0	0	50.7103	50.6806
678	6683.26	2012-07-02 12:43:20	1877.84	5	1	-0.049995	3.3607	0.0693009	0.0260781	0.249555	0.0892172	-0.000122934	0	0	0	0	50.5638	50.5939
679	6688.26	2012-07-02 12:43:25	1882.85	5	1	-0.049995	3.3607	0.0693009	0.0261476	0.249555	0.0894509	0	0	0	0	0	50.5638	50.5071
680	6693.27	2012-07-02 12:43:30	1887.85	5	1	-0.0499986	3.3607	0.0693009	0.0262172	0.249555	0.0896846	0	0	0	0	0	50.4906	50.5371
681	6698.28	2012-07-02 12:43:35	1892.86	5	1	-0.0499986	3.3607	0.0693009	0.0262867	0.249555	0.0899183	-6.15597e-05	0	0	0	0	50.5205	50.6404
682	6703.29	2012-07-02 12:43:40	1897.87	5	1	-0.049995	3.36039	0.0693009	0.0263563	0.249555	0.090152	-6.15597e-05	0	0	0	0	50.5505	50.6104
683	6708.29	2012-07-02 12:43:45	1902.88	5	1	-0.049995	3.36009	0.0693009	0.0264258	0.249555	0.0903857	-6.15597e-05	0	0	0	0	50.6404	50.5971
684	6713.3	2012-07-02 12:43:50	1907.88	5	1	-0.049995	3.36009	0.0693009	0.0264953	0.249555	0.0906194	0	0	0	0	0	50.5972	50.5837
685	6718.31	2012-07-02 12:43:55	1912.89	5	1	-0.049995	3.36009	0.0693009	0.0265649	0.249555	0.090853	6.15597e-05	0	0	0	0	50.5972	50.657
686	6723.32	2012-07-02 12:44:00	1917.9	5	1	-0.0499986	3.35978	0.0693009	0.0266344	0.249555	0.0910867	-6.14667e-05	0	0	0	0	50.6271	50.5837
687	6728.32	2012-07-02 12:44:05	1922.91	5	1	-0.049988	3.35978	0.0693009	0.026704	0.249555	0.0913203	0	0	0	0	0	50.6571	50.6436
688	6733.33	2012-07-02 12:44:10	1927.92	5	1	-0.0499986	3.35947	0.0693009	0.0267733	0.249555	0.0915532	-6.14176e-05	0	0	0	0	50.6271	50.5403
689	6738.34	2012-07-02 12:44:15	1932.92	5	1	-0.0499915	3.35947	0.0693009	0.0268428	0.249555	0.0917869	0	0	0	0	0	50.6871	50.6436
690	6743.35	2012-07-02 12:44:20	1937.93	5	1	-0.0499915	3.35947	0.0693009	0.0269124	0.249555	0.0920205	0	0	0	0	0	50.6871	50.5703
691	6748.35	2012-07-02 12:44:25	1942.94	5	1	-0.049995	3.35886	0.0693009	0.0269819	0.249555	0.0922541	-0.000122931	0	0	0	0	50.6438	50.6003
692	6753.36	2012-07-02 12:44:30	1947.95	5	1	-0.049995	3.35886	0.0693009	0.0270515	0.249555	0.0924877	-6.15597e-05	0	0	0	0	50.777	50.7036
693	6758.37	2012-07-02 12:44:35	1952.95	5	1	-0.049995	3.35886	0.0693009	0.0271212	0.249555	0.092722	-6.15597e-05	0	0	0	0	50.6738	50.5869
694	6763.38	2012-07-02 12:44:40	1957.96	5	1	-0.0499915	3.35886	0.0693009	0.0271908	0.249555	0.0929556	0	0	0	0	0	50.777	50.6902
695	6768.39	2012-07-02 12:44:45	1962.97	5	1	-0.049995	3.35855	0.0693009	0.0272603	0.249555	0.0931891	-6.15597e-05	0	0	0	0	50.807	50.6902
696	6773.39	2012-07-02 12:44:50	1967.98	5	1	-0.049995	3.35824	0.0693009	0.0273296	0.249555	0.0934219	-0.000122932	0	0	0	0	50.7038	50.7635
697	6778.4	2012-07-02 12:44:55	1972.98	5	1	-0.0499915	3.35793	0.0693009	0.0273994	0.249555	0.0936562	-0.000123119	0	0	0	0	50.7337	50.5435
698	6783.41	2012-07-02 12:45:00	1977.99	5	1	-0.0499915	3.35824	0.0693009	0.0274687	0.249555	0.093889	6.14665e-05	0	0	0	0	50.7337	50.6902
699	6788.42	2012-07-02 12:45:05	1983	5	1	-0.049995	3.35793	0.0693009	0.0275385	0.249555	0.0941232	-6.15597e-05	0	0	0	0	50.6905	50.6902
700	6793.42	2012-07-02 12:45:10	1988.01	5	1	-0.049995	3.35762	0.0693009	0.027608	0.249555	0.0943567	-6.15597e-05	0	0	0	0	50.6905	50.6902
701	6798.43	2012-07-02 12:45:15	1993.01	5	1	-0.0499915	3.35793	0.0693009	0.0276776	0.249555	0.0945902	6.14667e-05	0	0	0	0	50.6605	50.5735
702	6803.44	2012-07-02 12:45:20	1998.02	5	1	-0.049995	3.35762	0.0693009	0.0277471	0.249555	0.0948237	-6.14665e-05	0	0	0	0	50.6905	50.6469
703	6808.45	2012-07-02 12:45:25	2003.03	5	1	-0.0499915	3.35762	0.0693009	0.0278167	0.249555	0.0950572	0	0	0	0	0	50.7504	50.5302
704	6813.45	2012-07-02 12:45:30	2008.04	5	1	-0.0499915	3.35732	0.0693009	0.0278862	0.249555	0.0952907	-6.15597e-05	0	0	0	0	50.5007	50.6035
705	6818.46	2012-07-02 12:45:35	2013.04	5	1	-0.049995	3.35701	0.0693009	0.0279557	0.249555	0.0955242	0	0	0	0	0	50.6772	50.6035
706	6823.47	2012-07-02 12:45:40	2018.05	5	1	-0.049995	3.35701	0.0693009	0.0280253	0.249555	0.0957576	0	0	0	0	0	50.5007	50.6201
707	6828.48	2012-07-02 12:45:45	2023.06	5	1	-0.049995	3.35701	0.0693009	0.0280946	0.249555	0.0959903	0	0	0	0	0	50.7071	50.6501
708	6833.48	2012-07-02 12:45:50	2028.07	5	1	-0.0499915	3.3567	0.0693009	0.0281641	0.249555	0.0962238	-6.1512e-05	0	0	0	0	50.6339	50.6935
709	6838.49	2012-07-02 12:45:55	2033.07	5	1	-0.049995	3.35639	0.0693009	0.0282339	0.249555	0.096458	-6.12755e-05	0	0	0	0	50.5174	50.6201
710	6843.5	2012-07-02 12:46:00	2038.08	5	1	-0.049995	3.35639	0.0693009	0.0283035	0.249555	0.0966914	0	0	0	0	0	50.6639	50.7101
711	6848.51	2012-07-02 12:46:05	2043.09	5	1	-0.0499986	3.35609	0.0693009	0.028373	0.249555	0.0969248	-6.14664e-05	0	0	0	0	50.6073	50.7834
712	6853.51	2012-07-02 12:46:11	2048.1	5	1	-0.049995	3.35639	0.0693009	0.0284425	0.249555	0.0971582	6.14669e-05	0	0	0	0	50.5474	50.7401
713	6858.52	2012-07-02 12:46:16	2053.1	5	1	-0.0499915	3.35609	0.0693009	0.0285121	0.249555	0.0973916	-6.14663e-05	0	0	0	0	50.7106	50.7101
714	6863.53	2012-07-02 12:46:21	2058.11	5	1	-0.0499915	3.35578	0.0693009	0.0285816	0.249555	0.097625	-6.14666e-05	0	0	0	0	50.5041	50.8
715	6868.54	2012-07-02 12:46:26	2063.12	5	1	-0.049995	3.35578	0.0693009	0.0286512	0.249555	0.0978583	0	0	0	0	0	50.6806	50.7267
716	6873.54	2012-07-02 12:46:31	2068.13	5	1	-0.0499915	3.35578	0.0693009	0.0287207	0.249555	0.0980917	-6.15597e-05	0	0	0	0	50.7705	50.7267
717	6878.55	2012-07-02 12:46:36	2073.13	5	1	-0.049995	3.35578	0.0693009	0.0287902	0.249555	0.0983251	0	0	0	0	0	50.624	50.8
718	6883.56	2012-07-02 12:46:41	2078.14	5	1	-0.049995	3.35547	0.0693009	0.0288598	0.249555	0.0985584	0	0	0	0	0	50.5808	50.7567
719	6888.57	2012-07-02 12:46:46	2083.15	5	1	-0.049995	3.35516	0.0693009	0.0289293	0.249555	0.0987917	-6.15597e-05	0	0	0	0	50.654	50.83
720	6893.57	2012-07-02 12:46:51	2088.16	5	1	-0.049995	3.35516	0.0693009	0.0289989	0.249555	0.0990251	-6.15597e-05	0	0	0	0	50.5808	50.8167
721	6898.58	2012-07-02 12:46:56	2093.17	5	1	-0.049995	3.35485	0.0693009	0.0290684	0.249555	0.0992584	-6.14663e-05	0	0	0	0	50.684	50.7134
722	6903.59	2012-07-02 12:47:01	2098.17	5	1	-0.049995	3.35485	0.0693009	0.0291377	0.249555	0.099491	0	0	0	0	0	50.5375	50.8167
723	6908.6	2012-07-02 12:47:06	2103.18	5	1	-0.0499915	3.35485	0.0693009	0.0292073	0.249555	0.0997243	0	0	0	0	0	50.6407	50.67
724	6913.6	2012-07-02 12:47:11	2108.19	5	1	-0.049988	3.35485	0.0693009	0.029277	0.249555	0.0999583	0	0	0	0	0	50.6407	50.8167
725	6918.61	2012-07-02 12:47:16	2113.2	5	1	-0.049995	3.35455	0.0693009	0.0293466	0.249555	0.100192	-6.14666e-05	0	0	0	0	50.6707	50.8033
726	6923.62	2012-07-02 12:47:21	2118.2	5	1	-0.0499986	3.35455	0.0693009	0.0294161	0.249555	0.100425	0	0	0	0	0	50.6575	50.8033
727	6928.63	2012-07-02 12:47:26	2123.21	5	1	-0.049995	3.35424	0.0693009	0.0294857	0.249555	0.100658	-6.14191e-05	0	0	0	0	50.6275	50.7
728	6933.64	2012-07-02 12:47:31	2128.22	5	1	-0.0499915	3.35455	0.0693009	0.0295552	0.249555	0.100891	6.1512e-05	0	0	0	0	50.7007	50.8033
729	6938.64	2012-07-02 12:47:36	2133.23	5	1	-0.049995	3.35393	0.0693009	0.0296247	0.249555	0.101125	-6.15597e-05	0	0	0	0	50.5975	50.73
730	6943.65	2012-07-02 12:47:41	2138.23	5	1	-0.0500127	3.35393	0.0693009	0.0296943	0.249555	0.101358	0	0	0	0	0	50.6275	50.9066
731	6948.66	2012-07-02 12:47:46	2143.24	5	1	-0.049988	3.35393	0.0693009	0.0297638	0.249555	0.101591	0	0	0	0	0	50.7007	50.7733
732	6953.67	2012-07-02 12:47:51	2148.25	5	1	-0.049995	3.35362	0.0693009	0.0298331	0.249555	0.101824	-0.000122551	0	0	0	0	50.6275	50.8766
733	6958.67	2012-07-02 12:47:56	2153.26	5	1	-0.049988	3.35393	0.0693009	0.0299029	0.249555	0.102058	6.12756e-05	0	0	0	0	50.7007	50.8766
734	6963.68	2012-07-02 12:48:01	2158.26	5	1	-0.049995	3.35332	0.0693009	0.0299724	0.249555	0.102291	-6.15597e-05	0	0	0	0	50.6407	50.8467
735	6968.69	2012-07-02 12:48:06	2163.27	5	1	-0.049995	3.35332	0.0693009	0.030042	0.249555	0.102524	0	0	0	0	0	50.7573	50.89
736	6973.7	2012-07-02 12:48:11	2168.28	5	1	-0.049995	3.35301	0.0693009	0.0301115	0.249555	0.102757	-6.14664e-05	0	0	0	0	50.6108	50.8467
737	6978.7	2012-07-02 12:48:16	2173.29	5	1	-0.0499915	3.35332	0.0693009	0.0301811	0.249555	0.10299	6.14664e-05	0	0	0	0	50.6108	50.8467
738	6983.71	2012-07-02 12:48:21	2178.29	5	1	-0.0499915	3.35301	0.0693009	0.0302504	0.249555	0.103223	0	0	0	0	0	50.6108	50.89
739	6988.72	2012-07-02 12:48:26	2183.3	5	1	-0.0499915	3.35301	0.0693009	0.0303199	0.249555	0.103456	0	0	0	0	0	50.7273	50.9633
740	6993.73	2012-07-02 12:48:31	2188.31	5	1	-0.049995	3.3527	0.0693009	0.0303897	0.249555	0.10369	-6.15597e-05	0	0	0	0	50.8305	50.9333
741	6998.73	2012-07-02 12:48:36	2193.32	5	1	-0.0499915	3.3527	0.0693009	0.0304592	0.249555	0.103923	-6.15597e-05	0	0	0	0	50.8005	50.86
742	7003.74	2012-07-02 12:48:41	2198.32	5	1	-0.0499915	3.3527	0.0693009	0.0305288	0.249555	0.104156	0	0	0	0	0	50.624	50.83
743	7008.75	2012-07-02 12:48:46	2203.33	5	1	-0.049995	3.3527	0.0693009	0.0305983	0.249555	0.104389	0	0	0	0	0	50.8438	50.8434
744	7013.76	2012-07-02 12:48:51	2208.34	5	1	-0.0499915	3.35239	0.0693009	0.0306676	0.249555	0.104622	-6.14666e-05	0	0	0	0	50.7705	50.83
745	7018.76	2012-07-02 12:48:56	2213.35	5	1	-0.0499915	3.35239	0.0693009	0.0307374	0.249555	0.104856	0	0	0	0	0	50.7406	50.8734
746	7023.77	2012-07-02 12:49:01	2218.35	5	1	-0.0499915	3.35239	0.0693009	0.0308069	0.249555	0.105089	0	0	0	0	0	50.6806	50.7701
747	7028.78	2012-07-02 12:49:06	2223.36	5	1	-0.049995	3.35178	0.0693009	0.0308765	0.249555	0.105322	-0.000122933	0	0	0	0	50.8138	50.7101
748	7033.79	2012-07-02 12:49:11	2228.37	5	1	-0.0499915	3.35178	0.0693009	0.030946	0.249555	0.105555	0	0	0	0	0	50.6939	50.6935
749	7038.79	2012-07-02 12:49:16	2233.38	5	1	-0.049995	3.35208	0.0693009	0.0310155	0.249555	0.105788	6.14667e-05	0	0	0	0	50.7238	50.7101
750	7043.8	2012-07-02 12:49:21	2238.38	5	1	-0.049988	3.35208	0.0693009	0.0310851	0.249555	0.106021	0	0	0	0	0	50.6506	50.8267
751	7048.81	2012-07-02 12:49:26	2243.39	5	1	-0.049995	3.35178	0.0693009	0.0311546	0.249555	0.106254	0	0	0	0	0	50.8104	50.7234
752	7053.82	2012-07-02 12:49:31	2248.4	5	1	-0.049995	3.35147	0.0693009	0.0312242	0.249555	0.106487	-6.1512e-05	0	0	0	0	50.5174	50.6935
753	7058.82	2012-07-02 12:49:36	2253.41	5	1	-0.049995	3.35178	0.0693009	0.0312937	0.249555	0.10672	0	0	0	0	0	50.7504	50.7668
754	7063.83	2012-07-02 12:49:41	2258.42	5	1	-0.0499915	3.35178	0.0693009	0.031363	0.249555	0.106953	6.1512e-05	0	0	0	0	50.7971	50.7668
755	7068.84	2012-07-02 12:49:46	2263.42	5	1	-0.049995	3.35116	0.0693009	0.0314326	0.249555	0.107186	-6.15597e-05	0	0	0	0	50.6472	50.7368
756	7073.85	2012-07-02 12:49:51	2268.43	5	1	-0.0499915	3.35085	0.0693009	0.0315021	0.249555	0.107419	-6.14647e-05	0	0	0	0	50.6772	50.7801
757	7078.85	2012-07-02 12:49:56	2273.44	5	1	-0.0499915	3.35147	0.0693009	0.0315719	0.249555	0.107653	6.15597e-05	0	0	0	0	50.8536	50.7668
758	7083.86	2012-07-02 12:50:01	2278.45	5	1	-0.049995	3.35085	0.0693009	0.0316412	0.249555	0.107885	0	0	0	0	0	50.7504	50.8535
759	7088.87	2012-07-02 12:50:06	2283.45	5	1	-0.0499986	3.35085	0.0693009	0.031711	0.249555	0.108119	0	0	0	0	0	50.6472	50.7801
760	7093.88	2012-07-02 12:50:11	2288.46	5	1	-0.049995	3.35085	0.0693009	0.0317805	0.249555	0.108352	0	0	0	0	0	50.7937	50.7801
761	7098.88	2012-07-02 12:50:16	2293.47	5	1	-0.0499915	3.35085	0.0693009	0.03185	0.249555	0.108585	0	0	0	0	0	50.6905	50.7202
762	7103.89	2012-07-02 12:50:21	2298.48	5	1	-0.0499915	3.35055	0.0693009	0.0319196	0.249555	0.108818	-6.15597e-05	0	0	0	0	50.6172	50.7202
763	7108.9	2012-07-02 12:50:26	2303.48	5	1	-0.0499915	3.35055	0.0693009	0.0319891	0.249555	0.109051	0	0	0	0	0	50.7637	50.8235
764	7113.91	2012-07-02 12:50:31	2308.49	5	1	-0.0499915	3.35055	0.0693009	0.0320584	0.249555	0.109283	0	0	0	0	0	50.7637	50.7935
765	7118.92	2012-07-02 12:50:36	2313.5	5	1	-0.0499915	3.35024	0.0693009	0.0321282	0.249555	0.109517	0	0	0	0	0	50.5872	50.7202
766	7123.92	2012-07-02 12:50:41	2318.51	5	1	-0.0499986	3.34993	0.0693009	0.0321977	0.249555	0.10975	-6.15597e-05	0	0	0	0	50.7637	50.6902
767	7128.93	2012-07-02 12:50:46	2323.51	5	1	-0.049995	3.34993	0.0693009	0.0322673	0.249555	0.109983	0	0	0	0	0	50.6605	50.7202
768	7133.94	2012-07-02 12:50:51	2328.52	5	1	-0.0499915	3.34993	0.0693009	0.0323368	0.249555	0.110216	0	0	0	0	0	50.7637	50.7635
769	7138.95	2012-07-02 12:50:56	2333.53	5	1	-0.0499915	3.34993	0.0693009	0.0324061	0.249555	0.110448	0	0	0	0	0	50.807	50.7635
770	7143.95	2012-07-02 12:51:01	2338.54	5	1	-0.0499915	3.34993	0.0693009	0.0324757	0.249555	0.110681	0	0	0	0	0	50.7337	50.7635
771	7148.96	2012-07-02 12:51:06	2343.54	5	1	-0.049995	3.34993	0.0693009	0.0325454	0.249555	0.110914	0	0	0	0	0	50.6605	50.7635
772	7153.97	2012-07-02 12:51:11	2348.55	5	1	-0.049995	3.34962	0.0693009	0.032615	0.249555	0.111147	-6.14666e-05	0	0	0	0	50.807	50.7635
773	7158.98	2012-07-02 12:51:16	2353.56	5	1	-0.0499915	3.34962	0.0693009	0.0326845	0.249555	0.11138	0	0	0	0	0	50.6605	50.7635
774	7163.98	2012-07-02 12:51:21	2358.57	5	1	-0.0499915	3.34962	0.0693009	0.0327541	0.249555	0.111613	0	0	0	0	0	50.6605	50.7635
775	7168.99	2012-07-02 12:51:26	2363.57	5	1	-0.0499915	3.34962	0.0693009	0.0328236	0.249555	0.111846	6.15597e-05	0	0	0	0	50.6605	50.6902
776	7174	2012-07-02 12:51:31	2368.58	5	1	-0.049995	3.34931	0.0693009	0.0328932	0.249555	0.112079	0	0	0	0	0	50.7337	50.7635
777	7179.01	2012-07-02 12:51:36	2373.59	5	1	-0.049995	3.34931	0.0693009	0.0329627	0.249555	0.112312	0	0	0	0	0	50.7337	50.7336
778	7184.01	2012-07-02 12:51:41	2378.6	5	1	-0.049995	3.34901	0.0693009	0.0330322	0.249555	0.112545	-6.1512e-05	0	0	0	0	50.7337	50.6902
779	7189.02	2012-07-02 12:51:46	2383.6	5	1	-0.049995	3.34901	0.0693009	0.0331018	0.249555	0.112778	0	0	0	0	0	50.777	50.6902
780	7194.03	2012-07-02 12:51:51	2388.61	5	1	-0.049995	3.3487	0.0693009	0.0331713	0.249555	0.113011	-6.14667e-05	0	0	0	0	50.6605	50.7336
781	7199.04	2012-07-02 12:51:56	2393.62	5	1	-0.0499915	3.34901	0.0693009	0.0332409	0.249555	0.113244	6.14659e-05	0	0	0	0	50.7038	50.7635
782	7204.04	2012-07-02 12:52:01	2398.63	5	1	-0.049995	3.3487	0.0693009	0.0333104	0.249555	0.113476	-6.14671e-05	0	0	0	0	50.807	50.6902
783	7209.05	2012-07-02 12:52:06	2403.63	5	1	-0.049995	3.3487	0.0693009	0.0333799	0.249555	0.113709	0	0	0	0	0	50.777	50.8369
784	7214.06	2012-07-02 12:52:11	2408.64	5	1	-0.049995	3.34839	0.0693009	0.0334495	0.249555	0.113942	-6.14666e-05	0	0	0	0	50.6738	50.6902
785	7219.07	2012-07-02 12:52:16	2413.65	5	1	-0.049995	3.34808	0.0693009	0.0335188	0.249555	0.114174	-6.15597e-05	0	0	0	0	50.807	50.7635
786	7224.07	2012-07-02 12:52:21	2418.66	5	1	-0.0499915	3.34839	0.0693009	0.0335883	0.249555	0.114407	0	0	0	0	0	50.777	50.7336
787	7229.08	2012-07-02 12:52:26	2423.66	5	1	-0.049995	3.34839	0.0693009	0.0336581	0.249555	0.114641	0	0	0	0	0	50.7038	50.7036
788	7234.09	2012-07-02 12:52:31	2428.67	5	1	-0.0499986	3.34808	0.0693009	0.0337276	0.249555	0.114874	0	0	0	0	0	50.807	50.7336
789	7239.1	2012-07-02 12:52:36	2433.68	5	1	-0.0499915	3.34808	0.0693009	0.0337972	0.249555	0.115106	0	0	0	0	0	50.6738	50.7769
790	7244.1	2012-07-02 12:52:41	2438.69	5	1	-0.049995	3.34808	0.0693009	0.0338667	0.249555	0.115339	0	0	0	0	0	50.8203	50.7036
791	7249.11	2012-07-02 12:52:46	2443.7	5	1	-0.0499915	3.34778	0.0693009	0.0339363	0.249555	0.115572	-6.14686e-05	0	0	0	0	50.6871	50.6602
792	7254.12	2012-07-02 12:52:51	2448.7	5	1	-0.0499915	3.34808	0.0693009	0.0340058	0.249555	0.115805	6.15597e-05	0	0	0	0	50.6871	50.7469
793	7259.13	2012-07-02 12:52:56	2453.71	5	1	-0.049995	3.34778	0.0693009	0.0340753	0.249555	0.116038	6.15597e-05	0	0	0	0	50.7903	50.717
794	7264.13	2012-07-02 12:53:01	2458.72	5	1	-0.0499915	3.34778	0.0693009	0.0341449	0.249555	0.11627	0	0	0	0	0	50.6871	50.7469
795	7269.14	2012-07-02 12:53:06	2463.73	5	1	-0.049995	3.34778	0.0693009	0.0342144	0.249555	0.116503	0	0	0	0	0	50.6871	50.7903
796	7274.15	2012-07-02 12:53:11	2468.73	5	1	-0.0499915	3.34778	0.0693009	0.034284	0.249555	0.116736	0	0	0	0	0	50.7304	50.8636
797	7279.16	2012-07-02 12:53:16	2473.74	5	1	-0.049995	3.34747	0.0693009	0.0343535	0.249555	0.116969	-6.14667e-05	0	0	0	0	50.6571	50.657
798	7284.17	2012-07-02 12:53:21	2478.75	5	1	-0.049995	3.34716	0.0693009	0.034423	0.249555	0.117202	-0.000123119	0	0	0	0	50.7004	50.8336
799	7289.17	2012-07-02 12:53:26	2483.76	5	1	-0.0499915	3.34778	0.0693009	0.0344926	0.249555	0.117434	0.000122933	0	0	0	0	50.8469	50.9503
800	7294.18	2012-07-02 12:53:31	2488.76	5	1	-0.049995	3.34747	0.0693009	0.0345621	0.249555	0.117667	0	0	0	0	0	50.8469	50.7737
801	7299.19	2012-07-02 12:53:36	2493.77	5	1	-0.049995	3.34747	0.0693009	0.0346315	0.249555	0.117899	0	0	0	0	0	50.7869	50.7004
802	7304.2	2012-07-02 12:53:41	2498.78	5	1	-0.0499915	3.34747	0.0693009	0.034701	0.249555	0.118132	0	0	0	0	0	50.757	50.8904
803	7309.2	2012-07-02 12:53:46	2503.79	5	1	-0.049995	3.34716	0.0693009	0.0347707	0.249555	0.118365	-6.12757e-05	0	0	0	0	50.7403	50.9037
804	7314.21	2012-07-02 12:53:51	2508.79	5	1	-0.049995	3.34716	0.0693009	0.0348403	0.249555	0.118598	6.15597e-05	0	0	0	0	50.6371	50.8438
805	7319.22	2012-07-02 12:53:56	2513.8	5	1	-0.049995	3.34685	0.0693009	0.0349098	0.249555	0.118831	0	0	0	0	0	50.7103	50.9471
806	7324.23	2012-07-02 12:54:01	2518.81	5	1	-0.0499915	3.34685	0.0693009	0.0349794	0.249555	0.119064	0	0	0	0	0	50.7836	50.8572
807	7329.23	2012-07-02 12:54:06	2523.82	5	1	-0.0499915	3.34685	0.0693009	0.0350489	0.249555	0.119296	0	0	0	0	0	50.6804	50.8872
808	7334.24	2012-07-02 12:54:11	2528.82	5	1	-0.049995	3.34685	0.0693009	0.0351185	0.249555	0.119529	0	0	0	0	0	50.7536	50.7839
809	7339.25	2012-07-02 12:54:16	2533.83	5	1	-0.049995	3.34654	0.0693009	0.035188	0.249555	0.119762	-6.14665e-05	0	0	0	0	50.6504	50.7973
810	7344.26	2012-07-02 12:54:21	2538.84	5	1	-0.0499915	3.34685	0.0693009	0.0352575	0.249555	0.119995	6.15597e-05	0	0	0	0	50.7237	50.8272
811	7349.26	2012-07-02 12:54:26	2543.85	5	1	-0.049995	3.34654	0.0693009	0.0353271	0.249555	0.120227	-6.14665e-05	0	0	0	0	50.7237	50.8706
812	7354.27	2012-07-02 12:54:31	2548.85	5	1	-0.049988	3.34654	0.0693009	0.0353964	0.249555	0.120459	0	0	0	0	0	50.6204	50.9006
813	7359.28	2012-07-02 12:54:36	2553.86	5	1	-0.049995	3.34654	0.0693009	0.0354662	0.249555	0.120693	6.1512e-05	0	0	0	0	50.7669	50.8706
814	7364.29	2012-07-02 12:54:41	2558.87	5	1	-0.0500021	3.34624	0.0693009	0.0355357	0.249555	0.120926	-6.14193e-05	0	0	0	0	50.7669	50.8406
815	7369.29	2012-07-02 12:54:46	2563.88	5	1	-0.0499915	3.34624	0.0693009	0.0356052	0.249555	0.121158	0	0	0	0	0	50.7803	50.8107
816	7374.3	2012-07-02 12:54:51	2568.88	5	1	-0.0499915	3.34593	0.0693009	0.0356746	0.249555	0.12139	0	0	0	0	0	50.6471	50.884
817	7379.31	2012-07-02 12:54:56	2573.89	5	1	-0.0499915	3.34624	0.0693009	0.0357441	0.249555	0.121623	6.15597e-05	0	0	0	0	50.7203	50.854
818	7384.32	2012-07-02 12:55:01	2578.9	5	1	-0.049995	3.34593	0.0693009	0.0358139	0.249555	0.121856	-6.12753e-05	0	0	0	0	50.6904	50.8241
819	7389.32	2012-07-02 12:55:06	2583.91	5	1	-0.049995	3.34562	0.0693009	0.0358834	0.249555	0.122089	-6.15597e-05	0	0	0	0	50.7203	50.8974
820	7394.33	2012-07-02 12:55:11	2588.91	5	1	-0.049995	3.34562	0.0693009	0.035953	0.249555	0.122322	0	0	0	0	0	50.7636	50.9408
821	7399.34	2012-07-02 12:55:16	2593.92	5	1	-0.0499915	3.34593	0.0693009	0.0360223	0.249555	0.122554	6.15597e-05	0	0	0	0	50.7337	51.0141
822	7404.35	2012-07-02 12:55:21	2598.93	5	1	-0.0499915	3.34562	0.0693009	0.036092	0.249555	0.122787	0	0	0	0	0	50.8069	50.9841
823	7409.35	2012-07-02 12:55:26	2603.94	5	1	-0.0499915	3.34562	0.0693009	0.0361616	0.249555	0.12302	6.15597e-05	0	0	0	0	50.6737	50.8808
824	7414.36	2012-07-02 12:55:31	2608.95	5	1	-0.0499986	3.34531	0.0693009	0.0362311	0.249555	0.123252	-0.000123119	0	0	0	0	50.6438	50.9242
825	7419.37	2012-07-02 12:55:36	2613.95	5	1	-0.049995	3.34562	0.0693009	0.0363007	0.249555	0.123485	6.14664e-05	0	0	0	0	50.6571	50.8942
826	7424.38	2012-07-02 12:55:41	2618.96	5	1	-0.0499915	3.34531	0.0693009	0.0363702	0.249555	0.123718	-6.1467e-05	0	0	0	0	50.6571	50.8044
827	7429.38	2012-07-02 12:55:46	2623.97	5	1	-0.049995	3.34531	0.0693009	0.0364397	0.249555	0.12395	0	0	0	0	0	50.6272	50.9077
828	7434.39	2012-07-02 12:55:51	2628.98	5	1	-0.0499915	3.34531	0.0693009	0.0365093	0.249555	0.124183	0	0	0	0	0	50.5972	50.7744
829	7439.4	2012-07-02 12:55:56	2633.98	5	1	-0.049995	3.34501	0.0693009	0.0365786	0.249555	0.124415	-6.14666e-05	0	0	0	0	50.5672	50.8178
830	7444.41	2012-07-02 12:56:01	2638.99	5	1	-0.049995	3.34501	0.0693009	0.0366484	0.249555	0.124648	0	0	0	0	0	50.6838	50.7744
831	7449.42	2012-07-02 12:56:06	2644	5	1	-0.049995	3.34531	0.0693009	0.0367179	0.249555	0.124881	0	0	0	0	0	50.5373	50.7879
832	7454.42	2012-07-02 12:56:11	2649.01	5	1	-0.049995	3.34531	0.0693009	0.0367872	0.249555	0.125113	6.15597e-05	0	0	0	0	50.5806	50.7145
833	7459.43	2012-07-02 12:56:16	2654.01	5	1	-0.0499986	3.34501	0.0693009	0.0368568	0.249555	0.125345	-6.14666e-05	0	0	0	0	50.7271	50.7879
834	7464.44	2012-07-02 12:56:21	2659.02	5	1	-0.049995	3.3447	0.0693009	0.0369265	0.249555	0.125579	-6.15597e-05	0	0	0	0	50.5806	50.7579
835	7469.45	2012-07-02 12:56:26	2664.03	5	1	-0.0499915	3.34501	0.0693009	0.0369961	0.249555	0.125811	0	0	0	0	0	50.8736	50.7145
836	7474.45	2012-07-02 12:56:31	2669.04	5	1	-0.0499915	3.34501	0.0693009	0.0370656	0.249555	0.126044	6.15597e-05	0	0	0	0	50.8736	50.7579
837	7479.46	2012-07-02 12:56:36	2674.04	5	1	-0.049995	3.3447	0.0693009	0.0371352	0.249555	0.126276	-6.14656e-05	0	0	0	0	50.7404	50.8013
838	7484.47	2012-07-02 12:56:41	2679.05	5	1	-0.049995	3.34439	0.0693009	0.0372047	0.249555	0.126509	-6.14676e-05	0	0	0	0	50.8869	50.698
839	7489.48	2012-07-02 12:56:46	2684.06	5	1	-0.049995	3.3447	0.0693009	0.0372743	0.249555	0.126742	6.14669e-05	0	0	0	0	50.8869	50.7414
840	7494.48	2012-07-02 12:56:51	2689.07	5	1	-0.0499986	3.34439	0.0693009	0.0373438	0.249555	0.126974	-6.14663e-05	0	0	0	0	50.827	50.668
841	7499.49	2012-07-02 12:56:56	2694.07	5	1	-0.049995	3.34439	0.0693009	0.0374131	0.249555	0.127206	-6.14664e-05	0	0	0	0	50.827	50.8581
842	7504.5	2012-07-02 12:57:01	2699.08	5	1	-0.049995	3.34439	0.0693009	0.0374829	0.249555	0.127439	0	0	0	0	0	50.7239	50.7848
843	7509.51	2012-07-02 12:57:06	2704.09	5	1	-0.049995	3.34439	0.0693009	0.0375524	0.249555	0.127672	0	0	0	0	0	50.7239	50.7548
844	7514.51	2012-07-02 12:57:12	2709.1	5	1	-0.049995	3.34408	0.0693009	0.037622	0.249555	0.127905	-6.14668e-05	0	0	0	0	50.8704	50.7548
845	7519.52	2012-07-02 12:57:17	2714.1	5	1	-0.049995	3.34408	0.0693009	0.0376915	0.249555	0.128137	-6.15597e-05	0	0	0	0	50.8704	50.7982
846	7524.53	2012-07-02 12:57:22	2719.11	5	1	-0.049995	3.34408	0.0693009	0.0377611	0.249555	0.12837	0	0	0	0	0	50.9137	50.8281
847	7529.54	2012-07-02 12:57:27	2724.12	5	1	-0.049995	3.34408	0.0693009	0.0378306	0.249555	0.128602	0	0	0	0	0	50.8105	50.7682
848	7534.54	2012-07-02 12:57:32	2729.13	5	1	-0.049995	3.34377	0.0693009	0.0379001	0.249555	0.128835	-6.14667e-05	0	0	0	0	50.8105	50.8281
849	7539.55	2012-07-02 12:57:37	2734.13	5	1	-0.049995	3.34408	0.0693009	0.0379695	0.249555	0.129067	0	0	0	0	0	50.7206	50.7682
850	7544.56	2012-07-02 12:57:42	2739.14	5	1	-0.049995	3.34347	0.0693009	0.0380392	0.249555	0.1293	-0.000123072	0	0	0	0	50.6907	50.7083
851	7549.57	2012-07-02 12:57:47	2744.15	5	1	-0.049995	3.34408	0.0693009	0.0381088	0.249555	0.129532	0.000123072	0	0	0	0	50.734	50.6784
852	7554.57	2012-07-02 12:57:52	2749.16	5	1	-0.049995	3.34377	0.0693009	0.0381781	0.249555	0.129764	0	0	0	0	0	50.8238	50.6185
853	7559.58	2012-07-02 12:57:57	2754.16	5	1	-0.0499915	3.34377	0.0693009	0.0382478	0.249555	0.129997	0	0	0	0	0	50.7639	50.6619
854	7564.59	2012-07-02 12:58:02	2759.17	5	1	-0.049995	3.34347	0.0693009	0.0383174	0.249555	0.13023	0	0	0	0	0	50.704	50.7218
855	7569.6	2012-07-02 12:58:07	2764.18	5	1	-0.049995	3.34347	0.0693009	0.0383869	0.249555	0.130463	0	0	0	0	0	50.704	50.7352
856	7574.6	2012-07-02 12:58:12	2769.19	5	1	-0.049995	3.34377	0.0693009	0.0384565	0.249555	0.130695	0	0	0	0	0	50.6308	50.7652
857	7579.61	2012-07-02 12:58:17	2774.19	5	1	-0.049995	3.34347	0.0693009	0.038526	0.249555	0.130928	0	0	0	0	0	50.6607	50.6619
858	7584.62	2012-07-02 12:58:22	2779.2	5	1	-0.049995	3.34316	0.0693009	0.0385956	0.249555	0.13116	-6.15597e-05	0	0	0	0	50.704	50.632
859	7589.63	2012-07-02 12:58:27	2784.21	5	1	-0.049995	3.34316	0.0693009	0.0386651	0.249555	0.131393	0	0	0	0	0	50.6741	50.602
860	7594.63	2012-07-02 12:58:32	2789.22	5	1	-0.049995	3.34347	0.0693009	0.0387347	0.249555	0.131625	6.14664e-05	0	0	0	0	50.6442	50.8085
861	7599.64	2012-07-02 12:58:37	2794.23	5	1	-0.0499915	3.34316	0.0693009	0.038804	0.249555	0.131857	0	0	0	0	0	50.6442	50.822
862	7604.65	2012-07-02 12:58:42	2799.23	5	1	-0.0499915	3.34316	0.0693009	0.0388737	0.249555	0.13209	0	0	0	0	0	50.7174	50.8085
863	7609.66	2012-07-02 12:58:47	2804.24	5	1	-0.049995	3.34316	0.0693009	0.0389431	0.249555	0.132322	0	0	0	0	0	50.6875	50.7487
864	7614.66	2012-07-02 12:58:52	2809.25	5	1	-0.049995	3.34285	0.0693009	0.0390126	0.249555	0.132554	-6.14687e-05	0	0	0	0	50.7607	50.6753
865	7619.67	2012-07-02 12:58:57	2814.26	5	1	-0.049995	3.34316	0.0693009	0.0390824	0.249555	0.132787	6.12736e-05	0	0	0	0	50.6875	50.7921
866	7624.68	2012-07-02 12:59:02	2819.26	5	1	-0.0499915	3.34316	0.0693009	0.0391519	0.249555	0.13302	0	0	0	0	0	50.7607	50.822
867	7629.69	2012-07-02 12:59:07	2824.27	5	1	-0.049995	3.34285	0.0693009	0.0392214	0.249555	0.133252	-6.14666e-05	0	0	0	0	50.7607	50.7187
868	7634.7	2012-07-02 12:59:12	2829.28	5	1	-0.049995	3.34285	0.0693009	0.0392908	0.249555	0.133484	0	0	0	0	0	50.7607	50.6753
869	7639.7	2012-07-02 12:59:17	2834.29	5	1	-0.049995	3.34285	0.0693009	0.0393603	0.249555	0.133717	0	0	0	0	0	50.7607	50.6454
870	7644.71	2012-07-02 12:59:22	2839.29	5	1	-0.0499915	3.34285	0.0693009	0.0394301	0.249555	0.13395	0	0	0	0	0	50.804	50.6589
871	7649.72	2012-07-02 12:59:27	2844.3	5	1	-0.049995	3.34254	0.0693009	0.0394996	0.249555	0.134182	-6.14674e-05	0	0	0	0	50.7308	50.6454
872	7654.73	2012-07-02 12:59:32	2849.31	5	1	-0.049995	3.34254	0.0693009	0.0395692	0.249555	0.134415	0	0	0	0	0	50.804	50.9088
873	7659.73	2012-07-02 12:59:37	2854.32	5	1	-0.0499915	3.34285	0.0693009	0.0396387	0.249555	0.134647	6.15597e-05	0	0	0	0	50.7009	50.9522
874	7664.74	2012-07-02 12:59:42	2859.32	5	1	-0.0499986	3.34254	0.0693009	0.0397082	0.249555	0.13488	0	0	0	0	0	50.6709	50.8055
875	7669.75	2012-07-02 12:59:47	2864.33	5	1	-0.049995	3.34224	0.0693009	0.0397778	0.249555	0.135112	-6.15597e-05	0	0	0	0	50.7442	50.8788
876	7674.76	2012-07-02 12:59:52	2869.34	5	1	-0.049995	3.34224	0.0693009	0.0398473	0.249555	0.135345	0	0	0	0	0	50.7442	50.8489
877	7679.76	2012-07-02 12:59:57	2874.35	5	1	-0.049995	3.34254	0.0693009	0.0399169	0.249555	0.135577	6.15597e-05	0	0	0	0	50.7875	50.7756
878	7684.77	2012-07-02 13:00:02	2879.35	5	1	-0.0499986	3.34224	0.0693009	0.0399864	0.249555	0.135809	-6.14656e-05	0	0	0	0	50.7875	50.9222
879	7689.78	2012-07-02 13:00:07	2884.36	5	1	-0.0499986	3.34193	0.0693009	0.040056	0.249555	0.136042	-6.15597e-05	0	0	0	0	50.7142	50.819
880	7694.79	2012-07-02 13:00:12	2889.37	5	1	-0.0499915	3.34254	0.0693009	0.0401253	0.249555	0.136274	6.15597e-05	0	0	0	0	50.6843	50.8923
881	7699.79	2012-07-02 13:00:17	2894.38	5	1	-0.049995	3.34224	0.0693009	0.0401951	0.249555	0.136507	0	0	0	0	0	50.6843	50.9656
882	7704.8	2012-07-02 13:00:22	2899.38	5	1	-0.049995	3.34224	0.0693009	0.0402646	0.249555	0.136739	0	0	0	0	0	50.6843	50.8923
883	7709.81	2012-07-02 13:00:27	2904.39	5	1	-0.049995	3.34193	0.0693009	0.0403341	0.249555	0.136972	-6.1466e-05	0	0	0	0	50.7276	50.8624
884	7714.82	2012-07-02 13:00:32	2909.4	5	1	-0.049995	3.34193	0.0693009	0.0404037	0.249555	0.137204	0	0	0	0	0	50.6977	50.9656
885	7719.82	2012-07-02 13:00:37	2914.41	5	1	-0.049995	3.34224	0.0693009	0.0404732	0.249555	0.137436	6.14667e-05	0	0	0	0	50.6544	50.9357
886	7724.83	2012-07-02 13:00:42	2919.41	5	1	-0.049995	3.34193	0.0693009	0.0405428	0.249555	0.137669	-6.14669e-05	0	0	0	0	50.6677	50.7726
887	7729.84	2012-07-02 13:00:47	2924.42	5	1	-0.049995	3.34193	0.0693009	0.0406123	0.249555	0.137901	0	0	0	0	0	50.7276	50.9357
888	7734.85	2012-07-02 13:00:52	2929.43	5	1	-0.0500021	3.34162	0.0693009	0.0406819	0.249555	0.138134	-6.14666e-05	0	0	0	0	50.5646	50.8159
889	7739.85	2012-07-02 13:00:57	2934.44	5	1	-0.0499986	3.34193	0.0693009	0.0407514	0.249555	0.138366	0	0	0	0	0	50.6378	50.8758
890	7744.86	2012-07-02 13:01:02	2939.44	5	1	-0.049995	3.34162	0.0693009	0.0408209	0.249555	0.138598	0	0	0	0	0	50.6079	50.786
891	7749.87	2012-07-02 13:01:07	2944.45	5	1	-0.049995	3.34162	0.0693009	0.0408905	0.249555	0.138831	0	0	0	0	0	50.578	50.8159
892	7754.88	2012-07-02 13:01:12	2949.46	5	1	-0.049995	3.34162	0.0693009	0.04096	0.249555	0.139063	0	0	0	0	0	50.5646	50.8593
893	7759.88	2012-07-02 13:01:17	2954.47	5	1	-0.049995	3.34162	0.0693009	0.0410294	0.249555	0.139295	0	0	0	0	0	50.4748	50.8159
894	7764.89	2012-07-02 13:01:22	2959.48	5	1	-0.0499986	3.34131	0.0693009	0.0410991	0.249555	0.139528	-6.15597e-05	0	0	0	0	50.578	50.786
895	7769.9	2012-07-02 13:01:27	2964.48	5	1	-0.0499986	3.34162	0.0693009	0.0411684	0.249555	0.13976	0	0	0	0	0	50.548	50.9027
896	7774.91	2012-07-02 13:01:32	2969.49	5	1	-0.049995	3.34131	0.0693009	0.041238	0.249555	0.139992	-6.14673e-05	0	0	0	0	50.548	50.7995
897	7779.91	2012-07-02 13:01:37	2974.5	5	1	-0.049995	3.34131	0.0693009	0.0413077	0.249555	0.140225	0	0	0	0	0	50.4448	50.7262
898	7784.92	2012-07-02 13:01:42	2979.51	5	1	-0.049995	3.34131	0.0693009	0.0413773	0.249555	0.140457	0	0	0	0	0	50.5614	50.7995
899	7789.93	2012-07-02 13:01:47	2984.51	5	1	-0.049995	3.34131	0.0693009	0.0414468	0.249555	0.14069	0	0	0	0	0	50.5913	50.7696
900	7794.94	2012-07-02 13:01:52	2989.52	5	1	-0.0499986	3.34131	0.0693009	0.0415164	0.249555	0.140922	0	0	0	0	0	50.4882	50.7396
901	7799.95	2012-07-02 13:01:57	2994.53	5	1	-0.049995	3.34131	0.0693009	0.0415859	0.249555	0.141154	6.1512e-05	0	0	0	0	50.5315	50.8863
902	7804.95	2012-07-02 13:02:02	2999.54	5	1	-0.049995	3.3407	0.0693009	0.0416552	0.249555	0.141386	-6.14662e-05	0	0	0	0	50.5016	50.783
903	7809.96	2012-07-02 13:02:07	3004.54	5	1	-0.0499915	3.34131	0.0693009	0.041725	0.249555	0.141619	0.000122505	0	0	0	0	50.5748	50.6798
904	7814.97	2012-07-02 13:02:12	3009.55	5	1	-0.049995	3.341	0.0693009	0.0417946	0.249555	0.141852	-6.1419e-05	0	0	0	0	50.5748	50.783
905	7819.98	2012-07-02 13:02:17	3014.56	5	1	-0.0499986	3.341	0.0693009	0.0418639	0.249555	0.142083	0	0	0	0	0	50.4582	50.7097
906	7824.98	2012-07-02 13:02:22	3019.57	5	1	-0.049995	3.3407	0.0693009	0.0419336	0.249555	0.142316	-6.12757e-05	0	0	0	0	50.4283	50.7097
907	7829.99	2012-07-02 13:02:27	3024.57	5	1	-0.049995	3.341	0.0693009	0.0420032	0.249555	0.142549	6.14663e-05	0	0	0	0	50.385	50.7097
908	7835	2012-07-02 13:02:32	3029.58	5	1	-0.049995	3.3407	0.0693009	0.0420727	0.249555	0.142781	-6.14669e-05	0	0	0	0	50.4582	50.7097
909	7840.01	2012-07-02 13:02:37	3034.59	5	1	-0.0499915	3.3407	0.0693009	0.0421423	0.249555	0.143013	0	0	0	0	0	50.4582	50.6364
910	7845.01	2012-07-02 13:02:42	3039.6	5	1	-0.049995	3.3407	0.0693009	0.0422116	0.249555	0.143245	0	0	0	0	0	50.355	50.7097
911	7850.02	2012-07-02 13:02:47	3044.6	5	1	-0.049995	3.3407	0.0693009	0.0422811	0.249555	0.143477	0	0	0	0	0	50.4882	50.6663
912	7855.03	2012-07-02 13:02:52	3049.61	5	1	-0.049995	3.3407	0.0693009	0.0423509	0.249555	0.14371	6.15597e-05	0	0	0	0	50.4582	50.7396
913	7860.04	2012-07-02 13:02:57	3054.62	5	1	-0.049995	3.3407	0.0693009	0.0424204	0.249555	0.143942	0	0	0	0	0	50.4882	50.6962
914	7865.04	2012-07-02 13:03:02	3059.63	5	1	-0.0499986	3.34039	0.0693009	0.04249	0.249555	0.144175	0	0	0	0	0	50.4882	50.6663
915	7870.05	2012-07-02 13:03:07	3064.63	5	1	-0.049995	3.3407	0.0693009	0.0425595	0.249555	0.144407	6.15597e-05	0	0	0	0	50.4448	50.7262
916	7875.06	2012-07-02 13:03:12	3069.64	5	1	-0.049995	3.34039	0.0693009	0.0426291	0.249555	0.144639	0	0	0	0	0	50.5181	50.7262
917	7880.07	2012-07-02 13:03:17	3074.65	5	1	-0.049995	3.34008	0.0693009	0.0426986	0.249555	0.144872	-6.15597e-05	0	0	0	0	50.4748	50.786
918	7885.07	2012-07-02 13:03:22	3079.66	5	1	-0.049995	3.34039	0.0693009	0.0427682	0.249555	0.145104	6.1466e-05	0	0	0	0	50.4448	50.786
919	7890.08	2012-07-02 13:03:27	3084.66	5	1	-0.049995	3.34039	0.0693009	0.0428375	0.249555	0.145336	6.1467e-05	0	0	0	0	50.4748	50.6528
920	7895.09	2012-07-02 13:03:32	3089.67	5	1	-0.049995	3.34008	0.0693009	0.0429072	0.249555	0.145569	0	0	0	0	0	50.4748	50.7561
921	7900.1	2012-07-02 13:03:37	3094.68	5	1	-0.049995	3.34008	0.0693009	0.0429768	0.249555	0.145801	0	0	0	0	0	50.5346	50.786
922	7905.1	2012-07-02 13:03:42	3099.69	5	1	-0.049995	3.34008	0.0693009	0.0430463	0.249555	0.146033	0	0	0	0	0	50.5346	50.6992
923	7910.11	2012-07-02 13:03:47	3104.69	5	1	-0.049995	3.34039	0.0693009	0.0431159	0.249555	0.146265	6.14667e-05	0	0	0	0	50.5346	50.9357
924	7915.12	2012-07-02 13:03:52	3109.7	5	1	-0.049995	3.34008	0.0693009	0.0431854	0.249555	0.146498	0	0	0	0	0	50.5945	50.6693
925	7920.13	2012-07-02 13:03:57	3114.71	5	1	-0.049995	3.34008	0.0693009	0.043255	0.249555	0.14673	6.15597e-05	0	0	0	0	50.5346	50.7726
926	7925.13	2012-07-02 13:04:02	3119.72	5	1	-0.049995	3.34008	0.0693009	0.0433243	0.249555	0.146962	0	0	0	0	0	50.6244	50.6558
927	7930.14	2012-07-02 13:04:07	3124.72	5	1	-0.0499915	3.33977	0.0693009	0.0433938	0.249555	0.147194	-6.15597e-05	0	0	0	0	50.6244	50.7591
928	7935.15	2012-07-02 13:04:12	3129.73	5	1	-0.0499915	3.34008	0.0693009	0.0434636	0.249555	0.147427	6.15597e-05	0	0	0	0	50.611	50.789
929	7940.16	2012-07-02 13:04:17	3134.74	5	1	-0.0499986	3.33977	0.0693009	0.0435331	0.249555	0.147659	0	0	0	0	0	50.7142	50.6723
930	7945.16	2012-07-02 13:04:22	3139.75	5	1	-0.0499986	3.33977	0.0693009	0.0436027	0.249555	0.147891	0	0	0	0	0	50.611	50.789
931	7950.17	2012-07-02 13:04:27	3144.76	5	1	-0.049995	3.33977	0.0693009	0.0436722	0.249555	0.148124	0	0	0	0	0	50.5378	50.819
932	7955.18	2012-07-02 13:04:32	3149.76	5	1	-0.049995	3.33977	0.0693009	0.0437418	0.249555	0.148356	0	0	0	0	0	50.641	50.599
933	7960.19	2012-07-02 13:04:37	3154.77	5	1	-0.049995	3.33977	0.0693009	0.0438111	0.249555	0.148587	0	0	0	0	0	50.4945	50.6723
934	7965.2	2012-07-02 13:04:42	3159.78	5	1	-0.049995	3.33947	0.0693009	0.0438809	0.249555	0.14882	-6.12754e-05	0	0	0	0	50.4945	50.4823
935	7970.2	2012-07-02 13:04:47	3164.79	5	1	-0.049995	3.33947	0.0693009	0.0439504	0.249555	0.149053	0	0	0	0	0	50.4945	50.5556
936	7975.21	2012-07-02 13:04:52	3169.79	5	1	-0.049995	3.33947	0.0693009	0.0440199	0.249555	0.149285	-6.15597e-05	0	0	0	0	50.4811	50.6155
937	7980.22	2012-07-02 13:04:57	3174.8	5	1	-0.049995	3.33947	0.0693009	0.0440893	0.249555	0.149516	0	0	0	0	0	50.5843	50.5421
938	7985.23	2012-07-02 13:05:02	3179.81	5	1	-0.049995	3.33947	0.0693009	0.044159	0.249555	0.149749	0	0	0	0	0	50.5543	50.6155
939	7990.23	2012-07-02 13:05:07	3184.82	5	1	-0.049995	3.33947	0.0693009	0.0442286	0.249555	0.149982	0	0	0	0	0	50.511	50.6454
940	7995.24	2012-07-02 13:05:12	3189.82	5	1	-0.049995	3.33947	0.0693009	0.0442981	0.249555	0.150214	0	0	0	0	0	50.511	50.6454
941	8000.25	2012-07-02 13:05:17	3194.83	5	1	-0.049995	3.33916	0.0693009	0.0443677	0.249555	0.150446	-6.14652e-05	0	0	0	0	50.541	50.6454
942	8005.26	2012-07-02 13:05:22	3199.84	5	1	-0.049995	3.33947	0.0693009	0.044437	0.249555	0.150677	0	0	0	0	0	50.541	50.5721
943	8010.26	2012-07-02 13:05:27	3204.85	5	1	-0.049995	3.33916	0.0693009	0.0445065	0.249555	0.15091	0	0	0	0	0	50.541	50.602
944	8015.27	2012-07-02 13:05:32	3209.85	5	1	-0.049995	3.33916	0.0693009	0.0445763	0.249555	0.151143	0	0	0	0	0	50.541	50.5287
945	8020.28	2012-07-02 13:05:37	3214.86	5	1	-0.049995	3.33916	0.0693009	0.0446458	0.249555	0.151375	0	0	0	0	0	50.4677	50.4553
946	8025.29	2012-07-02 13:05:42	3219.87	5	1	-0.0499915	3.33916	0.0693009	0.0447154	0.249555	0.151607	0	0	0	0	0	50.5709	50.4853
947	8030.29	2012-07-02 13:05:47	3224.88	5	1	-0.049995	3.33885	0.0693009	0.0447849	0.249555	0.151839	-6.15597e-05	0	0	0	0	50.4977	50.5586
948	8035.3	2012-07-02 13:05:52	3229.88	5	1	-0.049995	3.33916	0.0693009	0.0448542	0.249555	0.152071	6.14648e-05	0	0	0	0	50.6009	50.5586
949	8040.31	2012-07-02 13:05:57	3234.89	5	1	-0.049995	3.33885	0.0693009	0.044924	0.249555	0.152304	-6.12756e-05	0	0	0	0	50.5276	50.5152
950	8045.32	2012-07-02 13:06:02	3239.9	5	1	-0.049995	3.33885	0.0693009	0.0449935	0.249555	0.152536	0	0	0	0	0	50.5875	50.5886
951	8050.32	2012-07-02 13:06:07	3244.91	5	1	-0.049995	3.33885	0.0693009	0.0450631	0.249555	0.152768	0	0	0	0	0	50.5142	50.5751
952	8055.33	2012-07-02 13:06:12	3249.91	5	1	-0.049995	3.33885	0.0693009	0.0451326	0.249555	0.153	0	0	0	0	0	50.6907	50.4718
953	8060.34	2012-07-02 13:06:17	3254.92	5	1	-0.049995	3.33885	0.0693009	0.0452022	0.249555	0.153232	0	0	0	0	0	50.5009	50.5617
954	8065.35	2012-07-02 13:06:22	3259.93	5	1	-0.049995	3.33854	0.0693009	0.0452717	0.249555	0.153465	-6.14666e-05	0	0	0	0	50.6174	50.6784
955	8070.35	2012-07-02 13:06:27	3264.94	5	1	-0.049995	3.33885	0.0693009	0.0453413	0.249555	0.153697	6.14666e-05	0	0	0	0	50.5741	50.6051
956	8075.36	2012-07-02 13:06:32	3269.94	5	1	-0.049995	3.33854	0.0693009	0.0454106	0.249555	0.153928	-6.15597e-05	0	0	0	0	50.6474	50.5916
957	8080.37	2012-07-02 13:06:37	3274.95	5	1	-0.0499915	3.33885	0.0693009	0.0454803	0.249555	0.154161	6.12762e-05	0	0	0	0	50.3843	50.5183
958	8085.38	2012-07-02 13:06:42	3279.96	5	1	-0.049995	3.33854	0.0693009	0.0455497	0.249555	0.154393	-6.12742e-05	0	0	0	0	50.5608	50.4884
959	8090.38	2012-07-02 13:06:47	3284.97	5	1	-0.0499915	3.33854	0.0693009	0.0456194	0.249555	0.154626	0	0	0	0	0	50.664	50.415
960	8095.39	2012-07-02 13:06:52	3289.97	5	1	-0.0499915	3.33854	0.0693009	0.045689	0.249555	0.154858	0	0	0	0	0	50.5474	50.5183
961	8100.4	2012-07-02 13:06:57	3294.98	5	1	-0.049995	3.33823	0.0693009	0.0457585	0.249555	0.15509	-0.000123072	0	0	0	0	50.6207	50.5348
962	8105.41	2012-07-02 13:07:02	3299.99	5	1	-0.049995	3.33854	0.0693009	0.0458278	0.249555	0.155321	0	0	0	0	0	50.5907	50.5782
963	8110.41	2012-07-02 13:07:07	3305	5	1	-0.049995	3.33854	0.0693009	0.0458974	0.249555	0.155554	6.1512e-05	0	0	0	0	50.4308	50.6381
964	8115.42	2012-07-02 13:07:12	3310.01	5	1	-0.049995	3.33823	0.0693009	0.0459669	0.249555	0.155786	-6.14199e-05	0	0	0	0	50.4608	50.5348
965	8120.43	2012-07-02 13:07:17	3315.01	5	1	-0.049995	3.33823	0.0693009	0.0460367	0.249555	0.156019	0	0	0	0	0	50.4308	50.5648
966	8125.44	2012-07-02 13:07:22	3320.02	5	1	-0.049995	3.33823	0.0693009	0.0461062	0.249555	0.156251	-6.1512e-05	0	0	0	0	50.4608	50.6381
967	8130.44	2012-07-02 13:07:27	3325.03	5	1	-0.0499915	3.33823	0.0693009	0.0461758	0.249555	0.156483	0	0	0	0	0	50.4907	50.6381
968	8135.45	2012-07-02 13:07:32	3330.04	5	1	-0.049995	3.33793	0.0693009	0.0462453	0.249555	0.156715	-6.15597e-05	0	0	0	0	50.3875	50.5947
969	8140.46	2012-07-02 13:07:37	3335.04	5	1	-0.049995	3.33823	0.0693009	0.0463149	0.249555	0.156947	6.1466e-05	0	0	0	0	50.4175	50.698
970	8145.47	2012-07-02 13:07:42	3340.05	5	1	-0.049995	3.33823	0.0693009	0.0463844	0.249555	0.157179	0	0	0	0	0	50.564	50.728
971	8150.48	2012-07-02 13:07:47	3345.06	5	1	-0.049995	3.33793	0.0693009	0.0464539	0.249555	0.157411	0	0	0	0	0	50.3742	50.6846
972	8155.48	2012-07-02 13:07:52	3350.07	5	1	-0.049995	3.33823	0.0693009	0.0465235	0.249555	0.157644	6.15597e-05	0	0	0	0	50.5506	50.6546
973	8160.49	2012-07-02 13:07:57	3355.07	5	1	-0.049995	3.33823	0.0693009	0.046593	0.249555	0.157876	6.15597e-05	0	0	0	0	50.5373	50.6846
974	8165.5	2012-07-02 13:08:02	3360.08	5	1	-0.049995	3.33793	0.0693009	0.0466626	0.249555	0.158108	-6.14702e-05	0	0	0	0	50.6539	50.7145
975	8170.51	2012-07-02 13:08:08	3365.09	5	1	-0.049995	3.33793	0.0693009	0.0467321	0.249555	0.15834	0	0	0	0	0	50.4341	50.6846
976	8175.51	2012-07-02 13:08:13	3370.1	5	1	-0.049995	3.33793	0.0693009	0.0468016	0.249555	0.158572	0	0	0	0	0	50.4341	50.6112
977	8180.52	2012-07-02 13:08:18	3375.1	5	1	-0.0499986	3.33762	0.0693009	0.0468712	0.249555	0.158804	-6.14665e-05	0	0	0	0	50.5806	50.6412
978	8185.53	2012-07-02 13:08:23	3380.11	5	1	-0.0499915	3.33793	0.0693009	0.0469407	0.249555	0.159036	0	0	0	0	0	50.464	50.6412
979	8190.54	2012-07-02 13:08:28	3385.12	5	1	-0.0499915	3.33793	0.0693009	0.0470103	0.249555	0.159268	0	0	0	0	0	50.464	50.7145
980	8195.54	2012-07-02 13:08:33	3390.13	5	1	-0.0499915	3.33762	0.0693009	0.0470796	0.249555	0.1595	-6.14665e-05	0	0	0	0	50.3608	50.6412
981	8200.55	2012-07-02 13:08:38	3395.13	5	1	-0.049995	3.33762	0.0693009	0.0471493	0.249555	0.159733	0	0	0	0	0	50.464	50.7145
982	8205.56	2012-07-02 13:08:43	3400.14	5	1	-0.049995	3.33793	0.0693009	0.0472189	0.249555	0.159965	6.15597e-05	0	0	0	0	50.464	50.5544
983	8210.57	2012-07-02 13:08:48	3405.15	5	1	-0.0499915	3.33793	0.0693009	0.0472884	0.249555	0.160197	0	0	0	0	0	50.4207	50.6278
984	8215.57	2012-07-02 13:08:53	3410.16	5	1	-0.0499915	3.33793	0.0693009	0.047358	0.249555	0.160429	0	0	0	0	0	50.4806	50.6577
985	8220.58	2012-07-02 13:08:58	3415.16	5	1	-0.049995	3.33762	0.0693009	0.0474275	0.249555	0.160661	0	0	0	0	0	50.5539	50.5844
986	8225.59	2012-07-02 13:09:03	3420.17	5	1	-0.049995	3.33762	0.0693009	0.0474971	0.249555	0.160893	0	0	0	0	0	50.4806	50.6577
987	8230.6	2012-07-02 13:09:08	3425.18	5	1	-0.049995	3.33762	0.0693009	0.0475666	0.249555	0.161125	6.15597e-05	0	0	0	0	50.4806	50.6443
988	8235.6	2012-07-02 13:09:13	3430.19	5	1	-0.0499915	3.33731	0.0693009	0.0476361	0.249555	0.161357	-6.14665e-05	0	0	0	0	50.4374	50.6144
989	8240.61	2012-07-02 13:09:18	3435.19	5	1	-0.049995	3.33731	0.0693009	0.0477055	0.249555	0.161589	-6.15597e-05	0	0	0	0	50.5272	50.7042
990	8245.62	2012-07-02 13:09:23	3440.2	5	1	-0.049995	3.33762	0.0693009	0.047775	0.249555	0.161821	0	0	0	0	0	50.4973	50.6908
991	8250.63	2012-07-02 13:09:28	3445.21	5	1	-0.0499915	3.33762	0.0693009	0.0478448	0.249555	0.162054	-6.15597e-05	0	0	0	0	50.5572	50.7642
992	8255.63	2012-07-02 13:09:33	3450.22	5	1	-0.0499915	3.33762	0.0693009	0.0479143	0.249555	0.162286	0	0	0	0	0	50.6171	50.6908
993	8260.64	2012-07-02 13:09:38	3455.22	5	1	-0.0499915	3.33731	0.0693009	0.0479838	0.249555	0.162518	-6.14661e-05	0	0	0	0	50.6604	50.7208
994	8265.65	2012-07-02 13:09:43	3460.23	5	1	-0.049995	3.33731	0.0693009	0.0480534	0.249555	0.16275	-6.15597e-05	0	0	0	0	50.5139	50.7508
995	8270.66	2012-07-02 13:09:48	3465.24	5	1	-0.0499986	3.337	0.0693009	0.0481229	0.249555	0.162982	-6.14665e-05	0	0	0	0	50.5738	50.6774
996	8275.66	2012-07-02 13:09:53	3470.25	5	1	-0.0499915	3.33731	0.0693009	0.0481925	0.249555	0.163214	-6.15597e-05	0	0	0	0	50.4706	50.7807
997	8280.67	2012-07-02 13:09:58	3475.26	5	1	-0.0499915	3.33731	0.0693009	0.048262	0.249555	0.163446	0	0	0	0	0	50.5738	50.7074
998	8285.68	2012-07-02 13:10:03	3480.26	5	1	-0.0499915	3.33731	0.0693009	0.0483316	0.249555	0.163678	-6.15597e-05	0	0	0	0	50.5006	50.7074
999	8290.69	2012-07-02 13:10:08	3485.27	5	1	-0.049995	3.337	0.0693009	0.0484011	0.249555	0.16391	-6.14674e-05	0	0	0	0	50.6637	50.664
1000	8295.69	2012-07-02 13:10:13	3490.28	5	1	-0.049995	3.33731	0.0693009	0.0484704	0.249555	0.164142	0	0	0	0	0	50.5605	50.7074
1001	8300.7	2012-07-02 13:10:18	3495.29	5	1	-0.0499915	3.33731	0.0693009	0.0485402	0.249555	0.164375	0	0	0	0	0	50.6937	50.724
1002	8305.71	2012-07-02 13:10:23	3500.29	5	1	-0.0499915	3.33731	0.0693009	0.0486097	0.249555	0.164607	6.15597e-05	0	0	0	0	50.6204	50.724
1003	8310.72	2012-07-02 13:10:28	3505.3	5	1	-0.049995	3.337	0.0693009	0.0486793	0.249555	0.164839	-6.14675e-05	0	0	0	0	50.5905	50.7973
1004	8315.73	2012-07-02 13:10:33	3510.31	5	1	-0.0499915	3.33731	0.0693009	0.0487488	0.249555	0.165071	6.14652e-05	0	0	0	0	50.6937	50.724
1005	8320.73	2012-07-02 13:10:38	3515.32	5	1	-0.0499915	3.33731	0.0693009	0.0488181	0.249555	0.165302	0	0	0	0	0	50.6204	50.5773
1006	8325.74	2012-07-02 13:10:43	3520.32	5	1	-0.049995	3.337	0.0693009	0.0488877	0.249555	0.165534	0	0	0	0	0	50.6504	50.6506
1007	8330.75	2012-07-02 13:10:48	3525.33	5	1	-0.0499915	3.337	0.0693009	0.0489574	0.249555	0.165767	0	0	0	0	0	50.6204	50.504
1008	8335.76	2012-07-02 13:10:53	3530.34	5	1	-0.0499915	3.337	0.0693009	0.049027	0.249555	0.165999	6.15597e-05	0	0	0	0	50.6504	50.5339
1009	8340.76	2012-07-02 13:10:58	3535.35	5	1	-0.049995	3.337	0.0693009	0.0490965	0.249555	0.166231	0	0	0	0	0	50.7103	50.6372
1010	8345.77	2012-07-02 13:11:03	3540.35	5	1	-0.0499915	3.337	0.0693009	0.049166	0.249555	0.166463	0	0	0	0	0	50.7403	50.5205
1011	8350.78	2012-07-02 13:11:08	3545.36	5	1	-0.049995	3.3367	0.0693009	0.0492356	0.249555	0.166695	-6.14665e-05	0	0	0	0	50.7403	50.6238
1012	8355.79	2012-07-02 13:11:13	3550.37	5	1	-0.049995	3.3367	0.0693009	0.0493051	0.249555	0.166927	0	0	0	0	0	50.6671	50.5805
1013	8360.79	2012-07-02 13:11:18	3555.38	5	1	-0.0499915	3.3367	0.0693009	0.0493747	0.249555	0.167159	0	0	0	0	0	50.697	50.6238
1014	8365.8	2012-07-02 13:11:23	3560.38	5	1	-0.049995	3.3367	0.0693009	0.0494442	0.249555	0.167391	0	0	0	0	0	50.6671	50.6104
1015	8370.81	2012-07-02 13:11:28	3565.39	5	1	-0.0499915	3.3367	0.0693009	0.0495137	0.249555	0.167623	0	0	0	0	0	50.6537	50.5371
1016	8375.82	2012-07-02 13:11:33	3570.4	5	1	-0.049995	3.3367	0.0693009	0.0495833	0.249555	0.167855	0	0	0	0	0	50.6837	50.6704
1017	8380.82	2012-07-02 13:11:38	3575.41	5	1	-0.049995	3.3367	0.0693009	0.0496528	0.249555	0.168087	6.15597e-05	0	0	0	0	50.7437	50.657
1018	8385.83	2012-07-02 13:11:43	3580.41	5	1	-0.0499915	3.33639	0.0693009	0.0497224	0.249555	0.168319	0	0	0	0	0	50.6704	50.6137
1019	8390.84	2012-07-02 13:11:48	3585.42	5	1	-0.049995	3.33639	0.0693009	0.0497919	0.249555	0.168551	0	0	0	0	0	50.7004	50.687
1020	8395.85	2012-07-02 13:11:53	3590.43	5	1	-0.0499915	3.3367	0.0693009	0.0498612	0.249555	0.168783	0	0	0	0	0	50.8036	50.5403
1021	8400.85	2012-07-02 13:11:58	3595.44	5	1	-0.0499986	3.33639	0.0693009	0.049931	0.249555	0.169015	-6.15597e-05	0	0	0	0	50.7004	50.6137
1022	8405.86	2012-07-02 13:12:03	3600.44	5	1	-0.0499915	3.3367	0.0693009	0.0500005	0.249555	0.169247	0	0	0	0	0	50.7603	50.6436
1023	8410.87	2012-07-02 13:12:08	3605.45	5	1	-0.0499915	3.33639	0.0693009	0.0500701	0.249555	0.169479	-6.14662e-05	0	0	0	0	50.7603	50.717
1024	8415.88	2012-07-02 13:12:13	3610.46	5	1	-0.0499915	3.3367	0.0693009	0.0501396	0.249555	0.169712	0	0	0	0	0	50.717	50.6736
1025	8420.88	2012-07-02 13:12:18	3615.47	5	1	-0.0499915	3.33639	0.0693009	0.0502091	0.249555	0.169944	0	0	0	0	0	50.717	50.6003
1026	8425.89	2012-07-02 13:12:23	3620.47	5	1	-0.0499915	3.3367	0.0693009	0.0502787	0.249555	0.170176	6.14676e-05	0	0	0	0	50.747	50.7036
1027	8430.9	2012-07-02 13:12:28	3625.48	5	1	-0.049995	3.33639	0.0693009	0.0503482	0.249555	0.170408	-6.14665e-05	0	0	0	0	50.777	50.6602
1028	8435.91	2012-07-02 13:12:33	3630.49	5	1	-0.0499915	3.33639	0.0693009	0.0504178	0.249555	0.17064	0	0	0	0	0	50.777	50.6602
1029	8440.91	2012-07-02 13:12:38	3635.5	5	1	-0.0499915	3.33608	0.0693009	0.0504873	0.249555	0.170872	-6.14662e-05	0	0	0	0	50.7038	50.6902
1030	8445.92	2012-07-02 13:12:43	3640.5	5	1	-0.0499986	3.33608	0.0693009	0.0505568	0.249555	0.171104	0	0	0	0	0	50.807	50.6902
1031	8450.93	2012-07-02 13:12:48	3645.51	5	1	-0.049995	3.33608	0.0693009	0.0506264	0.249555	0.171336	0	0	0	0	0	50.807	50.6169
1032	8455.94	2012-07-02 13:12:53	3650.52	5	1	-0.0499915	3.33608	0.0693009	0.0506959	0.249555	0.171568	-6.15597e-05	0	0	0	0	50.807	50.6902
1033	8460.94	2012-07-02 13:12:58	3655.53	5	1	-0.0499915	3.33639	0.0693009	0.0507655	0.249555	0.1718	6.15597e-05	0	0	0	0	50.837	50.6169
1034	8465.95	2012-07-02 13:13:03	3660.54	5	1	-0.049995	3.33639	0.0693009	0.0508348	0.249555	0.172031	6.1467e-05	0	0	0	0	50.6905	50.6169
1035	8470.96	2012-07-02 13:13:08	3665.54	5	1	-0.0499915	3.33577	0.0693009	0.0509045	0.249555	0.172264	-0.000122551	0	0	0	0	50.7637	50.5002
1036	8475.97	2012-07-02 13:13:13	3670.55	5	1	-0.049995	3.33608	0.0693009	0.0509739	0.249555	0.172495	-6.15597e-05	0	0	0	0	50.6905	50.5735
1037	8480.97	2012-07-02 13:13:18	3675.56	5	1	-0.049995	3.33608	0.0693009	0.0510436	0.249555	0.172728	0	0	0	0	0	50.6905	50.6035
1038	8485.98	2012-07-02 13:13:23	3680.57	5	1	-0.0499915	3.33577	0.0693009	0.0511132	0.249555	0.17296	-6.1465e-05	0	0	0	0	50.6472	50.6035
1039	8490.99	2012-07-02 13:13:28	3685.57	5	1	-0.049995	3.33577	0.0693009	0.0511827	0.249555	0.173191	0	0	0	0	0	50.8237	50.6335
1040	8496	2012-07-02 13:13:33	3690.58	5	1	-0.0499915	3.33608	0.0693009	0.0512512	0.249555	0.17342	6.15597e-05	0	0	0	0	50.7504	50.6635
1041	8501.01	2012-07-02 13:13:38	3695.59	5	1	-0.0499986	3.33608	0.0693009	0.0513218	0.249555	0.173655	0	0	0	0	0	50.8104	50.6935
1042	8506.01	2012-07-02 13:13:43	3700.6	5	1	-0.0499915	3.33577	0.0693009	0.0513913	0.249555	0.173887	-6.14666e-05	0	0	0	0	50.5906	50.6935
1043	8511.02	2012-07-02 13:13:48	3705.6	5	1	-0.0499915	3.33577	0.0693009	0.0514609	0.249555	0.174119	0	0	0	0	0	50.7071	50.6501
1044	8516.03	2012-07-02 13:13:53	3710.61	5	1	-0.049995	3.33577	0.0693009	0.0515304	0.249555	0.174351	0	0	0	0	0	50.6639	50.7101
1045	8521.04	2012-07-02 13:13:58	3715.62	5	1	-0.049995	3.33577	0.0693009	0.0515999	0.249555	0.174583	0	0	0	0	0	50.6939	50.6201
1046	8526.04	2012-07-02 13:14:03	3720.63	5	1	-0.0499915	3.33577	0.0693009	0.0516695	0.249555	0.174815	0	0	0	0	0	50.5641	50.7401
1047	8531.05	2012-07-02 13:14:08	3725.63	5	1	-0.049995	3.33546	0.0693009	0.051739	0.249555	0.175047	-6.14204e-05	0	0	0	0	50.6373	50.8134
1048	8536.06	2012-07-02 13:14:13	3730.64	5	1	-0.049995	3.33546	0.0693009	0.0518086	0.249555	0.175279	-0.000123072	0	0	0	0	50.6673	50.7101
1049	8541.07	2012-07-02 13:14:18	3735.65	5	1	-0.0499915	3.33577	0.0693009	0.0518781	0.249555	0.175511	0	0	0	0	0	50.8138	50.8
1050	8546.07	2012-07-02 13:14:23	3740.66	5	1	-0.0499915	3.33546	0.0693009	0.0519476	0.249555	0.175743	-6.14204e-05	0	0	0	0	50.7406	50.7701
1051	8551.08	2012-07-02 13:14:28	3745.66	5	1	-0.0499915	3.33577	0.0693009	0.0520172	0.249555	0.175975	6.1512e-05	0	0	0	0	50.917	50.8
1052	8556.09	2012-07-02 13:14:33	3750.67	5	1	-0.0499915	3.33546	0.0693009	0.0520865	0.249555	0.176206	-6.1512e-05	0	0	0	0	50.624	50.7701
1053	8561.1	2012-07-02 13:14:38	3755.68	5	1	-0.0499915	3.33546	0.0693009	0.0521563	0.249555	0.176439	0	0	0	0	0	50.8571	50.6801
1054	8566.1	2012-07-02 13:14:43	3760.69	5	1	-0.049995	3.33546	0.0693009	0.0522258	0.249555	0.176671	0	0	0	0	0	50.8438	50.8
1055	8571.11	2012-07-02 13:14:48	3765.69	5	1	-0.0499915	3.33546	0.0693009	0.0522953	0.249555	0.176903	0	0	0	0	0	50.6806	50.8134
1056	8576.12	2012-07-02 13:14:53	3770.7	5	1	-0.0499915	3.33546	0.0693009	0.0523649	0.249555	0.177135	0	0	0	0	0	50.8703	50.7234
1057	8581.13	2012-07-02 13:14:58	3775.71	5	1	-0.0499915	3.33546	0.0693009	0.0524344	0.249555	0.177367	0	0	0	0	0	50.8404	50.6201
1058	8586.13	2012-07-02 13:15:03	3780.72	5	1	-0.0499915	3.33546	0.0693009	0.0525037	0.249555	0.177598	6.14677e-05	0	0	0	0	50.7071	50.7968
1059	8591.14	2012-07-02 13:15:08	3785.72	5	1	-0.0499915	3.33546	0.0693009	0.0525735	0.249555	0.177831	0	0	0	0	0	50.9136	50.7968
1060	8596.15	2012-07-02 13:15:13	3790.73	5	1	-0.049995	3.33516	0.0693009	0.052643	0.249555	0.178063	-6.14667e-05	0	0	0	0	50.8536	50.9134
1061	8601.16	2012-07-02 13:15:18	3795.74	5	1	-0.049995	3.33516	0.0693009	0.0527126	0.249555	0.178295	0	0	0	0	0	50.8669	50.8101
1062	8606.16	2012-07-02 13:15:23	3800.75	5	1	-0.049995	3.33546	0.0693009	0.0527821	0.249555	0.178526	6.14666e-05	0	0	0	0	50.837	50.7068
1063	8611.17	2012-07-02 13:15:28	3805.75	5	1	-0.0499915	3.33546	0.0693009	0.0528516	0.249555	0.178758	0	0	0	0	0	50.7337	50.7202
1064	8616.18	2012-07-02 13:15:33	3810.76	5	1	-0.049995	3.33516	0.0693009	0.0529212	0.249555	0.17899	-6.15597e-05	0	0	0	0	50.7637	50.6902
1065	8621.19	2012-07-02 13:15:38	3815.77	5	1	-0.0499915	3.33546	0.0693009	0.0529907	0.249555	0.179222	6.15597e-05	0	0	0	0	50.8802	50.7935
1066	8626.19	2012-07-02 13:15:43	3820.78	5	1	-0.0499915	3.33546	0.0693009	0.0530603	0.249555	0.179454	6.15597e-05	0	0	0	0	50.807	50.7935
1067	8631.2	2012-07-02 13:15:48	3825.79	5	1	-0.049995	3.33485	0.0693009	0.0531296	0.249555	0.179685	-6.15597e-05	0	0	0	0	50.9102	50.9102
1068	8636.21	2012-07-02 13:15:53	3830.79	5	1	-0.0499915	3.33516	0.0693009	0.0531991	0.249555	0.179917	0	0	0	0	0	50.777	50.8802
1069	8641.22	2012-07-02 13:15:58	3835.8	5	1	-0.049995	3.33516	0.0693009	0.0532689	0.249555	0.18015	0	0	0	0	0	50.9235	50.7769
1070	8646.22	2012-07-02 13:16:03	3840.81	5	1	-0.049995	3.33485	0.0693009	0.0533384	0.249555	0.180382	-6.1465e-05	0	0	0	0	50.7903	50.8802
1071	8651.23	2012-07-02 13:16:08	3845.82	5	1	-0.049995	3.33485	0.0693009	0.053408	0.249555	0.180614	-6.15597e-05	0	0	0	0	50.7603	50.8502
1072	8656.24	2012-07-02 13:16:13	3850.82	5	1	-0.049995	3.33485	0.0693009	0.0534775	0.249555	0.180846	-6.15597e-05	0	0	0	0	50.9068	50.9669
1073	8661.25	2012-07-02 13:16:18	3855.83	5	1	-0.0499915	3.33516	0.0693009	0.053547	0.249555	0.181078	6.14666e-05	0	0	0	0	50.9068	50.9803
1074	8666.26	2012-07-02 13:16:23	3860.84	5	1	-0.049995	3.33485	0.0693009	0.0536166	0.249555	0.18131	-6.14669e-05	0	0	0	0	50.8469	50.8336
1075	8671.26	2012-07-02 13:16:28	3865.85	5	1	-0.0499915	3.33485	0.0693009	0.0536861	0.249555	0.181542	0	0	0	0	0	50.9933	50.9503
1076	8676.27	2012-07-02 13:16:33	3870.85	5	1	-0.0499915	3.33516	0.0693009	0.0537557	0.249555	0.181773	6.14668e-05	0	0	0	0	50.8002	50.9503
1077	8681.28	2012-07-02 13:16:38	3875.86	5	1	-0.049995	3.33485	0.0693009	0.0538252	0.249555	0.182005	-6.14647e-05	0	0	0	0	50.8002	50.9637
1078	8686.29	2012-07-02 13:16:43	3880.87	5	1	-0.049995	3.33516	0.0693009	0.0538947	0.249555	0.182237	6.14684e-05	0	0	0	0	50.9035	50.9771
1079	8691.29	2012-07-02 13:16:48	3885.88	5	1	-0.049995	3.33485	0.0693009	0.0539643	0.249555	0.182469	-6.15597e-05	0	0	0	0	50.8435	50.9171
1080	8696.3	2012-07-02 13:16:53	3890.88	5	1	-0.049988	3.33516	0.0693009	0.0540338	0.249555	0.182701	6.15597e-05	0	0	0	0	50.7836	50.9171
1081	8701.31	2012-07-02 13:16:58	3895.89	5	1	-0.049995	3.33454	0.0693009	0.0541034	0.249555	0.182933	-0.000122933	0	0	0	0	50.7536	50.9305
1082	8706.32	2012-07-02 13:17:03	3900.9	5	1	-0.049995	3.33516	0.0693009	0.0541729	0.249555	0.183165	0.000122933	0	0	0	0	50.7669	50.7973
1083	8711.32	2012-07-02 13:17:08	3905.91	5	1	-0.0499915	3.33485	0.0693009	0.0542422	0.249555	0.183396	0	0	0	0	0	50.7669	50.9006
1084	8716.33	2012-07-02 13:17:13	3910.91	5	1	-0.0499915	3.33485	0.0693009	0.0543118	0.249555	0.183628	0	0	0	0	0	50.7669	50.8706
1085	8721.34	2012-07-02 13:17:18	3915.92	5	1	-0.049988	3.33485	0.0693009	0.0543815	0.249555	0.183861	0	0	0	0	0	50.8402	50.9439
1086	8726.35	2012-07-02 13:17:23	3920.93	5	1	-0.049995	3.33485	0.0693009	0.0544511	0.249555	0.184093	0	0	0	0	0	50.8235	50.9873
1087	8731.35	2012-07-02 13:17:28	3925.94	5	1	-0.049995	3.33485	0.0693009	0.0545206	0.249555	0.184324	0	0	0	0	0	50.7936	51.0007
1088	8736.36	2012-07-02 13:17:33	3930.94	5	1	-0.0499915	3.33454	0.0693009	0.0545901	0.249555	0.184556	0	0	0	0	0	50.7936	50.9274
1089	8741.37	2012-07-02 13:17:38	3935.95	5	1	-0.0499986	3.33423	0.0693009	0.0546597	0.249555	0.184788	-6.15597e-05	0	0	0	0	50.7936	50.9707
1090	8746.38	2012-07-02 13:17:43	3940.96	5	1	-0.049995	3.33454	0.0693009	0.0547292	0.249555	0.18502	6.14667e-05	0	0	0	0	50.9101	50.9707
1091	8751.38	2012-07-02 13:17:48	3945.97	5	1	-0.049995	3.33485	0.0693009	0.0547988	0.249555	0.185252	6.15597e-05	0	0	0	0	50.7337	50.9408
1092	8756.39	2012-07-02 13:17:53	3950.97	5	1	-0.049995	3.33454	0.0693009	0.0548683	0.249555	0.185484	-6.14648e-05	0	0	0	0	50.7337	50.9841
1093	8761.4	2012-07-02 13:17:58	3955.98	5	1	-0.0499915	3.33485	0.0693009	0.0549378	0.249555	0.185716	6.14684e-05	0	0	0	0	50.717	50.8942
1094	8766.41	2012-07-02 13:18:03	3960.99	5	1	-0.0499915	3.33423	0.0693009	0.0550074	0.249555	0.185948	-0.000122933	0	0	0	0	50.8036	50.9975
1095	8771.41	2012-07-02 13:18:08	3966	5	1	-0.0499915	3.33454	0.0693009	0.0550769	0.249555	0.18618	6.14665e-05	0	0	0	0	50.7737	50.9676
1096	8776.42	2012-07-02 13:18:13	3971	5	1	-0.049995	3.33454	0.0693009	0.0551465	0.249555	0.186411	0	0	0	0	0	50.6705	50.9077
1097	8781.43	2012-07-02 13:18:18	3976.01	5	1	-0.049995	3.33423	0.0693009	0.055216	0.249555	0.186643	-6.14653e-05	0	0	0	0	50.787	50.7744
1098	8786.44	2012-07-02 13:18:23	3981.02	5	1	-0.049995	3.33454	0.0693009	0.0552853	0.249555	0.186875	0	0	0	0	0	50.7437	50.7445
1099	8791.44	2012-07-02 13:18:28	3986.03	5	1	-0.0499915	3.33454	0.0693009	0.0553549	0.249555	0.187106	6.15597e-05	0	0	0	0	50.7138	50.7879
1100	8796.45	2012-07-02 13:18:33	3991.03	5	1	-0.0499915	3.33454	0.0693009	0.0554246	0.249555	0.187339	0	0	0	0	0	50.8004	50.7145
1101	8801.46	2012-07-02 13:18:38	3996.04	5	1	-0.049995	3.33454	0.0693009	0.0554942	0.249555	0.187571	6.15597e-05	0	0	0	0	50.8004	50.7145
1102	8806.47	2012-07-02 13:18:43	4001.05	5	1	-0.0499986	3.33423	0.0693009	0.0555637	0.249555	0.187803	-6.15597e-05	0	0	0	0	50.8004	50.7879
1103	8811.47	2012-07-02 13:18:48	4006.06	5	1	-0.0499915	3.33454	0.0693009	0.0556333	0.249555	0.188035	6.14662e-05	0	0	0	0	50.9468	50.7579
1104	8816.48	2012-07-02 13:18:53	4011.07	5	1	-0.049995	3.33423	0.0693009	0.0557028	0.249555	0.188267	-6.1467e-05	0	0	0	0	50.8736	50.9045
1105	8821.49	2012-07-02 13:18:58	4016.07	5	1	-0.049995	3.33423	0.0693009	0.0557723	0.249555	0.188498	0	0	0	0	0	50.8736	50.8013
1106	8826.5	2012-07-02 13:19:03	4021.08	5	1	-0.049995	3.33423	0.0693009	0.0558419	0.249555	0.18873	0	0	0	0	0	50.9169	50.8446
1107	8831.5	2012-07-02 13:19:09	4026.09	5	1	-0.049995	3.33423	0.0693009	0.0559114	0.249555	0.188962	0	0	0	0	0	50.9602	50.7414
1108	8836.51	2012-07-02 13:19:14	4031.1	5	1	-0.049995	3.33423	0.0693009	0.055981	0.249555	0.189194	0	0	0	0	0	50.857	50.9913
1109	8841.52	2012-07-02 13:19:19	4036.1	5	1	-0.049995	3.33423	0.0693009	0.0560505	0.249555	0.189426	0	0	0	0	0	50.9003	50.8581
1110	8846.53	2012-07-02 13:19:24	4041.11	5	1	-0.0499915	3.33393	0.0693009	0.0561201	0.249555	0.189658	-6.15597e-05	0	0	0	0	50.827	50.8581
1111	8851.54	2012-07-02 13:19:29	4046.12	5	1	-0.0499986	3.33393	0.0693009	0.0561896	0.249555	0.18989	-6.15597e-05	0	0	0	0	50.8704	50.7548
1112	8856.54	2012-07-02 13:19:34	4051.13	5	1	-0.049995	3.33423	0.0693009	0.0562591	0.249555	0.190121	6.15597e-05	0	0	0	0	50.8704	50.9014
1113	8861.55	2012-07-02 13:19:39	4056.13	5	1	-0.049995	3.33423	0.0693009	0.0563287	0.249555	0.190353	0	0	0	0	0	50.8105	50.8715
1114	8866.56	2012-07-02 13:19:44	4061.14	5	1	-0.0499915	3.33393	0.0693009	0.056398	0.249555	0.190584	6.15597e-05	0	0	0	0	50.7805	50.8116
1115	8871.57	2012-07-02 13:19:49	4066.15	5	1	-0.0499915	3.33423	0.0693009	0.0564675	0.249555	0.190816	0	0	0	0	0	50.7506	50.8416
1116	8876.57	2012-07-02 13:19:54	4071.16	5	1	-0.049995	3.33423	0.0693009	0.0565373	0.249555	0.191049	0	0	0	0	0	50.7639	50.7951
1117	8881.58	2012-07-02 13:19:59	4076.16	5	1	-0.049995	3.33393	0.0693009	0.0566069	0.249555	0.191281	0	0	0	0	0	50.7639	50.855
1118	8886.59	2012-07-02 13:20:04	4081.17	5	1	-0.049995	3.33423	0.0693009	0.0566764	0.249555	0.191513	0	0	0	0	0	50.6308	50.7517
1119	8891.6	2012-07-02 13:20:09	4086.18	5	1	-0.049995	3.33393	0.0693009	0.0567459	0.249555	0.191744	0	0	0	0	0	50.704	50.7652
1120	8896.6	2012-07-02 13:20:14	4091.19	5	1	-0.049995	3.33393	0.0693009	0.0568155	0.249555	0.191976	0	0	0	0	0	50.6741	50.7652
1121	8901.61	2012-07-02 13:20:19	4096.19	5	1	-0.0499986	3.33393	0.0693009	0.056885	0.249555	0.192208	0	0	0	0	0	50.7773	50.6619
1122	8906.62	2012-07-02 13:20:24	4101.2	5	1	-0.049995	3.33393	0.0693009	0.0569546	0.249555	0.19244	0	0	0	0	0	50.7907	50.7053
1123	8911.63	2012-07-02 13:20:29	4106.21	5	1	-0.049995	3.33393	0.0693009	0.0570241	0.249555	0.192672	0	0	0	0	0	50.7907	50.7487
1124	8916.63	2012-07-02 13:20:34	4111.22	5	1	-0.049995	3.33393	0.0693009	0.0570937	0.249555	0.192904	-6.15597e-05	0	0	0	0	50.834	50.8654
1125	8921.64	2012-07-02 13:20:39	4116.22	5	1	-0.0499915	3.33362	0.0693009	0.0571632	0.249555	0.193136	-0.000123119	0	0	0	0	50.7607	50.7921
1126	8926.65	2012-07-02 13:20:44	4121.23	5	1	-0.049995	3.33362	0.0693009	0.0572327	0.249555	0.193367	-6.15597e-05	0	0	0	0	50.7607	50.8953
1127	8931.66	2012-07-02 13:20:49	4126.24	5	1	-0.0499986	3.33362	0.0693009	0.0573023	0.249555	0.193599	0	0	0	0	0	50.834	50.9387
1128	8936.66	2012-07-02 13:20:54	4131.25	5	1	-0.049995	3.33362	0.0693009	0.0573718	0.249555	0.193831	0	0	0	0	0	50.804	50.9088
1129	8941.67	2012-07-02 13:20:59	4136.25	5	1	-0.049995	3.33362	0.0693009	0.0574414	0.249555	0.194063	-6.15597e-05	0	0	0	0	50.804	50.9387
1130	8946.68	2012-07-02 13:21:04	4141.26	5	1	-0.049995	3.33393	0.0693009	0.0575107	0.249555	0.194294	0	0	0	0	0	50.804	50.9088
1131	8951.69	2012-07-02 13:21:09	4146.27	5	1	-0.049995	3.33393	0.0693009	0.0575802	0.249555	0.194526	0	0	0	0	0	50.7741	50.9821
1132	8956.69	2012-07-02 13:21:14	4151.28	5	1	-0.0499986	3.33362	0.0693009	0.05765	0.249555	0.194758	-6.12746e-05	0	0	0	0	50.8474	50.9222
1133	8961.7	2012-07-02 13:21:19	4156.28	5	1	-0.049995	3.33362	0.0693009	0.0577195	0.249555	0.19499	0	0	0	0	0	50.8174	50.9222
1134	8966.71	2012-07-02 13:21:24	4161.29	5	1	-0.049995	3.33362	0.0693009	0.0577891	0.249555	0.195222	0	0	0	0	0	50.7875	50.9955
1135	8971.72	2012-07-02 13:21:29	4166.3	5	1	-0.049995	3.33393	0.0693009	0.0578586	0.249555	0.195454	0.000123119	0	0	0	0	50.6843	50.9656
1136	8976.72	2012-07-02 13:21:34	4171.31	5	1	-0.049995	3.33362	0.0693009	0.0579282	0.249555	0.195686	-6.14671e-05	0	0	0	0	50.7142	50.9656
1137	8981.73	2012-07-02 13:21:39	4176.32	5	1	-0.049995	3.33362	0.0693009	0.0579977	0.249555	0.195918	0	0	0	0	0	50.6843	50.8624
1138	8986.74	2012-07-02 13:21:44	4181.32	5	1	-0.049995	3.33362	0.0693009	0.0580673	0.249555	0.196149	0	0	0	0	0	50.6843	50.9357
1139	8991.75	2012-07-02 13:21:49	4186.33	5	1	-0.049995	3.33362	0.0693009	0.0581366	0.249555	0.19638	0	0	0	0	0	50.6677	50.9057
1140	8996.75	2012-07-02 13:21:54	4191.34	5	1	-0.049995	3.33362	0.0693009	0.0582063	0.249555	0.196613	0	0	0	0	0	50.6677	50.8159
1141	9001.76	2012-07-02 13:21:59	4196.35	5	1	-0.0499986	3.33331	0.0693009	0.0582759	0.249555	0.196845	0	0	0	0	0	50.6677	50.9192
1142	9006.77	2012-07-02 13:22:04	4201.35	5	1	-0.049995	3.33331	0.0693009	0.0583454	0.249555	0.197077	0	0	0	0	0	50.6079	50.9192
1143	9011.78	2012-07-02 13:22:09	4206.36	5	1	-0.049995	3.333	0.0693009	0.0584148	0.249555	0.197308	-0.000122886	0	0	0	0	50.578	50.8893
1144	9016.79	2012-07-02 13:22:14	4211.37	5	1	-0.049995	3.33331	0.0693009	0.0584845	0.249555	0.19754	6.12282e-05	0	0	0	0	50.5047	50.8294
1145	9021.79	2012-07-02 13:22:19	4216.38	5	1	-0.0499986	3.33331	0.0693009	0.0585538	0.249555	0.197771	0	0	0	0	0	50.6945	50.7561
1146	9026.8	2012-07-02 13:22:24	4221.38	5	1	-0.049995	3.33331	0.0693009	0.0586234	0.249555	0.198003	-6.15597e-05	0	0	0	0	50.6213	50.8728
1147	9031.81	2012-07-02 13:22:29	4226.39	5	1	-0.049995	3.333	0.0693009	0.0586929	0.249555	0.198235	0	0	0	0	0	50.6213	50.7995
1148	9036.82	2012-07-02 13:22:34	4231.4	5	1	-0.0499915	3.33362	0.0693009	0.0587627	0.249555	0.198468	6.15597e-05	0	0	0	0	50.6347	50.8429
1149	9041.82	2012-07-02 13:22:39	4236.41	5	1	-0.049995	3.33331	0.0693009	0.0588322	0.249555	0.198699	0	0	0	0	0	50.6347	50.813
1150	9046.83	2012-07-02 13:22:44	4241.41	5	1	-0.049995	3.33331	0.0693009	0.0589018	0.249555	0.198931	0	0	0	0	0	50.6047	50.8429
1151	9051.84	2012-07-02 13:22:49	4246.42	5	1	-0.0499986	3.333	0.0693009	0.0589711	0.249555	0.199162	0	0	0	0	0	50.5748	50.8863
1152	9056.85	2012-07-02 13:22:54	4251.43	5	1	-0.0499986	3.33331	0.0693009	0.0590409	0.249555	0.199395	6.12279e-05	0	0	0	0	50.6047	50.8564
1153	9061.85	2012-07-02 13:22:59	4256.44	5	1	-0.049995	3.333	0.0693009	0.0591104	0.249555	0.199627	-6.1512e-05	0	0	0	0	50.6047	50.8564
1154	9066.86	2012-07-02 13:23:04	4261.44	5	1	-0.049995	3.33331	0.0693009	0.05918	0.249555	0.199858	6.14197e-05	0	0	0	0	50.6481	50.9297
1155	9071.87	2012-07-02 13:23:09	4266.45	5	1	-0.049995	3.33331	0.0693009	0.0592495	0.249555	0.20009	0	0	0	0	0	50.5748	50.8264
1156	9076.88	2012-07-02 13:23:14	4271.46	5	1	-0.049995	3.333	0.0693009	0.0593191	0.249555	0.200322	-6.1512e-05	0	0	0	0	50.6481	50.8264
1157	9081.88	2012-07-02 13:23:19	4276.47	5	1	-0.049995	3.333	0.0693009	0.0593886	0.249555	0.200554	0	0	0	0	0	50.5315	50.783
1158	9086.89	2012-07-02 13:23:24	4281.47	5	1	-0.049995	3.333	0.0693009	0.0594581	0.249555	0.200786	0	0	0	0	0	50.5748	50.8564
1159	9091.9	2012-07-02 13:23:29	4286.48	5	1	-0.049995	3.333	0.0693009	0.0595277	0.249555	0.201017	0	0	0	0	0	50.5016	50.783
1160	9096.91	2012-07-02 13:23:34	4291.49	5	1	-0.049995	3.333	0.0693009	0.0595972	0.249555	0.201249	0	0	0	0	0	50.5315	50.7531
1161	9101.91	2012-07-02 13:23:39	4296.5	5	1	-0.049995	3.333	0.0693009	0.0596666	0.249555	0.20148	0	0	0	0	0	50.5315	50.6798
1162	9106.92	2012-07-02 13:23:44	4301.5	5	1	-0.049995	3.333	0.0693009	0.0597363	0.249555	0.201713	0	0	0	0	0	50.4283	50.7396
1163	9111.93	2012-07-02 13:23:49	4306.51	5	1	-0.0499915	3.333	0.0693009	0.0598059	0.249555	0.201945	0	0	0	0	0	50.4582	50.7097
1164	9116.94	2012-07-02 13:23:54	4311.52	5	1	-0.049995	3.333	0.0693009	0.0598754	0.249555	0.202176	0	0	0	0	0	50.355	50.7396
1165	9121.94	2012-07-02 13:23:59	4316.53	5	1	-0.049995	3.333	0.0693009	0.0599447	0.249555	0.202407	6.15597e-05	0	0	0	0	50.4582	50.7696
1166	9126.95	2012-07-02 13:24:04	4321.53	5	1	-0.049995	3.333	0.0693009	0.0600145	0.249555	0.20264	0	0	0	0	0	50.4882	50.7396
1167	9131.96	2012-07-02 13:24:09	4326.54	5	1	-0.049995	3.333	0.0693009	0.060084	0.249555	0.202872	0	0	0	0	0	50.4882	50.6962
1168	9136.97	2012-07-02 13:24:14	4331.55	5	1	-0.049995	3.333	0.0693009	0.0601536	0.249555	0.203103	0	0	0	0	0	50.5181	50.6962
1169	9141.97	2012-07-02 13:24:19	4336.56	5	1	-0.049995	3.333	0.0693009	0.0602231	0.249555	0.203335	6.15597e-05	0	0	0	0	50.5181	50.7696
1170	9146.98	2012-07-02 13:24:24	4341.56	5	1	-0.0499986	3.33269	0.0693009	0.0602927	0.249555	0.203567	-6.15597e-05	0	0	0	0	50.4748	50.6962
1171	9151.99	2012-07-02 13:24:29	4346.57	5	1	-0.049995	3.33269	0.0693009	0.0603622	0.249555	0.203799	-6.15597e-05	0	0	0	0	50.4448	50.7127
1172	9157	2012-07-02 13:24:34	4351.58	5	1	-0.0499915	3.333	0.0693009	0.0604318	0.249555	0.204031	6.15597e-05	0	0	0	0	50.5181	50.786
1173	9162	2012-07-02 13:24:39	4356.59	5	1	-0.0499986	3.33269	0.0693009	0.0605011	0.249555	0.204262	0	0	0	0	0	50.4448	50.7561
1174	9167.01	2012-07-02 13:24:44	4361.6	5	1	-0.049995	3.33269	0.0693009	0.0605708	0.249555	0.204494	0	0	0	0	0	50.548	50.7561
1175	9172.02	2012-07-02 13:24:49	4366.6	5	1	-0.0499915	3.33269	0.0693009	0.0606404	0.249555	0.204726	0	0	0	0	0	50.5047	50.786
1176	9177.03	2012-07-02 13:24:54	4371.61	5	1	-0.049995	3.33269	0.0693009	0.0607099	0.249555	0.204958	0	0	0	0	0	50.548	50.7561
1177	9182.03	2012-07-02 13:24:59	4376.62	5	1	-0.049995	3.33269	0.0693009	0.0607793	0.249555	0.205189	-6.15597e-05	0	0	0	0	50.5346	50.6828
1178	9187.04	2012-07-02 13:25:04	4381.63	5	1	-0.0499986	3.33269	0.0693009	0.0608488	0.249555	0.20542	0	0	0	0	0	50.6378	50.8159
1179	9192.05	2012-07-02 13:25:09	4386.63	5	1	-0.0499986	3.33269	0.0693009	0.0609186	0.249555	0.205653	0	0	0	0	0	50.6977	50.6094
1180	9197.06	2012-07-02 13:25:14	4391.64	5	1	-0.0499986	3.33239	0.0693009	0.0609881	0.249555	0.205885	-6.14656e-05	0	0	0	0	50.5646	50.6828
1181	9202.07	2012-07-02 13:25:19	4396.65	5	1	-0.049995	3.33269	0.0693009	0.0610574	0.249555	0.206116	-6.15597e-05	0	0	0	0	50.5346	50.6992
1182	9207.07	2012-07-02 13:25:24	4401.66	5	1	-0.049995	3.33269	0.0693009	0.061127	0.249555	0.206348	0	0	0	0	0	50.6244	50.6992
1183	9212.08	2012-07-02 13:25:29	4406.66	5	1	-0.0499986	3.33269	0.0693009	0.0611967	0.249555	0.20658	0	0	0	0	0	50.5945	50.7157
1184	9217.09	2012-07-02 13:25:34	4411.67	5	1	-0.049995	3.333	0.0693009	0.0612663	0.249555	0.206812	6.15597e-05	0	0	0	0	50.6843	50.7157
1185	9222.1	2012-07-02 13:25:39	4416.68	5	1	-0.0499986	3.33269	0.0693009	0.0613358	0.249555	0.207044	-6.14654e-05	0	0	0	0	50.611	50.6858
1186	9227.1	2012-07-02 13:25:44	4421.69	5	1	-0.049995	3.33269	0.0693009	0.0614054	0.249555	0.207275	0	0	0	0	0	50.611	50.7456
1187	9232.11	2012-07-02 13:25:49	4426.69	5	1	-0.049995	3.33269	0.0693009	0.0614749	0.249555	0.207507	0	0	0	0	0	50.6843	50.7456
1188	9237.12	2012-07-02 13:25:54	4431.7	5	1	-0.0499986	3.33239	0.0693009	0.0615445	0.249555	0.207739	-6.14655e-05	0	0	0	0	50.611	50.6723
1189	9242.13	2012-07-02 13:25:59	4436.71	5	1	-0.0499986	3.33239	0.0693009	0.061614	0.249555	0.207971	0	0	0	0	0	50.641	50.5256
1190	9247.13	2012-07-02 13:26:04	4441.72	5	1	-0.049995	3.33269	0.0693009	0.0616836	0.249555	0.208202	6.14667e-05	0	0	0	0	50.5977	50.6723
1191	9252.14	2012-07-02 13:26:09	4446.72	5	1	-0.049995	3.33239	0.0693009	0.0617531	0.249555	0.208434	0	0	0	0	0	50.6709	50.6589
1192	9257.15	2012-07-02 13:26:14	4451.73	5	1	-0.0499986	3.33239	0.0693009	0.0618224	0.249555	0.208665	0	0	0	0	0	50.6709	50.7022
1193	9262.16	2012-07-02 13:26:19	4456.74	5	1	-0.0499986	3.33208	0.0693009	0.061892	0.249555	0.208897	-6.15597e-05	0	0	0	0	50.641	50.5122
1194	9267.16	2012-07-02 13:26:24	4461.75	5	1	-0.049995	3.33239	0.0693009	0.0619615	0.249555	0.209129	-6.15597e-05	0	0	0	0	50.7009	50.6454
1195	9272.17	2012-07-02 13:26:29	4466.75	5	1	-0.049995	3.33239	0.0693009	0.0620313	0.249555	0.209361	0	0	0	0	0	50.511	50.5855
1196	9277.18	2012-07-02 13:26:34	4471.76	5	1	-0.049995	3.33239	0.0693009	0.0621008	0.249555	0.209593	0	0	0	0	0	50.6142	50.5721
1197	9282.19	2012-07-02 13:26:39	4476.77	5	1	-0.0500056	3.33239	0.0693009	0.0621701	0.249555	0.209824	6.12757e-05	0	0	0	0	50.5843	50.6454
1198	9287.19	2012-07-02 13:26:44	4481.78	5	1	-0.049995	3.33208	0.0693009	0.0622399	0.249555	0.210056	-6.12757e-05	0	0	0	0	50.6142	50.6454
1199	9292.2	2012-07-02 13:26:49	4486.78	5	1	-0.0499915	3.33239	0.0693009	0.0623095	0.249555	0.210288	0	0	0	0	0	50.6142	50.4987
1200	9297.21	2012-07-02 13:26:54	4491.79	5	1	-0.049995	3.33239	0.0693009	0.062379	0.249555	0.21052	0	0	0	0	0	50.5843	50.4987
1201	9302.22	2012-07-02 13:26:59	4496.8	5	1	-0.0499915	3.33208	0.0693009	0.0624485	0.249555	0.210752	-6.14673e-05	0	0	0	0	50.541	50.602
1202	9307.22	2012-07-02 13:27:04	4501.81	5	1	-0.0499986	3.33239	0.0693009	0.0625181	0.249555	0.210983	6.14665e-05	0	0	0	0	50.6442	50.4987
1203	9312.23	2012-07-02 13:27:09	4506.81	5	1	-0.0499986	3.33239	0.0693009	0.0625876	0.249555	0.211215	0	0	0	0	0	50.541	50.5287
1204	9317.24	2012-07-02 13:27:14	4511.82	5	1	-0.0499986	3.33208	0.0693009	0.0626572	0.249555	0.211447	-6.15597e-05	0	0	0	0	50.541	50.5287
1205	9322.25	2012-07-02 13:27:19	4516.83	5	1	-0.049995	3.33208	0.0693009	0.0627267	0.249555	0.211679	0	0	0	0	0	50.6009	50.5586
1206	9327.25	2012-07-02 13:27:24	4521.84	5	1	-0.0499915	3.33239	0.0693009	0.0627963	0.249555	0.21191	6.14662e-05	0	0	0	0	50.6009	50.5152
1207	9332.26	2012-07-02 13:27:29	4526.85	5	1	-0.049995	3.33239	0.0693009	0.0628658	0.249555	0.212142	0	0	0	0	0	50.6308	50.5152
1208	9337.27	2012-07-02 13:27:34	4531.85	5	1	-0.049995	3.33208	0.0693009	0.0629351	0.249555	0.212373	0	0	0	0	0	50.5575	50.5586
1209	9342.28	2012-07-02 13:27:39	4536.86	5	1	-0.049995	3.33239	0.0693009	0.0630049	0.249555	0.212606	6.12755e-05	0	0	0	0	50.5575	50.4718
1210	9347.28	2012-07-02 13:27:44	4541.87	5	1	-0.049995	3.33208	0.0693009	0.0630744	0.249555	0.212837	-6.14665e-05	0	0	0	0	50.5575	50.5018
1211	9352.29	2012-07-02 13:27:49	4546.88	5	1	-0.0499986	3.33208	0.0693009	0.063144	0.249555	0.213069	0	0	0	0	0	50.5875	50.5751
1212	9357.3	2012-07-02 13:27:54	4551.88	5	1	-0.0499986	3.33208	0.0693009	0.0632135	0.249555	0.213301	0	0	0	0	0	50.6607	50.6216
1213	9362.31	2012-07-02 13:27:59	4556.89	5	1	-0.0499986	3.33208	0.0693009	0.0632831	0.249555	0.213532	0	0	0	0	0	50.7073	50.5317
1214	9367.32	2012-07-02 13:28:04	4561.9	5	1	-0.0499986	3.33208	0.0693009	0.0633526	0.249555	0.213764	0	0	0	0	0	50.7206	50.4285
1215	9372.32	2012-07-02 13:28:09	4566.91	5	1	-0.049995	3.33208	0.0693009	0.0634222	0.249555	0.213996	0	0	0	0	0	50.6474	50.6051
1216	9377.33	2012-07-02 13:28:14	4571.91	5	1	-0.049995	3.33208	0.0693009	0.0634917	0.249555	0.214228	0	0	0	0	0	50.7506	50.6216
1217	9382.34	2012-07-02 13:28:19	4576.92	5	1	-0.049995	3.33208	0.0693009	0.0635612	0.249555	0.214459	0	0	0	0	0	50.7506	50.5483
1218	9387.35	2012-07-02 13:28:24	4581.93	5	1	-0.0499986	3.33208	0.0693009	0.0636308	0.249555	0.214691	0	0	0	0	0	50.7372	50.6216
1219	9392.35	2012-07-02 13:28:29	4586.94	5	1	-0.049995	3.33177	0.0693009	0.0637003	0.249555	0.214923	-6.15597e-05	0	0	0	0	50.7073	50.6515
1220	9397.36	2012-07-02 13:28:34	4591.94	5	1	-0.0500021	3.33177	0.0693009	0.0637699	0.249555	0.215154	0	0	0	0	0	50.7372	50.6815
1221	9402.37	2012-07-02 13:28:39	4596.95	5	1	-0.0500127	3.33177	0.0693009	0.0638394	0.249555	0.215386	0	0	0	0	0	50.7239	50.6515
1222	9407.38	2012-07-02 13:28:44	4601.96	5	1	-0.049995	3.33177	0.0693009	0.063909	0.249555	0.215618	0	0	0	0	0	50.7971	50.6381
1223	9412.38	2012-07-02 13:28:49	4606.97	5	1	-0.049995	3.33177	0.0693009	0.0639785	0.249555	0.21585	0	0	0	0	0	50.6806	50.6381
1224	9417.39	2012-07-02 13:28:54	4611.97	5	1	-0.049995	3.33177	0.0693009	0.0640481	0.249555	0.216081	0	0	0	0	0	50.6806	50.5648
1225	9422.4	2012-07-02 13:28:59	4616.98	5	1	-0.0499986	3.33177	0.0693009	0.0641176	0.249555	0.216313	0	0	0	0	0	50.5774	50.5648
1226	9427.41	2012-07-02 13:29:04	4621.99	5	1	-0.0499986	3.33177	0.0693009	0.0641871	0.249555	0.216545	0	0	0	0	0	50.534	50.6381
1227	9432.41	2012-07-02 13:29:09	4627	5	1	-0.0499986	3.33177	0.0693009	0.0642567	0.249555	0.216776	6.15597e-05	0	0	0	0	50.6373	50.5947
1228	9437.42	2012-07-02 13:29:14	4632	5	1	-0.049995	3.33177	0.0693009	0.0643262	0.249555	0.217008	0	0	0	0	0	50.564	50.668
1229	9442.43	2012-07-02 13:29:19	4637.01	5	1	-0.049995	3.33177	0.0693009	0.0643958	0.249555	0.21724	0	0	0	0	0	50.6373	50.6546
1230	9447.44	2012-07-02 13:29:24	4642.02	5	1	-0.0499986	3.33146	0.0693009	0.0644653	0.249555	0.217472	-6.14665e-05	0	0	0	0	50.5939	50.728
1231	9452.44	2012-07-02 13:29:29	4647.03	5	1	-0.049995	3.33177	0.0693009	0.0645349	0.249555	0.217703	6.14668e-05	0	0	0	0	50.7704	50.7579
1232	9457.45	2012-07-02 13:29:34	4652.03	5	1	-0.049995	3.33177	0.0693009	0.0646044	0.249555	0.217935	0	0	0	0	0	50.6239	50.6846
1233	9462.46	2012-07-02 13:29:39	4657.04	5	1	-0.049995	3.33177	0.0693009	0.0646739	0.249555	0.218167	0	0	0	0	0	50.4774	50.6846
1234	9467.47	2012-07-02 13:29:44	4662.05	5	1	-0.0499986	3.33177	0.0693009	0.0647435	0.249555	0.218398	0	0	0	0	0	50.5506	50.6846
1235	9472.47	2012-07-02 13:29:49	4667.06	5	1	-0.049995	3.33177	0.0693009	0.064813	0.249555	0.21863	0	0	0	0	0	50.6539	50.7579
1236	9477.48	2012-07-02 13:29:54	4672.06	5	1	-0.049995	3.33146	0.0693009	0.0648824	0.249555	0.218861	0	0	0	0	0	50.7271	50.7879
1237	9482.49	2012-07-02 13:29:59	4677.07	5	1	-0.0499986	3.33146	0.0693009	0.0649519	0.249555	0.219093	0	0	0	0	0	50.7571	50.7145
1238	9487.5	2012-07-02 13:30:05	4682.08	5	1	-0.0499915	3.33146	0.0693009	0.0650217	0.249555	0.219325	0	0	0	0	0	50.5373	50.7145
1239	9492.5	2012-07-02 13:30:10	4687.09	5	1	-0.049988	3.33177	0.0693009	0.065091	0.249555	0.219556	6.15597e-05	0	0	0	0	50.5373	50.7145
1240	9497.51	2012-07-02 13:30:15	4692.09	5	1	-0.049995	3.33146	0.0693009	0.0651605	0.249555	0.219788	-6.15597e-05	0	0	0	0	50.464	50.6412
1241	9502.52	2012-07-02 13:30:20	4697.1	5	1	-0.049995	3.33177	0.0693009	0.0652301	0.249555	0.220019	6.14666e-05	0	0	0	0	50.5073	50.7145
1242	9507.53	2012-07-02 13:30:25	4702.11	5	1	-0.0499915	3.33177	0.0693009	0.0652998	0.249555	0.220252	0	0	0	0	0	50.6106	50.6711
1243	9512.53	2012-07-02 13:30:30	4707.12	5	1	-0.049995	3.33146	0.0693009	0.0653694	0.249555	0.220484	-6.14668e-05	0	0	0	0	50.464	50.6711
1244	9517.54	2012-07-02 13:30:35	4712.13	5	1	-0.049995	3.33146	0.0693009	0.0654389	0.249555	0.220715	0	0	0	0	0	50.524	50.7011
1245	9522.55	2012-07-02 13:30:40	4717.13	5	1	-0.049995	3.33146	0.0693009	0.0655084	0.249555	0.220947	0	0	0	0	0	50.524	50.7311
1246	9527.56	2012-07-02 13:30:45	4722.14	5	1	-0.049995	3.33146	0.0693009	0.065578	0.249555	0.221179	0	0	0	0	0	50.5539	50.7311
1247	9532.56	2012-07-02 13:30:50	4727.15	5	1	-0.049995	3.33146	0.0693009	0.0656475	0.249555	0.22141	0	0	0	0	0	50.5539	50.6144
1248	9537.57	2012-07-02 13:30:55	4732.16	5	1	-0.0499915	3.33146	0.0693009	0.0657171	0.249555	0.221642	0	0	0	0	0	50.6438	50.6877
1249	9542.58	2012-07-02 13:31:00	4737.16	5	1	-0.0499915	3.33146	0.0693009	0.0657864	0.249555	0.221873	0	0	0	0	0	50.6138	50.7342
1250	9547.59	2012-07-02 13:31:05	4742.17	5	1	-0.0499915	3.33146	0.0693009	0.0658562	0.249555	0.222105	0	0	0	0	0	50.6138	50.6743
1251	9552.6	2012-07-02 13:31:10	4747.18	5	1	-0.049995	3.33146	0.0693009	0.0659255	0.249555	0.222336	0	0	0	0	0	50.6737	50.7342
1252	9557.6	2012-07-02 13:31:15	4752.19	5	1	-0.049995	3.33116	0.0693009	0.0659952	0.249555	0.222569	-6.12775e-05	0	0	0	0	50.6005	50.6908
1253	9562.61	2012-07-02 13:31:20	4757.19	5	1	-0.0499986	3.33116	0.0693009	0.0660648	0.249555	0.2228	0	0	0	0	0	50.7337	50.7642
1254	9567.62	2012-07-02 13:31:25	4762.2	5	1	-0.0499915	3.33146	0.0693009	0.0661343	0.249555	0.223032	6.14667e-05	0	0	0	0	50.6604	50.6908
1255	9572.63	2012-07-02 13:31:30	4767.21	5	1	-0.049995	3.33116	0.0693009	0.0662036	0.249555	0.223263	0	0	0	0	0	50.7337	50.7941
1256	9577.63	2012-07-02 13:31:35	4772.22	5	1	-0.0499986	3.33146	0.0693009	0.0662732	0.249555	0.223495	6.14669e-05	0	0	0	0	50.6904	50.6475
1257	9582.64	2012-07-02 13:31:40	4777.22	5	1	-0.049995	3.33116	0.0693009	0.0663429	0.249555	0.223727	-6.15597e-05	0	0	0	0	50.7203	50.7508
1258	9587.65	2012-07-02 13:31:45	4782.23	5	1	-0.0499986	3.33116	0.0693009	0.0664125	0.249555	0.223959	0	0	0	0	0	50.7203	50.7508
1259	9592.66	2012-07-02 13:31:50	4787.24	5	1	-0.049995	3.33116	0.0693009	0.066482	0.249555	0.22419	0	0	0	0	0	50.6471	50.7508
1260	9597.66	2012-07-02 13:31:55	4792.25	5	1	-0.049995	3.33146	0.0693009	0.0665514	0.249555	0.224421	0	0	0	0	0	50.6038	50.7508
1261	9602.67	2012-07-02 13:32:00	4797.25	5	1	-0.049995	3.33116	0.0693009	0.0666211	0.249555	0.224654	-6.12767e-05	0	0	0	0	50.6038	50.8107
1262	9607.68	2012-07-02 13:32:05	4802.26	5	1	-0.0499915	3.33146	0.0693009	0.0666907	0.249555	0.224885	6.14666e-05	0	0	0	0	50.6038	50.8406
1263	9612.69	2012-07-02 13:32:10	4807.27	5	1	-0.0499915	3.33116	0.0693009	0.0667602	0.249555	0.225117	0	0	0	0	0	50.6637	50.8406
1264	9617.69	2012-07-02 13:32:15	4812.28	5	1	-0.0499915	3.33146	0.0693009	0.0668297	0.249555	0.225349	6.15597e-05	0	0	0	0	50.6937	50.694
1265	9622.7	2012-07-02 13:32:20	4817.28	5	1	-0.0499915	3.33116	0.0693009	0.0668993	0.249555	0.22558	0	0	0	0	0	50.6937	50.724
1266	9627.71	2012-07-02 13:32:25	4822.29	5	1	-0.0499915	3.33146	0.0693009	0.0669688	0.249555	0.225812	6.14672e-05	0	0	0	0	50.6937	50.724
1267	9632.72	2012-07-02 13:32:30	4827.3	5	1	-0.0499915	3.33146	0.0693009	0.0670384	0.249555	0.226044	0	0	0	0	0	50.6937	50.6506
1268	9637.72	2012-07-02 13:32:35	4832.31	5	1	-0.049995	3.33116	0.0693009	0.0671079	0.249555	0.226275	0	0	0	0	0	50.6504	50.5339
1269	9642.73	2012-07-02 13:32:40	4837.31	5	1	-0.049995	3.33116	0.0693009	0.0671774	0.249555	0.226507	0	0	0	0	0	50.7836	50.7106
1270	9647.74	2012-07-02 13:32:45	4842.32	5	1	-0.0499915	3.33116	0.0693009	0.067247	0.249555	0.226739	0	0	0	0	0	50.7403	50.7106
1271	9652.75	2012-07-02 13:32:50	4847.33	5	1	-0.049995	3.33085	0.0693009	0.0673165	0.249555	0.22697	-6.14666e-05	0	0	0	0	50.7103	50.6538
1272	9657.75	2012-07-02 13:32:55	4852.34	5	1	-0.0499915	3.33116	0.0693009	0.0673858	0.249555	0.227201	0	0	0	0	0	50.7403	50.6104
1273	9662.76	2012-07-02 13:33:00	4857.34	5	1	-0.049995	3.33116	0.0693009	0.0674556	0.249555	0.227433	6.15597e-05	0	0	0	0	50.727	50.5371
1274	9667.77	2012-07-02 13:33:05	4862.35	5	1	-0.049995	3.33085	0.0693009	0.0675252	0.249555	0.227665	-6.14651e-05	0	0	0	0	50.6537	50.6538
1275	9672.78	2012-07-02 13:33:10	4867.36	5	1	-0.0500021	3.33116	0.0693009	0.0675947	0.249555	0.227897	6.1467e-05	0	0	0	0	50.7869	50.5971
1276	9677.78	2012-07-02 13:33:15	4872.37	5	1	-0.0499915	3.33085	0.0693009	0.0676642	0.249555	0.228128	-6.14658e-05	0	0	0	0	50.6404	50.8336
1277	9682.79	2012-07-02 13:33:20	4877.38	5	1	-0.0499915	3.33116	0.0693009	0.0677338	0.249555	0.22836	6.15597e-05	0	0	0	0	50.7736	50.7603
1278	9687.8	2012-07-02 13:33:25	4882.38	5	1	-0.049995	3.33085	0.0693009	0.0678033	0.249555	0.228592	-6.14668e-05	0	0	0	0	50.6704	50.6436
1279	9692.81	2012-07-02 13:33:30	4887.39	5	1	-0.049995	3.33116	0.0693009	0.0678729	0.249555	0.228823	6.14663e-05	0	0	0	0	50.6871	50.5403
1280	9697.81	2012-07-02 13:33:35	4892.4	5	1	-0.0499915	3.33085	0.0693009	0.0679424	0.249555	0.229055	0	0	0	0	0	50.7603	50.6137
1281	9702.82	2012-07-02 13:33:40	4897.41	5	1	-0.0499915	3.33085	0.0693009	0.0680117	0.249555	0.229286	-6.15597e-05	0	0	0	0	50.7603	50.5703
1282	9707.83	2012-07-02 13:33:45	4902.41	5	1	-0.0499915	3.33116	0.0693009	0.0680813	0.249555	0.229517	6.14675e-05	0	0	0	0	50.7903	50.497
1283	9712.84	2012-07-02 13:33:50	4907.42	5	1	-0.0499986	3.33085	0.0693009	0.068151	0.249555	0.22975	-6.12753e-05	0	0	0	0	50.717	50.6736
1284	9717.85	2012-07-02 13:33:55	4912.43	5	1	-0.0499915	3.33085	0.0693009	0.0682206	0.249555	0.229981	0	0	0	0	0	50.747	50.6602
1285	9722.85	2012-07-02 13:34:00	4917.44	5	1	-0.049995	3.33085	0.0693009	0.0682899	0.249555	0.230212	0	0	0	0	0	50.777	50.7635
1286	9727.86	2012-07-02 13:34:05	4922.44	5	1	-0.049995	3.33054	0.0693009	0.0683594	0.249555	0.230444	-6.15597e-05	0	0	0	0	50.747	50.6602
1287	9732.87	2012-07-02 13:34:10	4927.45	5	1	-0.0499915	3.33085	0.0693009	0.068429	0.249555	0.230676	6.14666e-05	0	0	0	0	50.807	50.6902
1288	9737.88	2012-07-02 13:34:15	4932.46	5	1	-0.049995	3.33085	0.0693009	0.0684955	0.249555	0.230897	0	0	0	0	0	50.807	50.6902
1289	9742.88	2012-07-02 13:34:20	4937.47	5	1	-0.049995	3.33054	0.0693009	0.0685683	0.249555	0.23114	-5.87229e-05	0	0	0	0	50.837	50.5735
1290	9747.89	2012-07-02 13:34:25	4942.47	5	1	-0.0499915	3.33085	0.0693009	0.0686378	0.249555	0.231371	6.14665e-05	0	0	0	0	50.837	50.6902
1291	9752.9	2012-07-02 13:34:30	4947.48	5	1	-0.0499915	3.33085	0.0693009	0.0687073	0.249555	0.231603	0	0	0	0	0	50.7637	50.6469
1292	9757.91	2012-07-02 13:34:35	4952.49	5	1	-0.0499915	3.33085	0.0693009	0.0687769	0.249555	0.231834	0	0	0	0	0	50.837	50.6469
1293	9762.91	2012-07-02 13:34:40	4957.5	5	1	-0.0499915	3.33085	0.0693009	0.0688464	0.249555	0.232066	0	0	0	0	0	50.7637	50.6035
1294	9767.92	2012-07-02 13:34:45	4962.5	5	1	-0.049995	3.33054	0.0693009	0.0689158	0.249555	0.232297	6.12279e-05	0	0	0	0	50.7637	50.6035
1295	9772.93	2012-07-02 13:34:50	4967.51	5	1	-0.0499915	3.33085	0.0693009	0.0689855	0.249555	0.232529	6.12759e-05	0	0	0	0	50.7504	50.6335
1296	9777.94	2012-07-02 13:34:55	4972.52	5	1	-0.0499915	3.33085	0.0693009	0.069055	0.249555	0.232761	0	0	0	0	0	50.8104	50.5602
1297	9782.94	2012-07-02 13:35:00	4977.53	5	1	-0.0499915	3.33054	0.0693009	0.0691246	0.249555	0.232993	-6.14665e-05	0	0	0	0	51.0434	50.6201
1298	9787.95	2012-07-02 13:35:05	4982.53	5	1	-0.049995	3.33054	0.0693009	0.0691941	0.249555	0.233224	0	0	0	0	0	50.7371	50.5901
1299	9792.96	2012-07-02 13:35:10	4987.54	5	1	-0.0499915	3.33054	0.0693009	0.0692637	0.249555	0.233456	0	0	0	0	0	50.7804	50.6201
1300	9797.97	2012-07-02 13:35:15	4992.55	5	1	-0.049995	3.33054	0.0693009	0.0693332	0.249555	0.233687	0	0	0	0	0	50.8104	50.7234
1301	9802.97	2012-07-02 13:35:20	4997.56	5	1	-0.049995	3.33054	0.0693009	0.0694027	0.249555	0.233919	0	0	0	0	0	50.7671	50.6801
1302	9807.98	2012-07-02 13:35:25	5002.56	5	1	-0.0499915	3.33054	0.0693009	0.0694721	0.249555	0.23415	0	0	0	0	0	50.7971	50.8434
1303	9812.99	2012-07-02 13:35:30	5007.57	5	1	-0.049995	3.33054	0.0693009	0.0695416	0.249555	0.234381	0	0	0	0	0	50.8271	50.7834
1304	9818	2012-07-02 13:35:35	5012.58	5	1	-0.0499915	3.33054	0.0693009	0.0696114	0.249555	0.234614	0	0	0	0	0	50.8703	50.6801
1305	9823	2012-07-02 13:35:40	5017.59	5	1	-0.0499915	3.33023	0.0693009	0.0696809	0.249555	0.234845	-6.1512e-05	0	0	0	0	50.8104	50.7534
1306	9828.01	2012-07-02 13:35:45	5022.59	5	1	-0.0499915	3.33054	0.0693009	0.0697504	0.249555	0.235077	6.14188e-05	0	0	0	0	50.9136	50.7834
1307	9833.02	2012-07-02 13:35:50	5027.6	5	1	-0.0499915	3.33054	0.0693009	0.06982	0.249555	0.235309	0	0	0	0	0	50.7671	50.7534
1308	9838.03	2012-07-02 13:35:55	5032.61	5	1	-0.049995	3.33023	0.0693009	0.0698895	0.249555	0.23554	-6.1512e-05	0	0	0	0	50.8404	50.7834
1309	9843.03	2012-07-02 13:36:00	5037.62	5	1	-0.0499915	3.33023	0.0693009	0.0699591	0.249555	0.235772	-6.1512e-05	0	0	0	0	50.7804	50.9001
1310	9848.04	2012-07-02 13:36:05	5042.62	5	1	-0.049995	3.33054	0.0693009	0.0700284	0.249555	0.236003	6.1512e-05	0	0	0	0	50.8536	50.8401
1311	9853.05	2012-07-02 13:36:10	5047.63	5	1	-0.0499915	3.33054	0.0693009	0.0700981	0.249555	0.236235	0	0	0	0	0	50.9569	50.9434
1312	9858.06	2012-07-02 13:36:15	5052.64	5	1	-0.049995	3.33023	0.0693009	0.0701675	0.249555	0.236466	-6.1512e-05	0	0	0	0	50.8969	50.6768
1313	9863.06	2012-07-02 13:36:20	5057.65	5	1	-0.0499915	3.33054	0.0693009	0.0702372	0.249555	0.236698	6.12261e-05	0	0	0	0	50.8969	50.8101
1314	9868.07	2012-07-02 13:36:25	5062.66	5	1	-0.0499915	3.33023	0.0693009	0.0703068	0.249555	0.23693	-6.14212e-05	0	0	0	0	50.837	50.7935
1315	9873.08	2012-07-02 13:36:30	5067.66	5	1	-0.0499915	3.33054	0.0693009	0.0703763	0.249555	0.237161	6.1512e-05	0	0	0	0	50.9102	50.7935
1316	9878.09	2012-07-02 13:36:35	5072.67	5	1	-0.049995	3.33054	0.0693009	0.0704459	0.249555	0.237393	0	0	0	0	0	50.8802	50.8668
1317	9883.09	2012-07-02 13:36:40	5077.68	5	1	-0.0499915	3.33054	0.0693009	0.0705152	0.249555	0.237624	6.14196e-05	0	0	0	0	50.8802	50.6902
1318	9888.1	2012-07-02 13:36:45	5082.69	5	1	-0.049995	3.33023	0.0693009	0.0705847	0.249555	0.237855	-6.14187e-05	0	0	0	0	50.9535	50.7202
1319	9893.11	2012-07-02 13:36:50	5087.69	5	1	-0.0499915	3.33054	0.0693009	0.0706543	0.249555	0.238087	6.14191e-05	0	0	0	0	51.0267	50.9102
1320	9898.12	2012-07-02 13:36:55	5092.7	5	1	-0.0499915	3.32992	0.0693009	0.070724	0.249555	0.238319	-0.000122504	0	0	0	0	50.9535	50.8069
1321	9903.13	2012-07-02 13:37:00	5097.71	5	1	-0.049995	3.33023	0.0693009	0.0707936	0.249555	0.238551	0	0	0	0	0	50.8935	50.9102
1322	9908.13	2012-07-02 13:37:05	5102.72	5	1	-0.0499915	3.33054	0.0693009	0.0708631	0.249555	0.238783	6.1419e-05	0	0	0	0	51.04	50.8802
1323	9913.14	2012-07-02 13:37:10	5107.72	5	1	-0.049995	3.33023	0.0693009	0.0709326	0.249555	0.239014	-6.14189e-05	0	0	0	0	50.9368	50.7769
1324	9918.15	2012-07-02 13:37:15	5112.73	5	1	-0.0499915	3.33054	0.0693009	0.071002	0.249555	0.239245	0	0	0	0	0	51.01	50.7903
1325	9923.16	2012-07-02 13:37:20	5117.74	5	1	-0.0499915	3.33054	0.0693009	0.0710717	0.249555	0.239477	0	0	0	0	0	50.9801	50.9369
1326	9928.16	2012-07-02 13:37:25	5122.75	5	1	-0.049995	3.33023	0.0693009	0.0711413	0.249555	0.239709	0	0	0	0	0	50.9201	50.907
1327	9933.17	2012-07-02 13:37:30	5127.75	5	1	-0.049995	3.33023	0.0693009	0.0712108	0.249555	0.239941	0	0	0	0	0	50.8901	50.9803
1328	9938.18	2012-07-02 13:37:35	5132.76	5	1	-0.049995	3.33023	0.0693009	0.0712803	0.249555	0.240172	-6.1512e-05	0	0	0	0	50.8901	51.0236
1329	9943.19	2012-07-02 13:37:40	5137.77	5	1	-0.0499915	3.33023	0.0693009	0.0713499	0.249555	0.240404	0	0	0	0	0	50.9035	50.9337
1330	9948.19	2012-07-02 13:37:45	5142.78	5	1	-0.049995	3.33023	0.0693009	0.0714194	0.249555	0.240635	0	0	0	0	0	50.8302	51.007
1331	9953.2	2012-07-02 13:37:50	5147.78	5	1	-0.049995	3.33023	0.0693009	0.071489	0.249555	0.240867	0	0	0	0	0	50.8135	50.9771
1332	9958.21	2012-07-02 13:37:55	5152.79	5	1	-0.049995	3.33023	0.0693009	0.0715585	0.249555	0.241099	0	0	0	0	0	50.8135	50.9171
1333	9963.22	2012-07-02 13:38:00	5157.8	5	1	-0.049995	3.33023	0.0693009	0.0716278	0.249555	0.241329	0	0	0	0	0	50.7536	50.9904
1334	9968.22	2012-07-02 13:38:05	5162.81	5	1	-0.049995	3.33023	0.0693009	0.0716974	0.249555	0.241561	0	0	0	0	0	50.8269	50.9605
1335	9973.23	2012-07-02 13:38:10	5167.81	5	1	-0.0499915	3.33054	0.0693009	0.0717671	0.249555	0.241793	0.000123072	0	0	0	0	50.8269	50.9305
1336	9978.24	2012-07-02 13:38:15	5172.82	5	1	-0.0499915	3.33023	0.0693009	0.0718367	0.249555	0.242025	-6.14191e-05	0	0	0	0	50.8269	50.9006
1337	9983.25	2012-07-02 13:38:20	5177.83	5	1	-0.0499915	3.33023	0.0693009	0.0719062	0.249555	0.242256	0	0	0	0	0	50.8702	50.9006
1338	9988.25	2012-07-02 13:38:25	5182.84	5	1	-0.0499915	3.33023	0.0693009	0.0719758	0.249555	0.242488	0	0	0	0	0	50.8402	50.9439
1339	9993.26	2012-07-02 13:38:30	5187.84	5	1	-0.0499915	3.33054	0.0693009	0.0720453	0.249555	0.24272	6.1512e-05	0	0	0	0	50.8402	50.9439
1340	9998.27	2012-07-02 13:38:35	5192.85	5	1	-0.049995	3.32992	0.0693009	0.0721148	0.249555	0.242951	-0.000122885	0	0	0	0	50.9134	50.9439
1341	10003.3	2012-07-02 13:38:40	5197.86	5	1	-0.049995	3.33023	0.0693009	0.0721842	0.249555	0.243182	0	0	0	0	0	50.8402	50.9439
1342	10008.3	2012-07-02 13:38:45	5202.87	5	1	-0.049995	3.32992	0.0693009	0.0722539	0.249555	0.243414	-6.12767e-05	0	0	0	0	50.8102	50.914
1343	10013.3	2012-07-02 13:38:50	5207.87	5	1	-0.049995	3.32992	0.0693009	0.0723235	0.249555	0.243646	0	0	0	0	0	50.7803	50.884
1344	10018.3	2012-07-02 13:38:55	5212.88	5	1	-0.049995	3.32992	0.0693009	0.072393	0.249555	0.243878	0	0	0	0	0	50.8235	50.9573
1345	10023.3	2012-07-02 13:39:00	5217.89	5	1	-0.049995	3.32992	0.0693009	0.0724623	0.249555	0.244108	0	0	0	0	0	50.7936	50.9707
1346	10028.3	2012-07-02 13:39:05	5222.9	5	1	-0.049995	3.32992	0.0693009	0.0725319	0.249555	0.24434	-6.15597e-05	0	0	0	0	50.7936	50.9707
1347	10033.3	2012-07-02 13:39:10	5227.91	5	1	-0.049995	3.32992	0.0693009	0.0726016	0.249555	0.244572	0	0	0	0	0	50.7936	50.9707
1348	10038.3	2012-07-02 13:39:15	5232.91	5	1	-0.049995	3.32992	0.0693009	0.0726712	0.249555	0.244804	0	0	0	0	0	50.8069	50.8974
1349	10043.3	2012-07-02 13:39:20	5237.92	5	1	-0.0499915	3.33023	0.0693009	0.0727405	0.249555	0.245035	0	0	0	0	0	50.8069	50.9108
1350	10048.3	2012-07-02 13:39:25	5242.93	5	1	-0.0499915	3.32992	0.0693009	0.07281	0.249555	0.245266	-6.15597e-05	0	0	0	0	50.777	50.9108
1351	10053.4	2012-07-02 13:39:30	5247.94	5	1	-0.0499986	3.32992	0.0693009	0.0728798	0.249555	0.245499	0	0	0	0	0	50.8069	50.9841
1352	10058.4	2012-07-02 13:39:35	5252.94	5	1	-0.049995	3.33023	0.0693009	0.0729493	0.249555	0.24573	6.14663e-05	0	0	0	0	50.8502	50.9542
1353	10063.4	2012-07-02 13:39:40	5257.95	5	1	-0.049995	3.32992	0.0693009	0.0730189	0.249555	0.245962	0	0	0	0	0	50.6272	50.8209
1354	10068.4	2012-07-02 13:39:45	5262.96	5	1	-0.0499986	3.32992	0.0693009	0.0730884	0.249555	0.246193	0	0	0	0	0	50.8036	50.8343
1355	10073.4	2012-07-02 13:39:50	5267.97	5	1	-0.049995	3.33023	0.0693009	0.073158	0.249555	0.246425	6.15597e-05	0	0	0	0	50.7437	50.8044
1356	10078.4	2012-07-02 13:39:55	5272.97	5	1	-0.049995	3.32992	0.0693009	0.0732275	0.249555	0.246656	0	0	0	0	0	50.817	50.8777
1357	10083.4	2012-07-02 13:40:00	5277.98	5	1	-0.0499915	3.33023	0.0693009	0.0732968	0.249555	0.246887	6.15597e-05	0	0	0	0	50.8602	50.7445
1358	10088.4	2012-07-02 13:40:05	5282.99	5	1	-0.049995	3.32962	0.0693009	0.0733666	0.249555	0.24712	0	0	0	0	0	50.8602	50.7445
1359	10093.4	2012-07-02 13:40:10	5288	5	1	-0.049995	3.32992	0.0693009	0.0734361	0.249555	0.247351	6.14667e-05	0	0	0	0	50.8303	50.7879
1360	10098.4	2012-07-02 13:40:15	5293	5	1	-0.0499915	3.32992	0.0693009	0.0735057	0.249555	0.247583	0	0	0	0	0	50.8736	50.6846
1361	10103.4	2012-07-02 13:40:20	5298.01	5	1	-0.0499986	3.32962	0.0693009	0.0735752	0.249555	0.247814	-6.14665e-05	0	0	0	0	50.8736	50.7579
1362	10108.4	2012-07-02 13:40:25	5303.02	5	1	-0.049995	3.32962	0.0693009	0.0736448	0.249555	0.248046	-6.15597e-05	0	0	0	0	50.9035	50.8612
1363	10113.4	2012-07-02 13:40:30	5308.03	5	1	-0.049995	3.32992	0.0693009	0.0737143	0.249555	0.248277	6.15597e-05	0	0	0	0	50.8736	50.7579
1364	10118.5	2012-07-02 13:40:35	5313.03	5	1	-0.049995	3.32992	0.0693009	0.0737839	0.249555	0.248509	0	0	0	0	0	50.9169	50.9045
1365	10123.5	2012-07-02 13:40:40	5318.04	5	1	-0.049995	3.32962	0.0693009	0.0738532	0.249555	0.24874	0	0	0	0	0	50.9169	50.8312
1366	10128.5	2012-07-02 13:40:45	5323.05	5	1	-0.049995	3.32992	0.0693009	0.0739227	0.249555	0.248971	6.14656e-05	0	0	0	0	50.9169	50.8013
1367	10133.5	2012-07-02 13:40:50	5328.06	5	1	-0.049995	3.32962	0.0693009	0.0739925	0.249555	0.249204	0	0	0	0	0	50.9302	50.918
1368	10138.5	2012-07-02 13:40:55	5333.06	5	1	-0.049995	3.32992	0.0693009	0.074062	0.249555	0.249435	6.15597e-05	0	0	0	0	50.9602	50.7114
1369	10143.5	2012-07-02 13:41:01	5338.07	5	1	-0.049995	3.32962	0.0693009	0.0741316	0.249555	0.249667	-6.1467e-05	0	0	0	0	50.9003	50.7848
1370	10148.5	2012-07-02 13:41:06	5343.08	5	1	-0.049995	3.32962	0.0693009	0.0741992	0.249555	0.249892	-6.14666e-05	0	0	0	0	50.8704	50.7848
1371	10153.5	2012-07-02 13:41:11	5348.09	5	1	-0.0499915	3.32992	0.0693009	0.0742707	0.249555	0.25013	5.97899e-05	0	0	0	0	50.8404	50.8281
1372	10158.5	2012-07-02 13:41:16	5353.09	5	1	-0.049995	3.32962	0.0693009	0.0743402	0.249555	0.250361	-6.14668e-05	0	0	0	0	50.8704	50.8581
1373	10163.5	2012-07-02 13:41:21	5358.1	5	1	-0.0499986	3.32962	0.0693009	0.0744097	0.249555	0.250593	-6.15597e-05	0	0	0	0	50.8404	50.8715
1374	10168.5	2012-07-02 13:41:26	5363.11	5	1	-0.049995	3.32962	0.0693009	0.0744793	0.249555	0.250825	0	0	0	0	0	50.8105	50.8715
1375	10173.5	2012-07-02 13:41:31	5368.12	5	1	-0.049995	3.32962	0.0693009	0.0745488	0.249555	0.251056	0	0	0	0	0	50.7805	50.8849
1376	10178.5	2012-07-02 13:41:36	5373.12	5	1	-0.049995	3.32962	0.0693009	0.0746184	0.249555	0.251288	0	0	0	0	0	50.7639	50.7383
1377	10183.5	2012-07-02 13:41:41	5378.13	5	1	-0.049995	3.32962	0.0693009	0.0746877	0.249555	0.251518	6.15597e-05	0	0	0	0	50.8238	50.6485
1378	10188.6	2012-07-02 13:41:46	5383.14	5	1	-0.049995	3.32962	0.0693009	0.0747575	0.249555	0.251751	0	0	0	0	0	50.7639	50.7218
1379	10193.6	2012-07-02 13:41:51	5388.15	5	1	-0.049995	3.32962	0.0693009	0.074827	0.249555	0.251982	0	0	0	0	0	50.7639	50.7517
1380	10198.6	2012-07-02 13:41:56	5393.16	5	1	-0.049995	3.32962	0.0693009	0.0748963	0.249555	0.252213	0	0	0	0	0	50.8072	50.6185
1381	10203.6	2012-07-02 13:42:01	5398.16	5	1	-0.0499915	3.32992	0.0693009	0.0749661	0.249555	0.252445	6.15597e-05	0	0	0	0	50.8505	50.6619
1382	10208.6	2012-07-02 13:42:06	5403.17	5	1	-0.0499986	3.32962	0.0693009	0.0750354	0.249555	0.252676	-6.15597e-05	0	0	0	0	50.8206	50.7352
1383	10213.6	2012-07-02 13:42:11	5408.18	5	1	-0.049995	3.32962	0.0693009	0.0751052	0.249555	0.252909	0	0	0	0	0	50.8206	50.6619
1384	10218.6	2012-07-02 13:42:16	5413.19	5	1	-0.049995	3.32962	0.0693009	0.0751747	0.249555	0.25314	0	0	0	0	0	50.8639	50.8819
1385	10223.6	2012-07-02 13:42:21	5418.19	5	1	-0.049995	3.32962	0.0693009	0.0752443	0.249555	0.253372	0	0	0	0	0	50.7907	50.822
1386	10228.6	2012-07-02 13:42:26	5423.2	5	1	-0.049995	3.32962	0.0693009	0.0753138	0.249555	0.253603	0	0	0	0	0	50.7174	50.822
1387	10233.6	2012-07-02 13:42:31	5428.21	5	1	-0.049995	3.32962	0.0693009	0.0753834	0.249555	0.253835	0	0	0	0	0	50.8639	50.7487
1388	10238.6	2012-07-02 13:42:36	5433.22	5	1	-0.049995	3.32962	0.0693009	0.0754529	0.249555	0.254066	6.15597e-05	0	0	0	0	50.7607	50.7187
1389	10243.6	2012-07-02 13:42:41	5438.22	5	1	-0.049995	3.32962	0.0693009	0.0755224	0.249555	0.254298	6.15597e-05	0	0	0	0	50.834	50.8654
1390	10248.6	2012-07-02 13:42:46	5443.23	5	1	-0.049995	3.32931	0.0693009	0.075592	0.249555	0.254529	-6.14669e-05	0	0	0	0	50.804	50.7187
1391	10253.7	2012-07-02 13:42:51	5448.24	5	1	-0.049995	3.32962	0.0693009	0.0756615	0.249555	0.254761	0	0	0	0	0	50.7607	50.9387
1392	10258.7	2012-07-02 13:42:56	5453.25	5	1	-0.049995	3.32931	0.0693009	0.0757309	0.249555	0.254992	-6.14667e-05	0	0	0	0	50.804	50.8654
1393	10263.7	2012-07-02 13:43:01	5458.25	5	1	-0.049995	3.32931	0.0693009	0.0758006	0.249555	0.255224	-6.15597e-05	0	0	0	0	50.804	50.9088
1394	10268.7	2012-07-02 13:43:06	5463.26	5	1	-0.0499915	3.32962	0.0693009	0.0758702	0.249555	0.255456	6.14667e-05	0	0	0	0	50.7741	50.9088
1395	10273.7	2012-07-02 13:43:11	5468.27	5	1	-0.049995	3.32962	0.0693009	0.0759397	0.249555	0.255687	0	0	0	0	0	50.7741	50.8788
1396	10278.7	2012-07-02 13:43:16	5473.28	5	1	-0.0499986	3.32931	0.0693009	0.076009	0.249555	0.255918	-6.15597e-05	0	0	0	0	50.8174	50.8489
1397	10283.7	2012-07-02 13:43:21	5478.28	5	1	-0.049995	3.32931	0.0693009	0.0760786	0.249555	0.256149	6.15597e-05	0	0	0	0	50.7442	50.9522
1398	10288.7	2012-07-02 13:43:26	5483.29	5	1	-0.0499986	3.32931	0.0693009	0.0761483	0.249555	0.256382	0	0	0	0	0	50.7442	50.9088
1399	10293.7	2012-07-02 13:43:31	5488.3	5	1	-0.049995	3.32931	0.0693009	0.0762179	0.249555	0.256613	0	0	0	0	0	50.7142	51.0255
1400	10298.7	2012-07-02 13:43:36	5493.31	5	1	-0.049995	3.32931	0.0693009	0.0762872	0.249555	0.256844	0	0	0	0	0	50.6843	50.819
1401	10303.7	2012-07-02 13:43:41	5498.31	5	1	-0.049995	3.32962	0.0693009	0.076357	0.249555	0.257076	6.12756e-05	0	0	0	0	50.7875	50.9656
1402	10308.7	2012-07-02 13:43:46	5503.32	5	1	-0.049995	3.32931	0.0693009	0.0764265	0.249555	0.257308	0	0	0	0	0	50.6843	50.9222
1403	10313.7	2012-07-02 13:43:51	5508.33	5	1	-0.0499915	3.32931	0.0693009	0.076496	0.249555	0.257539	-6.15597e-05	0	0	0	0	50.7142	50.9357
1404	10318.8	2012-07-02 13:43:56	5513.34	5	1	-0.049995	3.32931	0.0693009	0.0765656	0.249555	0.257771	0	0	0	0	0	50.6843	50.8923
1405	10323.8	2012-07-02 13:44:01	5518.34	5	1	-0.049995	3.32931	0.0693009	0.0766351	0.249555	0.258002	0	0	0	0	0	50.7875	50.9656
1406	10328.8	2012-07-02 13:44:06	5523.35	5	1	-0.049995	3.32931	0.0693009	0.0767047	0.249555	0.258234	0	0	0	0	0	50.6843	50.8624
1407	10333.8	2012-07-02 13:44:11	5528.36	5	1	-0.0499986	3.329	0.0693009	0.0767742	0.249555	0.258465	-6.15597e-05	0	0	0	0	50.6843	50.8624
1408	10338.8	2012-07-02 13:44:16	5533.37	5	1	-0.049995	3.329	0.0693009	0.0768438	0.249555	0.258697	-6.15597e-05	0	0	0	0	50.6544	50.8624
1409	10343.8	2012-07-02 13:44:21	5538.37	5	1	-0.049995	3.32931	0.0693009	0.0769133	0.249555	0.258929	6.15597e-05	0	0	0	0	50.6977	50.9357
1410	10348.8	2012-07-02 13:44:26	5543.38	5	1	-0.0499986	3.32931	0.0693009	0.0769829	0.249555	0.25916	0	0	0	0	0	50.6977	50.9357
1411	10353.8	2012-07-02 13:44:31	5548.39	5	1	-0.049995	3.32931	0.0693009	0.0770522	0.249555	0.259391	6.15597e-05	0	0	0	0	50.6544	50.8324
1412	10358.8	2012-07-02 13:44:36	5553.4	5	1	-0.049995	3.32931	0.0693009	0.0771217	0.249555	0.259622	0	0	0	0	0	50.6244	50.8324
1413	10363.8	2012-07-02 13:44:41	5558.4	5	1	-0.0499986	3.329	0.0693009	0.0771913	0.249555	0.259854	-6.15597e-05	0	0	0	0	50.5945	50.9057
1414	10368.8	2012-07-02 13:44:46	5563.41	5	1	-0.049995	3.329	0.0693009	0.077261	0.249555	0.260086	-6.15597e-05	0	0	0	0	50.5945	50.8159
1415	10373.8	2012-07-02 13:44:51	5568.42	5	1	-0.049995	3.329	0.0693009	0.0773306	0.249555	0.260318	-6.15597e-05	0	0	0	0	50.6677	50.8459
1416	10378.8	2012-07-02 13:44:56	5573.43	5	1	-0.049995	3.32869	0.0693009	0.0774001	0.249555	0.260549	-0.000123119	0	0	0	0	50.6677	50.8459
1417	10383.9	2012-07-02 13:45:01	5578.44	5	1	-0.049995	3.32931	0.0693009	0.0774697	0.249555	0.260781	0.000122933	0	0	0	0	50.6677	50.8758
1418	10388.9	2012-07-02 13:45:06	5583.44	5	1	-0.049995	3.329	0.0693009	0.0775392	0.249555	0.261012	-6.14666e-05	0	0	0	0	50.6079	50.786
1419	10393.9	2012-07-02 13:45:11	5588.45	5	1	-0.0499986	3.32931	0.0693009	0.0776088	0.249555	0.261244	6.15597e-05	0	0	0	0	50.5646	50.8459
1420	10398.9	2012-07-02 13:45:16	5593.46	5	1	-0.0499986	3.329	0.0693009	0.0776783	0.249555	0.261475	-6.15597e-05	0	0	0	0	50.6079	50.8758
1421	10403.9	2012-07-02 13:45:21	5598.47	5	1	-0.0499986	3.32869	0.0693009	0.0777478	0.249555	0.261707	-6.14667e-05	0	0	0	0	50.4748	50.8159
1422	10408.9	2012-07-02 13:45:26	5603.47	5	1	-0.0499986	3.329	0.0693009	0.0778174	0.249555	0.261938	6.14665e-05	0	0	0	0	50.5646	50.786
1423	10413.9	2012-07-02 13:45:31	5608.48	5	1	-0.049995	3.329	0.0693009	0.0778869	0.249555	0.26217	6.15597e-05	0	0	0	0	50.578	50.786
1424	10418.9	2012-07-02 13:45:36	5613.49	5	1	-0.049995	3.329	0.0693009	0.0779565	0.249555	0.262401	-6.15597e-05	0	0	0	0	50.578	50.7995
1425	10423.9	2012-07-02 13:45:41	5618.5	5	1	-0.049995	3.32869	0.0693009	0.0780258	0.249555	0.262632	-6.15597e-05	0	0	0	0	50.6213	50.8159
1426	10428.9	2012-07-02 13:45:46	5623.5	5	1	-0.0499986	3.32869	0.0693009	0.0780956	0.249555	0.262864	-6.15597e-05	0	0	0	0	50.5181	50.7995
1427	10433.9	2012-07-02 13:45:51	5628.51	5	1	-0.049995	3.329	0.0693009	0.0781651	0.249555	0.263096	0	0	0	0	0	50.548	50.7262
1428	10438.9	2012-07-02 13:45:56	5633.52	5	1	-0.049995	3.32931	0.0693009	0.0782344	0.249555	0.263327	0	0	0	0	0	50.5181	50.7696
1429	10443.9	2012-07-02 13:46:01	5638.53	5	1	-0.049995	3.329	0.0693009	0.078304	0.249555	0.263558	-6.14663e-05	0	0	0	0	50.5614	50.7396
1430	10449	2012-07-02 13:46:06	5643.53	5	1	-0.0499986	3.32869	0.0693009	0.0783737	0.249555	0.26379	-6.12757e-05	0	0	0	0	50.6347	50.7696
1431	10454	2012-07-02 13:46:11	5648.54	5	1	-0.049995	3.32931	0.0693009	0.0784433	0.249555	0.264022	0.000122933	0	0	0	0	50.5913	50.6663
1432	10459	2012-07-02 13:46:16	5653.55	5	1	-0.049995	3.329	0.0693009	0.0785128	0.249555	0.264253	-6.14668e-05	0	0	0	0	50.4882	50.7396
1433	10464	2012-07-02 13:46:21	5658.56	5	1	-0.0499986	3.329	0.0693009	0.0785821	0.249555	0.264484	0	0	0	0	0	50.5315	50.7396
1434	10469	2012-07-02 13:46:26	5663.56	5	1	-0.049995	3.329	0.0693009	0.0786519	0.249555	0.264716	0	0	0	0	0	50.5614	50.813
1435	10474	2012-07-02 13:46:31	5668.57	5	1	-0.049995	3.329	0.0693009	0.0787215	0.249555	0.264948	0	0	0	0	0	50.6047	50.7396
1436	10479	2012-07-02 13:46:36	5673.58	5	1	-0.049995	3.32869	0.0693009	0.0787908	0.249555	0.265179	0	0	0	0	0	50.4582	50.783
1437	10484	2012-07-02 13:46:41	5678.59	5	1	-0.049995	3.32869	0.0693009	0.0788605	0.249555	0.265411	-6.15597e-05	0	0	0	0	50.6047	50.783
1438	10489	2012-07-02 13:46:46	5683.59	5	1	-0.049995	3.329	0.0693009	0.0789301	0.249555	0.265642	6.15597e-05	0	0	0	0	50.5748	50.783
1439	10494	2012-07-02 13:46:51	5688.6	5	1	-0.049995	3.329	0.0693009	0.0789996	0.249555	0.265874	6.15597e-05	0	0	0	0	50.5748	50.8564
1440	10499	2012-07-02 13:46:56	5693.61	5	1	-0.0499915	3.32869	0.0693009	0.0790692	0.249555	0.266105	6.15597e-05	0	0	0	0	50.5748	50.8564
1441	10504	2012-07-02 13:47:01	5698.62	5	1	-0.049995	3.32869	0.0693009	0.0791387	0.249555	0.266337	0	0	0	0	0	50.5748	50.783
1442	10509	2012-07-02 13:47:06	5703.62	5	1	-0.049995	3.329	0.0693009	0.0792083	0.249555	0.266568	6.14667e-05	0	0	0	0	50.5016	50.8564
1443	10514	2012-07-02 13:47:11	5708.63	5	1	-0.049995	3.32869	0.0693009	0.0792776	0.249555	0.266799	0	0	0	0	0	50.5748	50.6798
1444	10519.1	2012-07-02 13:47:16	5713.64	5	1	-0.049995	3.32869	0.0693009	0.0793471	0.249555	0.267031	0	0	0	0	0	50.5016	50.7097
1445	10524.1	2012-07-02 13:47:21	5718.65	5	1	-0.0499986	3.329	0.0693009	0.0794169	0.249555	0.267263	6.12759e-05	0	0	0	0	50.5748	50.7531
1446	10529.1	2012-07-02 13:47:26	5723.65	5	1	-0.049995	3.32869	0.0693009	0.0794864	0.249555	0.267494	6.15597e-05	0	0	0	0	50.5748	50.7097
1447	10534.1	2012-07-02 13:47:31	5728.66	5	1	-0.049995	3.32869	0.0693009	0.079556	0.249555	0.267726	0	0	0	0	0	50.5016	50.783
1448	10539.1	2012-07-02 13:47:36	5733.67	5	1	-0.049995	3.329	0.0693009	0.0796255	0.249555	0.267957	0	0	0	0	0	50.5748	50.6798
1449	10544.1	2012-07-02 13:47:41	5738.68	5	1	-0.0499986	3.329	0.0693009	0.0796951	0.249555	0.268189	6.15597e-05	0	0	0	0	50.6047	50.7531
1450	10549.1	2012-07-02 13:47:46	5743.69	5	1	-0.049995	3.32869	0.0693009	0.0797646	0.249555	0.26842	0	0	0	0	0	50.5748	50.783
1451	10554.1	2012-07-02 13:47:51	5748.69	5	1	-0.049995	3.329	0.0693009	0.0798342	0.249555	0.268652	6.15597e-05	0	0	0	0	50.6481	50.783
1452	10559.1	2012-07-02 13:47:56	5753.7	5	1	-0.049995	3.32839	0.0693009	0.0799037	0.249555	0.268883	-0.000122932	0	0	0	0	50.4283	50.7531
1453	10564.1	2012-07-02 13:48:01	5758.71	5	1	-0.049995	3.32839	0.0693009	0.0799732	0.249555	0.269115	0	0	0	0	0	50.5748	50.783
1454	10569.1	2012-07-02 13:48:06	5763.72	5	1	-0.049995	3.32869	0.0693009	0.0800428	0.249555	0.269346	0	0	0	0	0	50.6481	50.7531
1455	10574.1	2012-07-02 13:48:11	5768.72	5	1	-0.0500021	3.32839	0.0693009	0.0801123	0.249555	0.269578	-6.14668e-05	0	0	0	0	50.5748	50.7531
1456	10579.1	2012-07-02 13:48:16	5773.73	5	1	-0.049995	3.32869	0.0693009	0.0801819	0.249555	0.269809	6.14666e-05	0	0	0	0	50.6481	50.8564
1457	10584.2	2012-07-02 13:48:21	5778.74	5	1	-0.049995	3.32839	0.0693009	0.0802514	0.249555	0.270041	-6.14666e-05	0	0	0	0	50.6481	50.7531
1458	10589.2	2012-07-02 13:48:26	5783.75	5	1	-0.0499986	3.32869	0.0693009	0.080321	0.249555	0.270272	0	0	0	0	0	50.6481	50.8264
1459	10594.2	2012-07-02 13:48:31	5788.75	5	1	-0.049995	3.32839	0.0693009	0.0803903	0.249555	0.270503	0	0	0	0	0	50.7213	50.8997
1460	10599.2	2012-07-02 13:48:36	5793.76	5	1	-0.049995	3.32869	0.0693009	0.0804598	0.249555	0.270735	6.15597e-05	0	0	0	0	50.5449	50.7965
1461	10604.2	2012-07-02 13:48:41	5798.77	5	1	-0.049995	3.32869	0.0693009	0.0805296	0.249555	0.270967	0	0	0	0	0	50.5449	50.7965
1462	10609.2	2012-07-02 13:48:46	5803.78	5	1	-0.049995	3.32839	0.0693009	0.0805991	0.249555	0.271198	-6.15597e-05	0	0	0	0	50.515	50.8399
1463	10614.2	2012-07-02 13:48:51	5808.78	5	1	-0.049995	3.32839	0.0693009	0.0806687	0.249555	0.27143	-6.15597e-05	0	0	0	0	50.5449	50.8264
1464	10619.2	2012-07-02 13:48:56	5813.79	5	1	-0.0499986	3.32869	0.0693009	0.0807382	0.249555	0.271661	6.14658e-05	0	0	0	0	50.5449	50.8698
1465	10624.2	2012-07-02 13:49:01	5818.8	5	1	-0.049995	3.32869	0.0693009	0.0808078	0.249555	0.271893	0	0	0	0	0	50.5882	50.7965
1466	10629.2	2012-07-02 13:49:06	5823.81	5	1	-0.049995	3.32869	0.0693009	0.0808773	0.249555	0.272124	0	0	0	0	0	50.5882	50.8399
1467	10634.2	2012-07-02 13:49:11	5828.81	5	1	-0.049995	3.32839	0.0693009	0.0809469	0.249555	0.272356	-6.14666e-05	0	0	0	0	50.515	50.8264
1468	10639.2	2012-07-02 13:49:16	5833.82	5	1	-0.0499986	3.32869	0.0693009	0.0810164	0.249555	0.272587	6.14666e-05	0	0	0	0	50.6315	50.8399
1469	10644.2	2012-07-02 13:49:21	5838.83	5	1	-0.049995	3.32839	0.0693009	0.0810859	0.249555	0.272818	-6.14669e-05	0	0	0	0	50.6315	50.8698
1470	10649.3	2012-07-02 13:49:26	5843.84	5	1	-0.0499986	3.32839	0.0693009	0.0811555	0.249555	0.27305	0	0	0	0	0	50.6615	50.8698
1471	10654.3	2012-07-02 13:49:31	5848.84	5	1	-0.049995	3.32839	0.0693009	0.081225	0.249555	0.273281	0	0	0	0	0	50.5583	50.81
1472	10659.3	2012-07-02 13:49:36	5853.85	5	1	-0.049995	3.32839	0.0693009	0.0812944	0.249555	0.273512	0	0	0	0	0	50.5583	50.8399
1473	10664.3	2012-07-02 13:49:41	5858.86	5	1	-0.0499986	3.32808	0.0693009	0.0813641	0.249555	0.273744	-6.15597e-05	0	0	0	0	50.6315	50.8399
1474	10669.3	2012-07-02 13:49:46	5863.87	5	1	-0.049995	3.32839	0.0693009	0.0814334	0.249555	0.273975	0	0	0	0	0	50.6749	50.8399
1475	10674.3	2012-07-02 13:49:51	5868.87	5	1	-0.049995	3.32839	0.0693009	0.081503	0.249555	0.274207	0	0	0	0	0	50.6315	50.8399
1476	10679.3	2012-07-02 13:49:56	5873.88	5	1	-0.049995	3.32869	0.0693009	0.0815725	0.249555	0.274438	6.1466e-05	0	0	0	0	50.5284	50.81
1477	10684.3	2012-07-02 13:50:01	5878.89	5	1	-0.049995	3.32839	0.0693009	0.0816423	0.249555	0.27467	0	0	0	0	0	50.5717	50.81
1478	10689.3	2012-07-02 13:50:06	5883.9	5	1	-0.049995	3.32839	0.0693009	0.0817118	0.249555	0.274902	0	0	0	0	0	50.7048	50.81
1479	10694.3	2012-07-02 13:50:11	5888.9	5	1	-0.049995	3.32839	0.0693009	0.0817814	0.249555	0.275133	0	0	0	0	0	50.5284	50.81
1480	10699.3	2012-07-02 13:50:16	5893.91	5	1	-0.0499986	3.32839	0.0693009	0.0818509	0.249555	0.275365	0	0	0	0	0	50.6749	50.7801
1481	10704.3	2012-07-02 13:50:21	5898.92	5	1	-0.0500021	3.32808	0.0693009	0.0819205	0.249555	0.275596	-6.14668e-05	0	0	0	0	50.5717	50.7801
1482	10709.3	2012-07-02 13:50:26	5903.93	5	1	-0.049995	3.32839	0.0693009	0.08199	0.249555	0.275828	-6.15597e-05	0	0	0	0	50.5284	50.8534
1483	10714.4	2012-07-02 13:50:31	5908.93	5	1	-0.049995	3.32839	0.0693009	0.0820596	0.249555	0.276059	0	0	0	0	0	50.645	50.7801
1484	10719.4	2012-07-02 13:50:36	5913.94	5	1	-0.0499986	3.32808	0.0693009	0.0821289	0.249555	0.27629	-6.15597e-05	0	0	0	0	50.645	50.7801
1485	10724.4	2012-07-02 13:50:41	5918.95	5	1	-0.049995	3.32839	0.0693009	0.0821986	0.249555	0.276522	6.15597e-05	0	0	0	0	50.645	50.7501
1486	10729.4	2012-07-02 13:50:46	5923.96	5	1	-0.0499986	3.32839	0.0693009	0.0822682	0.249555	0.276753	0	0	0	0	0	50.6749	50.7501
1487	10734.4	2012-07-02 13:50:51	5928.97	5	1	-0.0499915	3.32839	0.0693009	0.0823375	0.249555	0.276984	6.14659e-05	0	0	0	0	50.6016	50.7801
1488	10739.4	2012-07-02 13:50:56	5933.97	5	1	-0.049995	3.32808	0.0693009	0.0824073	0.249555	0.277216	-6.12767e-05	0	0	0	0	50.5284	50.7801
1489	10744.4	2012-07-02 13:51:01	5938.98	5	1	-0.049995	3.32839	0.0693009	0.0824768	0.249555	0.277448	6.15597e-05	0	0	0	0	50.7182	50.7801
1490	10749.4	2012-07-02 13:51:06	5943.99	5	1	-0.049995	3.32839	0.0693009	0.0825461	0.249555	0.277679	0	0	0	0	0	50.6016	50.7801
1491	10754.4	2012-07-02 13:51:11	5949	5	1	-0.049995	3.32808	0.0693009	0.0826157	0.249555	0.27791	-6.14666e-05	0	0	0	0	50.6749	50.81
1492	10759.4	2012-07-02 13:51:16	5954	5	1	-0.049995	3.32808	0.0693009	0.0826854	0.249555	0.278142	0	0	0	0	0	50.6749	50.7067
1493	10764.4	2012-07-02 13:51:21	5959.01	5	1	-0.0499915	3.32839	0.0693009	0.082755	0.249555	0.278374	6.15597e-05	0	0	0	0	50.6016	50.7067
1494	10769.4	2012-07-02 13:51:26	5964.02	5	1	-0.049995	3.32839	0.0693009	0.0828245	0.249555	0.278605	0	0	0	0	0	50.7048	50.81
1495	10774.4	2012-07-02 13:51:31	5969.03	5	1	-0.049995	3.32839	0.0693009	0.0828941	0.249555	0.278837	0	0	0	0	0	50.5284	50.7801
1496	10779.5	2012-07-02 13:51:36	5974.03	5	1	-0.049995	3.32808	0.0693009	0.0829636	0.249555	0.279068	0	0	0	0	0	50.5583	50.7367
1497	10784.5	2012-07-02 13:51:41	5979.04	5	1	-0.0499915	3.32808	0.0693009	0.0830332	0.249555	0.279299	0	0	0	0	0	50.5882	50.8264
1498	10789.5	2012-07-02 13:51:46	5984.05	5	1	-0.049995	3.32839	0.0693009	0.0831027	0.249555	0.279531	6.15597e-05	0	0	0	0	50.5882	50.7965
1499	10794.5	2012-07-02 13:51:51	5989.06	5	1	-0.049995	3.32808	0.0693009	0.0831723	0.249555	0.279762	-6.14667e-05	0	0	0	0	50.5449	50.6499
1500	10799.5	2012-07-02 13:51:56	5994.06	5	1	-0.0499986	3.32808	0.0693009	0.0832418	0.249555	0.279994	0	0	0	0	0	50.4716	50.6798
1501	10804.5	2012-07-02 13:52:02	5999.07	5	1	-0.049995	3.32808	0.0693009	0.0833113	0.249555	0.280225	0	0	0	0	0	50.5449	50.7531
1502	10809.5	2012-07-02 13:52:07	6004.08	5	1	-0.0499986	3.32808	0.0693009	0.0833809	0.249555	0.280457	0	0	0	0	0	50.6047	50.6364
1503	10814.5	2012-07-02 13:52:12	6009.09	5	1	-0.049995	3.32839	0.0693009	0.0834504	0.249555	0.280688	6.14666e-05	0	0	0	0	50.5748	50.6798
1504	10819.5	2012-07-02 13:52:17	6014.09	5	1	-0.049995	3.32808	0.0693009	0.0835198	0.249555	0.280919	0	0	0	0	0	50.4582	50.6798
1505	10824.5	2012-07-02 13:52:22	6019.1	5	1	-0.0499915	3.32808	0.0693009	0.0835895	0.249555	0.281151	0	0	0	0	0	50.4283	50.6364
1506	10829.5	2012-07-02 13:52:27	6024.11	5	1	-0.049995	3.32808	0.0693009	0.0836588	0.249555	0.281382	0	0	0	0	0	50.5315	50.5631
1507	10834.5	2012-07-02 13:52:32	6029.12	5	1	-0.0499986	3.32808	0.0693009	0.0837284	0.249555	0.281613	0	0	0	0	0	50.4582	50.7097
1508	10839.5	2012-07-02 13:52:37	6034.12	5	1	-0.0499986	3.32808	0.0693009	0.0837981	0.249555	0.281845	0	0	0	0	0	50.355	50.6663
1509	10844.5	2012-07-02 13:52:42	6039.13	5	1	-0.049995	3.32808	0.0693009	0.0838677	0.249555	0.282077	0	0	0	0	0	50.4149	50.593
1510	10849.6	2012-07-02 13:52:47	6044.14	5	1	-0.0499915	3.32808	0.0693009	0.0839372	0.249555	0.282308	0	0	0	0	0	50.4882	50.6962
1511	10854.6	2012-07-02 13:52:52	6049.15	5	1	-0.049995	3.32808	0.0693009	0.0840068	0.249555	0.28254	0	0	0	0	0	50.5181	50.6229
1512	10859.6	2012-07-02 13:52:57	6054.15	5	1	-0.0499915	3.32808	0.0693009	0.0840763	0.249555	0.282771	0	0	0	0	0	50.5181	50.4762
1513	10864.6	2012-07-02 13:53:02	6059.16	5	1	-0.049995	3.32808	0.0693009	0.0841459	0.249555	0.283003	0	0	0	0	0	50.4149	50.6094
1514	10869.6	2012-07-02 13:53:07	6064.17	5	1	-0.0499986	3.32808	0.0693009	0.0842152	0.249555	0.283233	0	0	0	0	0	50.548	50.786
1515	10874.6	2012-07-02 13:53:12	6069.18	5	1	-0.0499986	3.32808	0.0693009	0.0842849	0.249555	0.283465	0	0	0	0	0	50.4748	50.7127
1516	10879.6	2012-07-02 13:53:17	6074.18	5	1	-0.049995	3.32777	0.0693009	0.0843545	0.249555	0.283697	-6.1512e-05	0	0	0	0	50.6378	50.6828
1517	10884.6	2012-07-02 13:53:22	6079.19	5	1	-0.049995	3.32777	0.0693009	0.084424	0.249555	0.283928	0	0	0	0	0	50.6079	50.6394
1518	10889.6	2012-07-02 13:53:27	6084.2	5	1	-0.0499986	3.32808	0.0693009	0.0844936	0.249555	0.28416	0	0	0	0	0	50.578	50.7426
1519	10894.6	2012-07-02 13:53:32	6089.21	5	1	-0.049995	3.32777	0.0693009	0.0845631	0.249555	0.284391	-6.1512e-05	0	0	0	0	50.5646	50.7726
1520	10899.6	2012-07-02 13:53:37	6094.22	5	1	-0.049995	3.32777	0.0693009	0.0846326	0.249555	0.284623	-6.1512e-05	0	0	0	0	50.6244	50.6558
1521	10904.6	2012-07-02 13:53:42	6099.22	5	1	-0.049995	3.32808	0.0693009	0.084702	0.249555	0.284853	0	0	0	0	0	50.6544	50.6858
1522	10909.6	2012-07-02 13:53:47	6104.23	5	1	-0.0499915	3.32808	0.0693009	0.0847715	0.249555	0.285085	0	0	0	0	0	50.6544	50.7456
1523	10914.7	2012-07-02 13:53:52	6109.24	5	1	-0.049995	3.32777	0.0693009	0.0848413	0.249555	0.285317	-6.12282e-05	0	0	0	0	50.5811	50.4957
1524	10919.7	2012-07-02 13:53:57	6114.25	5	1	-0.049995	3.32777	0.0693009	0.0849108	0.249555	0.285548	-6.1512e-05	0	0	0	0	50.6843	50.569
1525	10924.7	2012-07-02 13:54:02	6119.25	5	1	-0.049995	3.32808	0.0693009	0.0849804	0.249555	0.28578	6.14183e-05	0	0	0	0	50.641	50.5256
1526	10929.7	2012-07-02 13:54:07	6124.26	5	1	-0.049995	3.32777	0.0693009	0.0850499	0.249555	0.286011	-6.14197e-05	0	0	0	0	50.7142	50.5256
1527	10934.7	2012-07-02 13:54:12	6129.27	5	1	-0.049995	3.32777	0.0693009	0.0851194	0.249555	0.286243	0	0	0	0	0	50.6709	50.6589
1528	10939.7	2012-07-02 13:54:17	6134.28	5	1	-0.049995	3.32808	0.0693009	0.085189	0.249555	0.286474	0	0	0	0	0	50.7442	50.7187
1529	10944.7	2012-07-02 13:54:22	6139.28	5	1	-0.049995	3.32777	0.0693009	0.0852585	0.249555	0.286706	-6.14189e-05	0	0	0	0	50.6276	50.5721
1530	10949.7	2012-07-02 13:54:27	6144.29	5	1	-0.049995	3.32777	0.0693009	0.0853281	0.249555	0.286937	-6.1512e-05	0	0	0	0	50.7009	50.6155
1531	10954.7	2012-07-02 13:54:32	6149.3	5	1	-0.049995	3.32808	0.0693009	0.0853976	0.249555	0.287168	0	0	0	0	0	50.6875	50.7187
1532	10959.7	2012-07-02 13:54:37	6154.31	5	1	-0.049995	3.32777	0.0693009	0.0854672	0.249555	0.2874	-6.1512e-05	0	0	0	0	50.6575	50.7921
1533	10964.7	2012-07-02 13:54:42	6159.31	5	1	-0.0499915	3.32808	0.0693009	0.0855367	0.249555	0.287631	0	0	0	0	0	50.6442	50.602
1534	10969.7	2012-07-02 13:54:47	6164.32	5	1	-0.0499915	3.32808	0.0693009	0.0856062	0.249555	0.287863	0	0	0	0	0	50.6442	50.5287
1535	10974.7	2012-07-02 13:54:52	6169.33	5	1	-0.049995	3.32777	0.0693009	0.0856758	0.249555	0.288094	-6.1512e-05	0	0	0	0	50.7174	50.5287
1536	10979.8	2012-07-02 13:54:57	6174.34	5	1	-0.0499915	3.32777	0.0693009	0.0857453	0.249555	0.288326	0	0	0	0	0	50.6142	50.5287
1537	10984.8	2012-07-02 13:55:02	6179.34	5	1	-0.0499915	3.32808	0.0693009	0.0858149	0.249555	0.288557	6.14189e-05	0	0	0	0	50.6308	50.4853
1538	10989.8	2012-07-02 13:55:07	6184.35	5	1	-0.0499915	3.32777	0.0693009	0.0858842	0.249555	0.288788	-6.12282e-05	0	0	0	0	50.6607	50.5152
1539	10994.8	2012-07-02 13:55:12	6189.36	5	1	-0.0499915	3.32808	0.0693009	0.0859539	0.249555	0.28902	6.1228e-05	0	0	0	0	50.6308	50.5751
1540	10999.8	2012-07-02 13:55:17	6194.37	5	1	-0.049995	3.32777	0.0693009	0.0860235	0.249555	0.289251	0	0	0	0	0	50.6607	50.5152
1541	11004.8	2012-07-02 13:55:22	6199.37	5	1	-0.049995	3.32777	0.0693009	0.086093	0.249555	0.289483	0	0	0	0	0	50.6607	50.4285
1542	11009.8	2012-07-02 13:55:27	6204.38	5	1	-0.049995	3.32777	0.0693009	0.0861626	0.249555	0.289714	0	0	0	0	0	50.5875	50.5751
1543	11014.8	2012-07-02 13:55:32	6209.39	5	1	-0.0499915	3.32808	0.0693009	0.0862321	0.249555	0.289946	0	0	0	0	0	50.6607	50.6051
1544	11019.8	2012-07-02 13:55:37	6214.4	5	1	-0.0499915	3.32808	0.0693009	0.0863017	0.249555	0.290177	0	0	0	0	0	50.7206	50.5916
1545	11024.8	2012-07-02 13:55:42	6219.4	5	1	-0.049995	3.32777	0.0693009	0.0863712	0.249555	0.290408	-6.1419e-05	0	0	0	0	50.6773	50.5183
1546	11029.8	2012-07-02 13:55:47	6224.41	5	1	-0.049995	3.32777	0.0693009	0.0864407	0.249555	0.29064	0	0	0	0	0	50.7073	50.5782
1547	11034.8	2012-07-02 13:55:52	6229.42	5	1	-0.0499915	3.32808	0.0693009	0.0865103	0.249555	0.290871	6.1512e-05	0	0	0	0	50.7805	50.445
1548	11039.8	2012-07-02 13:55:57	6234.43	5	1	-0.049995	3.32777	0.0693009	0.0865798	0.249555	0.291103	-6.14192e-05	0	0	0	0	50.7971	50.6216
1549	11044.9	2012-07-02 13:56:02	6239.43	5	1	-0.0499986	3.32777	0.0693009	0.0866494	0.249555	0.291334	0	0	0	0	0	50.6939	50.5348
1550	11049.9	2012-07-02 13:56:07	6244.44	5	1	-0.049995	3.32777	0.0693009	0.0867189	0.249555	0.291566	0	0	0	0	0	50.7239	50.5348
1551	11054.9	2012-07-02 13:56:12	6249.45	5	1	-0.049995	3.32777	0.0693009	0.0867884	0.249555	0.291797	0	0	0	0	0	50.7239	50.5648
1552	11059.9	2012-07-02 13:56:17	6254.46	5	1	-0.049995	3.32808	0.0693009	0.086858	0.249555	0.292028	0	0	0	0	0	50.6939	50.6082
1553	11064.9	2012-07-02 13:56:22	6259.47	5	1	-0.049995	3.32777	0.0693009	0.0869275	0.249555	0.29226	0	0	0	0	0	50.7538	50.5648
1554	11069.9	2012-07-02 13:56:27	6264.47	5	1	-0.049995	3.32777	0.0693009	0.0869968	0.249555	0.29249	0	0	0	0	0	50.6806	50.5947
1555	11074.9	2012-07-02 13:56:32	6269.48	5	1	-0.049995	3.32777	0.0693009	0.0870666	0.249555	0.292723	0	0	0	0	0	50.6073	50.668
1556	11079.9	2012-07-02 13:56:37	6274.49	5	1	-0.049995	3.32746	0.0693009	0.0871361	0.249555	0.292954	-6.15597e-05	0	0	0	0	50.7538	50.668
1557	11084.9	2012-07-02 13:56:42	6279.5	5	1	-0.049995	3.32746	0.0693009	0.0872057	0.249555	0.293185	0	0	0	0	0	50.7105	50.728
1558	11089.9	2012-07-02 13:56:47	6284.5	5	1	-0.049995	3.32746	0.0693009	0.0872752	0.249555	0.293417	-6.15597e-05	0	0	0	0	50.7837	50.6546
1559	11094.9	2012-07-02 13:56:52	6289.51	5	1	-0.0499915	3.32777	0.0693009	0.0873448	0.249555	0.293648	0	0	0	0	0	50.8137	50.6247
1560	11099.9	2012-07-02 13:56:57	6294.52	5	1	-0.049995	3.32777	0.0693009	0.0874143	0.249555	0.29388	0	0	0	0	0	50.6972	50.698
1561	11104.9	2012-07-02 13:57:02	6299.53	5	1	-0.049995	3.32777	0.0693009	0.0874839	0.249555	0.294111	0	0	0	0	0	50.7271	50.728
1562	11110	2012-07-02 13:57:07	6304.53	5	1	-0.049995	3.32777	0.0693009	0.0875534	0.249555	0.294342	0	0	0	0	0	50.5506	50.6546
1563	11115	2012-07-02 13:57:12	6309.54	5	1	-0.049995	3.32777	0.0693009	0.0876229	0.249555	0.294574	0	0	0	0	0	50.7271	50.6846
1564	11120	2012-07-02 13:57:17	6314.55	5	1	-0.0499915	3.32777	0.0693009	0.0876925	0.249555	0.294805	0	0	0	0	0	50.6539	50.6846
1565	11125	2012-07-02 13:57:22	6319.56	5	1	-0.049995	3.32746	0.0693009	0.087762	0.249555	0.295037	-6.15597e-05	0	0	0	0	50.5073	50.6846
1566	11130	2012-07-02 13:57:27	6324.56	5	1	-0.049995	3.32746	0.0693009	0.0878316	0.249555	0.295268	0	0	0	0	0	50.6106	50.7145
1567	11135	2012-07-02 13:57:32	6329.57	5	1	-0.049995	3.32746	0.0693009	0.0879011	0.249555	0.2955	0	0	0	0	0	50.7571	50.7145
1568	11140	2012-07-02 13:57:37	6334.58	5	1	-0.0499915	3.32746	0.0693009	0.0879704	0.249555	0.29573	-6.15597e-05	0	0	0	0	50.6106	50.6846
1569	11145	2012-07-02 13:57:42	6339.59	5	1	-0.0499915	3.32777	0.0693009	0.08804	0.249555	0.295962	6.14662e-05	0	0	0	0	50.5073	50.6846
1570	11150	2012-07-02 13:57:47	6344.59	5	1	-0.049988	3.32777	0.0693009	0.0881097	0.249555	0.296194	0	0	0	0	0	50.6106	50.7145
1571	11155	2012-07-02 13:57:52	6349.6	5	1	-0.0499986	3.32715	0.0693009	0.0881793	0.249555	0.296425	-6.15597e-05	0	0	0	0	50.5073	50.7145
1572	11160	2012-07-02 13:57:57	6354.61	5	1	-0.0499915	3.32746	0.0693009	0.0882488	0.249555	0.296657	6.14667e-05	0	0	0	0	50.5373	50.6112
1573	11165	2012-07-02 13:58:02	6359.62	5	1	-0.049995	3.32746	0.0693009	0.0883183	0.249555	0.296888	0	0	0	0	0	50.5806	50.7145
1574	11170	2012-07-02 13:58:07	6364.62	5	1	-0.0499915	3.32777	0.0693009	0.0883879	0.249555	0.297119	0	0	0	0	0	50.5806	50.6412
1575	11175	2012-07-02 13:58:12	6369.63	5	1	-0.049995	3.32746	0.0693009	0.0884574	0.249555	0.297351	0	0	0	0	0	50.6838	50.7145
1576	11180.1	2012-07-02 13:58:17	6374.64	5	1	-0.0499915	3.32777	0.0693009	0.0885268	0.249555	0.297581	6.15597e-05	0	0	0	0	50.5373	50.7145
1577	11185.1	2012-07-02 13:58:22	6379.65	5	1	-0.049995	3.32746	0.0693009	0.0885965	0.249555	0.297814	-6.15597e-05	0	0	0	0	50.6539	50.7145
1578	11190.1	2012-07-02 13:58:27	6384.65	5	1	-0.049995	3.32746	0.0693009	0.0886661	0.249555	0.298045	0	0	0	0	0	50.5806	50.6412
1579	11195.1	2012-07-02 13:58:32	6389.66	5	1	-0.049995	3.32777	0.0693009	0.0887356	0.249555	0.298276	6.15597e-05	0	0	0	0	50.6838	50.7445
1580	11200.1	2012-07-02 13:58:37	6394.67	5	1	-0.0499915	3.32746	0.0693009	0.0888051	0.249555	0.298508	-6.14664e-05	0	0	0	0	50.5672	50.7445
1581	11205.1	2012-07-02 13:58:42	6399.68	5	1	-0.049995	3.32746	0.0693009	0.0888747	0.249555	0.298739	0	0	0	0	0	50.6106	50.7445
1582	11210.1	2012-07-02 13:58:47	6404.68	5	1	-0.049995	3.32746	0.0693009	0.0889442	0.249555	0.298971	0	0	0	0	0	50.6405	50.6711
1583	11215.1	2012-07-02 13:58:52	6409.69	5	1	-0.0499915	3.32777	0.0693009	0.0890138	0.249555	0.299202	6.15597e-05	0	0	0	0	50.6405	50.7011
1584	11220.1	2012-07-02 13:58:57	6414.7	5	1	-0.0499915	3.32746	0.0693009	0.0890831	0.249555	0.299433	0	0	0	0	0	50.5672	50.7011
1585	11225.1	2012-07-02 13:59:02	6419.71	5	1	-0.049995	3.32746	0.0693009	0.0891526	0.249555	0.299664	0	0	0	0	0	50.6705	50.7445
1586	11230.1	2012-07-02 13:59:07	6424.71	5	1	-0.0499915	3.32777	0.0693009	0.0892224	0.249555	0.299896	6.15597e-05	0	0	0	0	50.494	50.7744
1587	11235.1	2012-07-02 13:59:12	6429.72	5	1	-0.049995	3.32715	0.0693009	0.0892919	0.249555	0.300128	-0.000122933	0	0	0	0	50.524	50.7011
1588	11240.1	2012-07-02 13:59:17	6434.73	5	1	-0.049995	3.32746	0.0693009	0.0893615	0.249555	0.300359	6.14654e-05	0	0	0	0	50.494	50.6278
1589	11245.2	2012-07-02 13:59:22	6439.74	5	1	-0.049995	3.32746	0.0693009	0.089431	0.249555	0.30059	6.15597e-05	0	0	0	0	50.5839	50.6877
1590	11250.2	2012-07-02 13:59:27	6444.75	5	1	-0.049995	3.32746	0.0693009	0.0895005	0.249555	0.300822	0	0	0	0	0	50.6705	50.791
1591	11255.2	2012-07-02 13:59:32	6449.75	5	1	-0.049988	3.32746	0.0693009	0.0895701	0.249555	0.301053	0	0	0	0	0	50.6272	50.6743
1592	11260.2	2012-07-02 13:59:37	6454.76	5	1	-0.049995	3.32746	0.0693009	0.0896396	0.249555	0.301285	0	0	0	0	0	50.6272	50.7476
1593	11265.2	2012-07-02 13:59:42	6459.77	5	1	-0.049995	3.32746	0.0693009	0.0897092	0.249555	0.301516	0	0	0	0	0	50.717	50.7042
1594	11270.2	2012-07-02 13:59:47	6464.78	5	1	-0.049995	3.32715	0.0693009	0.0897787	0.249555	0.301747	-6.15597e-05	0	0	0	0	50.5406	50.7476
1595	11275.2	2012-07-02 13:59:52	6469.78	5	1	-0.0499915	3.32715	0.0693009	0.0898482	0.249555	0.301979	0	0	0	0	0	50.6737	50.7176
1596	11280.2	2012-07-02 13:59:57	6474.79	5	1	-0.0499986	3.32715	0.0693009	0.0899178	0.249555	0.30221	0	0	0	0	0	50.7037	50.7042
1597	11285.2	2012-07-02 14:00:02	6479.8	5	1	-0.0499915	3.32746	0.0693009	0.0899873	0.249555	0.302442	6.14663e-05	0	0	0	0	50.6737	50.6908
1598	11290.2	2012-07-02 14:00:07	6484.81	5	1	-0.049995	3.32715	0.0693009	0.0900567	0.249555	0.302672	0	0	0	0	0	50.6005	50.6908
1599	11295.2	2012-07-02 14:00:12	6489.81	5	1	-0.0499915	3.32746	0.0693009	0.0901264	0.249555	0.302904	0	0	0	0	0	50.6305	50.7208
1600	11300.2	2012-07-02 14:00:17	6494.82	5	1	-0.049995	3.32746	0.0693009	0.0901957	0.249555	0.303135	-6.14666e-05	0	0	0	0	50.6604	50.7208
1601	11305.2	2012-07-02 14:00:22	6499.83	5	1	-0.0499915	3.32746	0.0693009	0.0902655	0.249555	0.303367	0	0	0	0	0	50.6904	50.7208
1602	11310.3	2012-07-02 14:00:27	6504.84	5	1	-0.0499915	3.32746	0.0693009	0.090335	0.249555	0.303598	0	0	0	0	0	50.6904	50.7508
1603	11315.3	2012-07-02 14:00:32	6509.84	5	1	-0.0499915	3.32715	0.0693009	0.0904046	0.249555	0.30383	-6.14667e-05	0	0	0	0	50.6904	50.7508
1604	11320.3	2012-07-02 14:00:37	6514.85	5	1	-0.0499915	3.32746	0.0693009	0.0904741	0.249555	0.304061	6.14666e-05	0	0	0	0	50.6471	50.7508
1605	11325.3	2012-07-02 14:00:42	6519.86	5	1	-0.049995	3.32746	0.0693009	0.0905437	0.249555	0.304293	6.15597e-05	0	0	0	0	50.677	50.6774
1606	11330.3	2012-07-02 14:00:47	6524.87	5	1	-0.0499915	3.32715	0.0693009	0.0906132	0.249555	0.304524	0	0	0	0	0	50.7203	50.7807
1607	11335.3	2012-07-02 14:00:52	6529.87	5	1	-0.049995	3.32715	0.0693009	0.0906827	0.249555	0.304755	0	0	0	0	0	50.7503	50.6774
1608	11340.3	2012-07-02 14:00:57	6534.88	5	1	-0.0499915	3.32746	0.0693009	0.0907523	0.249555	0.304987	6.14647e-05	0	0	0	0	50.7503	50.7807
1609	11345.3	2012-07-02 14:01:02	6539.89	5	1	-0.0499915	3.32746	0.0693009	0.0908218	0.249555	0.305218	0	0	0	0	0	50.707	50.7074
1610	11350.3	2012-07-02 14:01:07	6544.9	5	1	-0.049995	3.32746	0.0693009	0.0908914	0.249555	0.305449	0	0	0	0	0	50.677	50.7074
1611	11355.3	2012-07-02 14:01:12	6549.9	5	1	-0.0499915	3.32746	0.0693009	0.0909609	0.249555	0.305681	6.15597e-05	0	0	0	0	50.7503	50.7373
1612	11360.3	2012-07-02 14:01:17	6554.91	5	1	-0.0499915	3.32746	0.0693009	0.0910304	0.249555	0.305912	0	0	0	0	0	50.6338	50.7373
1613	11365.3	2012-07-02 14:01:22	6559.92	5	1	-0.0499915	3.32715	0.0693009	0.0911	0.249555	0.306144	0	0	0	0	0	50.6338	50.8406
1614	11370.3	2012-07-02 14:01:27	6564.93	5	1	-0.049995	3.32715	0.0693009	0.0911695	0.249555	0.306375	0	0	0	0	0	50.6637	50.724
1615	11375.4	2012-07-02 14:01:32	6569.93	5	1	-0.049988	3.32715	0.0693009	0.0912391	0.249555	0.306606	0	0	0	0	0	50.6637	50.8406
1616	11380.4	2012-07-02 14:01:37	6574.94	5	1	-0.0499915	3.32746	0.0693009	0.0913084	0.249555	0.306837	6.14667e-05	0	0	0	0	50.6204	50.7973
1617	11385.4	2012-07-02 14:01:42	6579.95	5	1	-0.049995	3.32715	0.0693009	0.0913779	0.249555	0.307068	-6.14665e-05	0	0	0	0	50.6937	50.8272
1618	11390.4	2012-07-02 14:01:47	6584.96	5	1	-0.0499915	3.32715	0.0693009	0.0914477	0.249555	0.307301	0	0	0	0	0	50.6204	50.7973
1619	11395.4	2012-07-02 14:01:52	6589.96	5	1	-0.049995	3.32715	0.0693009	0.0915172	0.249555	0.307532	0	0	0	0	0	50.6204	50.724
1620	11400.4	2012-07-02 14:01:57	6594.97	5	1	-0.0499915	3.32746	0.0693009	0.0915868	0.249555	0.307763	6.14677e-05	0	0	0	0	50.6504	50.8272
1621	11405.4	2012-07-02 14:02:02	6599.98	5	1	-0.049995	3.32715	0.0693009	0.0916563	0.249555	0.307995	0	0	0	0	0	50.6504	50.6806
1622	11410.4	2012-07-02 14:02:07	6604.99	5	1	-0.049995	3.32715	0.0693009	0.0917259	0.249555	0.308226	0	0	0	0	0	50.7237	50.6806
1623	11415.4	2012-07-02 14:02:12	6610	5	1	-0.049995	3.32715	0.0693009	0.0917954	0.249555	0.308457	0	0	0	0	0	50.6504	50.6806
1624	11420.4	2012-07-02 14:02:17	6615	5	1	-0.049995	3.32715	0.0693009	0.0918649	0.249555	0.308689	0	0	0	0	0	50.6504	50.7539
1625	11425.4	2012-07-02 14:02:22	6620.01	5	1	-0.0499915	3.32715	0.0693009	0.0919343	0.249555	0.308919	0	0	0	0	0	50.6804	50.6806
1626	11430.4	2012-07-02 14:02:27	6625.02	5	1	-0.049995	3.32746	0.0693009	0.0920038	0.249555	0.309151	6.15597e-05	0	0	0	0	50.6804	50.7106
1627	11435.4	2012-07-02 14:02:32	6630.03	5	1	-0.049995	3.32715	0.0693009	0.0920736	0.249555	0.309383	-6.12754e-05	0	0	0	0	50.6804	50.7405
1628	11440.4	2012-07-02 14:02:37	6635.03	5	1	-0.0499915	3.32715	0.0693009	0.0921431	0.249555	0.309614	0	0	0	0	0	50.6804	50.6238
1629	11445.5	2012-07-02 14:02:42	6640.04	5	1	-0.049995	3.32715	0.0693009	0.0922126	0.249555	0.309846	0	0	0	0	0	50.7836	50.6672
1630	11450.5	2012-07-02 14:02:47	6645.05	5	1	-0.049995	3.32715	0.0693009	0.0922822	0.249555	0.310077	0	0	0	0	0	50.7103	50.7705
1631	11455.5	2012-07-02 14:02:52	6650.06	5	1	-0.0499915	3.32715	0.0693009	0.0923515	0.249555	0.310308	6.14654e-05	0	0	0	0	50.8135	50.7137
1632	11460.5	2012-07-02 14:02:58	6655.06	5	1	-0.0499915	3.32715	0.0693009	0.092421	0.249555	0.310539	6.15597e-05	0	0	0	0	50.7703	50.7137
1633	11465.5	2012-07-02 14:03:03	6660.07	5	1	-0.049995	3.32685	0.0693009	0.0924908	0.249555	0.310771	-6.15597e-05	0	0	0	0	50.697	50.5805
1634	11470.5	2012-07-02 14:03:08	6665.08	5	1	-0.0499915	3.32685	0.0693009	0.0925603	0.249555	0.311002	0	0	0	0	0	50.7403	50.5671
1635	11475.5	2012-07-02 14:03:13	6670.09	5	1	-0.049995	3.32715	0.0693009	0.0926299	0.249555	0.311234	6.14667e-05	0	0	0	0	50.757	50.6838
1636	11480.5	2012-07-02 14:03:18	6675.09	5	1	-0.0499915	3.32715	0.0693009	0.0926994	0.249555	0.311465	0	0	0	0	0	50.8602	50.6704
1637	11485.5	2012-07-02 14:03:23	6680.1	5	1	-0.049995	3.32685	0.0693009	0.092769	0.249555	0.311697	-6.14683e-05	0	0	0	0	50.8169	50.5671
1638	11490.5	2012-07-02 14:03:28	6685.11	5	1	-0.049995	3.32685	0.0693009	0.0928383	0.249555	0.311927	0	0	0	0	0	50.8901	50.687
1639	11495.5	2012-07-02 14:03:33	6690.12	5	1	-0.049995	3.32715	0.0693009	0.0929081	0.249555	0.312159	6.12757e-05	0	0	0	0	50.8469	50.5837
1640	11500.5	2012-07-02 14:03:38	6695.12	5	1	-0.049988	3.32715	0.0693009	0.0929776	0.249555	0.312391	6.15597e-05	0	0	0	0	50.9801	50.687
1641	11505.5	2012-07-02 14:03:43	6700.13	5	1	-0.0499915	3.32685	0.0693009	0.0930471	0.249555	0.312622	-6.14663e-05	0	0	0	0	50.8469	50.657
1642	11510.6	2012-07-02 14:03:48	6705.14	5	1	-0.049995	3.32715	0.0693009	0.0931167	0.249555	0.312853	6.14673e-05	0	0	0	0	50.7736	50.7603
1643	11515.6	2012-07-02 14:03:53	6710.15	5	1	-0.0499986	3.32685	0.0693009	0.093186	0.249555	0.313084	0	0	0	0	0	50.8768	50.6436
1644	11520.6	2012-07-02 14:03:58	6715.15	5	1	-0.049995	3.32715	0.0693009	0.0932558	0.249555	0.313316	0	0	0	0	0	50.8336	50.717
1645	11525.6	2012-07-02 14:04:03	6720.16	5	1	-0.0499915	3.32715	0.0693009	0.0933253	0.249555	0.313547	0	0	0	0	0	50.7903	50.6736
1646	11530.6	2012-07-02 14:04:08	6725.17	5	1	-0.049995	3.32685	0.0693009	0.0933948	0.249555	0.313779	-6.15597e-05	0	0	0	0	50.8635	50.6436
1647	11535.6	2012-07-02 14:04:13	6730.18	5	1	-0.0499986	3.32685	0.0693009	0.0934642	0.249555	0.314009	-6.15597e-05	0	0	0	0	50.7903	50.6736
1648	11540.6	2012-07-02 14:04:18	6735.18	5	1	-0.049995	3.32685	0.0693009	0.0935337	0.249555	0.314241	0	0	0	0	0	50.8502	50.6736
1649	11545.6	2012-07-02 14:04:23	6740.19	5	1	-0.049995	3.32715	0.0693009	0.0936035	0.249555	0.314473	6.15597e-05	0	0	0	0	50.8203	50.6302
1650	11550.6	2012-07-02 14:04:28	6745.2	5	1	-0.049995	3.32685	0.0693009	0.093673	0.249555	0.314704	-6.14665e-05	0	0	0	0	50.8502	50.7635
1651	11555.6	2012-07-02 14:04:33	6750.21	5	1	-0.0499915	3.32685	0.0693009	0.0937425	0.249555	0.314936	0	0	0	0	0	50.8802	50.7635
1652	11560.6	2012-07-02 14:04:38	6755.21	5	1	-0.0499915	3.32685	0.0693009	0.0938121	0.249555	0.315167	0	0	0	0	0	50.807	50.6902
1653	11565.6	2012-07-02 14:04:43	6760.22	5	1	-0.0499915	3.32685	0.0693009	0.0938814	0.249555	0.315398	0	0	0	0	0	50.8802	50.6902
1654	11570.6	2012-07-02 14:04:48	6765.23	5	1	-0.049995	3.32685	0.0693009	0.0939512	0.249555	0.31563	0	0	0	0	0	50.8802	50.6902
1655	11575.7	2012-07-02 14:04:53	6770.24	5	1	-0.049995	3.32685	0.0693009	0.0940207	0.249555	0.315861	0	0	0	0	0	50.8802	50.6602
1656	11580.7	2012-07-02 14:04:58	6775.24	5	1	-0.049995	3.32715	0.0693009	0.0940903	0.249555	0.316092	0	0	0	0	0	50.8802	50.7202
1657	11585.7	2012-07-02 14:05:03	6780.25	5	1	-0.049995	3.32685	0.0693009	0.0941598	0.249555	0.316324	6.15597e-05	0	0	0	0	50.8802	50.6902
1658	11590.7	2012-07-02 14:05:08	6785.26	5	1	-0.049995	3.32685	0.0693009	0.0942293	0.249555	0.316555	0	0	0	0	0	50.807	50.5735
1659	11595.7	2012-07-02 14:05:13	6790.27	5	1	-0.049995	3.32685	0.0693009	0.0942989	0.249555	0.316786	0	0	0	0	0	50.7637	50.6469
1660	11600.7	2012-07-02 14:05:18	6795.28	5	1	-0.049995	3.32685	0.0693009	0.0943684	0.249555	0.317018	0	0	0	0	0	50.807	50.6469
1661	11605.7	2012-07-02 14:05:23	6800.28	5	1	-0.049995	3.32685	0.0693009	0.094438	0.249555	0.317249	0	0	0	0	0	50.837	50.6169
1662	11610.7	2012-07-02 14:05:28	6805.29	5	1	-0.049995	3.32685	0.0693009	0.0945073	0.249555	0.31748	0	0	0	0	0	50.837	50.6768
1663	11615.7	2012-07-02 14:05:33	6810.3	5	1	-0.049995	3.32685	0.0693009	0.0945768	0.249555	0.317711	6.15597e-05	0	0	0	0	50.837	50.7202
1664	11620.7	2012-07-02 14:05:38	6815.31	5	1	-0.049995	3.32685	0.0693009	0.0946464	0.249555	0.317943	0	0	0	0	0	50.9102	50.7935
1665	11625.7	2012-07-02 14:05:43	6820.31	5	1	-0.0499915	3.32685	0.0693009	0.0947161	0.249555	0.318175	0	0	0	0	0	50.807	50.7935
1666	11630.7	2012-07-02 14:05:48	6825.32	5	1	-0.049995	3.32685	0.0693009	0.0947857	0.249555	0.318406	0	0	0	0	0	50.8802	50.7635
1667	11635.7	2012-07-02 14:05:53	6830.33	5	1	-0.0499986	3.32685	0.0693009	0.0948552	0.249555	0.318637	0	0	0	0	0	50.8802	50.7635
1668	11640.8	2012-07-02 14:05:58	6835.34	5	1	-0.0499915	3.32685	0.0693009	0.0949248	0.249555	0.318869	0	0	0	0	0	50.807	50.7202
1669	11645.8	2012-07-02 14:06:03	6840.34	5	1	-0.049995	3.32685	0.0693009	0.0949943	0.249555	0.3191	6.15597e-05	0	0	0	0	50.8802	50.7635
1670	11650.8	2012-07-02 14:06:08	6845.35	5	1	-0.049995	3.32685	0.0693009	0.0950638	0.249555	0.319331	6.15597e-05	0	0	0	0	50.8802	50.7935
1671	11655.8	2012-07-02 14:06:13	6850.36	5	1	-0.0499915	3.32654	0.0693009	0.0951332	0.249555	0.319562	0	0	0	0	0	50.9102	50.7935
1672	11660.8	2012-07-02 14:06:18	6855.37	5	1	-0.049995	3.32685	0.0693009	0.0952029	0.249555	0.319794	6.15597e-05	0	0	0	0	50.8802	50.7635
1673	11665.8	2012-07-02 14:06:23	6860.37	5	1	-0.049988	3.32685	0.0693009	0.0952725	0.249555	0.320025	0	0	0	0	0	50.8802	50.8668
1674	11670.8	2012-07-02 14:06:28	6865.38	5	1	-0.0499915	3.32685	0.0693009	0.095342	0.249555	0.320257	0	0	0	0	0	50.9967	50.6902
1675	11675.8	2012-07-02 14:06:33	6870.39	5	1	-0.049995	3.32654	0.0693009	0.0954116	0.249555	0.320488	0	0	0	0	0	50.8502	50.7336
1676	11680.8	2012-07-02 14:06:38	6875.4	5	1	-0.049995	3.32654	0.0693009	0.0954811	0.249555	0.320719	-0.000123119	0	0	0	0	51.0267	50.6902
1677	11685.8	2012-07-02 14:06:43	6880.4	5	1	-0.0499986	3.32654	0.0693009	0.0955506	0.249555	0.320951	0	0	0	0	0	50.9967	50.7336
1678	11690.8	2012-07-02 14:06:48	6885.41	5	1	-0.0499915	3.32685	0.0693009	0.09562	0.249555	0.321181	6.14663e-05	0	0	0	0	50.9967	50.7769
1679	11695.8	2012-07-02 14:06:53	6890.42	5	1	-0.049995	3.32685	0.0693009	0.0956895	0.249555	0.321413	-6.15597e-05	0	0	0	0	51.01	50.7469
1680	11700.8	2012-07-02 14:06:58	6895.43	5	1	-0.049995	3.32685	0.0693009	0.0957593	0.249555	0.321645	6.15597e-05	0	0	0	0	50.9068	50.8203
1681	11705.9	2012-07-02 14:07:03	6900.43	5	1	-0.049995	3.32685	0.0693009	0.0958288	0.249555	0.321876	0	0	0	0	0	50.9801	50.8203
1682	11710.9	2012-07-02 14:07:08	6905.44	5	1	-0.0500056	3.32654	0.0693009	0.0958984	0.249555	0.322107	-6.14669e-05	0	0	0	0	50.9801	50.8336
1683	11715.9	2012-07-02 14:07:13	6910.45	5	1	-0.0499915	3.32654	0.0693009	0.0959679	0.249555	0.322339	6.15597e-05	0	0	0	0	50.9501	50.8636
1684	11720.9	2012-07-02 14:07:18	6915.46	5	1	-0.049995	3.32685	0.0693009	0.0960374	0.249555	0.32257	0.000123119	0	0	0	0	50.9201	50.8037
1685	11725.9	2012-07-02 14:07:23	6920.46	5	1	-0.049995	3.32685	0.0693009	0.096107	0.249555	0.322802	0	0	0	0	0	50.9334	50.9203
1686	11730.9	2012-07-02 14:07:28	6925.47	5	1	-0.0499986	3.32654	0.0693009	0.0961765	0.249555	0.323033	-6.15597e-05	0	0	0	0	50.8302	50.9337
1687	11735.9	2012-07-02 14:07:33	6930.48	5	1	-0.0499986	3.32654	0.0693009	0.0962461	0.249555	0.323264	0	0	0	0	0	50.8435	50.9037
1688	11740.9	2012-07-02 14:07:38	6935.49	5	1	-0.049995	3.32654	0.0693009	0.0963156	0.249555	0.323496	0	0	0	0	0	50.8435	50.8604
1689	11745.9	2012-07-02 14:07:43	6940.49	5	1	-0.049995	3.32654	0.0693009	0.0963852	0.249555	0.323727	0	0	0	0	0	50.8435	50.9471
1690	11750.9	2012-07-02 14:07:48	6945.5	5	1	-0.049995	3.32654	0.0693009	0.0964547	0.249555	0.323958	0	0	0	0	0	50.7103	50.9037
1691	11755.9	2012-07-02 14:07:53	6950.51	5	1	-0.0499986	3.32654	0.0693009	0.0965242	0.249555	0.32419	0	0	0	0	0	50.7237	50.9171
1692	11760.9	2012-07-02 14:07:58	6955.52	5	1	-0.049995	3.32654	0.0693009	0.0965938	0.249555	0.324421	0	0	0	0	0	50.9301	50.9171
1693	11765.9	2012-07-02 14:08:03	6960.53	5	1	-0.049995	3.32654	0.0693009	0.0966633	0.249555	0.324652	0	0	0	0	0	50.7969	50.9605
1694	11770.9	2012-07-02 14:08:08	6965.53	5	1	-0.049995	3.32623	0.0693009	0.0967329	0.249555	0.324884	-6.15597e-05	0	0	0	0	50.8702	50.9006
1695	11776	2012-07-02 14:08:13	6970.54	5	1	-0.0499986	3.32623	0.0693009	0.0968022	0.249555	0.325114	-6.15597e-05	0	0	0	0	50.7969	50.9006
1696	11781	2012-07-02 14:08:18	6975.55	5	1	-0.0499915	3.32654	0.0693009	0.096872	0.249555	0.325346	6.12754e-05	0	0	0	0	50.8402	50.8706
1697	11786	2012-07-02 14:08:23	6980.56	5	1	-0.0499986	3.32654	0.0693009	0.0969415	0.249555	0.325578	0	0	0	0	0	50.8402	50.7973
1698	11791	2012-07-02 14:08:28	6985.56	5	1	-0.049995	3.32685	0.0693009	0.097011	0.249555	0.325809	6.14678e-05	0	0	0	0	50.8402	50.9439
1699	11796	2012-07-02 14:08:33	6990.57	5	1	-0.049995	3.32654	0.0693009	0.0970806	0.249555	0.32604	-6.14665e-05	0	0	0	0	50.8835	50.9439
1700	11801	2012-07-02 14:08:38	6995.58	5	1	-0.049995	3.32654	0.0693009	0.0971501	0.249555	0.326272	0	0	0	0	0	50.8235	50.9439
1701	11806	2012-07-02 14:08:43	7000.59	5	1	-0.0499915	3.32654	0.0693009	0.0972197	0.249555	0.326503	0	0	0	0	0	50.7503	50.8107
1702	11811	2012-07-02 14:08:48	7005.59	5	1	-0.0499915	3.32654	0.0693009	0.0972892	0.249555	0.326734	0	0	0	0	0	50.8235	50.8241
1703	11816	2012-07-02 14:08:53	7010.6	5	1	-0.049995	3.32623	0.0693009	0.0973588	0.249555	0.326966	-6.14664e-05	0	0	0	0	50.7203	50.8974
1704	11821	2012-07-02 14:08:58	7015.61	5	1	-0.0499915	3.32685	0.0693009	0.0974283	0.249555	0.327197	6.15597e-05	0	0	0	0	50.7936	50.9707
1705	11826	2012-07-02 14:09:03	7020.62	5	1	-0.049995	3.32685	0.0693009	0.0974976	0.249555	0.327428	6.14644e-05	0	0	0	0	50.7936	50.9707
1706	11831	2012-07-02 14:09:08	7025.62	5	1	-0.049995	3.32654	0.0693009	0.0975674	0.249555	0.32766	0	0	0	0	0	50.8069	50.9408
1707	11836	2012-07-02 14:09:13	7030.63	5	1	-0.049995	3.32654	0.0693009	0.0976367	0.249555	0.32789	0	0	0	0	0	50.9534	50.8375
1708	11841.1	2012-07-02 14:09:18	7035.64	5	1	-0.0499915	3.32685	0.0693009	0.0977065	0.249555	0.328122	6.12757e-05	0	0	0	0	50.8502	50.9841
1709	11846.1	2012-07-02 14:09:23	7040.65	5	1	-0.0499986	3.32623	0.0693009	0.097776	0.249555	0.328354	-0.000122933	0	0	0	0	50.747	50.8808
1710	11851.1	2012-07-02 14:09:28	7045.65	5	1	-0.049995	3.32654	0.0693009	0.0978453	0.249555	0.328584	6.15597e-05	0	0	0	0	50.6571	50.8643
1711	11856.1	2012-07-02 14:09:33	7050.66	5	1	-0.0499915	3.32654	0.0693009	0.0979149	0.249555	0.328816	0	0	0	0	0	50.7603	50.8643
1712	11861.1	2012-07-02 14:09:38	7055.67	5	1	-0.049995	3.32654	0.0693009	0.0979846	0.249555	0.329048	0	0	0	0	0	50.8469	50.8343
1713	11866.1	2012-07-02 14:09:43	7060.68	5	1	-0.049995	3.32623	0.0693009	0.0980542	0.249555	0.329279	-6.14667e-05	0	0	0	0	50.7737	50.8343
1714	11871.1	2012-07-02 14:09:48	7065.68	5	1	-0.0499986	3.32654	0.0693009	0.0981237	0.249555	0.32951	6.15597e-05	0	0	0	0	50.8036	50.9077
1715	11876.1	2012-07-02 14:09:53	7070.69	5	1	-0.049995	3.32623	0.0693009	0.0981933	0.249555	0.329742	-6.14662e-05	0	0	0	0	50.8902	50.7445
1716	11881.1	2012-07-02 14:09:58	7075.7	5	1	-0.049995	3.32654	0.0693009	0.0982628	0.249555	0.329973	6.15597e-05	0	0	0	0	50.9035	50.7744
1717	11886.1	2012-07-02 14:10:03	7080.71	5	1	-0.0499986	3.32623	0.0693009	0.0983324	0.249555	0.330204	0	0	0	0	0	50.9035	50.7445
1718	11891.1	2012-07-02 14:10:08	7085.71	5	1	-0.0499986	3.32623	0.0693009	0.0984019	0.249555	0.330436	0	0	0	0	0	50.8303	50.7879
1719	11896.1	2012-07-02 14:10:13	7090.72	5	1	-0.049995	3.32623	0.0693009	0.0984715	0.249555	0.330667	0	0	0	0	0	50.8736	50.6846
1720	11901.1	2012-07-02 14:10:18	7095.73	5	1	-0.0499915	3.32654	0.0693009	0.098541	0.249555	0.330898	6.14673e-05	0	0	0	0	50.8736	50.7579
1721	11906.2	2012-07-02 14:10:23	7100.74	5	1	-0.049995	3.32654	0.0693009	0.0986105	0.249555	0.33113	0	0	0	0	0	50.9768	50.6846
1722	11911.2	2012-07-02 14:10:28	7105.74	5	1	-0.049995	3.32654	0.0693009	0.0986801	0.249555	0.331361	0	0	0	0	0	50.9468	50.6846
1723	11916.2	2012-07-02 14:10:33	7110.75	5	1	-0.049995	3.32623	0.0693009	0.0987494	0.249555	0.331591	-6.15597e-05	0	0	0	0	50.9468	50.728
1724	11921.2	2012-07-02 14:10:38	7115.76	5	1	-0.0500056	3.32654	0.0693009	0.098819	0.249555	0.331823	6.14659e-05	0	0	0	0	50.9901	50.7579
1725	11926.2	2012-07-02 14:10:43	7120.77	5	1	-0.0499986	3.32623	0.0693009	0.0988885	0.249555	0.332054	-6.14673e-05	0	0	0	0	50.9602	50.698
1726	11931.2	2012-07-02 14:10:48	7125.77	5	1	-0.0499915	3.32654	0.0693009	0.098958	0.249555	0.332285	6.15597e-05	0	0	0	0	50.857	50.8013
1727	11936.2	2012-07-02 14:10:53	7130.78	5	1	-0.049995	3.32654	0.0693009	0.0990278	0.249555	0.332518	6.15597e-05	0	0	0	0	50.857	50.698
1728	11941.2	2012-07-02 14:10:58	7135.79	5	1	-0.049995	3.32623	0.0693009	0.0990973	0.249555	0.332749	0	0	0	0	0	50.9003	50.7848
1729	11946.2	2012-07-02 14:11:03	7140.8	5	1	-0.049995	3.32654	0.0693009	0.0991669	0.249555	0.33298	6.15597e-05	0	0	0	0	50.9003	50.668
1730	11951.2	2012-07-02 14:11:08	7145.81	5	1	-0.049995	3.32654	0.0693009	0.0992364	0.249555	0.333211	6.15597e-05	0	0	0	0	50.9003	50.8581
1731	11956.2	2012-07-02 14:11:13	7150.81	5	1	-0.049995	3.32623	0.0693009	0.099306	0.249555	0.333443	-6.14668e-05	0	0	0	0	50.8704	50.8581
1732	11961.2	2012-07-02 14:11:18	7155.82	5	1	-0.049995	3.32623	0.0693009	0.0993755	0.249555	0.333674	0	0	0	0	0	50.8704	50.9314
1733	11966.2	2012-07-02 14:11:23	7160.83	5	1	-0.049995	3.32623	0.0693009	0.0994451	0.249555	0.333905	0	0	0	0	0	50.8105	50.7249
1734	11971.3	2012-07-02 14:11:28	7165.84	5	1	-0.049995	3.32623	0.0693009	0.0995146	0.249555	0.334137	0	0	0	0	0	50.8538	50.7982
1735	11976.3	2012-07-02 14:11:33	7170.84	5	1	-0.049995	3.32623	0.0693009	0.0995839	0.249555	0.334367	0	0	0	0	0	50.8538	50.8715
1736	11981.3	2012-07-02 14:11:38	7175.85	5	1	-0.0499986	3.32623	0.0693009	0.0996537	0.249555	0.334599	0	0	0	0	0	50.7805	50.8116
1737	11986.3	2012-07-02 14:11:43	7180.86	5	1	-0.049995	3.32592	0.0693009	0.0997232	0.249555	0.334831	-6.15597e-05	0	0	0	0	50.8971	50.7817
1738	11991.3	2012-07-02 14:11:48	7185.87	5	1	-0.0499986	3.32592	0.0693009	0.0997928	0.249555	0.335062	-0.000123119	0	0	0	0	50.7639	50.8849
1739	11996.3	2012-07-02 14:11:53	7190.87	5	1	-0.049995	3.32623	0.0693009	0.0998623	0.249555	0.335293	0	0	0	0	0	50.8372	50.7817
1740	12001.3	2012-07-02 14:11:58	7195.88	5	1	-0.049995	3.32623	0.0693009	0.0999319	0.249555	0.335525	0	0	0	0	0	50.734	50.7383
1741	12006.3	2012-07-02 14:12:03	7200.89	5	1	-0.049995	3.32654	0.0693009	0.100001	0.249555	0.335755	0.000123119	0	0	0	0	50.8671	50.6918
1742	12011.3	2012-07-02 14:12:08	7205.9	5	1	-0.049995	3.32623	0.0693009	0.100071	0.249555	0.335987	-6.14665e-05	0	0	0	0	50.7639	50.6918
1743	12016.3	2012-07-02 14:12:13	7210.9	5	1	-0.049995	3.32623	0.0693009	0.100141	0.249555	0.336219	0	0	0	0	0	50.7474	50.6784
1744	12021.3	2012-07-02 14:12:18	7215.91	5	1	-0.0500056	3.32623	0.0693009	0.10021	0.249555	0.33645	0	0	0	0	0	50.8505	50.8684
1745	12026.3	2012-07-02 14:12:23	7220.92	5	1	-0.049995	3.32623	0.0693009	0.10028	0.249555	0.336681	0	0	0	0	0	50.7773	50.6619
1746	12031.3	2012-07-02 14:12:28	7225.93	5	1	-0.049995	3.32623	0.0693009	0.100349	0.249555	0.336913	0	0	0	0	0	50.8805	50.632
1747	12036.4	2012-07-02 14:12:33	7230.93	5	1	-0.0499986	3.32623	0.0693009	0.100419	0.249555	0.337144	0	0	0	0	0	50.7907	50.6619
1748	12041.4	2012-07-02 14:12:38	7235.94	5	1	-0.049995	3.32623	0.0693009	0.100488	0.249555	0.337375	0	0	0	0	0	50.8639	50.602
1749	12046.4	2012-07-02 14:12:43	7240.95	5	1	-0.049995	3.32623	0.0693009	0.100558	0.249555	0.337607	0	0	0	0	0	50.8505	50.7053
1750	12051.4	2012-07-02 14:12:48	7245.96	5	1	-0.049995	3.32592	0.0693009	0.100627	0.249555	0.337838	0	0	0	0	0	50.7174	50.6753
1751	12056.4	2012-07-02 14:12:53	7250.96	5	1	-0.0499986	3.32623	0.0693009	0.100697	0.249555	0.338069	6.14664e-05	0	0	0	0	50.7607	50.6753
1752	12061.4	2012-07-02 14:12:58	7255.97	5	1	-0.0499915	3.32654	0.0693009	0.100766	0.249555	0.3383	6.15597e-05	0	0	0	0	50.8939	50.602
1753	12066.4	2012-07-02 14:13:03	7260.98	5	1	-0.049995	3.32623	0.0693009	0.100836	0.249555	0.338532	0	0	0	0	0	50.7907	50.6753
1754	12071.4	2012-07-02 14:13:08	7265.99	5	1	-0.0499986	3.32623	0.0693009	0.100905	0.249555	0.338763	0	0	0	0	0	50.7907	50.5287
1755	12076.4	2012-07-02 14:13:13	7270.99	5	1	-0.049995	3.32623	0.0693009	0.100975	0.249555	0.338994	0	0	0	0	0	50.7607	50.7487
1756	12081.4	2012-07-02 14:13:18	7276	5	1	-0.0499915	3.32623	0.0693009	0.101045	0.249555	0.339226	6.15597e-05	0	0	0	0	50.8639	50.7187
1757	12086.4	2012-07-02 14:13:23	7281.01	5	1	-0.049995	3.32623	0.0693009	0.101114	0.249555	0.339456	0	0	0	0	0	50.8639	50.7187
1758	12091.4	2012-07-02 14:13:28	7286.02	5	1	-0.0499915	3.32623	0.0693009	0.101184	0.249555	0.339688	0	0	0	0	0	50.8639	50.7921
1759	12096.4	2012-07-02 14:13:33	7291.02	5	1	-0.0499915	3.32623	0.0693009	0.101253	0.249555	0.33992	0	0	0	0	0	50.7607	50.5721
1760	12101.4	2012-07-02 14:13:38	7296.03	5	1	-0.049995	3.32623	0.0693009	0.101323	0.249555	0.340151	0	0	0	0	0	50.7607	50.7187
1761	12106.5	2012-07-02 14:13:43	7301.04	5	1	-0.049995	3.32623	0.0693009	0.101392	0.249555	0.340382	0	0	0	0	0	50.834	50.5721
1762	12111.5	2012-07-02 14:13:48	7306.05	5	1	-0.0499986	3.32592	0.0693009	0.101462	0.249555	0.340614	0	0	0	0	0	50.834	50.6454
1763	12116.5	2012-07-02 14:13:53	7311.06	5	1	-0.049995	3.32592	0.0693009	0.101531	0.249555	0.340845	0	0	0	0	0	50.8639	50.6454
1764	12121.5	2012-07-02 14:13:59	7316.06	5	1	-0.0499915	3.32592	0.0693009	0.101601	0.249555	0.341076	0	0	0	0	0	50.834	50.5721
1765	12126.5	2012-07-02 14:14:04	7321.07	5	1	-0.049995	3.32592	0.0693009	0.10167	0.249555	0.341307	0	0	0	0	0	50.7907	50.6454
1766	12131.5	2012-07-02 14:14:09	7326.08	5	1	-0.049995	3.32623	0.0693009	0.10174	0.249555	0.341539	6.12759e-05	0	0	0	0	50.7907	50.6753
1767	12136.5	2012-07-02 14:14:14	7331.09	5	1	-0.0499915	3.32623	0.0693009	0.10181	0.249555	0.34177	0	0	0	0	0	50.8639	50.6753
1768	12141.5	2012-07-02 14:14:19	7336.09	5	1	-0.0499915	3.32623	0.0693009	0.101879	0.249555	0.342001	6.15597e-05	0	0	0	0	50.7607	50.6454
1769	12146.5	2012-07-02 14:14:24	7341.1	5	1	-0.0499915	3.32623	0.0693009	0.101949	0.249555	0.342233	6.15597e-05	0	0	0	0	50.834	50.7921
1770	12151.5	2012-07-02 14:14:29	7346.11	5	1	-0.0499915	3.32592	0.0693009	0.102018	0.249555	0.342464	-6.14662e-05	0	0	0	0	50.8639	50.7187
1771	12156.5	2012-07-02 14:14:34	7351.12	5	1	-0.049995	3.32592	0.0693009	0.102088	0.249555	0.342695	0	0	0	0	0	50.834	50.7921
1772	12161.5	2012-07-02 14:14:39	7356.12	5	1	-0.049995	3.32592	0.0693009	0.102157	0.249555	0.342926	0	0	0	0	0	50.834	50.822
1773	12166.5	2012-07-02 14:14:44	7361.13	5	1	-0.0499915	3.32562	0.0693009	0.102227	0.249555	0.343157	-0.000123119	0	0	0	0	50.7607	50.7187
1774	12171.6	2012-07-02 14:14:49	7366.14	5	1	-0.049995	3.32592	0.0693009	0.102296	0.249555	0.343389	-6.15597e-05	0	0	0	0	50.7607	50.602
1775	12176.6	2012-07-02 14:14:54	7371.15	5	1	-0.0499986	3.32592	0.0693009	0.102366	0.249555	0.34362	0	0	0	0	0	50.834	50.7187
1776	12181.6	2012-07-02 14:14:59	7376.15	5	1	-0.049995	3.32592	0.0693009	0.102435	0.249555	0.343852	0	0	0	0	0	50.7607	50.6454
1777	12186.6	2012-07-02 14:15:04	7381.16	5	1	-0.0499986	3.32592	0.0693009	0.102505	0.249555	0.344082	0	0	0	0	0	50.7607	50.6454
1778	12191.6	2012-07-02 14:15:09	7386.17	5	1	-0.049995	3.32592	0.0693009	0.102575	0.249555	0.344314	0	0	0	0	0	50.7907	50.6454
1779	12196.6	2012-07-02 14:15:14	7391.18	5	1	-0.049995	3.32623	0.0693009	0.102644	0.249555	0.344546	6.15597e-05	0	0	0	0	50.834	50.6454
1780	12201.6	2012-07-02 14:15:19	7396.18	5	1	-0.049995	3.32592	0.0693009	0.102713	0.249555	0.344776	0	0	0	0	0	50.7607	50.6454
1781	12206.6	2012-07-02 14:15:24	7401.19	5	1	-0.049995	3.32592	0.0693009	0.102783	0.249555	0.345008	0	0	0	0	0	50.7607	50.602
1782	12211.6	2012-07-02 14:15:29	7406.2	5	1	-0.049995	3.32592	0.0693009	0.102853	0.249555	0.34524	0	0	0	0	0	50.7607	50.7921
1783	12216.6	2012-07-02 14:15:34	7411.21	5	1	-0.049995	3.32592	0.0693009	0.102922	0.249555	0.345471	0	0	0	0	0	50.834	50.6753
1784	12221.6	2012-07-02 14:15:39	7416.21	5	1	-0.049995	3.32592	0.0693009	0.102992	0.249555	0.345702	0	0	0	0	0	50.7308	50.7487
1785	12226.6	2012-07-02 14:15:44	7421.22	5	1	-0.049995	3.32592	0.0693009	0.103061	0.249555	0.345933	0	0	0	0	0	50.834	50.6454
1786	12231.6	2012-07-02 14:15:49	7426.23	5	1	-0.0499986	3.32592	0.0693009	0.103131	0.249555	0.346165	0	0	0	0	0	50.834	50.7187
1787	12236.7	2012-07-02 14:15:54	7431.24	5	1	-0.049995	3.32592	0.0693009	0.1032	0.249555	0.346396	6.15597e-05	0	0	0	0	50.804	50.602
1788	12241.7	2012-07-02 14:15:59	7436.24	5	1	-0.0499986	3.32592	0.0693009	0.10327	0.249555	0.346627	0	0	0	0	0	50.7607	50.7187
1789	12246.7	2012-07-02 14:16:04	7441.25	5	1	-0.049995	3.32592	0.0693009	0.103339	0.249555	0.346858	0	0	0	0	0	50.834	50.6454
1790	12251.7	2012-07-02 14:16:09	7446.26	5	1	-0.049995	3.32623	0.0693009	0.103409	0.249555	0.34709	6.1276e-05	0	0	0	0	50.834	50.7187
1791	12256.7	2012-07-02 14:16:14	7451.27	5	1	-0.049995	3.32592	0.0693009	0.103479	0.249555	0.347321	0	0	0	0	0	50.7607	50.7187
1792	12261.7	2012-07-02 14:16:19	7456.27	5	1	-0.049995	3.32592	0.0693009	0.103548	0.249555	0.347553	0	0	0	0	0	50.834	50.6888
1793	12266.7	2012-07-02 14:16:24	7461.28	5	1	-0.049995	3.32592	0.0693009	0.103618	0.249555	0.347784	0	0	0	0	0	50.834	50.5721
1794	12271.7	2012-07-02 14:16:29	7466.29	5	1	-0.049995	3.32592	0.0693009	0.103687	0.249555	0.348015	0	0	0	0	0	50.7741	50.6888
1795	12276.7	2012-07-02 14:16:34	7471.3	5	1	-0.0499986	3.32562	0.0693009	0.103757	0.249555	0.348246	0	0	0	0	0	50.804	50.6454
1796	12281.7	2012-07-02 14:16:39	7476.31	5	1	-0.049995	3.32592	0.0693009	0.103826	0.249555	0.348478	6.14667e-05	0	0	0	0	50.7308	50.7187
1797	12286.7	2012-07-02 14:16:44	7481.31	5	1	-0.049995	3.32592	0.0693009	0.103896	0.249555	0.348709	0	0	0	0	0	50.804	50.7187
1798	12291.7	2012-07-02 14:16:49	7486.32	5	1	-0.049995	3.32592	0.0693009	0.103965	0.249555	0.34894	0	0	0	0	0	50.7741	50.7322
1799	12296.7	2012-07-02 14:16:54	7491.33	5	1	-0.049995	3.32562	0.0693009	0.104035	0.249555	0.349172	-6.15597e-05	0	0	0	0	50.804	50.6589
1800	12301.8	2012-07-02 14:16:59	7496.34	5	1	-0.049995	3.32592	0.0693009	0.104104	0.249555	0.349403	6.14662e-05	0	0	0	0	50.7009	50.7187
1801	12306.8	2012-07-02 14:17:04	7501.34	5	1	-0.049995	3.32562	0.0693009	0.104174	0.249555	0.349634	-6.14671e-05	0	0	0	0	50.7442	50.7621
1802	12311.8	2012-07-02 14:17:09	7506.35	5	1	-0.049995	3.32562	0.0693009	0.104244	0.249555	0.349865	0	0	0	0	0	50.7009	50.6888
1803	12316.8	2012-07-02 14:17:14	7511.36	5	1	-0.049995	3.32562	0.0693009	0.104313	0.249555	0.350096	0	0	0	0	0	50.7741	50.8788
1804	12321.8	2012-07-02 14:17:19	7516.37	5	1	-0.0499915	3.32562	0.0693009	0.104382	0.249555	0.350327	0	0	0	0	0	50.7442	50.7621
1805	12326.8	2012-07-02 14:17:24	7521.37	5	1	-0.049995	3.32592	0.0693009	0.104452	0.249555	0.350559	6.14665e-05	0	0	0	0	50.7442	50.9088
1806	12331.8	2012-07-02 14:17:29	7526.38	5	1	-0.049995	3.32592	0.0693009	0.104522	0.249555	0.350791	0	0	0	0	0	50.7442	50.6589
1807	12336.8	2012-07-02 14:17:34	7531.39	5	1	-0.049995	3.32562	0.0693009	0.104591	0.249555	0.351022	-6.15597e-05	0	0	0	0	50.7741	50.7322
1808	12341.8	2012-07-02 14:17:39	7536.4	5	1	-0.049995	3.32592	0.0693009	0.104661	0.249555	0.351253	6.14665e-05	0	0	0	0	50.6709	50.8489
1809	12346.8	2012-07-02 14:17:44	7541.4	5	1	-0.049995	3.32592	0.0693009	0.10473	0.249555	0.351484	0	0	0	0	0	50.7741	50.8055
1810	12351.8	2012-07-02 14:17:49	7546.41	5	1	-0.049995	3.32623	0.0693009	0.1048	0.249555	0.351716	6.15597e-05	0	0	0	0	50.7442	50.7022
1811	12356.8	2012-07-02 14:17:54	7551.42	5	1	-0.049995	3.32562	0.0693009	0.104869	0.249555	0.351947	-0.000122934	0	0	0	0	50.641	50.7756
1812	12361.8	2012-07-02 14:17:59	7556.43	5	1	-0.0499986	3.32562	0.0693009	0.104939	0.249555	0.352178	0	0	0	0	0	50.7442	50.7756
1813	12366.9	2012-07-02 14:18:04	7561.43	5	1	-0.049995	3.32592	0.0693009	0.105009	0.249555	0.35241	6.1467e-05	0	0	0	0	50.7142	50.8489
1814	12371.9	2012-07-02 14:18:09	7566.44	5	1	-0.0499915	3.32592	0.0693009	0.105078	0.249555	0.352641	6.15597e-05	0	0	0	0	50.7741	50.7756
1815	12376.9	2012-07-02 14:18:14	7571.45	5	1	-0.049995	3.32562	0.0693009	0.105148	0.249555	0.352872	-6.14662e-05	0	0	0	0	50.7875	50.8489
1816	12381.9	2012-07-02 14:18:19	7576.46	5	1	-0.049995	3.32562	0.0693009	0.105217	0.249555	0.353103	0	0	0	0	0	50.7875	50.8489
1817	12386.9	2012-07-02 14:18:24	7581.46	5	1	-0.0499915	3.32592	0.0693009	0.105287	0.249555	0.353335	6.14662e-05	0	0	0	0	50.7142	50.8923
1818	12391.9	2012-07-02 14:18:29	7586.47	5	1	-0.049995	3.32562	0.0693009	0.105356	0.249555	0.353566	-6.15597e-05	0	0	0	0	50.7875	50.7456
1819	12396.9	2012-07-02 14:18:34	7591.48	5	1	-0.049995	3.32562	0.0693009	0.105426	0.249555	0.353797	0	0	0	0	0	50.7142	50.9656
1820	12401.9	2012-07-02 14:18:39	7596.49	5	1	-0.049995	3.32592	0.0693009	0.105495	0.249555	0.354028	0	0	0	0	0	50.6843	50.8923
1821	12406.9	2012-07-02 14:18:44	7601.49	5	1	-0.049995	3.32562	0.0693009	0.105565	0.249555	0.35426	0	0	0	0	0	50.6843	50.8923
1822	12411.9	2012-07-02 14:18:49	7606.5	5	1	-0.0499915	3.32592	0.0693009	0.105634	0.249555	0.354491	6.15597e-05	0	0	0	0	50.7575	50.6424
1823	12416.9	2012-07-02 14:18:54	7611.51	5	1	-0.049995	3.32562	0.0693009	0.105704	0.249555	0.354722	0	0	0	0	0	50.6843	50.8923
1824	12421.9	2012-07-02 14:18:59	7616.52	5	1	-0.0499986	3.32562	0.0693009	0.105773	0.249555	0.354954	0	0	0	0	0	50.6843	50.789
1825	12426.9	2012-07-02 14:19:04	7621.52	5	1	-0.049995	3.32562	0.0693009	0.105843	0.249555	0.355185	0	0	0	0	0	50.7276	50.8923
1826	12431.9	2012-07-02 14:19:09	7626.53	5	1	-0.0499986	3.32562	0.0693009	0.105913	0.249555	0.355416	-6.15597e-05	0	0	0	0	50.6843	50.819
1827	12437	2012-07-02 14:19:14	7631.54	5	1	-0.049995	3.32562	0.0693009	0.105982	0.249555	0.355647	0	0	0	0	0	50.7575	50.7591
1828	12442	2012-07-02 14:19:19	7636.55	5	1	-0.049995	3.32592	0.0693009	0.106052	0.249555	0.355879	6.14666e-05	0	0	0	0	50.7276	50.8923
1829	12447	2012-07-02 14:19:24	7641.55	5	1	-0.049995	3.32562	0.0693009	0.106121	0.249555	0.35611	0	0	0	0	0	50.7575	50.8324
1830	12452	2012-07-02 14:19:29	7646.56	5	1	-0.0499986	3.32562	0.0693009	0.106191	0.249555	0.356341	0	0	0	0	0	50.6843	50.8624
1831	12457	2012-07-02 14:19:34	7651.57	5	1	-0.0499915	3.32592	0.0693009	0.10626	0.249555	0.356573	6.15597e-05	0	0	0	0	50.6544	50.9656
1832	12462	2012-07-02 14:19:39	7656.58	5	1	-0.049995	3.32562	0.0693009	0.10633	0.249555	0.356804	-6.14667e-05	0	0	0	0	50.6544	50.8624
1833	12467	2012-07-02 14:19:44	7661.59	5	1	-0.049995	3.32562	0.0693009	0.106399	0.249555	0.357034	0	0	0	0	0	50.6977	50.8025
1834	12472	2012-07-02 14:19:49	7666.59	5	1	-0.049995	3.32562	0.0693009	0.106469	0.249555	0.357266	0	0	0	0	0	50.6378	50.8758
1835	12477	2012-07-02 14:19:54	7671.6	5	1	-0.0499986	3.32562	0.0693009	0.106538	0.249555	0.357497	-6.14662e-05	0	0	0	0	50.6977	50.789
1836	12482	2012-07-02 14:19:59	7676.61	5	1	-0.0499915	3.32562	0.0693009	0.106608	0.249555	0.357728	0	0	0	0	0	50.6544	50.7726
1837	12487	2012-07-02 14:20:04	7681.62	5	1	-0.049995	3.32531	0.0693009	0.106678	0.249555	0.35796	-6.15597e-05	0	0	0	0	50.6544	50.8758
1838	12492	2012-07-02 14:20:09	7686.62	5	1	-0.049995	3.32562	0.0693009	0.106747	0.249555	0.358191	6.1465e-05	0	0	0	0	50.6244	50.7292
1839	12497	2012-07-02 14:20:14	7691.63	5	1	-0.049995	3.32562	0.0693009	0.106817	0.249555	0.358423	0	0	0	0	0	50.6677	50.8624
1840	12502.1	2012-07-02 14:20:19	7696.64	5	1	-0.049995	3.32562	0.0693009	0.106886	0.249555	0.358654	0	0	0	0	0	50.5346	50.6992
1841	12507.1	2012-07-02 14:20:24	7701.65	5	1	-0.049995	3.32562	0.0693009	0.106956	0.249555	0.358885	0	0	0	0	0	50.6977	50.8025
1842	12512.1	2012-07-02 14:20:29	7706.65	5	1	-0.049995	3.32562	0.0693009	0.107025	0.249555	0.359117	0	0	0	0	0	50.6079	50.9057
1843	12517.1	2012-07-02 14:20:34	7711.66	5	1	-0.0499986	3.32531	0.0693009	0.107095	0.249555	0.359348	-6.14667e-05	0	0	0	0	50.5646	50.786
1844	12522.1	2012-07-02 14:20:39	7716.67	5	1	-0.0499915	3.32562	0.0693009	0.107164	0.249555	0.359579	6.14666e-05	0	0	0	0	50.6677	50.8459
1845	12527.1	2012-07-02 14:20:44	7721.68	5	1	-0.0499986	3.32562	0.0693009	0.107234	0.249555	0.35981	6.15597e-05	0	0	0	0	50.6244	50.8459
1846	12532.1	2012-07-02 14:20:49	7726.68	5	1	-0.049995	3.32562	0.0693009	0.107303	0.249555	0.360042	0	0	0	0	0	50.6677	50.7426
1847	12537.1	2012-07-02 14:20:54	7731.69	5	1	-0.049995	3.32562	0.0693009	0.107373	0.249555	0.360272	0	0	0	0	0	50.5646	50.7426
1848	12542.1	2012-07-02 14:20:59	7736.7	5	1	-0.049995	3.32562	0.0693009	0.107442	0.249555	0.360503	0	0	0	0	0	50.6378	50.8159
1849	12547.1	2012-07-02 14:21:04	7741.71	5	1	-0.049995	3.32592	0.0693009	0.107512	0.249555	0.360735	6.15597e-05	0	0	0	0	50.5047	50.786
1850	12552.1	2012-07-02 14:21:09	7746.71	5	1	-0.0499915	3.32562	0.0693009	0.107581	0.249555	0.360966	6.14662e-05	0	0	0	0	50.578	50.8758
1851	12557.1	2012-07-02 14:21:14	7751.72	5	1	-0.049995	3.32562	0.0693009	0.107651	0.249555	0.361198	0	0	0	0	0	50.578	50.6828
1852	12562.1	2012-07-02 14:21:19	7756.73	5	1	-0.049995	3.32531	0.0693009	0.10772	0.249555	0.361429	-6.14663e-05	0	0	0	0	50.578	50.8459
1853	12567.2	2012-07-02 14:21:24	7761.74	5	1	-0.049995	3.32531	0.0693009	0.10779	0.249555	0.361661	0	0	0	0	0	50.5047	50.7561
1854	12572.2	2012-07-02 14:21:29	7766.74	5	1	-0.0499986	3.32562	0.0693009	0.10786	0.249555	0.361892	0	0	0	0	0	50.578	50.7127
1855	12577.2	2012-07-02 14:21:34	7771.75	5	1	-0.049995	3.32562	0.0693009	0.107929	0.249555	0.362123	0	0	0	0	0	50.548	50.7262
1856	12582.2	2012-07-02 14:21:39	7776.76	5	1	-0.049995	3.32531	0.0693009	0.107999	0.249555	0.362354	-6.15597e-05	0	0	0	0	50.578	50.7262
1857	12587.2	2012-07-02 14:21:44	7781.77	5	1	-0.0499915	3.32531	0.0693009	0.108068	0.249555	0.362586	-6.15597e-05	0	0	0	0	50.5181	50.7995
1858	12592.2	2012-07-02 14:21:49	7786.77	5	1	-0.049995	3.32531	0.0693009	0.108138	0.249555	0.362817	0	0	0	0	0	50.4448	50.7995
1859	12597.2	2012-07-02 14:21:54	7791.78	5	1	-0.0499915	3.32562	0.0693009	0.108207	0.249555	0.363048	6.14666e-05	0	0	0	0	50.5181	50.7262
1860	12602.2	2012-07-02 14:21:59	7796.79	5	1	-0.049995	3.32531	0.0693009	0.108277	0.249555	0.363279	-6.1465e-05	0	0	0	0	50.4448	50.7262
1861	12607.2	2012-07-02 14:22:04	7801.8	5	1	-0.049995	3.32562	0.0693009	0.108347	0.249555	0.363511	0	0	0	0	0	50.5913	50.7696
1862	12612.2	2012-07-02 14:22:09	7806.8	5	1	-0.049995	3.32531	0.0693009	0.108416	0.249555	0.363742	-6.14665e-05	0	0	0	0	50.5181	50.7262
1863	12617.2	2012-07-02 14:22:14	7811.81	5	1	-0.049995	3.32562	0.0693009	0.108486	0.249555	0.363973	6.14666e-05	0	0	0	0	50.5614	50.7696
1864	12622.2	2012-07-02 14:22:19	7816.82	5	1	-0.0499986	3.32531	0.0693009	0.108555	0.249555	0.364204	-6.14667e-05	0	0	0	0	50.6347	50.7696
1865	12627.2	2012-07-02 14:22:24	7821.83	5	1	-0.049995	3.32562	0.0693009	0.108625	0.249555	0.364436	6.15597e-05	0	0	0	0	50.4582	50.7396
1866	12632.3	2012-07-02 14:22:29	7826.84	5	1	-0.049995	3.32562	0.0693009	0.108694	0.249555	0.364666	6.15597e-05	0	0	0	0	50.5614	50.783
1867	12637.3	2012-07-02 14:22:34	7831.84	5	1	-0.0499986	3.32531	0.0693009	0.108764	0.249555	0.364897	-6.14667e-05	0	0	0	0	50.6047	50.7097
1868	12642.3	2012-07-02 14:22:39	7836.85	5	1	-0.0499986	3.32531	0.0693009	0.108833	0.249555	0.365129	-6.15597e-05	0	0	0	0	50.6347	50.783
1869	12647.3	2012-07-02 14:22:44	7841.86	5	1	-0.049995	3.32531	0.0693009	0.108903	0.249555	0.365361	-6.15597e-05	0	0	0	0	50.678	50.783
1870	12652.3	2012-07-02 14:22:49	7846.87	5	1	-0.0499986	3.32562	0.0693009	0.108972	0.249555	0.365591	0	0	0	0	0	50.678	50.813
1871	12657.3	2012-07-02 14:22:54	7851.87	5	1	-0.0499986	3.32531	0.0693009	0.109042	0.249555	0.365823	-6.12758e-05	0	0	0	0	50.5748	50.8264
1872	12662.3	2012-07-02 14:22:59	7856.88	5	1	-0.049995	3.32531	0.0693009	0.109112	0.249555	0.366055	-6.15597e-05	0	0	0	0	50.6481	50.8997
1873	12667.3	2012-07-02 14:23:04	7861.89	5	1	-0.049995	3.32531	0.0693009	0.109181	0.249555	0.366286	0	0	0	0	0	50.5748	50.7531
1874	12672.3	2012-07-02 14:23:09	7866.9	5	1	-0.049995	3.32531	0.0693009	0.10925	0.249555	0.366516	-6.12756e-05	0	0	0	0	50.6481	50.8264
1875	12677.3	2012-07-02 14:23:14	7871.9	5	1	-0.049995	3.32531	0.0693009	0.10932	0.249555	0.366748	0	0	0	0	0	50.6181	50.8997
1876	12682.3	2012-07-02 14:23:19	7876.91	5	1	-0.049995	3.32562	0.0693009	0.10939	0.249555	0.36698	6.15597e-05	0	0	0	0	50.5748	50.8264
1877	12687.3	2012-07-02 14:23:24	7881.92	5	1	-0.0499986	3.32531	0.0693009	0.109459	0.249555	0.367211	-6.1467e-05	0	0	0	0	50.6481	50.8264
1878	12692.3	2012-07-02 14:23:29	7886.93	5	1	-0.0499986	3.32531	0.0693009	0.109529	0.249555	0.367441	0	0	0	0	0	50.6914	50.8698
1879	12697.4	2012-07-02 14:23:34	7891.93	5	1	-0.049995	3.32562	0.0693009	0.109598	0.249555	0.367673	6.15597e-05	0	0	0	0	50.6181	50.8997
1880	12702.4	2012-07-02 14:23:39	7896.94	5	1	-0.049995	3.32531	0.0693009	0.109668	0.249555	0.367904	-6.14651e-05	0	0	0	0	50.7946	50.8997
1881	12707.4	2012-07-02 14:23:44	7901.95	5	1	-0.049995	3.32562	0.0693009	0.109737	0.249555	0.368136	6.15597e-05	0	0	0	0	50.6615	50.8399
1882	12712.4	2012-07-02 14:23:49	7906.96	5	1	-0.0499986	3.32531	0.0693009	0.109807	0.249555	0.368366	0	0	0	0	0	50.5882	50.8698
1883	12717.4	2012-07-02 14:23:54	7911.96	5	1	-0.0499986	3.32531	0.0693009	0.109877	0.249555	0.368598	0	0	0	0	0	50.5583	50.8698
1884	12722.4	2012-07-02 14:23:59	7916.97	5	1	-0.049995	3.32531	0.0693009	0.109946	0.249555	0.36883	-6.15597e-05	0	0	0	0	50.485	50.8698
1885	12727.4	2012-07-02 14:24:04	7921.98	5	1	-0.049995	3.32531	0.0693009	0.110016	0.249555	0.369061	0	0	0	0	0	50.6914	50.8264
1886	12732.4	2012-07-02 14:24:09	7926.99	5	1	-0.049995	3.32531	0.0693009	0.110085	0.249555	0.369291	0	0	0	0	0	50.6914	50.8399
1887	12737.4	2012-07-02 14:24:14	7931.99	5	1	-0.049995	3.32531	0.0693009	0.110155	0.249555	0.369523	-6.15597e-05	0	0	0	0	50.6481	50.8264
1888	12742.4	2012-07-02 14:24:19	7937	5	1	-0.049995	3.32531	0.0693009	0.110224	0.249555	0.369755	0	0	0	0	0	50.5449	50.7965
1889	12747.4	2012-07-02 14:24:24	7942.01	5	1	-0.0499915	3.32531	0.0693009	0.110294	0.249555	0.369986	0	0	0	0	0	50.5748	50.8997
1890	12752.4	2012-07-02 14:24:29	7947.02	5	1	-0.049995	3.32531	0.0693009	0.110363	0.249555	0.370217	0	0	0	0	0	50.5449	50.6798
1891	12757.4	2012-07-02 14:24:34	7952.02	5	1	-0.049995	3.32531	0.0693009	0.110433	0.249555	0.370448	0	0	0	0	0	50.5748	50.7531
1892	12762.4	2012-07-02 14:24:39	7957.03	5	1	-0.0499986	3.325	0.0693009	0.110502	0.249555	0.37068	0	0	0	0	0	50.5016	50.7097
1893	12767.5	2012-07-02 14:24:44	7962.04	5	1	-0.049995	3.32531	0.0693009	0.110572	0.249555	0.370911	6.14189e-05	0	0	0	0	50.5016	50.8564
1894	12772.5	2012-07-02 14:24:49	7967.05	5	1	-0.049995	3.32531	0.0693009	0.110641	0.249555	0.371141	0	0	0	0	0	50.5315	50.7097
1895	12777.5	2012-07-02 14:24:55	7972.05	5	1	-0.0499986	3.325	0.0693009	0.110711	0.249555	0.371373	0	0	0	0	0	50.4283	50.6798
1896	12782.5	2012-07-02 14:25:00	7977.06	5	1	-0.0499986	3.32531	0.0693009	0.110781	0.249555	0.371605	6.1419e-05	0	0	0	0	50.5315	50.6798
1897	12787.5	2012-07-02 14:25:05	7982.07	5	1	-0.049995	3.32531	0.0693009	0.11085	0.249555	0.371835	0	0	0	0	0	50.4283	50.6364
1898	12792.5	2012-07-02 14:25:10	7987.08	5	1	-0.0499986	3.32531	0.0693009	0.110919	0.249555	0.372066	0	0	0	0	0	50.5315	50.6364
1899	12797.5	2012-07-02 14:25:15	7992.09	5	1	-0.049995	3.325	0.0693009	0.110989	0.249555	0.372298	-6.12271e-05	0	0	0	0	50.4582	50.6364
1900	12802.5	2012-07-02 14:25:20	7997.09	5	1	-0.049995	3.32531	0.0693009	0.111059	0.249555	0.37253	6.14222e-05	0	0	0	0	50.355	50.6663
1901	12807.5	2012-07-02 14:25:25	8002.1	5	1	-0.049995	3.32531	0.0693009	0.111128	0.249555	0.372761	0	0	0	0	0	50.4283	50.6364
1902	12812.5	2012-07-02 14:25:30	8007.11	5	1	-0.049995	3.32531	0.0693009	0.111198	0.249555	0.372992	6.1512e-05	0	0	0	0	50.4149	50.6962
1903	12817.5	2012-07-02 14:25:35	8012.12	5	1	-0.049995	3.325	0.0693009	0.111267	0.249555	0.373223	-6.1512e-05	0	0	0	0	50.4149	50.6962
1904	12822.5	2012-07-02 14:25:40	8017.12	5	1	-0.0499986	3.32531	0.0693009	0.111337	0.249555	0.373455	6.1419e-05	0	0	0	0	50.4748	50.7561
1905	12827.5	2012-07-02 14:25:45	8022.13	5	1	-0.0499986	3.32531	0.0693009	0.111406	0.249555	0.373686	0	0	0	0	0	50.4882	50.7262
1906	12832.6	2012-07-02 14:25:50	8027.14	5	1	-0.0499986	3.32531	0.0693009	0.111476	0.249555	0.373917	0	0	0	0	0	50.6079	50.6528
1907	12837.6	2012-07-02 14:25:55	8032.15	5	1	-0.049995	3.32562	0.0693009	0.111546	0.249555	0.374148	6.15597e-05	0	0	0	0	50.578	50.7561
1908	12842.6	2012-07-02 14:26:00	8037.15	5	1	-0.049995	3.32531	0.0693009	0.111615	0.249555	0.37438	-6.14665e-05	0	0	0	0	50.4748	50.6828
1909	12847.6	2012-07-02 14:26:05	8042.16	5	1	-0.0500021	3.32469	0.0693009	0.111684	0.249555	0.37461	-0.000122881	0	0	0	0	50.5047	50.8159
1910	12852.6	2012-07-02 14:26:10	8047.17	5	1	-0.049995	3.32531	0.0693009	0.111754	0.249555	0.374842	0.000122509	0	0	0	0	50.6378	50.6394
1911	12857.6	2012-07-02 14:26:15	8052.18	5	1	-0.0499986	3.325	0.0693009	0.111824	0.249555	0.375073	-6.1512e-05	0	0	0	0	50.6079	50.8324
1912	12862.6	2012-07-02 14:26:20	8057.18	5	1	-0.049995	3.32531	0.0693009	0.111893	0.249555	0.375305	0	0	0	0	0	50.5346	50.6992
1913	12867.6	2012-07-02 14:26:25	8062.19	5	1	-0.049995	3.32531	0.0693009	0.111963	0.249555	0.375535	0	0	0	0	0	50.5945	50.6858
1914	12872.6	2012-07-02 14:26:30	8067.2	5	1	-0.0499986	3.325	0.0693009	0.112032	0.249555	0.375766	0	0	0	0	0	50.6244	50.6124
1915	12877.6	2012-07-02 14:26:35	8072.21	5	1	-0.0499986	3.325	0.0693009	0.112102	0.249555	0.375998	-6.1512e-05	0	0	0	0	50.7575	50.6858
1916	12882.6	2012-07-02 14:26:40	8077.21	5	1	-0.0499986	3.325	0.0693009	0.112171	0.249555	0.37623	6.15597e-05	0	0	0	0	50.611	50.7591
1917	12887.6	2012-07-02 14:26:45	8082.22	5	1	-0.049995	3.325	0.0693009	0.112241	0.249555	0.376461	0	0	0	0	0	50.6843	50.6723
1918	12892.6	2012-07-02 14:26:50	8087.23	5	1	-0.049995	3.325	0.0693009	0.11231	0.249555	0.376691	-6.1512e-05	0	0	0	0	50.6244	50.7157
1919	12897.7	2012-07-02 14:26:55	8092.24	5	1	-0.049995	3.325	0.0693009	0.11238	0.249555	0.376923	-6.1512e-05	0	0	0	0	50.7142	50.819
1920	12902.7	2012-07-02 14:27:00	8097.24	5	1	-0.049995	3.325	0.0693009	0.112449	0.249555	0.377154	0	0	0	0	0	50.7142	50.7756
1921	12907.7	2012-07-02 14:27:05	8102.25	5	1	-0.0499915	3.325	0.0693009	0.112519	0.249555	0.377386	0	0	0	0	0	50.6843	50.599
1922	12912.7	2012-07-02 14:27:10	8107.26	5	1	-0.0499986	3.325	0.0693009	0.112589	0.249555	0.377617	0	0	0	0	0	50.641	50.7456
1923	12917.7	2012-07-02 14:27:15	8112.27	5	1	-0.049995	3.325	0.0693009	0.112658	0.249555	0.377848	0	0	0	0	0	50.641	50.6723
1924	12922.7	2012-07-02 14:27:20	8117.27	5	1	-0.049995	3.325	0.0693009	0.112728	0.249555	0.37808	0	0	0	0	0	50.641	50.6589
1925	12927.7	2012-07-02 14:27:25	8122.28	5	1	-0.049995	3.325	0.0693009	0.112797	0.249555	0.378311	0	0	0	0	0	50.6709	50.5855
1926	12932.7	2012-07-02 14:27:30	8127.29	5	1	-0.049995	3.325	0.0693009	0.112867	0.249555	0.378542	0	0	0	0	0	50.7009	50.6888
1927	12937.7	2012-07-02 14:27:35	8132.3	5	1	-0.049995	3.325	0.0693009	0.112936	0.249555	0.378773	0	0	0	0	0	50.7009	50.8354
1928	12942.7	2012-07-02 14:27:40	8137.3	5	1	-0.0499986	3.325	0.0693009	0.113006	0.249555	0.379004	0	0	0	0	0	50.6276	50.6155
1929	12947.7	2012-07-02 14:27:45	8142.31	5	1	-0.0499986	3.325	0.0693009	0.113075	0.249555	0.379235	0	0	0	0	0	50.7308	50.5721
1930	12952.7	2012-07-02 14:27:50	8147.32	5	1	-0.049995	3.325	0.0693009	0.113145	0.249555	0.379466	0	0	0	0	0	50.5843	50.7187
1931	12957.7	2012-07-02 14:27:55	8152.33	5	1	-0.049995	3.32531	0.0693009	0.113215	0.249555	0.379698	6.12281e-05	0	0	0	0	50.6142	50.6454
1932	12962.8	2012-07-02 14:28:00	8157.33	5	1	-0.049995	3.32469	0.0693009	0.113284	0.249555	0.379929	-0.000122886	0	0	0	0	50.7607	50.5721
1933	12967.8	2012-07-02 14:28:05	8162.34	5	1	-0.049995	3.325	0.0693009	0.113353	0.249555	0.38016	0	0	0	0	0	50.6142	50.5721
1934	12972.8	2012-07-02 14:28:10	8167.35	5	1	-0.049995	3.32531	0.0693009	0.113423	0.249555	0.380392	6.12284e-05	0	0	0	0	50.6875	50.6454
1935	12977.8	2012-07-02 14:28:15	8172.36	5	1	-0.0499915	3.325	0.0693009	0.113493	0.249555	0.380623	0	0	0	0	0	50.6442	50.6454
1936	12982.8	2012-07-02 14:28:20	8177.37	5	1	-0.049995	3.325	0.0693009	0.113562	0.249555	0.380854	0	0	0	0	0	50.6142	50.7487
1937	12987.8	2012-07-02 14:28:25	8182.37	5	1	-0.049995	3.325	0.0693009	0.113632	0.249555	0.381086	6.15597e-05	0	0	0	0	50.6875	50.4987
1938	12992.8	2012-07-02 14:28:30	8187.38	5	1	-0.049995	3.325	0.0693009	0.113701	0.249555	0.381317	0	0	0	0	0	50.6442	50.6454
1939	12997.8	2012-07-02 14:28:35	8192.39	5	1	-0.0499915	3.32531	0.0693009	0.113771	0.249555	0.381548	0	0	0	0	0	50.7174	50.5721
1940	13002.8	2012-07-02 14:28:40	8197.4	5	1	-0.0499915	3.325	0.0693009	0.11384	0.249555	0.381779	0	0	0	0	0	50.5709	50.602
1941	13007.8	2012-07-02 14:28:45	8202.4	5	1	-0.049995	3.325	0.0693009	0.11391	0.249555	0.382011	0	0	0	0	0	50.7174	50.5287
1942	13012.8	2012-07-02 14:28:50	8207.41	5	1	-0.0499915	3.32531	0.0693009	0.11398	0.249555	0.382242	6.1512e-05	0	0	0	0	50.5709	50.6619
1943	13017.8	2012-07-02 14:28:55	8212.42	5	1	-0.049995	3.325	0.0693009	0.114049	0.249555	0.382473	-6.14189e-05	0	0	0	0	50.6741	50.602
1944	13022.8	2012-07-02 14:29:00	8217.43	5	1	-0.049995	3.325	0.0693009	0.114118	0.249555	0.382703	0	0	0	0	0	50.6607	50.5586
1945	13027.9	2012-07-02 14:29:05	8222.43	5	1	-0.049995	3.325	0.0693009	0.114188	0.249555	0.382935	0	0	0	0	0	50.6009	50.4853
1946	13032.9	2012-07-02 14:29:10	8227.44	5	1	-0.049995	3.325	0.0693009	0.114258	0.249555	0.383166	0	0	0	0	0	50.6308	50.5886
1947	13037.9	2012-07-02 14:29:15	8232.45	5	1	-0.0499986	3.32469	0.0693009	0.114327	0.249555	0.383398	-6.12756e-05	0	0	0	0	50.6741	50.6185
1948	13042.9	2012-07-02 14:29:20	8237.46	5	1	-0.049995	3.325	0.0693009	0.114397	0.249555	0.383629	6.15597e-05	0	0	0	0	50.6741	50.5452
1949	13047.9	2012-07-02 14:29:25	8242.46	5	1	-0.0499986	3.325	0.0693009	0.114466	0.249555	0.38386	6.15597e-05	0	0	0	0	50.6607	50.5452
1950	13052.9	2012-07-02 14:29:30	8247.47	5	1	-0.0499986	3.32469	0.0693009	0.114536	0.249555	0.384092	-6.14667e-05	0	0	0	0	50.6607	50.4419
1951	13057.9	2012-07-02 14:29:35	8252.48	5	1	-0.0499986	3.325	0.0693009	0.114605	0.249555	0.384323	6.14666e-05	0	0	0	0	50.6607	50.5452
1952	13062.9	2012-07-02 14:29:40	8257.49	5	1	-0.0499986	3.32469	0.0693009	0.114675	0.249555	0.384553	-6.14665e-05	0	0	0	0	50.6474	50.635
1953	13067.9	2012-07-02 14:29:45	8262.49	5	1	-0.049995	3.325	0.0693009	0.114745	0.249555	0.384785	0	0	0	0	0	50.6607	50.6051
1954	13072.9	2012-07-02 14:29:50	8267.5	5	1	-0.049995	3.32469	0.0693009	0.114814	0.249555	0.385016	-6.15597e-05	0	0	0	0	50.7206	50.665
1955	13077.9	2012-07-02 14:29:55	8272.51	5	1	-0.0499915	3.32531	0.0693009	0.114884	0.249555	0.385248	0.000123072	0	0	0	0	50.7206	50.5617
1956	13082.9	2012-07-02 14:30:00	8277.52	5	1	-0.049995	3.325	0.0693009	0.114953	0.249555	0.385478	0	0	0	0	0	50.8105	50.5483
1957	13087.9	2012-07-02 14:30:05	8282.52	5	1	-0.049995	3.32469	0.0693009	0.115023	0.249555	0.385709	-6.14676e-05	0	0	0	0	50.6773	50.6216
1958	13092.9	2012-07-02 14:30:10	8287.53	5	1	-0.049995	3.32469	0.0693009	0.115092	0.249555	0.385941	0	0	0	0	0	50.7372	50.6082
1959	13098	2012-07-02 14:30:15	8292.54	5	1	-0.0499915	3.325	0.0693009	0.115162	0.249555	0.386173	0	0	0	0	0	50.7672	50.5049
1960	13103	2012-07-02 14:30:20	8297.55	5	1	-0.049995	3.325	0.0693009	0.115231	0.249555	0.386403	0	0	0	0	0	50.7672	50.6815
1961	13108	2012-07-02 14:30:25	8302.55	5	1	-0.049995	3.325	0.0693009	0.115301	0.249555	0.386634	6.15597e-05	0	0	0	0	50.7672	50.5782
1962	13113	2012-07-02 14:30:30	8307.56	5	1	-0.049995	3.32469	0.0693009	0.11537	0.249555	0.386866	0	0	0	0	0	50.8404	50.7114
1963	13118	2012-07-02 14:30:35	8312.57	5	1	-0.0499915	3.325	0.0693009	0.11544	0.249555	0.387097	-6.1512e-05	0	0	0	0	50.7971	50.6082
1964	13123	2012-07-02 14:30:40	8317.58	5	1	-0.049995	3.32469	0.0693009	0.11551	0.249555	0.387329	-6.14656e-05	0	0	0	0	50.8704	50.6082
1965	13128	2012-07-02 14:30:45	8322.58	5	1	-0.0499915	3.32531	0.0693009	0.115579	0.249555	0.38756	6.1512e-05	0	0	0	0	50.7971	50.5782
1966	13133	2012-07-02 14:30:50	8327.59	5	1	-0.0499915	3.325	0.0693009	0.115649	0.249555	0.387791	0	0	0	0	0	50.7538	50.6381
1967	13138	2012-07-02 14:30:55	8332.6	5	1	-0.049995	3.325	0.0693009	0.115718	0.249555	0.388022	0	0	0	0	0	50.7971	50.6381
1968	13143	2012-07-02 14:31:00	8337.61	5	1	-0.0499915	3.325	0.0693009	0.115788	0.249555	0.388254	0	0	0	0	0	50.7538	50.6381
1969	13148	2012-07-02 14:31:05	8342.62	5	1	-0.049995	3.32469	0.0693009	0.115857	0.249555	0.388485	0	0	0	0	0	50.7538	50.6381
1970	13153	2012-07-02 14:31:10	8347.62	5	1	-0.049995	3.325	0.0693009	0.115927	0.249555	0.388716	6.14674e-05	0	0	0	0	50.7239	50.5648
1971	13158	2012-07-02 14:31:15	8352.63	5	1	-0.0499915	3.325	0.0693009	0.115996	0.249555	0.388947	6.15597e-05	0	0	0	0	50.7239	50.5648
1972	13163.1	2012-07-02 14:31:20	8357.64	5	1	-0.049995	3.325	0.0693009	0.116066	0.249555	0.389178	0	0	0	0	0	50.7837	50.5648
1973	13168.1	2012-07-02 14:31:25	8362.65	5	1	-0.049988	3.32469	0.0693009	0.116135	0.249555	0.38941	-6.15597e-05	0	0	0	0	50.7837	50.668
1974	13173.1	2012-07-02 14:31:30	8367.65	5	1	-0.0499915	3.325	0.0693009	0.116205	0.249555	0.389641	0	0	0	0	0	50.7837	50.668
1975	13178.1	2012-07-02 14:31:35	8372.66	5	1	-0.049995	3.32469	0.0693009	0.116274	0.249555	0.389872	-6.14666e-05	0	0	0	0	50.7105	50.668
1976	13183.1	2012-07-02 14:31:40	8377.67	5	1	-0.049995	3.32469	0.0693009	0.116344	0.249555	0.390103	0	0	0	0	0	50.7837	50.6247
1977	13188.1	2012-07-02 14:31:45	8382.68	5	1	-0.0499915	3.32469	0.0693009	0.116413	0.249555	0.390334	0	0	0	0	0	50.8137	50.7579
1978	13193.1	2012-07-02 14:31:50	8387.68	5	1	-0.0499915	3.32469	0.0693009	0.116483	0.249555	0.390566	-6.15597e-05	0	0	0	0	50.7271	50.728
1979	13198.1	2012-07-02 14:31:55	8392.69	5	1	-0.0499915	3.32469	0.0693009	0.116553	0.249555	0.390797	0	0	0	0	0	50.6972	50.6247
1980	13203.1	2012-07-02 14:32:00	8397.7	5	1	-0.0499986	3.32469	0.0693009	0.116622	0.249555	0.391027	0	0	0	0	0	50.7271	50.7579
1981	13208.1	2012-07-02 14:32:05	8402.71	5	1	-0.049995	3.32469	0.0693009	0.116692	0.249555	0.391259	0	0	0	0	0	50.8004	50.6846
1982	13213.1	2012-07-02 14:32:10	8407.71	5	1	-0.049995	3.325	0.0693009	0.116761	0.249555	0.391491	6.12762e-05	0	0	0	0	50.7271	50.6846
1983	13218.1	2012-07-02 14:32:15	8412.72	5	1	-0.049995	3.32469	0.0693009	0.116831	0.249555	0.391722	0	0	0	0	0	50.6539	50.7145
1984	13223.1	2012-07-02 14:32:20	8417.73	5	1	-0.049995	3.32469	0.0693009	0.1169	0.249555	0.391953	0	0	0	0	0	50.8004	50.7879
1985	13228.2	2012-07-02 14:32:25	8422.74	5	1	-0.049995	3.32469	0.0693009	0.11697	0.249555	0.392184	0	0	0	0	0	50.5806	50.6846
1986	13233.2	2012-07-02 14:32:30	8427.74	5	1	-0.0499915	3.325	0.0693009	0.117039	0.249555	0.392415	6.15597e-05	0	0	0	0	50.7571	50.6846
1987	13238.2	2012-07-02 14:32:35	8432.75	5	1	-0.049995	3.32469	0.0693009	0.117109	0.249555	0.392647	-6.1467e-05	0	0	0	0	50.5373	50.6846
1988	13243.2	2012-07-02 14:32:40	8437.76	5	1	-0.049995	3.32469	0.0693009	0.117179	0.249555	0.392878	0	0	0	0	0	50.5806	50.7145
1989	13248.2	2012-07-02 14:32:45	8442.77	5	1	-0.0499915	3.32469	0.0693009	0.117248	0.249555	0.393109	0	0	0	0	0	50.5806	50.6846
1990	13253.2	2012-07-02 14:32:50	8447.77	5	1	-0.0499986	3.32438	0.0693009	0.117318	0.249555	0.39334	-6.15597e-05	0	0	0	0	50.5806	50.6412
1991	13258.2	2012-07-02 14:32:55	8452.78	5	1	-0.049995	3.32469	0.0693009	0.117387	0.249555	0.393571	0	0	0	0	0	50.5806	50.7145
1992	13263.2	2012-07-02 14:33:00	8457.79	5	1	-0.049995	3.325	0.0693009	0.117457	0.249555	0.393803	6.15597e-05	0	0	0	0	50.5373	50.7145
1993	13268.2	2012-07-02 14:33:05	8462.8	5	1	-0.0499915	3.32438	0.0693009	0.117526	0.249555	0.394033	-6.15597e-05	0	0	0	0	50.5373	50.6711
1994	13273.2	2012-07-02 14:33:10	8467.8	5	1	-0.049995	3.32469	0.0693009	0.117596	0.249555	0.394265	0	0	0	0	0	50.6838	50.6711
1995	13278.2	2012-07-02 14:33:15	8472.81	5	1	-0.049995	3.32438	0.0693009	0.117665	0.249555	0.394496	-6.15597e-05	0	0	0	0	50.5672	50.7011
1996	13283.2	2012-07-02 14:33:20	8477.82	5	1	-0.049995	3.32469	0.0693009	0.117735	0.249555	0.394727	0	0	0	0	0	50.524	50.7445
1997	13288.2	2012-07-02 14:33:25	8482.83	5	1	-0.049995	3.32438	0.0693009	0.117804	0.249555	0.394959	-0.000123119	0	0	0	0	50.5972	50.7744
1998	13293.3	2012-07-02 14:33:30	8487.83	5	1	-0.049995	3.32469	0.0693009	0.117874	0.249555	0.39519	6.14666e-05	0	0	0	0	50.6705	50.7011
1999	13298.3	2012-07-02 14:33:35	8492.84	5	1	-0.049988	3.32469	0.0693009	0.117943	0.249555	0.395421	0	0	0	0	0	50.6705	50.7744
[truncated: 29,476 more rows]
